# Supplementary material for: In Silico Discovery of Small-Molecule Inhibitors Targeting SARS-CoV-2 Main Protease
Source: Molecules. 2023 Jul 10;28(14):5320. doi: 10.3390/molecules28145320 (PMC10383128; doi:10.3390/molecules28145320)
Supplement: Supplementary file 1 [file molecules-28-05320-s001.zip]

Archive with 7 entries (7 files):
- AF-399_40713777.pdb
- AI-942_42301830.pdb
- Docking_result_Enamine.csv
- Docking_result_SPECS.csv
- FRET_raw_data.xlsx
- trajectory-mmgbsa-AF-399_40713777.xlsx
- trajectory-mmgbsa-AI-942_42301830.xlsx
