# Supplementary material for: In Silico Discovery of Small-Molecule Inhibitors Targeting SARS-CoV-2 Main Protease
Source: Molecules. 2023 Jul 10;28(14):5320. doi: 10.3390/molecules28145320 (PMC10383128; doi:10.3390/molecules28145320)
Supplement: Supplementary file 1 [file molecules-28-05320-s001.zip › AF-399_40713777.pdb]

CRYST1   94.673   64.233   54.637  90.00  90.00  90.00 P 1           1
HETATM    1 CL1  UNK   900       6.299  19.958 -18.173  1.00  0.00          Cl  
HETATM    2 CL2  UNK   900      11.944  21.209 -14.439  1.00  0.00          Cl  
HETATM    3  C1  UNK   900       6.060  20.601 -15.489  1.00  0.00           C  
HETATM    4  N1  UNK   900       6.656  18.783 -14.339  1.00  0.00           N  
HETATM    5  O1  UNK   900       8.633  20.215 -10.641  1.00  0.00           O  
HETATM    6  C2  UNK   900      10.299  20.952 -12.236  1.00  0.00           C  
HETATM    7  N2  UNK   900       9.106  19.154 -12.660  1.00  0.00           N  
HETATM    8  O2  UNK   900       6.075  20.616 -13.005  1.00  0.00           O  
HETATM    9  C3  UNK   900       6.292  20.056 -14.132  1.00  0.00           C  
HETATM   10  N3  UNK   900       5.600  21.864 -15.694  1.00  0.00           N  
HETATM   11  O3  UNK   900       6.745  17.320 -16.087  1.00  0.00           O  
HETATM   12  C4  UNK   900       9.300  20.112 -11.695  1.00  0.00           C  
HETATM   13  N4  UNK   900      10.814  22.050 -11.588  1.00  0.00           N  
HETATM   14  O4  UNK   900      10.155  18.575 -14.640  1.00  0.00           O  
HETATM   15  C5  UNK   900       6.307  19.666 -16.370  1.00  0.00           C  
HETATM   16  O5  UNK   900       4.966  24.594 -15.743  1.00  0.00           O  
HETATM   17  C6  UNK   900      10.697  20.426 -13.398  1.00  0.00           C  
HETATM   18  O6  UNK   900      12.446  24.181 -11.351  1.00  0.00           O  
HETATM   19  C7  UNK   900       6.596  18.452 -15.612  1.00  0.00           C  
HETATM   20  C8  UNK   900      10.003  19.273 -13.699  1.00  0.00           C  
HETATM   21  C9  UNK   900       7.081  17.862 -13.386  1.00  0.00           C  
HETATM   22  C10 UNK   900       8.154  18.100 -12.494  1.00  0.00           C  
HETATM   23  C11 UNK   900       4.418  22.284 -16.310  1.00  0.00           C  
HETATM   24  C12 UNK   900      10.437  23.080 -10.667  1.00  0.00           C  
HETATM   25  C13 UNK   900       4.041  23.677 -16.239  1.00  0.00           C  
HETATM   26  C14 UNK   900      11.334  24.152 -10.487  1.00  0.00           C  
HETATM   27  C15 UNK   900       6.402  16.645 -13.270  1.00  0.00           C  
HETATM   28  C16 UNK   900       8.330  17.206 -11.388  1.00  0.00           C  
HETATM   29  C17 UNK   900       3.588  21.342 -16.836  1.00  0.00           C  
HETATM   30  C18 UNK   900       9.190  23.160 -10.027  1.00  0.00           C  
HETATM   31  C19 UNK   900      11.110  25.158  -9.545  1.00  0.00           C  
HETATM   32  C20 UNK   900       2.830  23.993 -16.779  1.00  0.00           C  
HETATM   33  C21 UNK   900       4.547  25.921 -15.381  1.00  0.00           C  
HETATM   34  C22 UNK   900      13.204  25.379 -11.565  1.00  0.00           C  
HETATM   35  C23 UNK   900       6.581  15.787 -12.168  1.00  0.00           C  
HETATM   36  C24 UNK   900       7.562  16.093 -11.213  1.00  0.00           C  
HETATM   37  C25 UNK   900       2.386  21.701 -17.409  1.00  0.00           C  
HETATM   38  C26 UNK   900       8.973  24.182  -9.097  1.00  0.00           C  
HETATM   39  C27 UNK   900       9.949  25.150  -8.782  1.00  0.00           C  
HETATM   40  C28 UNK   900       1.965  23.018 -17.241  1.00  0.00           C  
HETATM   41  H1  UNK   900       6.045  22.646 -15.234  1.00  0.00           H  
HETATM   42  H2  UNK   900      11.756  22.283 -11.866  1.00  0.00           H  
HETATM   43  H3  UNK   900       5.564  16.350 -13.885  1.00  0.00           H  
HETATM   44  H4  UNK   900       9.160  17.360 -10.714  1.00  0.00           H  
HETATM   45  H5  UNK   900       3.864  20.299 -16.875  1.00  0.00           H  
HETATM   46  H6  UNK   900       8.386  22.449 -10.147  1.00  0.00           H  
HETATM   47  H7  UNK   900      11.802  25.970  -9.380  1.00  0.00           H  
HETATM   48  H8  UNK   900       2.481  25.014 -16.729  1.00  0.00           H  
HETATM   49  H9  UNK   900       4.533  26.413 -16.353  1.00  0.00           H  
HETATM   50  H10 UNK   900       3.571  25.996 -14.901  1.00  0.00           H  
HETATM   51  H11 UNK   900       5.314  26.296 -14.703  1.00  0.00           H  
HETATM   52  H12 UNK   900      12.446  26.103 -11.862  1.00  0.00           H  
HETATM   53  H13 UNK   900      13.830  25.709 -10.735  1.00  0.00           H  
HETATM   54  H14 UNK   900      13.811  25.148 -12.440  1.00  0.00           H  
HETATM   55  H15 UNK   900       6.059  14.843 -12.108  1.00  0.00           H  
HETATM   56  H16 UNK   900       7.726  15.425 -10.380  1.00  0.00           H  
HETATM   57  H17 UNK   900       1.763  20.926 -17.830  1.00  0.00           H  
HETATM   58  H18 UNK   900       8.031  24.258  -8.574  1.00  0.00           H  
HETATM   59  H19 UNK   900       9.708  25.791  -7.947  1.00  0.00           H  
HETATM   60  H20 UNK   900       1.003  23.239 -17.679  1.00  0.00           H  
ATOM     61  N   SER A   1      17.584  -0.964   5.637  1.00 78.18           N1+
ATOM     62  CA  SER A   1      18.327  -1.614   4.464  1.00 74.66           C  
ATOM     63  C   SER A   1      19.125  -2.838   5.024  1.00 65.93           C  
ATOM     64  O   SER A   1      19.187  -3.102   6.225  1.00 59.51           O  
ATOM     65  CB  SER A   1      19.214  -0.579   3.692  1.00 79.85           C  
ATOM     66  OG  SER A   1      20.232   0.075   4.444  1.00 90.41           O  
ATOM     67  HA  SER A   1      17.588  -1.967   3.745  1.00  0.00           H  
ATOM     68  HB2 SER A   1      19.718  -0.965   2.806  1.00  0.00           H  
ATOM     69  HB3 SER A   1      18.499   0.074   3.192  1.00  0.00           H  
ATOM     70  HG  SER A   1      21.049  -0.006   3.946  1.00  0.00           H  
ATOM     71  H1  SER A   1      18.233  -0.817   6.397  1.00  0.00           H  
ATOM     72  H2  SER A   1      17.204  -0.092   5.297  1.00  0.00           H  
ATOM     73  H3  SER A   1      16.812  -1.564   5.888  1.00  0.00           H  
ATOM     74  N   GLY A   2      19.735  -3.584   4.099  1.00 64.27           N  
ATOM     75  CA  GLY A   2      20.572  -4.771   4.408  1.00 58.36           C  
ATOM     76  C   GLY A   2      21.994  -4.299   4.713  1.00 60.91           C  
ATOM     77  O   GLY A   2      22.684  -4.914   5.530  1.00 65.10           O  
ATOM     78  H   GLY A   2      19.877  -3.136   3.205  1.00  0.00           H  
ATOM     79  HA2 GLY A   2      20.191  -5.357   5.244  1.00  0.00           H  
ATOM     80  HA3 GLY A   2      20.602  -5.439   3.547  1.00  0.00           H  
ATOM     81  N   PHE A   3      22.504  -3.161   4.220  1.00 61.52           N  
ATOM     82  CA  PHE A   3      23.889  -2.639   4.463  1.00 61.21           C  
ATOM     83  C   PHE A   3      23.717  -1.123   4.564  1.00 64.29           C  
ATOM     84  O   PHE A   3      22.879  -0.636   3.803  1.00 71.81           O  
ATOM     85  CB  PHE A   3      24.751  -3.122   3.293  1.00 63.41           C  
ATOM     86  CG  PHE A   3      25.988  -2.321   3.103  1.00 63.74           C  
ATOM     87  CD1 PHE A   3      27.028  -2.542   3.966  1.00 64.28           C  
ATOM     88  CD2 PHE A   3      26.044  -1.215   2.203  1.00 59.31           C  
ATOM     89  CE1 PHE A   3      28.092  -1.690   4.034  1.00 63.31           C  
ATOM     90  CE2 PHE A   3      27.001  -0.281   2.409  1.00 62.89           C  
ATOM     91  CZ  PHE A   3      28.104  -0.552   3.242  1.00 62.71           C  
ATOM     92  H   PHE A   3      22.035  -2.624   3.505  1.00  0.00           H  
ATOM     93  HA  PHE A   3      24.278  -2.927   5.440  1.00  0.00           H  
ATOM     94  HB2 PHE A   3      25.075  -4.157   3.408  1.00  0.00           H  
ATOM     95  HB3 PHE A   3      24.236  -2.977   2.343  1.00  0.00           H  
ATOM     96  HD1 PHE A   3      27.066  -3.536   4.388  1.00  0.00           H  
ATOM     97  HD2 PHE A   3      25.220  -1.011   1.534  1.00  0.00           H  
ATOM     98  HE1 PHE A   3      28.992  -1.954   4.569  1.00  0.00           H  
ATOM     99  HE2 PHE A   3      26.838   0.643   1.874  1.00  0.00           H  
ATOM    100  HZ  PHE A   3      28.949   0.115   3.329  1.00  0.00           H  
ATOM    101  N   ARG A   4      24.457  -0.405   5.425  1.00 61.07           N  
ATOM    102  CA  ARG A   4      24.226   0.981   5.736  1.00 63.03           C  
ATOM    103  C   ARG A   4      25.340   1.943   5.256  1.00 64.32           C  
ATOM    104  O   ARG A   4      26.541   1.734   5.470  1.00 57.05           O  
ATOM    105  CB  ARG A   4      23.887   1.111   7.280  1.00 64.26           C  
ATOM    106  CG  ARG A   4      22.587   0.421   7.618  1.00 67.75           C  
ATOM    107  CD  ARG A   4      22.301   0.404   9.116  1.00 67.74           C  
ATOM    108  NE  ARG A   4      22.160   1.778   9.744  1.00 72.20           N  
ATOM    109  CZ  ARG A   4      22.064   2.041  11.029  1.00 77.86           C  
ATOM    110  NH1 ARG A   4      21.942   1.071  11.960  1.00 78.75           N1+
ATOM    111  NH2 ARG A   4      22.133   3.247  11.558  1.00 80.85           N1+
ATOM    112  H   ARG A   4      25.054  -0.905   6.069  1.00  0.00           H  
ATOM    113  HA  ARG A   4      23.325   1.318   5.224  1.00  0.00           H  
ATOM    114  HB2 ARG A   4      24.701   0.532   7.715  1.00  0.00           H  
ATOM    115  HB3 ARG A   4      23.880   2.111   7.714  1.00  0.00           H  
ATOM    116  HG2 ARG A   4      21.821   0.931   7.033  1.00  0.00           H  
ATOM    117  HG3 ARG A   4      22.753  -0.569   7.192  1.00  0.00           H  
ATOM    118  HD2 ARG A   4      21.341  -0.109   9.181  1.00  0.00           H  
ATOM    119  HD3 ARG A   4      23.099  -0.235   9.493  1.00  0.00           H  
ATOM    120  HE  ARG A   4      22.298   2.569   9.131  1.00  0.00           H  
ATOM    121 HH11 ARG A   4      21.970   0.085  11.744  1.00  0.00           H  
ATOM    122 HH12 ARG A   4      22.049   1.268  12.945  1.00  0.00           H  
ATOM    123 HH21 ARG A   4      22.186   4.055  10.953  1.00  0.00           H  
ATOM    124 HH22 ARG A   4      21.936   3.431  12.531  1.00  0.00           H  
ATOM    125  N   LYS A   5      24.955   2.954   4.451  1.00 67.75           N  
ATOM    126  CA  LYS A   5      25.767   4.161   4.080  1.00 67.93           C  
ATOM    127  C   LYS A   5      25.529   5.263   5.091  1.00 64.62           C  
ATOM    128  O   LYS A   5      24.400   5.438   5.567  1.00 62.89           O  
ATOM    129  CB  LYS A   5      25.616   4.447   2.552  1.00 75.04           C  
ATOM    130  CG  LYS A   5      24.235   4.284   1.983  1.00 81.95           C  
ATOM    131  CD  LYS A   5      24.212   4.645   0.490  1.00 87.07           C  
ATOM    132  CE  LYS A   5      22.769   4.388  -0.002  1.00 90.07           C  
ATOM    133  NZ  LYS A   5      22.662   4.561  -1.474  1.00 91.77           N1+
ATOM    134  H   LYS A   5      23.991   2.884   4.159  1.00  0.00           H  
ATOM    135  HA  LYS A   5      26.816   3.920   4.251  1.00  0.00           H  
ATOM    136  HB2 LYS A   5      25.909   5.470   2.314  1.00  0.00           H  
ATOM    137  HB3 LYS A   5      26.410   3.944   1.999  1.00  0.00           H  
ATOM    138  HG2 LYS A   5      23.923   3.258   2.177  1.00  0.00           H  
ATOM    139  HG3 LYS A   5      23.582   4.989   2.498  1.00  0.00           H  
ATOM    140  HD2 LYS A   5      24.560   5.671   0.375  1.00  0.00           H  
ATOM    141  HD3 LYS A   5      24.934   3.992   0.001  1.00  0.00           H  
ATOM    142  HE2 LYS A   5      22.312   3.426   0.235  1.00  0.00           H  
ATOM    143  HE3 LYS A   5      22.172   5.153   0.495  1.00  0.00           H  
ATOM    144  HZ1 LYS A   5      23.310   3.982  -1.989  1.00  0.00           H  
ATOM    145  HZ2 LYS A   5      21.713   4.462  -1.805  1.00  0.00           H  
ATOM    146  HZ3 LYS A   5      22.940   5.493  -1.745  1.00  0.00           H  
ATOM    147  N   MET A   6      26.617   5.855   5.506  1.00 59.98           N  
ATOM    148  CA  MET A   6      26.792   6.675   6.694  1.00 58.33           C  
ATOM    149  C   MET A   6      27.178   8.066   6.256  1.00 58.68           C  
ATOM    150  O   MET A   6      28.235   8.135   5.650  1.00 66.51           O  
ATOM    151  CB  MET A   6      27.812   6.021   7.754  1.00 57.09           C  
ATOM    152  CG  MET A   6      27.254   4.600   8.215  1.00 63.15           C  
ATOM    153  SD  MET A   6      25.596   4.524   8.890  1.00 64.08           S  
ATOM    154  CE  MET A   6      25.726   5.215  10.540  1.00 67.19           C  
ATOM    155  H   MET A   6      27.494   5.647   5.051  1.00  0.00           H  
ATOM    156  HA  MET A   6      25.850   6.848   7.214  1.00  0.00           H  
ATOM    157  HB2 MET A   6      28.771   5.978   7.238  1.00  0.00           H  
ATOM    158  HB3 MET A   6      27.912   6.694   8.605  1.00  0.00           H  
ATOM    159  HG2 MET A   6      27.291   3.928   7.358  1.00  0.00           H  
ATOM    160  HG3 MET A   6      27.899   4.224   9.009  1.00  0.00           H  
ATOM    161  HE1 MET A   6      26.164   6.212  10.507  1.00  0.00           H  
ATOM    162  HE2 MET A   6      24.767   5.399  11.024  1.00  0.00           H  
ATOM    163  HE3 MET A   6      26.334   4.683  11.272  1.00  0.00           H  
ATOM    164  N   ALA A   7      26.609   9.134   6.811  1.00 51.96           N  
ATOM    165  CA  ALA A   7      26.884  10.489   6.319  1.00 47.91           C  
ATOM    166  C   ALA A   7      27.829  11.338   7.299  1.00 47.73           C  
ATOM    167  O   ALA A   7      27.912  11.071   8.504  1.00 45.89           O  
ATOM    168  CB  ALA A   7      25.443  11.154   6.125  1.00 49.17           C  
ATOM    169  H   ALA A   7      25.858   9.150   7.486  1.00  0.00           H  
ATOM    170  HA  ALA A   7      27.349  10.493   5.333  1.00  0.00           H  
ATOM    171  HB1 ALA A   7      25.172  11.698   7.030  1.00  0.00           H  
ATOM    172  HB2 ALA A   7      25.526  11.719   5.196  1.00  0.00           H  
ATOM    173  HB3 ALA A   7      24.753  10.340   5.905  1.00  0.00           H  
ATOM    174  N   PHE A   8      28.458  12.405   6.770  1.00 48.64           N  
ATOM    175  CA  PHE A   8      29.288  13.410   7.559  1.00 46.87           C  
ATOM    176  C   PHE A   8      28.455  14.182   8.629  1.00 49.23           C  
ATOM    177  O   PHE A   8      27.281  14.318   8.397  1.00 50.32           O  
ATOM    178  CB  PHE A   8      30.099  14.301   6.585  1.00 46.97           C  
ATOM    179  CG  PHE A   8      31.404  13.695   6.015  1.00 44.51           C  
ATOM    180  CD1 PHE A   8      31.500  13.139   4.733  1.00 45.33           C  
ATOM    181  CD2 PHE A   8      32.593  13.659   6.799  1.00 40.74           C  
ATOM    182  CE1 PHE A   8      32.739  12.511   4.359  1.00 44.12           C  
ATOM    183  CE2 PHE A   8      33.757  13.034   6.392  1.00 41.71           C  
ATOM    184  CZ  PHE A   8      33.769  12.358   5.178  1.00 42.44           C  
ATOM    185  H   PHE A   8      28.146  12.644   5.839  1.00  0.00           H  
ATOM    186  HA  PHE A   8      30.021  12.735   7.999  1.00  0.00           H  
ATOM    187  HB2 PHE A   8      29.427  14.479   5.745  1.00  0.00           H  
ATOM    188  HB3 PHE A   8      30.251  15.262   7.076  1.00  0.00           H  
ATOM    189  HD1 PHE A   8      30.682  13.141   4.029  1.00  0.00           H  
ATOM    190  HD2 PHE A   8      32.495  13.968   7.829  1.00  0.00           H  
ATOM    191  HE1 PHE A   8      32.794  12.059   3.379  1.00  0.00           H  
ATOM    192  HE2 PHE A   8      34.591  13.134   7.071  1.00  0.00           H  
ATOM    193  HZ  PHE A   8      34.732  11.993   4.853  1.00  0.00           H  
ATOM    194  N   PRO A   9      29.017  14.669   9.773  1.00 49.68           N  
ATOM    195  CA  PRO A   9      28.202  15.206  10.858  1.00 50.96           C  
ATOM    196  C   PRO A   9      27.554  16.552  10.489  1.00 51.98           C  
ATOM    197  O   PRO A   9      28.217  17.498   9.973  1.00 61.15           O  
ATOM    198  CB  PRO A   9      29.271  15.421  11.965  1.00 52.19           C  
ATOM    199  CG  PRO A   9      30.615  15.332  11.321  1.00 52.86           C  
ATOM    200  CD  PRO A   9      30.412  14.415  10.163  1.00 51.90           C  
ATOM    201  HA  PRO A   9      27.478  14.436  11.123  1.00  0.00           H  
ATOM    202  HB2 PRO A   9      29.226  16.341  12.548  1.00  0.00           H  
ATOM    203  HB3 PRO A   9      29.143  14.680  12.754  1.00  0.00           H  
ATOM    204  HG2 PRO A   9      30.945  16.331  11.034  1.00  0.00           H  
ATOM    205  HG3 PRO A   9      31.365  15.040  12.056  1.00  0.00           H  
ATOM    206  HD2 PRO A   9      31.018  14.829   9.357  1.00  0.00           H  
ATOM    207  HD3 PRO A   9      30.585  13.350  10.317  1.00  0.00           H  
ATOM    208  N   SER A  10      26.215  16.565  10.749  1.00 49.53           N  
ATOM    209  CA  SER A  10      25.439  17.741  10.420  1.00 48.20           C  
ATOM    210  C   SER A  10      25.685  18.780  11.507  1.00 49.33           C  
ATOM    211  O   SER A  10      25.155  19.867  11.474  1.00 48.10           O  
ATOM    212  CB  SER A  10      23.984  17.328  10.187  1.00 45.82           C  
ATOM    213  OG  SER A  10      23.662  16.509  11.318  1.00 46.03           O  
ATOM    214  H   SER A  10      25.719  15.803  11.189  1.00  0.00           H  
ATOM    215  HA  SER A  10      25.787  18.225   9.507  1.00  0.00           H  
ATOM    216  HB2 SER A  10      23.309  18.171  10.033  1.00  0.00           H  
ATOM    217  HB3 SER A  10      23.804  16.764   9.273  1.00  0.00           H  
ATOM    218  HG  SER A  10      22.878  16.806  11.785  1.00  0.00           H  
ATOM    219  N   GLY A  11      26.478  18.440  12.585  1.00 54.40           N  
ATOM    220  CA  GLY A  11      26.920  19.406  13.613  1.00 54.05           C  
ATOM    221  C   GLY A  11      27.366  20.715  13.078  1.00 51.44           C  
ATOM    222  O   GLY A  11      28.019  20.672  11.998  1.00 56.73           O  
ATOM    223  H   GLY A  11      26.822  17.495  12.677  1.00  0.00           H  
ATOM    224  HA2 GLY A  11      26.086  19.380  14.316  1.00  0.00           H  
ATOM    225  HA3 GLY A  11      27.764  18.981  14.156  1.00  0.00           H  
ATOM    226  N   LYS A  12      26.985  21.863  13.660  1.00 50.29           N  
ATOM    227  CA  LYS A  12      27.106  23.247  13.111  1.00 49.37           C  
ATOM    228  C   LYS A  12      26.202  23.507  11.908  1.00 47.24           C  
ATOM    229  O   LYS A  12      25.415  24.442  11.975  1.00 51.60           O  
ATOM    230  CB  LYS A  12      28.615  23.596  12.914  1.00 50.91           C  
ATOM    231  CG  LYS A  12      29.359  23.821  14.168  1.00 56.00           C  
ATOM    232  CD  LYS A  12      30.694  24.362  13.892  1.00 61.50           C  
ATOM    233  CE  LYS A  12      31.364  24.736  15.239  1.00 63.58           C  
ATOM    234  NZ  LYS A  12      32.724  25.348  15.082  1.00 66.04           N1+
ATOM    235  H   LYS A  12      26.449  21.855  14.516  1.00  0.00           H  
ATOM    236  HA  LYS A  12      26.690  23.870  13.902  1.00  0.00           H  
ATOM    237  HB2 LYS A  12      29.042  22.931  12.163  1.00  0.00           H  
ATOM    238  HB3 LYS A  12      28.623  24.526  12.346  1.00  0.00           H  
ATOM    239  HG2 LYS A  12      28.837  24.565  14.770  1.00  0.00           H  
ATOM    240  HG3 LYS A  12      29.388  22.916  14.775  1.00  0.00           H  
ATOM    241  HD2 LYS A  12      31.255  23.558  13.416  1.00  0.00           H  
ATOM    242  HD3 LYS A  12      30.709  25.139  13.127  1.00  0.00           H  
ATOM    243  HE2 LYS A  12      30.645  25.344  15.789  1.00  0.00           H  
ATOM    244  HE3 LYS A  12      31.499  23.857  15.870  1.00  0.00           H  
ATOM    245  HZ1 LYS A  12      32.708  26.204  14.546  1.00  0.00           H  
ATOM    246  HZ2 LYS A  12      33.205  25.591  15.936  1.00  0.00           H  
ATOM    247  HZ3 LYS A  12      33.332  24.584  14.822  1.00  0.00           H  
ATOM    248  N   VAL A  13      26.257  22.641  10.939  1.00 42.00           N  
ATOM    249  CA  VAL A  13      25.457  22.693   9.694  1.00 40.44           C  
ATOM    250  C   VAL A  13      23.903  22.697   9.890  1.00 36.28           C  
ATOM    251  O   VAL A  13      23.245  23.399   9.162  1.00 37.94           O  
ATOM    252  CB  VAL A  13      25.894  21.656   8.661  1.00 37.51           C  
ATOM    253  CG1 VAL A  13      25.314  21.987   7.258  1.00 39.50           C  
ATOM    254  CG2 VAL A  13      27.441  21.666   8.417  1.00 36.60           C  
ATOM    255  H   VAL A  13      26.917  21.880  11.015  1.00  0.00           H  
ATOM    256  HA  VAL A  13      25.664  23.700   9.331  1.00  0.00           H  
ATOM    257  HB  VAL A  13      25.559  20.680   9.013  1.00  0.00           H  
ATOM    258 HG11 VAL A  13      24.227  21.978   7.333  1.00  0.00           H  
ATOM    259 HG12 VAL A  13      25.660  22.926   6.824  1.00  0.00           H  
ATOM    260 HG13 VAL A  13      25.377  21.125   6.594  1.00  0.00           H  
ATOM    261 HG21 VAL A  13      27.982  21.635   9.363  1.00  0.00           H  
ATOM    262 HG22 VAL A  13      27.843  20.780   7.927  1.00  0.00           H  
ATOM    263 HG23 VAL A  13      27.739  22.598   7.938  1.00  0.00           H  
ATOM    264  N   GLU A  14      23.351  22.009  10.864  1.00 36.79           N  
ATOM    265  CA  GLU A  14      21.942  22.260  11.287  1.00 41.34           C  
ATOM    266  C   GLU A  14      21.526  23.663  11.766  1.00 45.17           C  
ATOM    267  O   GLU A  14      20.471  24.074  11.438  1.00 49.24           O  
ATOM    268  CB  GLU A  14      21.455  21.213  12.354  1.00 40.84           C  
ATOM    269  CG  GLU A  14      21.536  19.772  11.926  1.00 44.50           C  
ATOM    270  CD  GLU A  14      21.265  18.730  13.019  1.00 42.66           C  
ATOM    271  OE1 GLU A  14      21.486  17.506  12.740  1.00 41.31           O  
ATOM    272  OE2 GLU A  14      20.922  19.022  14.171  1.00 40.14           O1-
ATOM    273  H   GLU A  14      23.949  21.355  11.348  1.00  0.00           H  
ATOM    274  HA  GLU A  14      21.417  22.056  10.354  1.00  0.00           H  
ATOM    275  HB2 GLU A  14      22.191  21.123  13.153  1.00  0.00           H  
ATOM    276  HB3 GLU A  14      20.490  21.455  12.800  1.00  0.00           H  
ATOM    277  HG2 GLU A  14      20.866  19.524  11.103  1.00  0.00           H  
ATOM    278  HG3 GLU A  14      22.521  19.684  11.467  1.00  0.00           H  
ATOM    279  N   GLY A  15      22.347  24.423  12.425  1.00 48.21           N  
ATOM    280  CA  GLY A  15      22.148  25.816  12.659  1.00 52.31           C  
ATOM    281  C   GLY A  15      22.328  26.726  11.468  1.00 50.16           C  
ATOM    282  O   GLY A  15      21.780  27.829  11.584  1.00 49.36           O  
ATOM    283  H   GLY A  15      23.137  24.029  12.915  1.00  0.00           H  
ATOM    284  HA2 GLY A  15      21.099  25.850  12.953  1.00  0.00           H  
ATOM    285  HA3 GLY A  15      22.768  26.150  13.491  1.00  0.00           H  
ATOM    286  N   CYS A  16      23.151  26.355  10.479  1.00 47.59           N  
ATOM    287  CA  CYS A  16      23.346  27.134   9.317  1.00 46.33           C  
ATOM    288  C   CYS A  16      22.207  27.171   8.375  1.00 42.10           C  
ATOM    289  O   CYS A  16      22.074  28.013   7.499  1.00 42.58           O  
ATOM    290  CB  CYS A  16      24.564  26.598   8.486  1.00 48.59           C  
ATOM    291  SG  CYS A  16      26.022  26.751   9.594  1.00 53.96           S  
ATOM    292  H   CYS A  16      23.367  25.369  10.447  1.00  0.00           H  
ATOM    293  HA  CYS A  16      23.603  28.155   9.600  1.00  0.00           H  
ATOM    294  HB2 CYS A  16      24.326  25.627   8.052  1.00  0.00           H  
ATOM    295  HB3 CYS A  16      24.646  27.276   7.637  1.00  0.00           H  
ATOM    296  HG  CYS A  16      25.642  25.817  10.470  1.00  0.00           H  
ATOM    297  N   MET A  17      21.194  26.295   8.512  1.00 43.16           N  
ATOM    298  CA  MET A  17      19.841  26.157   7.855  1.00 45.44           C  
ATOM    299  C   MET A  17      18.813  27.182   8.327  1.00 49.83           C  
ATOM    300  O   MET A  17      18.525  27.173   9.506  1.00 54.88           O  
ATOM    301  CB  MET A  17      19.304  24.719   7.829  1.00 45.93           C  
ATOM    302  CG  MET A  17      20.210  23.688   7.075  1.00 45.55           C  
ATOM    303  SD  MET A  17      20.852  24.235   5.419  1.00 49.47           S  
ATOM    304  CE  MET A  17      19.343  24.561   4.447  1.00 49.99           C  
ATOM    305  H   MET A  17      21.199  25.698   9.327  1.00  0.00           H  
ATOM    306  HA  MET A  17      19.929  26.476   6.816  1.00  0.00           H  
ATOM    307  HB2 MET A  17      18.832  24.427   8.767  1.00  0.00           H  
ATOM    308  HB3 MET A  17      18.396  24.830   7.237  1.00  0.00           H  
ATOM    309  HG2 MET A  17      21.073  23.658   7.740  1.00  0.00           H  
ATOM    310  HG3 MET A  17      19.704  22.735   6.922  1.00  0.00           H  
ATOM    311  HE1 MET A  17      18.906  25.471   4.860  1.00  0.00           H  
ATOM    312  HE2 MET A  17      19.604  24.830   3.423  1.00  0.00           H  
ATOM    313  HE3 MET A  17      18.462  23.921   4.415  1.00  0.00           H  
ATOM    314  N   VAL A  18      18.372  28.158   7.489  1.00 49.78           N  
ATOM    315  CA  VAL A  18      17.373  29.207   7.710  1.00 47.77           C  
ATOM    316  C   VAL A  18      16.311  29.045   6.550  1.00 47.92           C  
ATOM    317  O   VAL A  18      16.664  28.302   5.635  1.00 47.73           O  
ATOM    318  CB  VAL A  18      17.994  30.576   7.583  1.00 50.10           C  
ATOM    319  CG1 VAL A  18      18.982  30.777   8.745  1.00 49.80           C  
ATOM    320  CG2 VAL A  18      18.760  30.875   6.215  1.00 49.13           C  
ATOM    321  H   VAL A  18      18.979  28.203   6.684  1.00  0.00           H  
ATOM    322  HA  VAL A  18      16.837  29.139   8.656  1.00  0.00           H  
ATOM    323  HB  VAL A  18      17.168  31.276   7.710  1.00  0.00           H  
ATOM    324 HG11 VAL A  18      18.582  30.884   9.754  1.00  0.00           H  
ATOM    325 HG12 VAL A  18      19.693  29.955   8.832  1.00  0.00           H  
ATOM    326 HG13 VAL A  18      19.671  31.594   8.528  1.00  0.00           H  
ATOM    327 HG21 VAL A  18      18.260  30.755   5.254  1.00  0.00           H  
ATOM    328 HG22 VAL A  18      19.169  31.883   6.148  1.00  0.00           H  
ATOM    329 HG23 VAL A  18      19.604  30.192   6.121  1.00  0.00           H  
ATOM    330  N   GLN A  19      15.191  29.703   6.630  1.00 48.04           N  
ATOM    331  CA  GLN A  19      14.172  29.765   5.650  1.00 48.38           C  
ATOM    332  C   GLN A  19      14.069  31.193   4.990  1.00 48.88           C  
ATOM    333  O   GLN A  19      14.302  32.142   5.704  1.00 48.46           O  
ATOM    334  CB  GLN A  19      12.977  29.339   6.424  1.00 50.23           C  
ATOM    335  CG  GLN A  19      11.620  29.281   5.617  1.00 52.06           C  
ATOM    336  CD  GLN A  19      10.462  29.488   6.520  1.00 55.52           C  
ATOM    337  NE2 GLN A  19      10.029  28.486   7.255  1.00 57.41           N  
ATOM    338  OE1 GLN A  19       9.987  30.613   6.509  1.00 57.13           O  
ATOM    339  H   GLN A  19      15.066  30.447   7.302  1.00  0.00           H  
ATOM    340  HA  GLN A  19      14.330  29.017   4.872  1.00  0.00           H  
ATOM    341  HB2 GLN A  19      13.119  28.372   6.906  1.00  0.00           H  
ATOM    342  HB3 GLN A  19      12.690  30.053   7.195  1.00  0.00           H  
ATOM    343  HG2 GLN A  19      11.440  30.008   4.825  1.00  0.00           H  
ATOM    344  HG3 GLN A  19      11.583  28.264   5.226  1.00  0.00           H  
ATOM    345 HE21 GLN A  19      10.608  27.665   7.148  1.00  0.00           H  
ATOM    346 HE22 GLN A  19       9.151  28.504   7.754  1.00  0.00           H  
ATOM    347  N   VAL A  20      13.828  31.301   3.651  1.00 51.85           N  
ATOM    348  CA  VAL A  20      13.745  32.535   2.840  1.00 51.64           C  
ATOM    349  C   VAL A  20      12.393  32.413   2.122  1.00 56.37           C  
ATOM    350  O   VAL A  20      11.851  31.313   1.959  1.00 61.94           O  
ATOM    351  CB  VAL A  20      14.943  32.688   1.907  1.00 50.36           C  
ATOM    352  CG1 VAL A  20      15.034  34.131   1.235  1.00 45.09           C  
ATOM    353  CG2 VAL A  20      16.284  32.440   2.787  1.00 50.70           C  
ATOM    354  H   VAL A  20      13.514  30.495   3.130  1.00  0.00           H  
ATOM    355  HA  VAL A  20      13.625  33.382   3.516  1.00  0.00           H  
ATOM    356  HB  VAL A  20      15.015  32.034   1.038  1.00  0.00           H  
ATOM    357 HG11 VAL A  20      15.235  34.867   2.013  1.00  0.00           H  
ATOM    358 HG12 VAL A  20      15.956  34.229   0.661  1.00  0.00           H  
ATOM    359 HG13 VAL A  20      14.154  34.362   0.634  1.00  0.00           H  
ATOM    360 HG21 VAL A  20      16.154  32.913   3.761  1.00  0.00           H  
ATOM    361 HG22 VAL A  20      16.559  31.430   3.091  1.00  0.00           H  
ATOM    362 HG23 VAL A  20      17.187  32.757   2.266  1.00  0.00           H  
ATOM    363  N   THR A  21      11.855  33.561   1.743  1.00 59.07           N  
ATOM    364  CA  THR A  21      10.668  33.762   0.928  1.00 59.24           C  
ATOM    365  C   THR A  21      10.593  35.286   0.485  1.00 62.29           C  
ATOM    366  O   THR A  21      11.242  36.156   1.093  1.00 60.36           O  
ATOM    367  CB  THR A  21       9.375  33.352   1.729  1.00 53.37           C  
ATOM    368  CG2 THR A  21       9.037  34.079   3.042  1.00 55.83           C  
ATOM    369  OG1 THR A  21       8.259  33.587   0.971  1.00 54.98           O  
ATOM    370  H   THR A  21      12.312  34.401   2.068  1.00  0.00           H  
ATOM    371  HA  THR A  21      10.778  33.108   0.063  1.00  0.00           H  
ATOM    372  HB  THR A  21       9.509  32.282   1.886  1.00  0.00           H  
ATOM    373  HG1 THR A  21       8.317  32.981   0.228  1.00  0.00           H  
ATOM    374 HG21 THR A  21       8.251  33.611   3.634  1.00  0.00           H  
ATOM    375 HG22 THR A  21       9.859  34.136   3.755  1.00  0.00           H  
ATOM    376 HG23 THR A  21       8.754  35.075   2.700  1.00  0.00           H  
ATOM    377  N   CYS A  22       9.963  35.582  -0.637  1.00 63.78           N  
ATOM    378  CA  CYS A  22      10.035  36.947  -1.276  1.00 65.33           C  
ATOM    379  C   CYS A  22       8.777  37.082  -2.037  1.00 61.18           C  
ATOM    380  O   CYS A  22       7.921  37.856  -1.713  1.00 64.92           O  
ATOM    381  CB  CYS A  22      11.268  37.214  -2.118  1.00 65.83           C  
ATOM    382  SG  CYS A  22      11.299  38.649  -3.254  1.00 63.73           S  
ATOM    383  H   CYS A  22       9.130  35.069  -0.889  1.00  0.00           H  
ATOM    384  HA  CYS A  22       9.962  37.639  -0.437  1.00  0.00           H  
ATOM    385  HB2 CYS A  22      12.184  37.129  -1.533  1.00  0.00           H  
ATOM    386  HB3 CYS A  22      11.431  36.322  -2.722  1.00  0.00           H  
ATOM    387  HG  CYS A  22      12.510  38.431  -3.774  1.00  0.00           H  
ATOM    388  N   GLY A  23       8.716  36.225  -3.097  1.00 61.24           N  
ATOM    389  CA  GLY A  23       7.450  35.997  -3.768  1.00 61.54           C  
ATOM    390  C   GLY A  23       6.701  34.928  -3.034  1.00 65.71           C  
ATOM    391  O   GLY A  23       7.186  34.536  -1.937  1.00 71.12           O  
ATOM    392  H   GLY A  23       9.478  35.599  -3.317  1.00  0.00           H  
ATOM    393  HA2 GLY A  23       6.766  36.841  -3.859  1.00  0.00           H  
ATOM    394  HA3 GLY A  23       7.708  35.692  -4.782  1.00  0.00           H  
ATOM    395  N   THR A  24       5.642  34.282  -3.527  1.00 70.22           N  
ATOM    396  CA  THR A  24       4.839  33.393  -2.717  1.00 71.64           C  
ATOM    397  C   THR A  24       5.542  32.004  -2.379  1.00 72.40           C  
ATOM    398  O   THR A  24       5.160  31.244  -1.531  1.00 77.25           O  
ATOM    399  CB  THR A  24       3.447  33.054  -3.366  1.00 72.87           C  
ATOM    400  CG2 THR A  24       2.455  34.188  -3.383  1.00 73.70           C  
ATOM    401  OG1 THR A  24       3.566  32.695  -4.777  1.00 71.21           O  
ATOM    402  H   THR A  24       5.197  34.577  -4.384  1.00  0.00           H  
ATOM    403  HA  THR A  24       4.584  33.801  -1.738  1.00  0.00           H  
ATOM    404  HB  THR A  24       3.121  32.122  -2.905  1.00  0.00           H  
ATOM    405  HG1 THR A  24       3.634  31.741  -4.856  1.00  0.00           H  
ATOM    406 HG21 THR A  24       1.962  34.220  -2.412  1.00  0.00           H  
ATOM    407 HG22 THR A  24       2.852  35.202  -3.445  1.00  0.00           H  
ATOM    408 HG23 THR A  24       1.526  34.020  -3.927  1.00  0.00           H  
ATOM    409  N   THR A  25       6.687  31.783  -3.037  1.00 65.84           N  
ATOM    410  CA  THR A  25       7.432  30.490  -3.061  1.00 59.80           C  
ATOM    411  C   THR A  25       8.438  30.422  -1.874  1.00 54.20           C  
ATOM    412  O   THR A  25       9.190  31.385  -1.753  1.00 50.30           O  
ATOM    413  CB  THR A  25       8.121  30.224  -4.462  1.00 56.93           C  
ATOM    414  CG2 THR A  25       8.988  28.959  -4.555  1.00 56.34           C  
ATOM    415  OG1 THR A  25       7.047  30.362  -5.438  1.00 56.30           O  
ATOM    416  H   THR A  25       7.111  32.518  -3.586  1.00  0.00           H  
ATOM    417  HA  THR A  25       6.631  29.765  -2.915  1.00  0.00           H  
ATOM    418  HB  THR A  25       8.825  31.044  -4.603  1.00  0.00           H  
ATOM    419  HG1 THR A  25       7.075  31.284  -5.704  1.00  0.00           H  
ATOM    420 HG21 THR A  25       9.230  28.802  -5.606  1.00  0.00           H  
ATOM    421 HG22 THR A  25       9.888  28.910  -3.942  1.00  0.00           H  
ATOM    422 HG23 THR A  25       8.378  28.062  -4.442  1.00  0.00           H  
ATOM    423  N   THR A  26       8.355  29.410  -0.979  1.00 53.02           N  
ATOM    424  CA  THR A  26       9.132  29.380   0.223  1.00 52.60           C  
ATOM    425  C   THR A  26      10.251  28.339   0.074  1.00 51.20           C  
ATOM    426  O   THR A  26      10.006  27.342  -0.587  1.00 56.92           O  
ATOM    427  CB  THR A  26       8.278  28.842   1.359  1.00 51.30           C  
ATOM    428  CG2 THR A  26       8.882  28.939   2.795  1.00 51.82           C  
ATOM    429  OG1 THR A  26       7.165  29.686   1.491  1.00 56.27           O  
ATOM    430  H   THR A  26       7.705  28.649  -1.116  1.00  0.00           H  
ATOM    431  HA  THR A  26       9.657  30.333   0.295  1.00  0.00           H  
ATOM    432  HB  THR A  26       8.077  27.771   1.305  1.00  0.00           H  
ATOM    433  HG1 THR A  26       6.689  29.597   0.663  1.00  0.00           H  
ATOM    434 HG21 THR A  26       9.511  29.782   3.080  1.00  0.00           H  
ATOM    435 HG22 THR A  26       8.193  28.681   3.600  1.00  0.00           H  
ATOM    436 HG23 THR A  26       9.474  28.024   2.800  1.00  0.00           H  
ATOM    437  N   LEU A  27      11.428  28.706   0.483  1.00 49.36           N  
ATOM    438  CA  LEU A  27      12.680  27.938   0.293  1.00 49.30           C  
ATOM    439  C   LEU A  27      13.412  27.802   1.535  1.00 50.02           C  
ATOM    440  O   LEU A  27      13.290  28.642   2.440  1.00 51.64           O  
ATOM    441  CB  LEU A  27      13.534  28.563  -0.845  1.00 49.22           C  
ATOM    442  CG  LEU A  27      12.934  28.395  -2.291  1.00 50.24           C  
ATOM    443  CD1 LEU A  27      13.546  29.275  -3.330  1.00 50.86           C  
ATOM    444  CD2 LEU A  27      12.955  26.926  -2.722  1.00 49.25           C  
ATOM    445  H   LEU A  27      11.562  29.576   0.978  1.00  0.00           H  
ATOM    446  HA  LEU A  27      12.405  26.926  -0.002  1.00  0.00           H  
ATOM    447  HB2 LEU A  27      13.705  29.625  -0.673  1.00  0.00           H  
ATOM    448  HB3 LEU A  27      14.522  28.109  -0.913  1.00  0.00           H  
ATOM    449  HG  LEU A  27      11.914  28.780  -2.308  1.00  0.00           H  
ATOM    450 HD11 LEU A  27      14.038  28.733  -4.138  1.00  0.00           H  
ATOM    451 HD12 LEU A  27      12.762  29.811  -3.864  1.00  0.00           H  
ATOM    452 HD13 LEU A  27      14.412  29.822  -2.956  1.00  0.00           H  
ATOM    453 HD21 LEU A  27      12.026  26.356  -2.744  1.00  0.00           H  
ATOM    454 HD22 LEU A  27      13.601  26.731  -3.578  1.00  0.00           H  
ATOM    455 HD23 LEU A  27      13.434  26.256  -2.009  1.00  0.00           H  
ATOM    456  N   ASN A  28      14.273  26.795   1.481  1.00 49.39           N  
ATOM    457  CA  ASN A  28      15.404  26.779   2.461  1.00 46.28           C  
ATOM    458  C   ASN A  28      16.503  27.776   2.058  1.00 45.84           C  
ATOM    459  O   ASN A  28      16.601  28.147   0.888  1.00 43.04           O  
ATOM    460  CB  ASN A  28      16.118  25.428   2.648  1.00 47.93           C  
ATOM    461  CG  ASN A  28      15.274  24.323   3.141  1.00 46.95           C  
ATOM    462  ND2 ASN A  28      14.878  23.396   2.328  1.00 39.02           N  
ATOM    463  OD1 ASN A  28      15.069  24.294   4.389  1.00 43.86           O  
ATOM    464  H   ASN A  28      14.568  26.324   0.638  1.00  0.00           H  
ATOM    465  HA  ASN A  28      14.928  27.165   3.362  1.00  0.00           H  
ATOM    466  HB2 ASN A  28      16.523  25.075   1.699  1.00  0.00           H  
ATOM    467  HB3 ASN A  28      17.071  25.432   3.176  1.00  0.00           H  
ATOM    468 HD21 ASN A  28      14.846  23.507   1.325  1.00  0.00           H  
ATOM    469 HD22 ASN A  28      14.391  22.636   2.782  1.00  0.00           H  
ATOM    470  N   GLY A  29      17.432  28.092   2.989  1.00 48.84           N  
ATOM    471  CA  GLY A  29      18.691  28.755   2.603  1.00 44.19           C  
ATOM    472  C   GLY A  29      19.760  28.182   3.581  1.00 46.12           C  
ATOM    473  O   GLY A  29      19.463  27.759   4.680  1.00 41.10           O  
ATOM    474  H   GLY A  29      17.368  27.861   3.970  1.00  0.00           H  
ATOM    475  HA2 GLY A  29      18.961  28.611   1.557  1.00  0.00           H  
ATOM    476  HA3 GLY A  29      18.468  29.777   2.909  1.00  0.00           H  
ATOM    477  N   LEU A  30      20.985  28.384   3.193  1.00 45.69           N  
ATOM    478  CA  LEU A  30      22.201  28.114   4.063  1.00 47.10           C  
ATOM    479  C   LEU A  30      22.598  29.552   4.389  1.00 47.30           C  
ATOM    480  O   LEU A  30      22.616  30.361   3.447  1.00 48.88           O  
ATOM    481  CB  LEU A  30      23.266  27.315   3.228  1.00 48.79           C  
ATOM    482  CG  LEU A  30      24.503  27.031   4.115  1.00 45.06           C  
ATOM    483  CD1 LEU A  30      24.167  25.817   5.079  1.00 43.24           C  
ATOM    484  CD2 LEU A  30      25.611  26.663   3.190  1.00 44.90           C  
ATOM    485  H   LEU A  30      21.178  28.749   2.272  1.00  0.00           H  
ATOM    486  HA  LEU A  30      21.830  27.545   4.915  1.00  0.00           H  
ATOM    487  HB2 LEU A  30      22.806  26.358   2.983  1.00  0.00           H  
ATOM    488  HB3 LEU A  30      23.574  27.819   2.312  1.00  0.00           H  
ATOM    489  HG  LEU A  30      24.802  27.901   4.699  1.00  0.00           H  
ATOM    490 HD11 LEU A  30      23.321  26.013   5.738  1.00  0.00           H  
ATOM    491 HD12 LEU A  30      24.104  24.848   4.583  1.00  0.00           H  
ATOM    492 HD13 LEU A  30      24.958  25.694   5.819  1.00  0.00           H  
ATOM    493 HD21 LEU A  30      26.484  27.173   3.597  1.00  0.00           H  
ATOM    494 HD22 LEU A  30      25.878  25.606   3.189  1.00  0.00           H  
ATOM    495 HD23 LEU A  30      25.511  26.963   2.147  1.00  0.00           H  
ATOM    496  N   TRP A  31      22.970  29.780   5.682  1.00 47.10           N  
ATOM    497  CA  TRP A  31      23.498  30.955   6.405  1.00 45.74           C  
ATOM    498  C   TRP A  31      24.947  30.620   6.669  1.00 45.83           C  
ATOM    499  O   TRP A  31      25.152  29.770   7.507  1.00 46.59           O  
ATOM    500  CB  TRP A  31      22.580  31.029   7.671  1.00 45.21           C  
ATOM    501  CG  TRP A  31      22.525  32.366   8.386  1.00 48.32           C  
ATOM    502  CD1 TRP A  31      23.019  33.603   7.974  1.00 51.81           C  
ATOM    503  CD2 TRP A  31      22.002  32.559   9.726  1.00 48.79           C  
ATOM    504  CE2 TRP A  31      22.137  33.954  10.020  1.00 50.11           C  
ATOM    505  CE3 TRP A  31      21.430  31.762  10.695  1.00 50.21           C  
ATOM    506  NE1 TRP A  31      22.729  34.540   8.928  1.00 52.04           N  
ATOM    507  CZ2 TRP A  31      21.655  34.529  11.205  1.00 53.24           C  
ATOM    508  CZ3 TRP A  31      21.033  32.254  11.958  1.00 54.72           C  
ATOM    509  CH2 TRP A  31      21.103  33.678  12.217  1.00 54.48           C  
ATOM    510  H   TRP A  31      22.743  29.031   6.320  1.00  0.00           H  
ATOM    511  HA  TRP A  31      23.407  31.850   5.789  1.00  0.00           H  
ATOM    512  HB2 TRP A  31      21.521  31.035   7.416  1.00  0.00           H  
ATOM    513  HB3 TRP A  31      22.787  30.271   8.426  1.00  0.00           H  
ATOM    514  HD1 TRP A  31      23.752  33.626   7.181  1.00  0.00           H  
ATOM    515  HE1 TRP A  31      22.988  35.515   8.875  1.00  0.00           H  
ATOM    516  HE3 TRP A  31      21.217  30.720  10.508  1.00  0.00           H  
ATOM    517  HZ2 TRP A  31      21.729  35.583  11.428  1.00  0.00           H  
ATOM    518  HZ3 TRP A  31      20.341  31.598  12.465  1.00  0.00           H  
ATOM    519  HH2 TRP A  31      20.674  34.138  13.095  1.00  0.00           H  
ATOM    520  N   LEU A  32      25.800  31.537   6.326  1.00 46.27           N  
ATOM    521  CA  LEU A  32      27.277  31.373   6.380  1.00 45.87           C  
ATOM    522  C   LEU A  32      27.754  32.762   6.741  1.00 40.91           C  
ATOM    523  O   LEU A  32      27.782  33.658   5.899  1.00 42.64           O  
ATOM    524  CB  LEU A  32      27.849  31.019   4.992  1.00 48.10           C  
ATOM    525  CG  LEU A  32      27.495  29.621   4.441  1.00 45.90           C  
ATOM    526  CD1 LEU A  32      27.750  29.506   2.986  1.00 49.50           C  
ATOM    527  CD2 LEU A  32      28.166  28.528   5.340  1.00 40.90           C  
ATOM    528  H   LEU A  32      25.435  32.332   5.822  1.00  0.00           H  
ATOM    529  HA  LEU A  32      27.651  30.621   7.075  1.00  0.00           H  
ATOM    530  HB2 LEU A  32      27.615  31.783   4.251  1.00  0.00           H  
ATOM    531  HB3 LEU A  32      28.935  31.057   5.080  1.00  0.00           H  
ATOM    532  HG  LEU A  32      26.432  29.504   4.653  1.00  0.00           H  
ATOM    533 HD11 LEU A  32      28.380  28.636   2.798  1.00  0.00           H  
ATOM    534 HD12 LEU A  32      26.875  29.472   2.336  1.00  0.00           H  
ATOM    535 HD13 LEU A  32      28.242  30.401   2.607  1.00  0.00           H  
ATOM    536 HD21 LEU A  32      27.432  27.870   5.806  1.00  0.00           H  
ATOM    537 HD22 LEU A  32      28.838  27.900   4.755  1.00  0.00           H  
ATOM    538 HD23 LEU A  32      28.791  29.094   6.030  1.00  0.00           H  
ATOM    539  N   ASP A  33      28.052  32.909   8.036  1.00 45.66           N  
ATOM    540  CA  ASP A  33      28.487  34.186   8.689  1.00 49.01           C  
ATOM    541  C   ASP A  33      27.300  35.122   8.692  1.00 52.33           C  
ATOM    542  O   ASP A  33      26.428  34.997   9.569  1.00 44.74           O  
ATOM    543  CB  ASP A  33      29.857  34.846   8.288  1.00 50.13           C  
ATOM    544  CG  ASP A  33      31.117  34.339   8.966  1.00 52.05           C  
ATOM    545  OD1 ASP A  33      31.015  33.570   9.975  1.00 47.69           O  
ATOM    546  OD2 ASP A  33      32.276  34.774   8.645  1.00 49.60           O1-
ATOM    547  H   ASP A  33      27.984  32.109   8.649  1.00  0.00           H  
ATOM    548  HA  ASP A  33      28.462  33.942   9.751  1.00  0.00           H  
ATOM    549  HB2 ASP A  33      29.910  34.610   7.225  1.00  0.00           H  
ATOM    550  HB3 ASP A  33      29.936  35.933   8.258  1.00  0.00           H  
ATOM    551  N   ASP A  34      27.277  36.066   7.703  1.00 54.46           N  
ATOM    552  CA  ASP A  34      26.289  37.115   7.525  1.00 54.53           C  
ATOM    553  C   ASP A  34      25.655  37.089   6.136  1.00 54.88           C  
ATOM    554  O   ASP A  34      25.042  38.082   5.709  1.00 54.77           O  
ATOM    555  CB  ASP A  34      26.959  38.522   7.829  1.00 55.97           C  
ATOM    556  CG  ASP A  34      28.360  38.725   7.397  1.00 53.88           C  
ATOM    557  OD1 ASP A  34      29.088  39.424   8.099  1.00 50.88           O  
ATOM    558  OD2 ASP A  34      28.821  38.300   6.319  1.00 54.19           O1-
ATOM    559  H   ASP A  34      27.981  36.058   6.979  1.00  0.00           H  
ATOM    560  HA  ASP A  34      25.497  37.024   8.267  1.00  0.00           H  
ATOM    561  HB2 ASP A  34      26.269  39.300   7.501  1.00  0.00           H  
ATOM    562  HB3 ASP A  34      26.909  38.600   8.915  1.00  0.00           H  
ATOM    563  N   VAL A  35      25.953  36.059   5.362  1.00 49.58           N  
ATOM    564  CA  VAL A  35      25.399  35.844   4.075  1.00 47.37           C  
ATOM    565  C   VAL A  35      24.373  34.626   4.075  1.00 49.51           C  
ATOM    566  O   VAL A  35      24.733  33.584   4.593  1.00 54.33           O  
ATOM    567  CB  VAL A  35      26.538  35.623   2.933  1.00 45.29           C  
ATOM    568  CG1 VAL A  35      25.987  35.514   1.475  1.00 42.92           C  
ATOM    569  CG2 VAL A  35      27.439  36.832   3.020  1.00 43.18           C  
ATOM    570  H   VAL A  35      26.575  35.363   5.747  1.00  0.00           H  
ATOM    571  HA  VAL A  35      24.834  36.712   3.736  1.00  0.00           H  
ATOM    572  HB  VAL A  35      27.153  34.769   3.218  1.00  0.00           H  
ATOM    573 HG11 VAL A  35      25.456  36.444   1.270  1.00  0.00           H  
ATOM    574 HG12 VAL A  35      26.868  35.447   0.837  1.00  0.00           H  
ATOM    575 HG13 VAL A  35      25.329  34.661   1.307  1.00  0.00           H  
ATOM    576 HG21 VAL A  35      26.797  37.674   2.762  1.00  0.00           H  
ATOM    577 HG22 VAL A  35      27.903  37.043   3.984  1.00  0.00           H  
ATOM    578 HG23 VAL A  35      28.277  36.736   2.330  1.00  0.00           H  
ATOM    579  N   VAL A  36      23.257  34.669   3.260  1.00 49.48           N  
ATOM    580  CA  VAL A  36      22.317  33.585   3.169  1.00 46.95           C  
ATOM    581  C   VAL A  36      22.233  33.217   1.715  1.00 48.09           C  
ATOM    582  O   VAL A  36      22.006  34.138   0.956  1.00 54.49           O  
ATOM    583  CB  VAL A  36      20.941  33.946   3.775  1.00 45.12           C  
ATOM    584  CG1 VAL A  36      19.855  32.963   3.421  1.00 44.80           C  
ATOM    585  CG2 VAL A  36      21.078  34.077   5.341  1.00 47.72           C  
ATOM    586  H   VAL A  36      23.090  35.362   2.545  1.00  0.00           H  
ATOM    587  HA  VAL A  36      22.613  32.768   3.826  1.00  0.00           H  
ATOM    588  HB  VAL A  36      20.698  34.920   3.352  1.00  0.00           H  
ATOM    589 HG11 VAL A  36      20.146  31.939   3.655  1.00  0.00           H  
ATOM    590 HG12 VAL A  36      18.967  33.163   4.021  1.00  0.00           H  
ATOM    591 HG13 VAL A  36      19.602  33.120   2.373  1.00  0.00           H  
ATOM    592 HG21 VAL A  36      20.222  34.652   5.694  1.00  0.00           H  
ATOM    593 HG22 VAL A  36      21.115  33.166   5.938  1.00  0.00           H  
ATOM    594 HG23 VAL A  36      21.988  34.648   5.526  1.00  0.00           H  
ATOM    595  N   TYR A  37      22.335  31.954   1.348  1.00 48.68           N  
ATOM    596  CA  TYR A  37      22.348  31.318   0.011  1.00 44.25           C  
ATOM    597  C   TYR A  37      21.049  30.471  -0.125  1.00 48.25           C  
ATOM    598  O   TYR A  37      20.902  29.496   0.626  1.00 54.45           O  
ATOM    599  CB  TYR A  37      23.586  30.446  -0.272  1.00 43.40           C  
ATOM    600  CG  TYR A  37      24.785  31.292  -0.563  1.00 42.58           C  
ATOM    601  CD1 TYR A  37      25.100  31.801  -1.819  1.00 41.82           C  
ATOM    602  CD2 TYR A  37      25.533  31.662   0.538  1.00 44.77           C  
ATOM    603  CE1 TYR A  37      26.287  32.562  -2.016  1.00 46.72           C  
ATOM    604  CE2 TYR A  37      26.812  32.208   0.367  1.00 45.32           C  
ATOM    605  CZ  TYR A  37      27.195  32.674  -0.905  1.00 48.27           C  
ATOM    606  OH  TYR A  37      28.372  33.293  -1.144  1.00 51.68           O  
ATOM    607  H   TYR A  37      22.395  31.246   2.067  1.00  0.00           H  
ATOM    608  HA  TYR A  37      22.304  32.003  -0.835  1.00  0.00           H  
ATOM    609  HB2 TYR A  37      23.749  29.726   0.530  1.00  0.00           H  
ATOM    610  HB3 TYR A  37      23.393  29.875  -1.180  1.00  0.00           H  
ATOM    611  HD1 TYR A  37      24.426  31.696  -2.657  1.00  0.00           H  
ATOM    612  HD2 TYR A  37      25.177  31.574   1.555  1.00  0.00           H  
ATOM    613  HE1 TYR A  37      26.533  32.888  -3.016  1.00  0.00           H  
ATOM    614  HE2 TYR A  37      27.412  32.409   1.242  1.00  0.00           H  
ATOM    615  HH  TYR A  37      28.759  33.559  -0.307  1.00  0.00           H  
ATOM    616  N   CYS A  38      20.098  30.789  -0.994  1.00 49.75           N  
ATOM    617  CA  CYS A  38      18.925  29.954  -1.323  1.00 44.45           C  
ATOM    618  C   CYS A  38      18.924  29.895  -2.893  1.00 45.78           C  
ATOM    619  O   CYS A  38      19.744  30.560  -3.505  1.00 43.39           O  
ATOM    620  CB  CYS A  38      17.623  30.584  -0.802  1.00 45.87           C  
ATOM    621  SG  CYS A  38      17.242  32.255  -1.264  1.00 45.61           S  
ATOM    622  H   CYS A  38      20.176  31.524  -1.682  1.00  0.00           H  
ATOM    623  HA  CYS A  38      19.007  28.919  -0.989  1.00  0.00           H  
ATOM    624  HB2 CYS A  38      16.727  29.983  -0.958  1.00  0.00           H  
ATOM    625  HB3 CYS A  38      17.916  30.610   0.247  1.00  0.00           H  
ATOM    626  HG  CYS A  38      16.879  31.971  -2.518  1.00  0.00           H  
ATOM    627  N   PRO A  39      17.946  29.114  -3.459  1.00 48.41           N  
ATOM    628  CA  PRO A  39      17.719  29.045  -4.860  1.00 48.99           C  
ATOM    629  C   PRO A  39      17.077  30.360  -5.340  1.00 57.44           C  
ATOM    630  O   PRO A  39      16.177  30.901  -4.594  1.00 67.79           O  
ATOM    631  CB  PRO A  39      16.880  27.774  -5.065  1.00 46.36           C  
ATOM    632  CG  PRO A  39      17.258  26.848  -3.894  1.00 48.03           C  
ATOM    633  CD  PRO A  39      17.357  27.924  -2.853  1.00 47.09           C  
ATOM    634  HA  PRO A  39      18.663  28.826  -5.359  1.00  0.00           H  
ATOM    635  HB2 PRO A  39      15.810  27.982  -5.065  1.00  0.00           H  
ATOM    636  HB3 PRO A  39      17.119  27.342  -6.037  1.00  0.00           H  
ATOM    637  HG2 PRO A  39      16.499  26.083  -3.733  1.00  0.00           H  
ATOM    638  HG3 PRO A  39      18.207  26.401  -4.190  1.00  0.00           H  
ATOM    639  HD2 PRO A  39      16.350  28.128  -2.490  1.00  0.00           H  
ATOM    640  HD3 PRO A  39      17.953  27.528  -2.031  1.00  0.00           H  
ATOM    641  N   ARG A  40      17.534  30.899  -6.498  1.00 51.67           N  
ATOM    642  CA  ARG A  40      17.134  32.150  -7.100  1.00 48.39           C  
ATOM    643  C   ARG A  40      15.574  32.232  -7.325  1.00 46.71           C  
ATOM    644  O   ARG A  40      15.085  33.353  -7.206  1.00 47.16           O  
ATOM    645  CB  ARG A  40      17.930  32.347  -8.395  1.00 51.24           C  
ATOM    646  CG  ARG A  40      17.650  33.605  -9.105  1.00 50.08           C  
ATOM    647  CD  ARG A  40      18.470  33.940 -10.384  1.00 49.64           C  
ATOM    648  NE  ARG A  40      18.196  32.919 -11.447  1.00 52.93           N  
ATOM    649  CZ  ARG A  40      18.734  32.828 -12.702  1.00 50.05           C  
ATOM    650  NH1 ARG A  40      19.653  33.672 -13.260  1.00 48.50           N1+
ATOM    651  NH2 ARG A  40      18.257  31.760 -13.366  1.00 50.70           N1+
ATOM    652  H   ARG A  40      18.204  30.323  -6.986  1.00  0.00           H  
ATOM    653  HA  ARG A  40      17.453  32.860  -6.337  1.00  0.00           H  
ATOM    654  HB2 ARG A  40      18.978  32.183  -8.143  1.00  0.00           H  
ATOM    655  HB3 ARG A  40      17.625  31.524  -9.042  1.00  0.00           H  
ATOM    656  HG2 ARG A  40      16.626  33.575  -9.477  1.00  0.00           H  
ATOM    657  HG3 ARG A  40      17.707  34.436  -8.402  1.00  0.00           H  
ATOM    658  HD2 ARG A  40      18.307  34.991 -10.620  1.00  0.00           H  
ATOM    659  HD3 ARG A  40      19.480  33.860  -9.981  1.00  0.00           H  
ATOM    660  HE  ARG A  40      17.420  32.298 -11.266  1.00  0.00           H  
ATOM    661 HH11 ARG A  40      20.149  34.275 -12.620  1.00  0.00           H  
ATOM    662 HH12 ARG A  40      19.981  33.517 -14.203  1.00  0.00           H  
ATOM    663 HH21 ARG A  40      17.652  31.107 -12.888  1.00  0.00           H  
ATOM    664 HH22 ARG A  40      18.668  31.521 -14.257  1.00  0.00           H  
ATOM    665  N   HIS A  41      14.840  31.160  -7.535  1.00 49.39           N  
ATOM    666  CA  HIS A  41      13.381  31.105  -7.804  1.00 51.54           C  
ATOM    667  C   HIS A  41      12.414  31.512  -6.684  1.00 54.23           C  
ATOM    668  O   HIS A  41      11.199  31.511  -6.883  1.00 56.34           O  
ATOM    669  CB  HIS A  41      13.101  29.716  -8.424  1.00 52.00           C  
ATOM    670  CG  HIS A  41      13.256  28.491  -7.476  1.00 54.18           C  
ATOM    671  CD2 HIS A  41      12.385  28.031  -6.523  1.00 55.76           C  
ATOM    672  ND1 HIS A  41      14.314  27.537  -7.597  1.00 56.65           N  
ATOM    673  CE1 HIS A  41      13.904  26.542  -6.895  1.00 56.71           C  
ATOM    674  NE2 HIS A  41      12.824  26.804  -6.177  1.00 54.72           N  
ATOM    675  H   HIS A  41      15.276  30.255  -7.641  1.00  0.00           H  
ATOM    676  HA  HIS A  41      13.171  31.795  -8.621  1.00  0.00           H  
ATOM    677  HB2 HIS A  41      12.137  29.702  -8.932  1.00  0.00           H  
ATOM    678  HB3 HIS A  41      13.858  29.588  -9.198  1.00  0.00           H  
ATOM    679  HD2 HIS A  41      11.479  28.517  -6.192  1.00  0.00           H  
ATOM    680  HE1 HIS A  41      14.440  25.605  -6.848  1.00  0.00           H  
ATOM    681  HE2 HIS A  41      12.315  26.121  -5.634  1.00  0.00           H  
ATOM    682  N   VAL A  42      12.975  31.982  -5.532  1.00 49.80           N  
ATOM    683  CA  VAL A  42      12.284  32.464  -4.329  1.00 54.26           C  
ATOM    684  C   VAL A  42      11.460  33.694  -4.546  1.00 54.99           C  
ATOM    685  O   VAL A  42      10.629  34.053  -3.701  1.00 57.13           O  
ATOM    686  CB  VAL A  42      13.339  32.664  -3.183  1.00 50.06           C  
ATOM    687  CG1 VAL A  42      14.016  34.029  -3.190  1.00 45.70           C  
ATOM    688  CG2 VAL A  42      12.683  32.437  -1.834  1.00 48.56           C  
ATOM    689  H   VAL A  42      13.967  32.027  -5.346  1.00  0.00           H  
ATOM    690  HA  VAL A  42      11.536  31.700  -4.113  1.00  0.00           H  
ATOM    691  HB  VAL A  42      14.163  31.978  -3.378  1.00  0.00           H  
ATOM    692 HG11 VAL A  42      13.329  34.840  -2.947  1.00  0.00           H  
ATOM    693 HG12 VAL A  42      14.835  34.039  -2.471  1.00  0.00           H  
ATOM    694 HG13 VAL A  42      14.492  34.296  -4.133  1.00  0.00           H  
ATOM    695 HG21 VAL A  42      11.985  31.600  -1.852  1.00  0.00           H  
ATOM    696 HG22 VAL A  42      13.356  32.111  -1.041  1.00  0.00           H  
ATOM    697 HG23 VAL A  42      12.108  33.267  -1.421  1.00  0.00           H  
ATOM    698  N   ILE A  43      11.746  34.442  -5.577  1.00 51.99           N  
ATOM    699  CA  ILE A  43      11.169  35.739  -5.899  1.00 51.74           C  
ATOM    700  C   ILE A  43       9.825  35.697  -6.656  1.00 53.73           C  
ATOM    701  O   ILE A  43       9.120  36.714  -6.793  1.00 54.07           O  
ATOM    702  CB  ILE A  43      12.131  36.455  -6.884  1.00 47.89           C  
ATOM    703  CG1 ILE A  43      12.501  35.658  -8.145  1.00 43.66           C  
ATOM    704  CG2 ILE A  43      13.422  36.970  -6.238  1.00 44.78           C  
ATOM    705  CD1 ILE A  43      13.253  36.478  -9.209  1.00 43.29           C  
ATOM    706  H   ILE A  43      12.436  34.111  -6.236  1.00  0.00           H  
ATOM    707  HA  ILE A  43      11.073  36.356  -5.006  1.00  0.00           H  
ATOM    708  HB  ILE A  43      11.661  37.378  -7.222  1.00  0.00           H  
ATOM    709 HG12 ILE A  43      12.977  34.700  -7.932  1.00  0.00           H  
ATOM    710 HG13 ILE A  43      11.570  35.380  -8.639  1.00  0.00           H  
ATOM    711 HG21 ILE A  43      13.970  36.277  -5.599  1.00  0.00           H  
ATOM    712 HG22 ILE A  43      14.172  37.418  -6.890  1.00  0.00           H  
ATOM    713 HG23 ILE A  43      13.030  37.713  -5.545  1.00  0.00           H  
ATOM    714 HD11 ILE A  43      12.974  36.204 -10.226  1.00  0.00           H  
ATOM    715 HD12 ILE A  43      13.021  37.534  -9.065  1.00  0.00           H  
ATOM    716 HD13 ILE A  43      14.333  36.374  -9.102  1.00  0.00           H  
ATOM    717  N   CYS A  44       9.509  34.498  -7.167  1.00 61.71           N  
ATOM    718  CA  CYS A  44       8.425  34.158  -7.985  1.00 64.87           C  
ATOM    719  C   CYS A  44       7.204  33.729  -7.200  1.00 65.37           C  
ATOM    720  O   CYS A  44       7.295  33.188  -6.052  1.00 59.24           O  
ATOM    721  CB  CYS A  44       8.779  33.072  -8.986  1.00 69.87           C  
ATOM    722  SG  CYS A  44       9.959  33.773 -10.169  1.00 73.02           S  
ATOM    723  H   CYS A  44      10.153  33.744  -6.975  1.00  0.00           H  
ATOM    724  HA  CYS A  44       8.055  35.075  -8.443  1.00  0.00           H  
ATOM    725  HB2 CYS A  44       9.330  32.310  -8.435  1.00  0.00           H  
ATOM    726  HB3 CYS A  44       7.882  32.580  -9.362  1.00  0.00           H  
ATOM    727  HG  CYS A  44      10.048  32.725 -10.993  1.00  0.00           H  
ATOM    728  N   THR A  45       6.067  34.032  -7.778  1.00 73.65           N  
ATOM    729  CA  THR A  45       4.844  33.360  -7.511  1.00 82.36           C  
ATOM    730  C   THR A  45       4.786  32.198  -8.505  1.00 85.38           C  
ATOM    731  O   THR A  45       5.471  32.207  -9.510  1.00 78.98           O  
ATOM    732  CB  THR A  45       3.569  34.319  -7.697  1.00 84.86           C  
ATOM    733  CG2 THR A  45       3.675  35.616  -6.976  1.00 87.01           C  
ATOM    734  OG1 THR A  45       3.265  34.615  -9.017  1.00 94.12           O  
ATOM    735  H   THR A  45       6.036  34.600  -8.613  1.00  0.00           H  
ATOM    736  HA  THR A  45       4.975  32.873  -6.545  1.00  0.00           H  
ATOM    737  HB  THR A  45       2.707  33.794  -7.284  1.00  0.00           H  
ATOM    738  HG1 THR A  45       3.758  35.350  -9.388  1.00  0.00           H  
ATOM    739 HG21 THR A  45       4.638  36.117  -7.070  1.00  0.00           H  
ATOM    740 HG22 THR A  45       2.904  36.339  -7.245  1.00  0.00           H  
ATOM    741 HG23 THR A  45       3.428  35.341  -5.951  1.00  0.00           H  
ATOM    742  N   SER A  46       3.949  31.292  -8.244  1.00 95.15           N  
ATOM    743  CA  SER A  46       3.537  30.151  -9.134  1.00 95.08           C  
ATOM    744  C   SER A  46       3.185  30.563 -10.591  1.00 89.47           C  
ATOM    745  O   SER A  46       3.555  29.928 -11.525  1.00 92.39           O  
ATOM    746  CB  SER A  46       2.319  29.505  -8.351  1.00 92.10           C  
ATOM    747  OG  SER A  46       1.187  30.293  -8.167  1.00 85.78           O  
ATOM    748  H   SER A  46       3.440  31.255  -7.373  1.00  0.00           H  
ATOM    749  HA  SER A  46       4.431  29.532  -9.213  1.00  0.00           H  
ATOM    750  HB2 SER A  46       2.063  28.676  -9.011  1.00  0.00           H  
ATOM    751  HB3 SER A  46       2.653  29.048  -7.419  1.00  0.00           H  
ATOM    752  HG  SER A  46       0.583  29.732  -7.675  1.00  0.00           H  
ATOM    753  N   GLU A  47       2.623  31.798 -10.713  1.00 88.57           N  
ATOM    754  CA  GLU A  47       2.391  32.411 -11.993  1.00 90.38           C  
ATOM    755  C   GLU A  47       3.575  32.972 -12.751  1.00 85.93           C  
ATOM    756  O   GLU A  47       3.419  33.010 -14.013  1.00 84.85           O  
ATOM    757  CB  GLU A  47       1.322  33.609 -11.893  1.00 92.16           C  
ATOM    758  CG  GLU A  47       0.101  33.386 -10.945  1.00 92.10           C  
ATOM    759  CD  GLU A  47      -0.838  34.562 -10.768  1.00 92.68           C  
ATOM    760  OE1 GLU A  47      -0.362  35.696 -10.613  1.00 91.45           O  
ATOM    761  OE2 GLU A  47      -2.086  34.319 -10.848  1.00 83.03           O1-
ATOM    762  H   GLU A  47       2.351  32.344  -9.908  1.00  0.00           H  
ATOM    763  HA  GLU A  47       1.973  31.573 -12.553  1.00  0.00           H  
ATOM    764  HB2 GLU A  47       1.855  34.531 -11.661  1.00  0.00           H  
ATOM    765  HB3 GLU A  47       0.882  33.862 -12.858  1.00  0.00           H  
ATOM    766  HG2 GLU A  47      -0.526  32.592 -11.352  1.00  0.00           H  
ATOM    767  HG3 GLU A  47       0.359  33.053  -9.940  1.00  0.00           H  
ATOM    768  N   ASP A  48       4.583  33.285 -12.033  1.00 83.64           N  
ATOM    769  CA  ASP A  48       5.817  33.899 -12.548  1.00 81.48           C  
ATOM    770  C   ASP A  48       6.787  32.809 -13.083  1.00 76.87           C  
ATOM    771  O   ASP A  48       7.819  33.241 -13.616  1.00 75.38           O  
ATOM    772  CB  ASP A  48       6.489  34.854 -11.528  1.00 80.64           C  
ATOM    773  CG  ASP A  48       5.673  36.059 -11.050  1.00 81.50           C  
ATOM    774  OD1 ASP A  48       5.395  36.830 -11.955  1.00 76.84           O  
ATOM    775  OD2 ASP A  48       5.734  36.447  -9.877  1.00 76.92           O1-
ATOM    776  H   ASP A  48       4.436  33.271 -11.034  1.00  0.00           H  
ATOM    777  HA  ASP A  48       5.554  34.521 -13.404  1.00  0.00           H  
ATOM    778  HB2 ASP A  48       6.727  34.342 -10.595  1.00  0.00           H  
ATOM    779  HB3 ASP A  48       7.509  35.127 -11.798  1.00  0.00           H  
ATOM    780  N   MET A  49       6.587  31.535 -12.794  1.00 71.10           N  
ATOM    781  CA  MET A  49       7.373  30.353 -13.295  1.00 73.02           C  
ATOM    782  C   MET A  49       7.068  30.124 -14.789  1.00 69.40           C  
ATOM    783  O   MET A  49       7.748  29.323 -15.452  1.00 66.28           O  
ATOM    784  CB  MET A  49       6.987  29.084 -12.538  1.00 82.63           C  
ATOM    785  CG  MET A  49       7.365  29.068 -11.067  1.00 85.82           C  
ATOM    786  SD  MET A  49       9.122  29.495 -10.633  1.00101.69           S  
ATOM    787  CE  MET A  49       9.246  28.987  -8.931  1.00 95.95           C  
ATOM    788  H   MET A  49       5.922  31.369 -12.053  1.00  0.00           H  
ATOM    789  HA  MET A  49       8.425  30.626 -13.213  1.00  0.00           H  
ATOM    790  HB2 MET A  49       5.916  28.927 -12.669  1.00  0.00           H  
ATOM    791  HB3 MET A  49       7.435  28.146 -12.865  1.00  0.00           H  
ATOM    792  HG2 MET A  49       6.757  29.780 -10.508  1.00  0.00           H  
ATOM    793  HG3 MET A  49       7.119  28.069 -10.708  1.00  0.00           H  
ATOM    794  HE1 MET A  49      10.215  28.601  -8.613  1.00  0.00           H  
ATOM    795  HE2 MET A  49       9.018  29.786  -8.226  1.00  0.00           H  
ATOM    796  HE3 MET A  49       8.520  28.210  -8.692  1.00  0.00           H  
ATOM    797  N   LEU A  50       6.128  30.885 -15.351  1.00 69.97           N  
ATOM    798  CA  LEU A  50       5.746  30.952 -16.758  1.00 70.95           C  
ATOM    799  C   LEU A  50       6.568  31.940 -17.469  1.00 71.15           C  
ATOM    800  O   LEU A  50       6.704  33.044 -17.003  1.00 74.28           O  
ATOM    801  CB  LEU A  50       4.189  31.317 -16.927  1.00 72.45           C  
ATOM    802  CG  LEU A  50       3.179  30.248 -16.603  1.00 75.58           C  
ATOM    803  CD1 LEU A  50       1.738  30.830 -16.542  1.00 72.46           C  
ATOM    804  CD2 LEU A  50       3.263  29.094 -17.605  1.00 77.57           C  
ATOM    805  H   LEU A  50       5.512  31.371 -14.716  1.00  0.00           H  
ATOM    806  HA  LEU A  50       5.953  29.945 -17.118  1.00  0.00           H  
ATOM    807  HB2 LEU A  50       4.121  32.230 -16.335  1.00  0.00           H  
ATOM    808  HB3 LEU A  50       3.926  31.745 -17.894  1.00  0.00           H  
ATOM    809  HG  LEU A  50       3.449  29.885 -15.611  1.00  0.00           H  
ATOM    810 HD11 LEU A  50       1.680  31.662 -15.839  1.00  0.00           H  
ATOM    811 HD12 LEU A  50       1.420  31.308 -17.469  1.00  0.00           H  
ATOM    812 HD13 LEU A  50       1.047  30.056 -16.209  1.00  0.00           H  
ATOM    813 HD21 LEU A  50       2.303  28.618 -17.808  1.00  0.00           H  
ATOM    814 HD22 LEU A  50       3.517  29.363 -18.630  1.00  0.00           H  
ATOM    815 HD23 LEU A  50       4.047  28.392 -17.320  1.00  0.00           H  
ATOM    816  N   ASN A  51       7.372  31.416 -18.431  1.00 71.18           N  
ATOM    817  CA  ASN A  51       8.509  32.104 -19.130  1.00 73.38           C  
ATOM    818  C   ASN A  51       9.224  33.143 -18.270  1.00 74.65           C  
ATOM    819  O   ASN A  51       9.138  34.331 -18.536  1.00 75.33           O  
ATOM    820  CB  ASN A  51       7.909  32.707 -20.464  1.00 71.35           C  
ATOM    821  CG  ASN A  51       7.455  31.743 -21.486  1.00 69.80           C  
ATOM    822  ND2 ASN A  51       8.356  30.923 -22.018  1.00 77.98           N  
ATOM    823  OD1 ASN A  51       6.317  31.742 -21.881  1.00 70.20           O  
ATOM    824  H   ASN A  51       7.187  30.456 -18.686  1.00  0.00           H  
ATOM    825  HA  ASN A  51       9.152  31.256 -19.363  1.00  0.00           H  
ATOM    826  HB2 ASN A  51       7.003  33.268 -20.233  1.00  0.00           H  
ATOM    827  HB3 ASN A  51       8.493  33.533 -20.870  1.00  0.00           H  
ATOM    828 HD21 ASN A  51       9.341  31.132 -21.944  1.00  0.00           H  
ATOM    829 HD22 ASN A  51       8.080  30.241 -22.709  1.00  0.00           H  
ATOM    830  N   PRO A  52       9.948  32.717 -17.199  1.00 74.58           N  
ATOM    831  CA  PRO A  52      10.519  33.551 -16.177  1.00 71.24           C  
ATOM    832  C   PRO A  52      11.553  34.581 -16.691  1.00 64.88           C  
ATOM    833  O   PRO A  52      12.545  34.169 -17.419  1.00 61.14           O  
ATOM    834  CB  PRO A  52      11.269  32.652 -15.197  1.00 71.33           C  
ATOM    835  CG  PRO A  52      10.804  31.297 -15.559  1.00 73.02           C  
ATOM    836  CD  PRO A  52      10.264  31.315 -16.962  1.00 73.18           C  
ATOM    837  HA  PRO A  52       9.785  34.055 -15.548  1.00  0.00           H  
ATOM    838  HB2 PRO A  52      12.348  32.728 -15.330  1.00  0.00           H  
ATOM    839  HB3 PRO A  52      11.132  32.835 -14.132  1.00  0.00           H  
ATOM    840  HG2 PRO A  52      11.471  30.491 -15.254  1.00  0.00           H  
ATOM    841  HG3 PRO A  52       9.947  31.063 -14.928  1.00  0.00           H  
ATOM    842  HD2 PRO A  52      10.998  31.016 -17.709  1.00  0.00           H  
ATOM    843  HD3 PRO A  52       9.391  30.661 -16.971  1.00  0.00           H  
ATOM    844  N   ASN A  53      11.467  35.815 -16.266  1.00 62.05           N  
ATOM    845  CA  ASN A  53      12.505  36.870 -16.496  1.00 59.24           C  
ATOM    846  C   ASN A  53      13.070  37.315 -15.130  1.00 59.25           C  
ATOM    847  O   ASN A  53      12.632  38.339 -14.606  1.00 62.34           O  
ATOM    848  CB  ASN A  53      11.866  37.991 -17.318  1.00 59.26           C  
ATOM    849  CG  ASN A  53      11.587  37.485 -18.785  1.00 58.90           C  
ATOM    850  ND2 ASN A  53      10.335  37.144 -19.114  1.00 55.31           N  
ATOM    851  OD1 ASN A  53      12.472  37.440 -19.621  1.00 56.52           O  
ATOM    852  H   ASN A  53      10.716  36.055 -15.635  1.00  0.00           H  
ATOM    853  HA  ASN A  53      13.327  36.462 -17.084  1.00  0.00           H  
ATOM    854  HB2 ASN A  53      10.950  38.311 -16.820  1.00  0.00           H  
ATOM    855  HB3 ASN A  53      12.435  38.920 -17.291  1.00  0.00           H  
ATOM    856 HD21 ASN A  53       9.464  37.163 -18.602  1.00  0.00           H  
ATOM    857 HD22 ASN A  53      10.119  36.974 -20.085  1.00  0.00           H  
ATOM    858  N   TYR A  54      14.030  36.565 -14.578  1.00 53.97           N  
ATOM    859  CA  TYR A  54      14.458  36.711 -13.207  1.00 53.16           C  
ATOM    860  C   TYR A  54      15.257  37.977 -12.867  1.00 52.54           C  
ATOM    861  O   TYR A  54      15.006  38.558 -11.826  1.00 53.38           O  
ATOM    862  CB  TYR A  54      15.264  35.435 -12.714  1.00 53.39           C  
ATOM    863  CG  TYR A  54      14.561  34.080 -12.825  1.00 52.21           C  
ATOM    864  CD1 TYR A  54      13.444  33.773 -11.997  1.00 46.81           C  
ATOM    865  CD2 TYR A  54      15.045  33.058 -13.708  1.00 54.27           C  
ATOM    866  CE1 TYR A  54      12.798  32.517 -12.053  1.00 49.74           C  
ATOM    867  CE2 TYR A  54      14.393  31.798 -13.780  1.00 50.64           C  
ATOM    868  CZ  TYR A  54      13.351  31.504 -12.897  1.00 48.00           C  
ATOM    869  OH  TYR A  54      12.733  30.302 -12.911  1.00 45.87           O  
ATOM    870  H   TYR A  54      14.354  35.696 -14.978  1.00  0.00           H  
ATOM    871  HA  TYR A  54      13.569  36.737 -12.577  1.00  0.00           H  
ATOM    872  HB2 TYR A  54      16.217  35.378 -13.240  1.00  0.00           H  
ATOM    873  HB3 TYR A  54      15.584  35.604 -11.686  1.00  0.00           H  
ATOM    874  HD1 TYR A  54      12.987  34.482 -11.322  1.00  0.00           H  
ATOM    875  HD2 TYR A  54      15.903  33.151 -14.358  1.00  0.00           H  
ATOM    876  HE1 TYR A  54      11.895  32.382 -11.475  1.00  0.00           H  
ATOM    877  HE2 TYR A  54      14.758  31.100 -14.520  1.00  0.00           H  
ATOM    878  HH  TYR A  54      13.355  29.671 -13.280  1.00  0.00           H  
ATOM    879  N   GLU A  55      16.150  38.400 -13.748  1.00 56.34           N  
ATOM    880  CA  GLU A  55      17.021  39.550 -13.560  1.00 57.87           C  
ATOM    881  C   GLU A  55      16.199  40.788 -13.725  1.00 58.20           C  
ATOM    882  O   GLU A  55      16.382  41.712 -12.920  1.00 59.07           O  
ATOM    883  CB  GLU A  55      18.273  39.465 -14.483  1.00 58.89           C  
ATOM    884  CG  GLU A  55      18.953  38.066 -14.459  1.00 63.65           C  
ATOM    885  CD  GLU A  55      20.414  38.001 -15.021  1.00 67.88           C  
ATOM    886  OE1 GLU A  55      21.021  36.922 -14.806  1.00 62.03           O  
ATOM    887  OE2 GLU A  55      20.927  38.978 -15.654  1.00 71.51           O1-
ATOM    888  H   GLU A  55      16.290  38.004 -14.666  1.00  0.00           H  
ATOM    889  HA  GLU A  55      17.291  39.505 -12.505  1.00  0.00           H  
ATOM    890  HB2 GLU A  55      17.934  39.562 -15.515  1.00  0.00           H  
ATOM    891  HB3 GLU A  55      19.007  40.261 -14.354  1.00  0.00           H  
ATOM    892  HG2 GLU A  55      18.833  37.694 -13.442  1.00  0.00           H  
ATOM    893  HG3 GLU A  55      18.417  37.283 -14.995  1.00  0.00           H  
ATOM    894  N   ASP A  56      15.272  40.817 -14.733  1.00 60.87           N  
ATOM    895  CA  ASP A  56      14.212  41.756 -14.970  1.00 61.94           C  
ATOM    896  C   ASP A  56      13.315  41.848 -13.710  1.00 63.44           C  
ATOM    897  O   ASP A  56      12.769  42.964 -13.507  1.00 63.95           O  
ATOM    898  CB  ASP A  56      13.342  41.639 -16.243  1.00 60.50           C  
ATOM    899  CG  ASP A  56      14.081  41.524 -17.608  1.00 62.97           C  
ATOM    900  OD1 ASP A  56      15.260  41.087 -17.651  1.00 64.80           O  
ATOM    901  OD2 ASP A  56      13.418  41.648 -18.621  1.00 59.82           O1-
ATOM    902  H   ASP A  56      15.352  40.047 -15.382  1.00  0.00           H  
ATOM    903  HA  ASP A  56      14.690  42.696 -15.244  1.00  0.00           H  
ATOM    904  HB2 ASP A  56      12.652  40.795 -16.257  1.00  0.00           H  
ATOM    905  HB3 ASP A  56      12.746  42.551 -16.249  1.00  0.00           H  
ATOM    906  N   LEU A  57      13.187  40.727 -12.967  1.00 57.05           N  
ATOM    907  CA  LEU A  57      12.316  40.679 -11.852  1.00 55.44           C  
ATOM    908  C   LEU A  57      12.969  41.255 -10.534  1.00 62.68           C  
ATOM    909  O   LEU A  57      12.358  41.971  -9.756  1.00 67.37           O  
ATOM    910  CB  LEU A  57      11.702  39.264 -11.699  1.00 54.53           C  
ATOM    911  CG  LEU A  57      10.667  38.991 -10.675  1.00 54.90           C  
ATOM    912  CD1 LEU A  57       9.449  39.970 -10.919  1.00 53.75           C  
ATOM    913  CD2 LEU A  57      10.185  37.506 -10.739  1.00 59.71           C  
ATOM    914  H   LEU A  57      13.787  39.961 -13.239  1.00  0.00           H  
ATOM    915  HA  LEU A  57      11.455  41.303 -12.088  1.00  0.00           H  
ATOM    916  HB2 LEU A  57      11.338  38.864 -12.645  1.00  0.00           H  
ATOM    917  HB3 LEU A  57      12.465  38.535 -11.428  1.00  0.00           H  
ATOM    918  HG  LEU A  57      11.145  39.371  -9.773  1.00  0.00           H  
ATOM    919 HD11 LEU A  57       8.516  39.424 -10.780  1.00  0.00           H  
ATOM    920 HD12 LEU A  57       9.436  40.743 -10.151  1.00  0.00           H  
ATOM    921 HD13 LEU A  57       9.350  40.480 -11.877  1.00  0.00           H  
ATOM    922 HD21 LEU A  57       9.181  37.539 -11.163  1.00  0.00           H  
ATOM    923 HD22 LEU A  57      10.847  36.814 -11.260  1.00  0.00           H  
ATOM    924 HD23 LEU A  57      10.081  37.129  -9.722  1.00  0.00           H  
ATOM    925  N   LEU A  58      14.282  40.995 -10.360  1.00 70.00           N  
ATOM    926  CA  LEU A  58      15.057  41.188  -9.086  1.00 68.39           C  
ATOM    927  C   LEU A  58      15.229  42.629  -8.746  1.00 66.73           C  
ATOM    928  O   LEU A  58      15.061  43.033  -7.597  1.00 68.26           O  
ATOM    929  CB  LEU A  58      16.264  40.328  -8.990  1.00 72.07           C  
ATOM    930  CG  LEU A  58      16.962  40.313  -7.545  1.00 68.58           C  
ATOM    931  CD1 LEU A  58      16.056  39.917  -6.445  1.00 66.79           C  
ATOM    932  CD2 LEU A  58      18.133  39.220  -7.676  1.00 72.13           C  
ATOM    933  H   LEU A  58      14.601  40.251 -10.965  1.00  0.00           H  
ATOM    934  HA  LEU A  58      14.339  40.890  -8.322  1.00  0.00           H  
ATOM    935  HB2 LEU A  58      15.973  39.339  -9.343  1.00  0.00           H  
ATOM    936  HB3 LEU A  58      17.011  40.508  -9.763  1.00  0.00           H  
ATOM    937  HG  LEU A  58      17.387  41.289  -7.313  1.00  0.00           H  
ATOM    938 HD11 LEU A  58      15.123  39.484  -6.805  1.00  0.00           H  
ATOM    939 HD12 LEU A  58      16.580  39.218  -5.794  1.00  0.00           H  
ATOM    940 HD13 LEU A  58      15.758  40.810  -5.895  1.00  0.00           H  
ATOM    941 HD21 LEU A  58      17.803  38.425  -8.345  1.00  0.00           H  
ATOM    942 HD22 LEU A  58      19.037  39.765  -7.947  1.00  0.00           H  
ATOM    943 HD23 LEU A  58      18.539  38.889  -6.719  1.00  0.00           H  
ATOM    944  N   ILE A  59      15.464  43.470  -9.736  1.00 62.95           N  
ATOM    945  CA  ILE A  59      15.439  44.926  -9.636  1.00 67.30           C  
ATOM    946  C   ILE A  59      14.103  45.616  -9.254  1.00 70.85           C  
ATOM    947  O   ILE A  59      14.087  46.766  -8.737  1.00 73.72           O  
ATOM    948  CB  ILE A  59      15.961  45.581 -11.006  1.00 66.44           C  
ATOM    949  CG1 ILE A  59      14.898  45.433 -12.125  1.00 65.10           C  
ATOM    950  CG2 ILE A  59      17.381  45.170 -11.357  1.00 67.90           C  
ATOM    951  CD1 ILE A  59      15.284  45.864 -13.554  1.00 65.40           C  
ATOM    952  H   ILE A  59      15.497  43.180 -10.703  1.00  0.00           H  
ATOM    953  HA  ILE A  59      16.231  45.090  -8.905  1.00  0.00           H  
ATOM    954  HB  ILE A  59      16.089  46.624 -10.714  1.00  0.00           H  
ATOM    955 HG12 ILE A  59      14.830  44.347 -12.184  1.00  0.00           H  
ATOM    956 HG13 ILE A  59      13.961  45.890 -11.807  1.00  0.00           H  
ATOM    957 HG21 ILE A  59      17.379  44.153 -11.750  1.00  0.00           H  
ATOM    958 HG22 ILE A  59      17.705  45.786 -12.195  1.00  0.00           H  
ATOM    959 HG23 ILE A  59      18.080  45.296 -10.531  1.00  0.00           H  
ATOM    960 HD11 ILE A  59      16.329  45.737 -13.835  1.00  0.00           H  
ATOM    961 HD12 ILE A  59      14.834  45.192 -14.285  1.00  0.00           H  
ATOM    962 HD13 ILE A  59      15.038  46.904 -13.767  1.00  0.00           H  
ATOM    963  N   ARG A  60      13.007  44.816  -9.350  1.00 73.11           N  
ATOM    964  CA  ARG A  60      11.606  45.254  -9.025  1.00 74.76           C  
ATOM    965  C   ARG A  60      11.274  44.798  -7.590  1.00 67.39           C  
ATOM    966  O   ARG A  60      10.194  45.172  -7.068  1.00 66.79           O  
ATOM    967  CB  ARG A  60      10.611  44.762 -10.039  1.00 82.27           C  
ATOM    968  CG  ARG A  60      10.986  45.097 -11.540  1.00 86.46           C  
ATOM    969  CD  ARG A  60      10.041  44.504 -12.564  1.00 87.10           C  
ATOM    970  NE  ARG A  60       8.619  44.911 -12.394  1.00 89.77           N  
ATOM    971  CZ  ARG A  60       7.495  44.386 -13.052  1.00 86.52           C  
ATOM    972  NH1 ARG A  60       7.658  43.552 -14.113  1.00 84.50           N1+
ATOM    973  NH2 ARG A  60       6.319  44.843 -12.616  1.00 83.57           N1+
ATOM    974  H   ARG A  60      13.058  43.899  -9.771  1.00  0.00           H  
ATOM    975  HA  ARG A  60      11.664  46.343  -9.020  1.00  0.00           H  
ATOM    976  HB2 ARG A  60      10.386  43.698  -9.957  1.00  0.00           H  
ATOM    977  HB3 ARG A  60       9.665  45.243  -9.790  1.00  0.00           H  
ATOM    978  HG2 ARG A  60      11.012  46.167 -11.747  1.00  0.00           H  
ATOM    979  HG3 ARG A  60      12.016  44.775 -11.695  1.00  0.00           H  
ATOM    980  HD2 ARG A  60      10.321  44.761 -13.586  1.00  0.00           H  
ATOM    981  HD3 ARG A  60      10.074  43.423 -12.432  1.00  0.00           H  
ATOM    982  HE  ARG A  60       8.360  45.631 -11.735  1.00  0.00           H  
ATOM    983 HH11 ARG A  60       8.526  43.337 -14.583  1.00  0.00           H  
ATOM    984 HH12 ARG A  60       6.824  43.245 -14.594  1.00  0.00           H  
ATOM    985 HH21 ARG A  60       6.260  45.536 -11.883  1.00  0.00           H  
ATOM    986 HH22 ARG A  60       5.417  44.503 -12.916  1.00  0.00           H  
ATOM    987  N   LYS A  61      12.137  43.954  -7.042  1.00 65.93           N  
ATOM    988  CA  LYS A  61      12.184  43.620  -5.604  1.00 64.87           C  
ATOM    989  C   LYS A  61      13.187  44.515  -4.856  1.00 64.99           C  
ATOM    990  O   LYS A  61      13.842  45.341  -5.439  1.00 63.64           O  
ATOM    991  CB  LYS A  61      12.520  42.115  -5.452  1.00 60.95           C  
ATOM    992  CG  LYS A  61      11.562  41.122  -6.133  1.00 60.07           C  
ATOM    993  CD  LYS A  61      10.135  41.300  -5.563  1.00 63.39           C  
ATOM    994  CE  LYS A  61       9.318  40.219  -6.246  1.00 71.30           C  
ATOM    995  NZ  LYS A  61       7.854  40.456  -6.120  1.00 77.20           N1+
ATOM    996  H   LYS A  61      12.968  43.743  -7.576  1.00  0.00           H  
ATOM    997  HA  LYS A  61      11.205  43.787  -5.157  1.00  0.00           H  
ATOM    998  HB2 LYS A  61      13.525  41.952  -5.839  1.00  0.00           H  
ATOM    999  HB3 LYS A  61      12.663  41.826  -4.411  1.00  0.00           H  
ATOM   1000  HG2 LYS A  61      11.451  41.391  -7.183  1.00  0.00           H  
ATOM   1001  HG3 LYS A  61      11.948  40.111  -6.007  1.00  0.00           H  
ATOM   1002  HD2 LYS A  61      10.043  41.095  -4.497  1.00  0.00           H  
ATOM   1003  HD3 LYS A  61       9.747  42.299  -5.764  1.00  0.00           H  
ATOM   1004  HE2 LYS A  61       9.452  40.268  -7.327  1.00  0.00           H  
ATOM   1005  HE3 LYS A  61       9.605  39.219  -5.924  1.00  0.00           H  
ATOM   1006  HZ1 LYS A  61       7.382  39.755  -6.673  1.00  0.00           H  
ATOM   1007  HZ2 LYS A  61       7.622  40.339  -5.144  1.00  0.00           H  
ATOM   1008  HZ3 LYS A  61       7.611  41.397  -6.393  1.00  0.00           H  
ATOM   1009  N   SER A  62      13.192  44.340  -3.480  1.00 63.59           N  
ATOM   1010  CA  SER A  62      13.992  45.140  -2.512  1.00 64.58           C  
ATOM   1011  C   SER A  62      14.300  44.318  -1.243  1.00 61.81           C  
ATOM   1012  O   SER A  62      13.771  43.194  -1.167  1.00 57.56           O  
ATOM   1013  CB  SER A  62      13.219  46.453  -2.350  1.00 66.83           C  
ATOM   1014  OG  SER A  62      12.103  46.224  -1.526  1.00 67.04           O  
ATOM   1015  H   SER A  62      12.456  43.796  -3.052  1.00  0.00           H  
ATOM   1016  HA  SER A  62      14.953  45.359  -2.977  1.00  0.00           H  
ATOM   1017  HB2 SER A  62      13.839  47.185  -1.832  1.00  0.00           H  
ATOM   1018  HB3 SER A  62      12.914  46.957  -3.267  1.00  0.00           H  
ATOM   1019  HG  SER A  62      11.418  45.911  -2.121  1.00  0.00           H  
ATOM   1020  N   ASN A  63      15.073  44.828  -0.270  1.00 57.71           N  
ATOM   1021  CA  ASN A  63      15.377  44.191   1.005  1.00 58.32           C  
ATOM   1022  C   ASN A  63      14.097  43.748   1.775  1.00 59.73           C  
ATOM   1023  O   ASN A  63      14.065  42.676   2.361  1.00 69.22           O  
ATOM   1024  CB  ASN A  63      16.121  45.142   2.007  1.00 60.08           C  
ATOM   1025  CG  ASN A  63      17.550  45.564   1.498  1.00 61.88           C  
ATOM   1026  ND2 ASN A  63      17.938  46.768   1.870  1.00 54.32           N  
ATOM   1027  OD1 ASN A  63      18.219  44.728   0.934  1.00 57.15           O  
ATOM   1028  H   ASN A  63      15.544  45.717  -0.368  1.00  0.00           H  
ATOM   1029  HA  ASN A  63      15.852  43.210   1.028  1.00  0.00           H  
ATOM   1030  HB2 ASN A  63      15.500  45.979   2.326  1.00  0.00           H  
ATOM   1031  HB3 ASN A  63      16.181  44.513   2.895  1.00  0.00           H  
ATOM   1032 HD21 ASN A  63      17.261  47.327   2.370  1.00  0.00           H  
ATOM   1033 HD22 ASN A  63      18.804  47.208   1.593  1.00  0.00           H  
ATOM   1034  N   HIS A  64      13.091  44.637   1.668  1.00 57.21           N  
ATOM   1035  CA  HIS A  64      11.797  44.482   2.318  1.00 57.43           C  
ATOM   1036  C   HIS A  64      10.828  43.413   1.833  1.00 56.78           C  
ATOM   1037  O   HIS A  64      10.025  42.861   2.575  1.00 61.06           O  
ATOM   1038  CB  HIS A  64      11.050  45.863   2.332  1.00 60.85           C  
ATOM   1039  CG  HIS A  64      11.334  46.917   3.352  1.00 61.78           C  
ATOM   1040  CD2 HIS A  64      12.465  47.230   4.095  1.00 65.39           C  
ATOM   1041  ND1 HIS A  64      10.400  47.954   3.592  1.00 69.24           N  
ATOM   1042  CE1 HIS A  64      10.932  48.762   4.545  1.00 66.97           C  
ATOM   1043  NE2 HIS A  64      12.166  48.364   4.918  1.00 64.42           N  
ATOM   1044  H   HIS A  64      13.342  45.510   1.227  1.00  0.00           H  
ATOM   1045  HA  HIS A  64      11.913  44.119   3.339  1.00  0.00           H  
ATOM   1046  HB2 HIS A  64      11.033  46.396   1.381  1.00  0.00           H  
ATOM   1047  HB3 HIS A  64       9.982  45.792   2.539  1.00  0.00           H  
ATOM   1048  HD1 HIS A  64       9.530  48.118   3.105  1.00  0.00           H  
ATOM   1049  HD2 HIS A  64      13.394  46.681   4.137  1.00  0.00           H  
ATOM   1050  HE1 HIS A  64      10.511  49.674   4.941  1.00  0.00           H  
ATOM   1051  N   ASN A  65      10.928  43.084   0.502  1.00 61.35           N  
ATOM   1052  CA  ASN A  65      10.127  42.010  -0.048  1.00 59.13           C  
ATOM   1053  C   ASN A  65      10.696  40.640   0.555  1.00 54.91           C  
ATOM   1054  O   ASN A  65       9.901  39.728   0.843  1.00 54.66           O  
ATOM   1055  CB  ASN A  65      10.170  41.824  -1.579  1.00 61.85           C  
ATOM   1056  CG  ASN A  65       9.790  43.052  -2.457  1.00 63.26           C  
ATOM   1057  ND2 ASN A  65       8.632  43.017  -3.023  1.00 65.21           N  
ATOM   1058  OD1 ASN A  65      10.593  43.991  -2.613  1.00 69.91           O  
ATOM   1059  H   ASN A  65      11.656  43.408  -0.118  1.00  0.00           H  
ATOM   1060  HA  ASN A  65       9.088  42.069   0.278  1.00  0.00           H  
ATOM   1061  HB2 ASN A  65      11.193  41.526  -1.808  1.00  0.00           H  
ATOM   1062  HB3 ASN A  65       9.596  40.990  -1.984  1.00  0.00           H  
ATOM   1063 HD21 ASN A  65       8.092  42.170  -2.917  1.00  0.00           H  
ATOM   1064 HD22 ASN A  65       8.189  43.746  -3.563  1.00  0.00           H  
ATOM   1065  N   PHE A  66      12.039  40.519   0.568  1.00 49.14           N  
ATOM   1066  CA  PHE A  66      12.738  39.351   1.117  1.00 50.75           C  
ATOM   1067  C   PHE A  66      12.448  39.185   2.611  1.00 52.58           C  
ATOM   1068  O   PHE A  66      12.948  40.012   3.386  1.00 57.89           O  
ATOM   1069  CB  PHE A  66      14.282  39.372   0.842  1.00 48.21           C  
ATOM   1070  CG  PHE A  66      14.564  38.940  -0.595  1.00 49.56           C  
ATOM   1071  CD1 PHE A  66      14.902  37.592  -0.860  1.00 49.15           C  
ATOM   1072  CD2 PHE A  66      14.452  39.740  -1.676  1.00 50.12           C  
ATOM   1073  CE1 PHE A  66      15.169  37.175  -2.139  1.00 47.52           C  
ATOM   1074  CE2 PHE A  66      14.764  39.330  -2.955  1.00 48.42           C  
ATOM   1075  CZ  PHE A  66      15.070  38.026  -3.228  1.00 49.82           C  
ATOM   1076  H   PHE A  66      12.595  41.326   0.324  1.00  0.00           H  
ATOM   1077  HA  PHE A  66      12.392  38.434   0.642  1.00  0.00           H  
ATOM   1078  HB2 PHE A  66      14.678  40.368   1.039  1.00  0.00           H  
ATOM   1079  HB3 PHE A  66      14.717  38.669   1.552  1.00  0.00           H  
ATOM   1080  HD1 PHE A  66      14.983  36.877  -0.054  1.00  0.00           H  
ATOM   1081  HD2 PHE A  66      14.253  40.798  -1.579  1.00  0.00           H  
ATOM   1082  HE1 PHE A  66      15.529  36.165  -2.267  1.00  0.00           H  
ATOM   1083  HE2 PHE A  66      14.577  40.012  -3.771  1.00  0.00           H  
ATOM   1084  HZ  PHE A  66      15.147  37.759  -4.271  1.00  0.00           H  
ATOM   1085  N   LEU A  67      11.641  38.144   2.967  1.00 53.75           N  
ATOM   1086  CA  LEU A  67      11.555  37.696   4.355  1.00 55.41           C  
ATOM   1087  C   LEU A  67      12.471  36.457   4.544  1.00 56.87           C  
ATOM   1088  O   LEU A  67      12.406  35.518   3.742  1.00 54.71           O  
ATOM   1089  CB  LEU A  67      10.086  37.325   4.639  1.00 56.33           C  
ATOM   1090  CG  LEU A  67       9.050  38.437   4.473  1.00 57.60           C  
ATOM   1091  CD1 LEU A  67       7.559  37.835   4.602  1.00 57.78           C  
ATOM   1092  CD2 LEU A  67       9.133  39.553   5.568  1.00 56.12           C  
ATOM   1093  H   LEU A  67      11.414  37.425   2.295  1.00  0.00           H  
ATOM   1094  HA  LEU A  67      11.895  38.504   5.002  1.00  0.00           H  
ATOM   1095  HB2 LEU A  67       9.753  36.518   3.987  1.00  0.00           H  
ATOM   1096  HB3 LEU A  67       9.946  36.899   5.633  1.00  0.00           H  
ATOM   1097  HG  LEU A  67       9.282  38.872   3.501  1.00  0.00           H  
ATOM   1098 HD11 LEU A  67       7.546  36.757   4.761  1.00  0.00           H  
ATOM   1099 HD12 LEU A  67       6.955  38.441   5.278  1.00  0.00           H  
ATOM   1100 HD13 LEU A  67       6.963  37.911   3.692  1.00  0.00           H  
ATOM   1101 HD21 LEU A  67       8.956  40.574   5.228  1.00  0.00           H  
ATOM   1102 HD22 LEU A  67       8.625  39.230   6.477  1.00  0.00           H  
ATOM   1103 HD23 LEU A  67      10.178  39.713   5.832  1.00  0.00           H  
ATOM   1104  N   VAL A  68      13.418  36.554   5.528  1.00 60.13           N  
ATOM   1105  CA  VAL A  68      14.331  35.506   5.983  1.00 59.53           C  
ATOM   1106  C   VAL A  68      13.872  35.202   7.445  1.00 59.65           C  
ATOM   1107  O   VAL A  68      13.608  36.113   8.235  1.00 58.62           O  
ATOM   1108  CB  VAL A  68      15.816  35.971   6.021  1.00 62.77           C  
ATOM   1109  CG1 VAL A  68      16.808  34.896   6.453  1.00 62.52           C  
ATOM   1110  CG2 VAL A  68      16.371  36.598   4.694  1.00 61.66           C  
ATOM   1111  H   VAL A  68      13.351  37.304   6.201  1.00  0.00           H  
ATOM   1112  HA  VAL A  68      14.067  34.665   5.342  1.00  0.00           H  
ATOM   1113  HB  VAL A  68      15.759  36.780   6.749  1.00  0.00           H  
ATOM   1114 HG11 VAL A  68      16.481  33.975   5.969  1.00  0.00           H  
ATOM   1115 HG12 VAL A  68      17.806  35.215   6.155  1.00  0.00           H  
ATOM   1116 HG13 VAL A  68      16.778  34.925   7.543  1.00  0.00           H  
ATOM   1117 HG21 VAL A  68      15.770  37.436   4.342  1.00  0.00           H  
ATOM   1118 HG22 VAL A  68      17.360  37.049   4.781  1.00  0.00           H  
ATOM   1119 HG23 VAL A  68      16.415  35.906   3.854  1.00  0.00           H  
ATOM   1120  N   GLN A  69      13.542  33.904   7.729  1.00 60.21           N  
ATOM   1121  CA  GLN A  69      13.121  33.336   8.983  1.00 59.63           C  
ATOM   1122  C   GLN A  69      14.101  32.324   9.386  1.00 59.71           C  
ATOM   1123  O   GLN A  69      14.466  31.503   8.563  1.00 54.38           O  
ATOM   1124  CB  GLN A  69      11.609  32.944   9.015  1.00 64.88           C  
ATOM   1125  CG  GLN A  69      11.154  32.460  10.397  1.00 65.45           C  
ATOM   1126  CD  GLN A  69       9.679  31.979  10.473  1.00 64.21           C  
ATOM   1127  NE2 GLN A  69       9.495  30.780  11.059  1.00 71.30           N  
ATOM   1128  OE1 GLN A  69       8.774  32.698  10.066  1.00 61.71           O  
ATOM   1129  H   GLN A  69      13.830  33.207   7.058  1.00  0.00           H  
ATOM   1130  HA  GLN A  69      13.240  34.147   9.702  1.00  0.00           H  
ATOM   1131  HB2 GLN A  69      11.011  33.782   8.658  1.00  0.00           H  
ATOM   1132  HB3 GLN A  69      11.548  32.224   8.199  1.00  0.00           H  
ATOM   1133  HG2 GLN A  69      11.656  31.531  10.669  1.00  0.00           H  
ATOM   1134  HG3 GLN A  69      11.372  33.183  11.183  1.00  0.00           H  
ATOM   1135 HE21 GLN A  69      10.347  30.327  11.356  1.00  0.00           H  
ATOM   1136 HE22 GLN A  69       8.583  30.369  11.199  1.00  0.00           H  
ATOM   1137  N   ALA A  70      14.589  32.293  10.672  1.00 57.65           N  
ATOM   1138  CA  ALA A  70      15.681  31.485  11.099  1.00 59.05           C  
ATOM   1139  C   ALA A  70      15.284  30.830  12.411  1.00 61.74           C  
ATOM   1140  O   ALA A  70      15.620  31.366  13.472  1.00 63.57           O  
ATOM   1141  CB  ALA A  70      17.038  32.301  11.275  1.00 57.52           C  
ATOM   1142  H   ALA A  70      14.146  32.909  11.339  1.00  0.00           H  
ATOM   1143  HA  ALA A  70      15.894  30.674  10.402  1.00  0.00           H  
ATOM   1144  HB1 ALA A  70      17.777  31.786  11.890  1.00  0.00           H  
ATOM   1145  HB2 ALA A  70      17.446  32.605  10.311  1.00  0.00           H  
ATOM   1146  HB3 ALA A  70      16.660  33.155  11.837  1.00  0.00           H  
ATOM   1147  N   GLY A  71      14.536  29.724  12.400  1.00 62.67           N  
ATOM   1148  CA  GLY A  71      13.749  29.170  13.444  1.00 67.25           C  
ATOM   1149  C   GLY A  71      12.387  29.807  13.459  1.00 72.26           C  
ATOM   1150  O   GLY A  71      11.667  29.553  12.417  1.00 78.41           O  
ATOM   1151  H   GLY A  71      14.578  29.214  11.529  1.00  0.00           H  
ATOM   1152  HA2 GLY A  71      13.503  28.142  13.180  1.00  0.00           H  
ATOM   1153  HA3 GLY A  71      14.303  29.166  14.383  1.00  0.00           H  
ATOM   1154  N   ASN A  72      12.075  30.597  14.473  1.00 72.69           N  
ATOM   1155  CA  ASN A  72      10.869  31.443  14.594  1.00 74.03           C  
ATOM   1156  C   ASN A  72      11.151  32.904  14.179  1.00 70.34           C  
ATOM   1157  O   ASN A  72      10.308  33.565  13.591  1.00 68.64           O  
ATOM   1158  CB  ASN A  72      10.404  31.653  16.075  1.00 78.27           C  
ATOM   1159  CG  ASN A  72       9.849  30.365  16.626  1.00 82.60           C  
ATOM   1160  ND2 ASN A  72      10.463  29.890  17.729  1.00 79.42           N  
ATOM   1161  OD1 ASN A  72       8.942  29.746  16.082  1.00 83.36           O  
ATOM   1162  H   ASN A  72      12.836  30.782  15.111  1.00  0.00           H  
ATOM   1163  HA  ASN A  72      10.104  31.062  13.918  1.00  0.00           H  
ATOM   1164  HB2 ASN A  72      11.200  31.986  16.741  1.00  0.00           H  
ATOM   1165  HB3 ASN A  72       9.613  32.402  16.098  1.00  0.00           H  
ATOM   1166 HD21 ASN A  72      11.248  30.387  18.123  1.00  0.00           H  
ATOM   1167 HD22 ASN A  72      10.196  29.022  18.172  1.00  0.00           H  
ATOM   1168  N   VAL A  73      12.279  33.414  14.607  1.00 66.37           N  
ATOM   1169  CA  VAL A  73      12.604  34.836  14.368  1.00 68.19           C  
ATOM   1170  C   VAL A  73      12.998  35.097  12.844  1.00 67.39           C  
ATOM   1171  O   VAL A  73      13.616  34.196  12.207  1.00 74.54           O  
ATOM   1172  CB  VAL A  73      13.788  35.329  15.235  1.00 73.31           C  
ATOM   1173  CG1 VAL A  73      13.550  35.183  16.732  1.00 74.51           C  
ATOM   1174  CG2 VAL A  73      15.156  34.679  14.972  1.00 74.92           C  
ATOM   1175  H   VAL A  73      12.954  32.879  15.134  1.00  0.00           H  
ATOM   1176  HA  VAL A  73      11.803  35.529  14.625  1.00  0.00           H  
ATOM   1177  HB  VAL A  73      13.993  36.397  15.162  1.00  0.00           H  
ATOM   1178 HG11 VAL A  73      12.547  35.492  17.028  1.00  0.00           H  
ATOM   1179 HG12 VAL A  73      13.467  34.124  16.974  1.00  0.00           H  
ATOM   1180 HG13 VAL A  73      14.362  35.671  17.272  1.00  0.00           H  
ATOM   1181 HG21 VAL A  73      15.881  34.964  15.734  1.00  0.00           H  
ATOM   1182 HG22 VAL A  73      15.059  33.594  14.960  1.00  0.00           H  
ATOM   1183 HG23 VAL A  73      15.640  35.036  14.063  1.00  0.00           H  
ATOM   1184  N   GLN A  74      12.609  36.348  12.438  1.00 64.65           N  
ATOM   1185  CA  GLN A  74      13.003  36.868  11.167  1.00 61.24           C  
ATOM   1186  C   GLN A  74      14.127  37.868  11.179  1.00 58.10           C  
ATOM   1187  O   GLN A  74      14.188  38.723  12.089  1.00 57.89           O  
ATOM   1188  CB  GLN A  74      11.782  37.481  10.479  1.00 63.12           C  
ATOM   1189  CG  GLN A  74      10.659  36.485  10.079  1.00 65.23           C  
ATOM   1190  CD  GLN A  74       9.484  37.164   9.347  1.00 66.03           C  
ATOM   1191  NE2 GLN A  74       8.274  36.670   9.470  1.00 66.33           N  
ATOM   1192  OE1 GLN A  74       9.636  38.168   8.659  1.00 70.02           O  
ATOM   1193  H   GLN A  74      12.325  36.985  13.169  1.00  0.00           H  
ATOM   1194  HA  GLN A  74      13.437  36.141  10.480  1.00  0.00           H  
ATOM   1195  HB2 GLN A  74      11.416  38.242  11.168  1.00  0.00           H  
ATOM   1196  HB3 GLN A  74      12.260  37.921   9.604  1.00  0.00           H  
ATOM   1197  HG2 GLN A  74      11.148  35.717   9.479  1.00  0.00           H  
ATOM   1198  HG3 GLN A  74      10.219  36.007  10.954  1.00  0.00           H  
ATOM   1199 HE21 GLN A  74       8.199  35.984  10.207  1.00  0.00           H  
ATOM   1200 HE22 GLN A  74       7.506  37.154   9.027  1.00  0.00           H  
ATOM   1201  N   LEU A  75      15.092  37.772  10.226  1.00 58.62           N  
ATOM   1202  CA  LEU A  75      16.178  38.647  10.010  1.00 55.53           C  
ATOM   1203  C   LEU A  75      15.772  39.758   9.029  1.00 49.60           C  
ATOM   1204  O   LEU A  75      14.896  39.547   8.172  1.00 45.29           O  
ATOM   1205  CB  LEU A  75      17.418  37.904   9.492  1.00 57.63           C  
ATOM   1206  CG  LEU A  75      17.715  36.473  10.076  1.00 58.13           C  
ATOM   1207  CD1 LEU A  75      19.051  35.828   9.492  1.00 59.38           C  
ATOM   1208  CD2 LEU A  75      17.829  36.405  11.647  1.00 59.33           C  
ATOM   1209  H   LEU A  75      14.933  37.169   9.431  1.00  0.00           H  
ATOM   1210  HA  LEU A  75      16.450  39.020  10.997  1.00  0.00           H  
ATOM   1211  HB2 LEU A  75      17.520  37.867   8.407  1.00  0.00           H  
ATOM   1212  HB3 LEU A  75      18.327  38.447   9.751  1.00  0.00           H  
ATOM   1213  HG  LEU A  75      16.909  35.839   9.706  1.00  0.00           H  
ATOM   1214 HD11 LEU A  75      19.120  34.759   9.693  1.00  0.00           H  
ATOM   1215 HD12 LEU A  75      19.128  35.969   8.414  1.00  0.00           H  
ATOM   1216 HD13 LEU A  75      19.933  36.250   9.974  1.00  0.00           H  
ATOM   1217 HD21 LEU A  75      18.560  35.655  11.951  1.00  0.00           H  
ATOM   1218 HD22 LEU A  75      18.169  37.279  12.203  1.00  0.00           H  
ATOM   1219 HD23 LEU A  75      16.887  36.040  12.058  1.00  0.00           H  
ATOM   1220  N   ARG A  76      16.482  40.914   9.203  1.00 46.38           N  
ATOM   1221  CA  ARG A  76      16.527  41.977   8.241  1.00 49.00           C  
ATOM   1222  C   ARG A  76      17.678  41.824   7.224  1.00 47.56           C  
ATOM   1223  O   ARG A  76      18.775  41.469   7.523  1.00 42.26           O  
ATOM   1224  CB  ARG A  76      16.640  43.348   8.947  1.00 49.08           C  
ATOM   1225  CG  ARG A  76      15.488  43.653   9.929  1.00 53.52           C  
ATOM   1226  CD  ARG A  76      15.676  45.102  10.397  1.00 59.68           C  
ATOM   1227  NE  ARG A  76      16.957  45.301  11.091  1.00 59.91           N  
ATOM   1228  CZ  ARG A  76      17.879  46.316  10.960  1.00 55.09           C  
ATOM   1229  NH1 ARG A  76      17.424  47.513  10.676  1.00 54.45           N1+
ATOM   1230  NH2 ARG A  76      19.184  45.956  11.188  1.00 57.69           N1+
ATOM   1231  H   ARG A  76      17.298  40.814   9.791  1.00  0.00           H  
ATOM   1232  HA  ARG A  76      15.599  42.010   7.669  1.00  0.00           H  
ATOM   1233  HB2 ARG A  76      17.572  43.320   9.512  1.00  0.00           H  
ATOM   1234  HB3 ARG A  76      16.718  44.123   8.185  1.00  0.00           H  
ATOM   1235  HG2 ARG A  76      14.572  43.561   9.345  1.00  0.00           H  
ATOM   1236  HG3 ARG A  76      15.569  42.927  10.738  1.00  0.00           H  
ATOM   1237  HD2 ARG A  76      15.501  45.711   9.509  1.00  0.00           H  
ATOM   1238  HD3 ARG A  76      14.942  45.341  11.166  1.00  0.00           H  
ATOM   1239  HE  ARG A  76      17.319  44.434  11.460  1.00  0.00           H  
ATOM   1240 HH11 ARG A  76      18.089  48.268  10.585  1.00  0.00           H  
ATOM   1241 HH12 ARG A  76      16.461  47.730  10.893  1.00  0.00           H  
ATOM   1242 HH21 ARG A  76      19.977  46.581  11.149  1.00  0.00           H  
ATOM   1243 HH22 ARG A  76      19.390  45.018  11.502  1.00  0.00           H  
ATOM   1244  N   VAL A  77      17.248  41.990   5.932  1.00 46.44           N  
ATOM   1245  CA  VAL A  77      18.175  41.979   4.804  1.00 48.20           C  
ATOM   1246  C   VAL A  77      18.745  43.453   4.692  1.00 53.66           C  
ATOM   1247  O   VAL A  77      18.055  44.422   4.796  1.00 56.11           O  
ATOM   1248  CB  VAL A  77      17.564  41.486   3.492  1.00 47.53           C  
ATOM   1249  CG1 VAL A  77      18.607  41.565   2.373  1.00 46.44           C  
ATOM   1250  CG2 VAL A  77      17.021  39.980   3.567  1.00 44.97           C  
ATOM   1251  H   VAL A  77      16.300  42.005   5.582  1.00  0.00           H  
ATOM   1252  HA  VAL A  77      18.979  41.293   5.071  1.00  0.00           H  
ATOM   1253  HB  VAL A  77      16.799  42.223   3.244  1.00  0.00           H  
ATOM   1254 HG11 VAL A  77      18.365  41.050   1.443  1.00  0.00           H  
ATOM   1255 HG12 VAL A  77      18.987  42.550   2.102  1.00  0.00           H  
ATOM   1256 HG13 VAL A  77      19.425  40.954   2.755  1.00  0.00           H  
ATOM   1257 HG21 VAL A  77      16.258  40.019   4.345  1.00  0.00           H  
ATOM   1258 HG22 VAL A  77      16.450  39.662   2.695  1.00  0.00           H  
ATOM   1259 HG23 VAL A  77      17.817  39.267   3.779  1.00  0.00           H  
ATOM   1260  N   ILE A  78      20.058  43.465   4.507  1.00 53.48           N  
ATOM   1261  CA  ILE A  78      20.886  44.678   4.363  1.00 55.81           C  
ATOM   1262  C   ILE A  78      21.539  44.844   2.955  1.00 55.15           C  
ATOM   1263  O   ILE A  78      22.220  45.852   2.734  1.00 57.94           O  
ATOM   1264  CB  ILE A  78      21.933  44.918   5.405  1.00 54.68           C  
ATOM   1265  CG1 ILE A  78      23.173  43.894   5.503  1.00 55.98           C  
ATOM   1266  CG2 ILE A  78      21.391  45.216   6.866  1.00 56.91           C  
ATOM   1267  CD1 ILE A  78      24.388  44.448   6.207  1.00 54.65           C  
ATOM   1268  H   ILE A  78      20.540  42.592   4.342  1.00  0.00           H  
ATOM   1269  HA  ILE A  78      20.254  45.566   4.342  1.00  0.00           H  
ATOM   1270  HB  ILE A  78      22.342  45.899   5.165  1.00  0.00           H  
ATOM   1271 HG12 ILE A  78      22.708  43.060   6.029  1.00  0.00           H  
ATOM   1272 HG13 ILE A  78      23.483  43.563   4.511  1.00  0.00           H  
ATOM   1273 HG21 ILE A  78      20.424  45.713   6.785  1.00  0.00           H  
ATOM   1274 HG22 ILE A  78      21.251  44.283   7.412  1.00  0.00           H  
ATOM   1275 HG23 ILE A  78      22.096  45.925   7.301  1.00  0.00           H  
ATOM   1276 HD11 ILE A  78      24.196  45.499   6.420  1.00  0.00           H  
ATOM   1277 HD12 ILE A  78      24.498  44.026   7.206  1.00  0.00           H  
ATOM   1278 HD13 ILE A  78      25.350  44.460   5.696  1.00  0.00           H  
ATOM   1279  N   GLY A  79      21.356  43.902   2.072  1.00 57.17           N  
ATOM   1280  CA  GLY A  79      21.922  43.804   0.742  1.00 60.12           C  
ATOM   1281  C   GLY A  79      21.372  42.521   0.044  1.00 58.29           C  
ATOM   1282  O   GLY A  79      21.189  41.600   0.812  1.00 66.51           O  
ATOM   1283  H   GLY A  79      20.803  43.081   2.274  1.00  0.00           H  
ATOM   1284  HA2 GLY A  79      21.681  44.692   0.157  1.00  0.00           H  
ATOM   1285  HA3 GLY A  79      23.001  43.661   0.793  1.00  0.00           H  
ATOM   1286  N   HIS A  80      21.150  42.491  -1.301  1.00 55.91           N  
ATOM   1287  CA  HIS A  80      20.658  41.301  -2.027  1.00 51.63           C  
ATOM   1288  C   HIS A  80      21.194  41.206  -3.441  1.00 52.92           C  
ATOM   1289  O   HIS A  80      21.398  42.292  -3.941  1.00 53.30           O  
ATOM   1290  CB  HIS A  80      19.079  41.258  -1.961  1.00 52.23           C  
ATOM   1291  CG  HIS A  80      18.413  42.456  -2.555  1.00 51.96           C  
ATOM   1292  CD2 HIS A  80      18.038  42.821  -3.868  1.00 51.46           C  
ATOM   1293  ND1 HIS A  80      18.220  43.585  -1.803  1.00 48.99           N  
ATOM   1294  CE1 HIS A  80      17.851  44.566  -2.671  1.00 52.13           C  
ATOM   1295  NE2 HIS A  80      17.692  44.191  -3.944  1.00 49.93           N  
ATOM   1296  H   HIS A  80      21.388  43.300  -1.857  1.00  0.00           H  
ATOM   1297  HA  HIS A  80      21.013  40.362  -1.603  1.00  0.00           H  
ATOM   1298  HB2 HIS A  80      18.824  40.302  -2.418  1.00  0.00           H  
ATOM   1299  HB3 HIS A  80      18.906  41.343  -0.888  1.00  0.00           H  
ATOM   1300  HD1 HIS A  80      18.379  43.666  -0.809  1.00  0.00           H  
ATOM   1301  HD2 HIS A  80      18.212  42.169  -4.712  1.00  0.00           H  
ATOM   1302  HE1 HIS A  80      17.506  45.526  -2.316  1.00  0.00           H  
ATOM   1303  N   SER A  81      21.652  40.025  -3.946  1.00 53.05           N  
ATOM   1304  CA  SER A  81      22.302  39.849  -5.194  1.00 50.83           C  
ATOM   1305  C   SER A  81      22.247  38.431  -5.748  1.00 52.08           C  
ATOM   1306  O   SER A  81      21.659  37.523  -5.095  1.00 56.36           O  
ATOM   1307  CB  SER A  81      23.801  40.360  -5.090  1.00 49.70           C  
ATOM   1308  OG  SER A  81      24.579  39.899  -3.981  1.00 46.09           O  
ATOM   1309  H   SER A  81      21.727  39.158  -3.433  1.00  0.00           H  
ATOM   1310  HA  SER A  81      21.741  40.447  -5.913  1.00  0.00           H  
ATOM   1311  HB2 SER A  81      24.290  40.194  -6.050  1.00  0.00           H  
ATOM   1312  HB3 SER A  81      23.816  41.445  -4.993  1.00  0.00           H  
ATOM   1313  HG  SER A  81      25.438  40.307  -4.108  1.00  0.00           H  
ATOM   1314  N   MET A  82      22.678  38.277  -7.045  1.00 46.63           N  
ATOM   1315  CA  MET A  82      22.740  36.970  -7.711  1.00 48.62           C  
ATOM   1316  C   MET A  82      24.157  36.449  -7.893  1.00 46.45           C  
ATOM   1317  O   MET A  82      25.120  37.116  -7.520  1.00 49.78           O  
ATOM   1318  CB  MET A  82      22.001  36.903  -9.079  1.00 49.97           C  
ATOM   1319  CG  MET A  82      20.482  37.330  -8.931  1.00 53.00           C  
ATOM   1320  SD  MET A  82      19.422  37.515 -10.359  1.00 57.94           S  
ATOM   1321  CE  MET A  82      20.212  38.972 -11.021  1.00 55.61           C  
ATOM   1322  H   MET A  82      22.911  39.097  -7.587  1.00  0.00           H  
ATOM   1323  HA  MET A  82      22.238  36.235  -7.082  1.00  0.00           H  
ATOM   1324  HB2 MET A  82      22.551  37.610  -9.700  1.00  0.00           H  
ATOM   1325  HB3 MET A  82      22.098  35.876  -9.432  1.00  0.00           H  
ATOM   1326  HG2 MET A  82      20.047  36.513  -8.356  1.00  0.00           H  
ATOM   1327  HG3 MET A  82      20.336  38.148  -8.226  1.00  0.00           H  
ATOM   1328  HE1 MET A  82      19.408  39.709 -11.032  1.00  0.00           H  
ATOM   1329  HE2 MET A  82      20.869  39.356 -10.241  1.00  0.00           H  
ATOM   1330  HE3 MET A  82      20.800  38.844 -11.929  1.00  0.00           H  
ATOM   1331  N   GLN A  83      24.338  35.302  -8.562  1.00 44.02           N  
ATOM   1332  CA  GLN A  83      25.525  34.484  -8.593  1.00 44.18           C  
ATOM   1333  C   GLN A  83      25.173  33.219  -9.348  1.00 42.49           C  
ATOM   1334  O   GLN A  83      25.064  32.152  -8.669  1.00 42.09           O  
ATOM   1335  CB  GLN A  83      26.116  34.168  -7.201  1.00 44.20           C  
ATOM   1336  CG  GLN A  83      27.432  33.461  -7.217  1.00 45.16           C  
ATOM   1337  CD  GLN A  83      27.923  33.140  -5.847  1.00 47.64           C  
ATOM   1338  NE2 GLN A  83      27.928  31.844  -5.498  1.00 46.32           N  
ATOM   1339  OE1 GLN A  83      28.384  34.052  -5.192  1.00 60.72           O  
ATOM   1340  H   GLN A  83      23.476  34.926  -8.931  1.00  0.00           H  
ATOM   1341  HA  GLN A  83      26.267  35.033  -9.173  1.00  0.00           H  
ATOM   1342  HB2 GLN A  83      26.332  35.113  -6.704  1.00  0.00           H  
ATOM   1343  HB3 GLN A  83      25.299  33.624  -6.725  1.00  0.00           H  
ATOM   1344  HG2 GLN A  83      27.459  32.534  -7.790  1.00  0.00           H  
ATOM   1345  HG3 GLN A  83      28.174  34.118  -7.671  1.00  0.00           H  
ATOM   1346 HE21 GLN A  83      27.393  31.211  -6.075  1.00  0.00           H  
ATOM   1347 HE22 GLN A  83      28.164  31.612  -4.544  1.00  0.00           H  
ATOM   1348  N   ASN A  84      24.881  33.340 -10.661  1.00 44.66           N  
ATOM   1349  CA  ASN A  84      24.162  32.290 -11.353  1.00 45.96           C  
ATOM   1350  C   ASN A  84      22.857  31.883 -10.641  1.00 46.05           C  
ATOM   1351  O   ASN A  84      22.141  32.796 -10.137  1.00 47.78           O  
ATOM   1352  CB  ASN A  84      25.129  31.099 -11.635  1.00 44.49           C  
ATOM   1353  CG  ASN A  84      26.191  31.453 -12.649  1.00 46.01           C  
ATOM   1354  ND2 ASN A  84      26.951  30.419 -12.950  1.00 46.98           N  
ATOM   1355  OD1 ASN A  84      26.432  32.539 -13.078  1.00 49.10           O  
ATOM   1356  H   ASN A  84      24.888  34.219 -11.159  1.00  0.00           H  
ATOM   1357  HA  ASN A  84      23.833  32.601 -12.344  1.00  0.00           H  
ATOM   1358  HB2 ASN A  84      25.594  30.630 -10.767  1.00  0.00           H  
ATOM   1359  HB3 ASN A  84      24.561  30.253 -12.022  1.00  0.00           H  
ATOM   1360 HD21 ASN A  84      26.832  29.474 -12.613  1.00  0.00           H  
ATOM   1361 HD22 ASN A  84      27.693  30.535 -13.625  1.00  0.00           H  
ATOM   1362  N   CYS A  85      22.544  30.606 -10.491  1.00 46.07           N  
ATOM   1363  CA  CYS A  85      21.225  30.202 -10.078  1.00 46.76           C  
ATOM   1364  C   CYS A  85      20.879  30.119  -8.571  1.00 48.35           C  
ATOM   1365  O   CYS A  85      19.973  29.378  -8.187  1.00 51.40           O  
ATOM   1366  CB  CYS A  85      20.932  28.888 -10.787  1.00 46.83           C  
ATOM   1367  SG  CYS A  85      20.952  29.139 -12.554  1.00 51.51           S  
ATOM   1368  H   CYS A  85      23.151  29.911 -10.901  1.00  0.00           H  
ATOM   1369  HA  CYS A  85      20.520  30.924 -10.489  1.00  0.00           H  
ATOM   1370  HB2 CYS A  85      21.734  28.258 -10.402  1.00  0.00           H  
ATOM   1371  HB3 CYS A  85      19.993  28.385 -10.556  1.00  0.00           H  
ATOM   1372  HG  CYS A  85      22.276  29.316 -12.569  1.00  0.00           H  
ATOM   1373  N   VAL A  86      21.597  30.942  -7.759  1.00 50.94           N  
ATOM   1374  CA  VAL A  86      21.309  31.224  -6.369  1.00 52.58           C  
ATOM   1375  C   VAL A  86      21.089  32.668  -6.117  1.00 51.46           C  
ATOM   1376  O   VAL A  86      21.674  33.551  -6.778  1.00 46.51           O  
ATOM   1377  CB  VAL A  86      22.435  30.678  -5.374  1.00 52.99           C  
ATOM   1378  CG1 VAL A  86      22.530  29.132  -5.436  1.00 56.52           C  
ATOM   1379  CG2 VAL A  86      23.790  31.273  -5.515  1.00 50.82           C  
ATOM   1380  H   VAL A  86      22.165  31.681  -8.150  1.00  0.00           H  
ATOM   1381  HA  VAL A  86      20.349  30.789  -6.092  1.00  0.00           H  
ATOM   1382  HB  VAL A  86      22.138  30.883  -4.345  1.00  0.00           H  
ATOM   1383 HG11 VAL A  86      22.712  28.766  -6.447  1.00  0.00           H  
ATOM   1384 HG12 VAL A  86      23.170  28.582  -4.747  1.00  0.00           H  
ATOM   1385 HG13 VAL A  86      21.496  28.800  -5.337  1.00  0.00           H  
ATOM   1386 HG21 VAL A  86      24.520  30.717  -4.927  1.00  0.00           H  
ATOM   1387 HG22 VAL A  86      24.029  31.162  -6.573  1.00  0.00           H  
ATOM   1388 HG23 VAL A  86      23.844  32.332  -5.263  1.00  0.00           H  
ATOM   1389  N   LEU A  87      20.363  32.898  -4.972  1.00 55.21           N  
ATOM   1390  CA  LEU A  87      20.270  34.193  -4.350  1.00 57.88           C  
ATOM   1391  C   LEU A  87      21.348  34.251  -3.229  1.00 54.32           C  
ATOM   1392  O   LEU A  87      21.267  33.451  -2.295  1.00 54.15           O  
ATOM   1393  CB  LEU A  87      18.828  34.394  -3.751  1.00 57.92           C  
ATOM   1394  CG  LEU A  87      18.087  35.723  -4.258  1.00 61.19           C  
ATOM   1395  CD1 LEU A  87      18.829  36.988  -3.810  1.00 59.36           C  
ATOM   1396  CD2 LEU A  87      17.721  35.742  -5.771  1.00 69.21           C  
ATOM   1397  H   LEU A  87      20.016  32.081  -4.489  1.00  0.00           H  
ATOM   1398  HA  LEU A  87      20.387  35.005  -5.068  1.00  0.00           H  
ATOM   1399  HB2 LEU A  87      18.264  33.509  -4.045  1.00  0.00           H  
ATOM   1400  HB3 LEU A  87      18.807  34.369  -2.662  1.00  0.00           H  
ATOM   1401  HG  LEU A  87      17.147  35.625  -3.716  1.00  0.00           H  
ATOM   1402 HD11 LEU A  87      19.597  36.902  -3.041  1.00  0.00           H  
ATOM   1403 HD12 LEU A  87      19.316  37.456  -4.666  1.00  0.00           H  
ATOM   1404 HD13 LEU A  87      18.174  37.755  -3.396  1.00  0.00           H  
ATOM   1405 HD21 LEU A  87      16.636  35.662  -5.846  1.00  0.00           H  
ATOM   1406 HD22 LEU A  87      18.022  36.623  -6.338  1.00  0.00           H  
ATOM   1407 HD23 LEU A  87      18.197  34.870  -6.220  1.00  0.00           H  
ATOM   1408  N   LYS A  88      22.201  35.290  -3.296  1.00 57.43           N  
ATOM   1409  CA  LYS A  88      23.112  35.659  -2.228  1.00 55.80           C  
ATOM   1410  C   LYS A  88      22.518  36.902  -1.552  1.00 52.67           C  
ATOM   1411  O   LYS A  88      22.470  37.902  -2.233  1.00 50.87           O  
ATOM   1412  CB  LYS A  88      24.515  35.885  -2.955  1.00 56.40           C  
ATOM   1413  CG  LYS A  88      25.645  36.326  -1.928  1.00 59.24           C  
ATOM   1414  CD  LYS A  88      27.057  36.405  -2.642  1.00 59.05           C  
ATOM   1415  CE  LYS A  88      27.131  36.913  -4.092  1.00 58.16           C  
ATOM   1416  NZ  LYS A  88      28.460  36.734  -4.651  1.00 58.47           N1+
ATOM   1417  H   LYS A  88      22.200  35.928  -4.079  1.00  0.00           H  
ATOM   1418  HA  LYS A  88      23.185  34.829  -1.526  1.00  0.00           H  
ATOM   1419  HB2 LYS A  88      24.765  34.926  -3.410  1.00  0.00           H  
ATOM   1420  HB3 LYS A  88      24.441  36.611  -3.764  1.00  0.00           H  
ATOM   1421  HG2 LYS A  88      25.462  37.266  -1.409  1.00  0.00           H  
ATOM   1422  HG3 LYS A  88      25.798  35.568  -1.159  1.00  0.00           H  
ATOM   1423  HD2 LYS A  88      27.714  37.055  -2.065  1.00  0.00           H  
ATOM   1424  HD3 LYS A  88      27.380  35.373  -2.778  1.00  0.00           H  
ATOM   1425  HE2 LYS A  88      26.348  36.536  -4.751  1.00  0.00           H  
ATOM   1426  HE3 LYS A  88      27.012  37.996  -4.092  1.00  0.00           H  
ATOM   1427  HZ1 LYS A  88      29.213  37.238  -4.205  1.00  0.00           H  
ATOM   1428  HZ2 LYS A  88      28.577  35.731  -4.667  1.00  0.00           H  
ATOM   1429  HZ3 LYS A  88      28.422  37.186  -5.553  1.00  0.00           H  
ATOM   1430  N   LEU A  89      22.148  36.878  -0.286  1.00 51.55           N  
ATOM   1431  CA  LEU A  89      21.652  38.015   0.606  1.00 53.17           C  
ATOM   1432  C   LEU A  89      22.732  38.428   1.616  1.00 48.53           C  
ATOM   1433  O   LEU A  89      23.465  37.504   2.099  1.00 52.21           O  
ATOM   1434  CB  LEU A  89      20.405  37.495   1.424  1.00 51.48           C  
ATOM   1435  CG  LEU A  89      19.225  37.027   0.504  1.00 49.54           C  
ATOM   1436  CD1 LEU A  89      18.397  35.981   1.264  1.00 50.72           C  
ATOM   1437  CD2 LEU A  89      18.419  38.224  -0.006  1.00 51.71           C  
ATOM   1438  H   LEU A  89      22.281  36.015   0.222  1.00  0.00           H  
ATOM   1439  HA  LEU A  89      21.374  38.828  -0.065  1.00  0.00           H  
ATOM   1440  HB2 LEU A  89      20.707  36.640   2.029  1.00  0.00           H  
ATOM   1441  HB3 LEU A  89      19.970  38.133   2.193  1.00  0.00           H  
ATOM   1442  HG  LEU A  89      19.587  36.420  -0.326  1.00  0.00           H  
ATOM   1443 HD11 LEU A  89      18.732  35.852   2.294  1.00  0.00           H  
ATOM   1444 HD12 LEU A  89      17.376  36.343   1.384  1.00  0.00           H  
ATOM   1445 HD13 LEU A  89      18.276  35.027   0.752  1.00  0.00           H  
ATOM   1446 HD21 LEU A  89      18.972  39.159   0.081  1.00  0.00           H  
ATOM   1447 HD22 LEU A  89      18.157  38.102  -1.057  1.00  0.00           H  
ATOM   1448 HD23 LEU A  89      17.526  38.490   0.559  1.00  0.00           H  
ATOM   1449  N   LYS A  90      22.774  39.699   1.970  1.00 47.03           N  
ATOM   1450  CA  LYS A  90      23.485  40.084   3.157  1.00 48.44           C  
ATOM   1451  C   LYS A  90      22.416  40.259   4.292  1.00 49.03           C  
ATOM   1452  O   LYS A  90      21.518  41.091   4.115  1.00 48.71           O  
ATOM   1453  CB  LYS A  90      24.219  41.438   2.909  1.00 50.06           C  
ATOM   1454  CG  LYS A  90      25.438  41.681   3.804  1.00 55.07           C  
ATOM   1455  CD  LYS A  90      26.688  40.692   3.838  1.00 61.74           C  
ATOM   1456  CE  LYS A  90      27.972  41.417   4.250  1.00 66.89           C  
ATOM   1457  NZ  LYS A  90      29.130  40.524   4.438  1.00 68.69           N1+
ATOM   1458  H   LYS A  90      22.060  40.326   1.626  1.00  0.00           H  
ATOM   1459  HA  LYS A  90      24.246  39.339   3.390  1.00  0.00           H  
ATOM   1460  HB2 LYS A  90      24.665  41.507   1.917  1.00  0.00           H  
ATOM   1461  HB3 LYS A  90      23.517  42.271   2.905  1.00  0.00           H  
ATOM   1462  HG2 LYS A  90      25.814  42.696   3.671  1.00  0.00           H  
ATOM   1463  HG3 LYS A  90      25.115  41.717   4.844  1.00  0.00           H  
ATOM   1464  HD2 LYS A  90      26.537  39.940   4.612  1.00  0.00           H  
ATOM   1465  HD3 LYS A  90      26.858  40.212   2.874  1.00  0.00           H  
ATOM   1466  HE2 LYS A  90      28.302  42.014   3.400  1.00  0.00           H  
ATOM   1467  HE3 LYS A  90      27.843  42.028   5.144  1.00  0.00           H  
ATOM   1468  HZ1 LYS A  90      29.863  41.169   4.698  1.00  0.00           H  
ATOM   1469  HZ2 LYS A  90      29.103  39.847   5.186  1.00  0.00           H  
ATOM   1470  HZ3 LYS A  90      29.239  40.060   3.547  1.00  0.00           H  
ATOM   1471  N   VAL A  91      22.675  39.650   5.499  1.00 50.33           N  
ATOM   1472  CA  VAL A  91      21.747  39.773   6.581  1.00 53.65           C  
ATOM   1473  C   VAL A  91      22.468  40.363   7.828  1.00 53.94           C  
ATOM   1474  O   VAL A  91      23.714  40.546   7.963  1.00 52.89           O  
ATOM   1475  CB  VAL A  91      21.074  38.447   6.851  1.00 49.92           C  
ATOM   1476  CG1 VAL A  91      20.129  38.009   5.755  1.00 51.57           C  
ATOM   1477  CG2 VAL A  91      22.175  37.366   7.223  1.00 49.47           C  
ATOM   1478  H   VAL A  91      23.569  39.196   5.620  1.00  0.00           H  
ATOM   1479  HA  VAL A  91      20.953  40.494   6.386  1.00  0.00           H  
ATOM   1480  HB  VAL A  91      20.490  38.505   7.770  1.00  0.00           H  
ATOM   1481 HG11 VAL A  91      20.689  37.620   4.905  1.00  0.00           H  
ATOM   1482 HG12 VAL A  91      19.411  37.278   6.127  1.00  0.00           H  
ATOM   1483 HG13 VAL A  91      19.620  38.922   5.445  1.00  0.00           H  
ATOM   1484 HG21 VAL A  91      21.653  36.503   7.636  1.00  0.00           H  
ATOM   1485 HG22 VAL A  91      22.773  37.044   6.371  1.00  0.00           H  
ATOM   1486 HG23 VAL A  91      22.918  37.757   7.919  1.00  0.00           H  
ATOM   1487  N   ASP A  92      21.538  40.981   8.633  1.00 55.77           N  
ATOM   1488  CA  ASP A  92      21.794  41.892   9.730  1.00 58.10           C  
ATOM   1489  C   ASP A  92      22.244  41.060  11.041  1.00 57.95           C  
ATOM   1490  O   ASP A  92      22.640  41.704  12.024  1.00 60.61           O  
ATOM   1491  CB  ASP A  92      20.612  42.685  10.258  1.00 61.27           C  
ATOM   1492  CG  ASP A  92      19.444  42.084  11.092  1.00 60.70           C  
ATOM   1493  OD1 ASP A  92      18.793  42.887  11.754  1.00 58.27           O  
ATOM   1494  OD2 ASP A  92      19.112  40.875  10.920  1.00 67.33           O1-
ATOM   1495  H   ASP A  92      20.546  40.968   8.445  1.00  0.00           H  
ATOM   1496  HA  ASP A  92      22.489  42.655   9.379  1.00  0.00           H  
ATOM   1497  HB2 ASP A  92      20.971  43.544  10.824  1.00  0.00           H  
ATOM   1498  HB3 ASP A  92      20.083  43.015   9.364  1.00  0.00           H  
ATOM   1499  N   THR A  93      22.067  39.739  11.066  1.00 61.19           N  
ATOM   1500  CA  THR A  93      22.242  38.874  12.187  1.00 65.84           C  
ATOM   1501  C   THR A  93      23.279  37.854  11.708  1.00 70.95           C  
ATOM   1502  O   THR A  93      23.225  37.333  10.583  1.00 73.39           O  
ATOM   1503  CB  THR A  93      20.971  38.223  12.642  1.00 67.28           C  
ATOM   1504  CG2 THR A  93      21.052  37.378  13.927  1.00 65.63           C  
ATOM   1505  OG1 THR A  93      19.953  39.215  12.866  1.00 69.03           O  
ATOM   1506  H   THR A  93      21.572  39.353  10.275  1.00  0.00           H  
ATOM   1507  HA  THR A  93      22.542  39.489  13.036  1.00  0.00           H  
ATOM   1508  HB  THR A  93      20.685  37.536  11.845  1.00  0.00           H  
ATOM   1509  HG1 THR A  93      19.812  39.733  12.071  1.00  0.00           H  
ATOM   1510 HG21 THR A  93      21.760  36.557  13.820  1.00  0.00           H  
ATOM   1511 HG22 THR A  93      21.525  37.960  14.718  1.00  0.00           H  
ATOM   1512 HG23 THR A  93      20.185  36.855  14.330  1.00  0.00           H  
ATOM   1513  N   ALA A  94      24.377  37.649  12.475  1.00 67.54           N  
ATOM   1514  CA  ALA A  94      25.465  36.659  12.172  1.00 66.25           C  
ATOM   1515  C   ALA A  94      25.156  35.247  12.748  1.00 67.31           C  
ATOM   1516  O   ALA A  94      24.781  35.205  13.883  1.00 66.16           O  
ATOM   1517  CB  ALA A  94      26.766  37.251  12.801  1.00 64.90           C  
ATOM   1518  H   ALA A  94      24.435  38.142  13.355  1.00  0.00           H  
ATOM   1519  HA  ALA A  94      25.501  36.601  11.084  1.00  0.00           H  
ATOM   1520  HB1 ALA A  94      27.593  36.588  12.547  1.00  0.00           H  
ATOM   1521  HB2 ALA A  94      26.969  38.252  12.419  1.00  0.00           H  
ATOM   1522  HB3 ALA A  94      26.634  37.371  13.876  1.00  0.00           H  
ATOM   1523  N   ASN A  95      25.417  34.214  11.986  1.00 64.89           N  
ATOM   1524  CA  ASN A  95      25.361  32.842  12.494  1.00 59.94           C  
ATOM   1525  C   ASN A  95      26.616  32.500  13.350  1.00 55.03           C  
ATOM   1526  O   ASN A  95      27.660  32.396  12.739  1.00 51.29           O  
ATOM   1527  CB  ASN A  95      25.312  32.009  11.171  1.00 60.73           C  
ATOM   1528  CG  ASN A  95      25.217  30.490  11.455  1.00 62.15           C  
ATOM   1529  ND2 ASN A  95      25.656  29.619  10.630  1.00 64.26           N  
ATOM   1530  OD1 ASN A  95      24.609  30.195  12.434  1.00 68.42           O  
ATOM   1531  H   ASN A  95      25.781  34.457  11.075  1.00  0.00           H  
ATOM   1532  HA  ASN A  95      24.450  32.795  13.091  1.00  0.00           H  
ATOM   1533  HB2 ASN A  95      24.487  32.178  10.479  1.00  0.00           H  
ATOM   1534  HB3 ASN A  95      26.207  32.177  10.571  1.00  0.00           H  
ATOM   1535 HD21 ASN A  95      26.060  29.909   9.752  1.00  0.00           H  
ATOM   1536 HD22 ASN A  95      25.728  28.618  10.746  1.00  0.00           H  
ATOM   1537  N   PRO A  96      26.467  32.199  14.613  1.00 55.37           N  
ATOM   1538  CA  PRO A  96      27.605  31.810  15.493  1.00 56.67           C  
ATOM   1539  C   PRO A  96      28.127  30.394  15.112  1.00 56.30           C  
ATOM   1540  O   PRO A  96      29.295  30.065  15.324  1.00 53.16           O  
ATOM   1541  CB  PRO A  96      27.020  31.834  16.950  1.00 54.79           C  
ATOM   1542  CG  PRO A  96      25.639  31.341  16.722  1.00 55.21           C  
ATOM   1543  CD  PRO A  96      25.206  32.134  15.436  1.00 53.07           C  
ATOM   1544  HA  PRO A  96      28.406  32.548  15.460  1.00  0.00           H  
ATOM   1545  HB2 PRO A  96      27.581  31.135  17.570  1.00  0.00           H  
ATOM   1546  HB3 PRO A  96      27.074  32.839  17.368  1.00  0.00           H  
ATOM   1547  HG2 PRO A  96      25.622  30.269  16.524  1.00  0.00           H  
ATOM   1548  HG3 PRO A  96      24.947  31.570  17.533  1.00  0.00           H  
ATOM   1549  HD2 PRO A  96      24.411  31.688  14.838  1.00  0.00           H  
ATOM   1550  HD3 PRO A  96      25.012  33.182  15.666  1.00  0.00           H  
ATOM   1551  N   LYS A  97      27.300  29.530  14.681  1.00 57.21           N  
ATOM   1552  CA  LYS A  97      27.684  28.193  14.221  1.00 52.77           C  
ATOM   1553  C   LYS A  97      28.320  28.113  12.786  1.00 49.73           C  
ATOM   1554  O   LYS A  97      28.181  27.123  12.102  1.00 51.30           O  
ATOM   1555  CB  LYS A  97      26.509  27.207  14.416  1.00 50.57           C  
ATOM   1556  CG  LYS A  97      26.030  26.964  15.815  1.00 53.76           C  
ATOM   1557  CD  LYS A  97      24.953  25.852  16.025  1.00 58.25           C  
ATOM   1558  CE  LYS A  97      24.409  25.617  17.406  1.00 59.40           C  
ATOM   1559  NZ  LYS A  97      23.828  26.785  18.038  1.00 61.79           N1+
ATOM   1560  H   LYS A  97      26.358  29.847  14.507  1.00  0.00           H  
ATOM   1561  HA  LYS A  97      28.476  27.817  14.868  1.00  0.00           H  
ATOM   1562  HB2 LYS A  97      25.697  27.600  13.804  1.00  0.00           H  
ATOM   1563  HB3 LYS A  97      26.810  26.268  13.952  1.00  0.00           H  
ATOM   1564  HG2 LYS A  97      26.833  26.763  16.524  1.00  0.00           H  
ATOM   1565  HG3 LYS A  97      25.628  27.911  16.174  1.00  0.00           H  
ATOM   1566  HD2 LYS A  97      24.103  26.224  15.455  1.00  0.00           H  
ATOM   1567  HD3 LYS A  97      25.343  24.966  15.525  1.00  0.00           H  
ATOM   1568  HE2 LYS A  97      23.707  24.795  17.262  1.00  0.00           H  
ATOM   1569  HE3 LYS A  97      25.224  25.360  18.082  1.00  0.00           H  
ATOM   1570  HZ1 LYS A  97      23.373  26.578  18.915  1.00  0.00           H  
ATOM   1571  HZ2 LYS A  97      24.482  27.545  18.163  1.00  0.00           H  
ATOM   1572  HZ3 LYS A  97      23.033  27.154  17.537  1.00  0.00           H  
ATOM   1573  N   THR A  98      28.924  29.204  12.254  1.00 42.60           N  
ATOM   1574  CA  THR A  98      29.575  29.022  10.946  1.00 42.64           C  
ATOM   1575  C   THR A  98      30.917  28.293  11.061  1.00 46.41           C  
ATOM   1576  O   THR A  98      31.745  28.767  11.867  1.00 40.56           O  
ATOM   1577  CB  THR A  98      29.642  30.401  10.282  1.00 40.30           C  
ATOM   1578  CG2 THR A  98      30.433  30.468   8.944  1.00 42.70           C  
ATOM   1579  OG1 THR A  98      28.345  30.954  10.188  1.00 35.68           O  
ATOM   1580  H   THR A  98      29.119  30.001  12.842  1.00  0.00           H  
ATOM   1581  HA  THR A  98      28.924  28.458  10.278  1.00  0.00           H  
ATOM   1582  HB  THR A  98      30.240  30.920  11.032  1.00  0.00           H  
ATOM   1583  HG1 THR A  98      27.982  30.881  11.074  1.00  0.00           H  
ATOM   1584 HG21 THR A  98      30.056  29.683   8.290  1.00  0.00           H  
ATOM   1585 HG22 THR A  98      30.356  31.427   8.431  1.00  0.00           H  
ATOM   1586 HG23 THR A  98      31.488  30.253   9.115  1.00  0.00           H  
ATOM   1587  N   PRO A  99      31.091  27.147  10.331  1.00 47.69           N  
ATOM   1588  CA  PRO A  99      32.416  26.420  10.312  1.00 49.78           C  
ATOM   1589  C   PRO A  99      33.507  27.133   9.485  1.00 50.26           C  
ATOM   1590  O   PRO A  99      33.342  28.270   9.108  1.00 52.03           O  
ATOM   1591  CB  PRO A  99      31.983  24.991   9.858  1.00 48.84           C  
ATOM   1592  CG  PRO A  99      30.793  25.223   8.964  1.00 49.67           C  
ATOM   1593  CD  PRO A  99      30.146  26.554   9.402  1.00 47.59           C  
ATOM   1594  HA  PRO A  99      32.777  26.261  11.328  1.00  0.00           H  
ATOM   1595  HB2 PRO A  99      32.794  24.465   9.353  1.00  0.00           H  
ATOM   1596  HB3 PRO A  99      31.597  24.426  10.705  1.00  0.00           H  
ATOM   1597  HG2 PRO A  99      31.049  25.275   7.905  1.00  0.00           H  
ATOM   1598  HG3 PRO A  99      30.159  24.361   9.170  1.00  0.00           H  
ATOM   1599  HD2 PRO A  99      30.071  27.133   8.481  1.00  0.00           H  
ATOM   1600  HD3 PRO A  99      29.126  26.351   9.728  1.00  0.00           H  
ATOM   1601  N   LYS A 100      34.646  26.474   9.291  1.00 54.51           N  
ATOM   1602  CA  LYS A 100      35.525  26.807   8.103  1.00 57.76           C  
ATOM   1603  C   LYS A 100      34.974  26.092   6.903  1.00 56.52           C  
ATOM   1604  O   LYS A 100      34.645  24.879   6.945  1.00 53.45           O  
ATOM   1605  CB  LYS A 100      36.924  26.403   8.527  1.00 62.01           C  
ATOM   1606  CG  LYS A 100      38.015  26.700   7.458  1.00 69.99           C  
ATOM   1607  CD  LYS A 100      39.428  26.200   7.796  1.00 74.94           C  
ATOM   1608  CE  LYS A 100      39.918  26.551   9.181  1.00 80.40           C  
ATOM   1609  NZ  LYS A 100      40.031  28.005   9.357  1.00 78.91           N1+
ATOM   1610  H   LYS A 100      34.645  25.482   9.479  1.00  0.00           H  
ATOM   1611  HA  LYS A 100      35.456  27.870   7.871  1.00  0.00           H  
ATOM   1612  HB2 LYS A 100      37.134  26.938   9.453  1.00  0.00           H  
ATOM   1613  HB3 LYS A 100      36.969  25.327   8.694  1.00  0.00           H  
ATOM   1614  HG2 LYS A 100      37.711  26.211   6.532  1.00  0.00           H  
ATOM   1615  HG3 LYS A 100      38.000  27.764   7.223  1.00  0.00           H  
ATOM   1616  HD2 LYS A 100      39.377  25.113   7.743  1.00  0.00           H  
ATOM   1617  HD3 LYS A 100      40.139  26.624   7.088  1.00  0.00           H  
ATOM   1618  HE2 LYS A 100      39.193  26.137   9.883  1.00  0.00           H  
ATOM   1619  HE3 LYS A 100      40.902  26.090   9.264  1.00  0.00           H  
ATOM   1620  HZ1 LYS A 100      40.490  28.145  10.246  1.00  0.00           H  
ATOM   1621  HZ2 LYS A 100      40.664  28.429   8.693  1.00  0.00           H  
ATOM   1622  HZ3 LYS A 100      39.181  28.528   9.201  1.00  0.00           H  
ATOM   1623  N   TYR A 101      34.844  26.799   5.758  1.00 55.72           N  
ATOM   1624  CA  TYR A 101      34.222  26.122   4.595  1.00 51.72           C  
ATOM   1625  C   TYR A 101      34.723  26.605   3.221  1.00 53.12           C  
ATOM   1626  O   TYR A 101      35.464  27.581   3.032  1.00 53.04           O  
ATOM   1627  CB  TYR A 101      32.644  26.234   4.776  1.00 51.64           C  
ATOM   1628  CG  TYR A 101      32.081  27.613   4.495  1.00 49.22           C  
ATOM   1629  CD1 TYR A 101      31.671  27.936   3.210  1.00 49.22           C  
ATOM   1630  CD2 TYR A 101      32.073  28.641   5.463  1.00 49.13           C  
ATOM   1631  CE1 TYR A 101      31.336  29.218   2.810  1.00 46.70           C  
ATOM   1632  CE2 TYR A 101      31.771  29.956   5.098  1.00 51.00           C  
ATOM   1633  CZ  TYR A 101      31.374  30.210   3.797  1.00 50.58           C  
ATOM   1634  OH  TYR A 101      31.274  31.510   3.408  1.00 50.94           O  
ATOM   1635  H   TYR A 101      34.928  27.799   5.650  1.00  0.00           H  
ATOM   1636  HA  TYR A 101      34.602  25.101   4.593  1.00  0.00           H  
ATOM   1637  HB2 TYR A 101      32.067  25.579   4.123  1.00  0.00           H  
ATOM   1638  HB3 TYR A 101      32.268  25.984   5.768  1.00  0.00           H  
ATOM   1639  HD1 TYR A 101      31.700  27.203   2.417  1.00  0.00           H  
ATOM   1640  HD2 TYR A 101      32.424  28.536   6.479  1.00  0.00           H  
ATOM   1641  HE1 TYR A 101      31.083  29.487   1.796  1.00  0.00           H  
ATOM   1642  HE2 TYR A 101      31.767  30.731   5.850  1.00  0.00           H  
ATOM   1643  HH  TYR A 101      31.184  31.556   2.454  1.00  0.00           H  
ATOM   1644  N   LYS A 102      34.315  25.810   2.249  1.00 52.48           N  
ATOM   1645  CA  LYS A 102      34.602  26.122   0.861  1.00 52.54           C  
ATOM   1646  C   LYS A 102      33.427  25.430   0.062  1.00 52.34           C  
ATOM   1647  O   LYS A 102      32.729  24.471   0.417  1.00 54.86           O  
ATOM   1648  CB  LYS A 102      36.033  25.632   0.412  1.00 56.74           C  
ATOM   1649  CG  LYS A 102      36.300  24.167   0.801  1.00 58.98           C  
ATOM   1650  CD  LYS A 102      37.787  23.774   0.514  1.00 63.26           C  
ATOM   1651  CE  LYS A 102      38.217  22.288   0.689  1.00 67.38           C  
ATOM   1652  NZ  LYS A 102      39.576  22.041   0.217  1.00 67.80           N1+
ATOM   1653  H   LYS A 102      33.799  24.958   2.415  1.00  0.00           H  
ATOM   1654  HA  LYS A 102      34.741  27.181   0.643  1.00  0.00           H  
ATOM   1655  HB2 LYS A 102      36.174  25.771  -0.660  1.00  0.00           H  
ATOM   1656  HB3 LYS A 102      36.707  26.330   0.909  1.00  0.00           H  
ATOM   1657  HG2 LYS A 102      36.017  23.907   1.821  1.00  0.00           H  
ATOM   1658  HG3 LYS A 102      35.650  23.538   0.192  1.00  0.00           H  
ATOM   1659  HD2 LYS A 102      37.982  24.003  -0.534  1.00  0.00           H  
ATOM   1660  HD3 LYS A 102      38.418  24.464   1.075  1.00  0.00           H  
ATOM   1661  HE2 LYS A 102      38.270  22.113   1.764  1.00  0.00           H  
ATOM   1662  HE3 LYS A 102      37.495  21.654   0.175  1.00  0.00           H  
ATOM   1663  HZ1 LYS A 102      40.183  22.663   0.731  1.00  0.00           H  
ATOM   1664  HZ2 LYS A 102      39.805  21.076   0.407  1.00  0.00           H  
ATOM   1665  HZ3 LYS A 102      39.642  22.330  -0.749  1.00  0.00           H  
ATOM   1666  N   PHE A 103      33.430  25.887  -1.159  1.00 54.92           N  
ATOM   1667  CA  PHE A 103      32.568  25.414  -2.295  1.00 56.17           C  
ATOM   1668  C   PHE A 103      33.477  24.650  -3.222  1.00 57.72           C  
ATOM   1669  O   PHE A 103      34.297  25.267  -3.874  1.00 59.12           O  
ATOM   1670  CB  PHE A 103      31.964  26.722  -3.001  1.00 56.35           C  
ATOM   1671  CG  PHE A 103      31.156  27.780  -2.237  1.00 56.16           C  
ATOM   1672  CD1 PHE A 103      30.903  28.974  -2.850  1.00 57.58           C  
ATOM   1673  CD2 PHE A 103      30.383  27.368  -1.127  1.00 53.04           C  
ATOM   1674  CE1 PHE A 103      30.041  29.878  -2.271  1.00 55.36           C  
ATOM   1675  CE2 PHE A 103      29.408  28.198  -0.587  1.00 53.49           C  
ATOM   1676  CZ  PHE A 103      29.308  29.479  -1.142  1.00 51.68           C  
ATOM   1677  H   PHE A 103      34.021  26.684  -1.345  1.00  0.00           H  
ATOM   1678  HA  PHE A 103      31.771  24.775  -1.915  1.00  0.00           H  
ATOM   1679  HB2 PHE A 103      32.796  27.221  -3.498  1.00  0.00           H  
ATOM   1680  HB3 PHE A 103      31.220  26.546  -3.778  1.00  0.00           H  
ATOM   1681  HD1 PHE A 103      31.380  29.193  -3.794  1.00  0.00           H  
ATOM   1682  HD2 PHE A 103      30.563  26.370  -0.757  1.00  0.00           H  
ATOM   1683  HE1 PHE A 103      29.889  30.843  -2.730  1.00  0.00           H  
ATOM   1684  HE2 PHE A 103      28.772  27.916   0.239  1.00  0.00           H  
ATOM   1685  HZ  PHE A 103      28.595  30.184  -0.739  1.00  0.00           H  
ATOM   1686  N   VAL A 104      33.295  23.299  -3.213  1.00 59.10           N  
ATOM   1687  CA  VAL A 104      33.974  22.399  -4.171  1.00 62.61           C  
ATOM   1688  C   VAL A 104      32.920  21.870  -5.097  1.00 62.55           C  
ATOM   1689  O   VAL A 104      31.730  22.238  -5.055  1.00 66.86           O  
ATOM   1690  CB  VAL A 104      34.478  21.174  -3.335  1.00 63.97           C  
ATOM   1691  CG1 VAL A 104      35.494  21.702  -2.198  1.00 65.96           C  
ATOM   1692  CG2 VAL A 104      33.364  20.207  -2.738  1.00 66.22           C  
ATOM   1693  H   VAL A 104      32.546  22.865  -2.693  1.00  0.00           H  
ATOM   1694  HA  VAL A 104      34.679  22.910  -4.826  1.00  0.00           H  
ATOM   1695  HB  VAL A 104      35.058  20.619  -4.071  1.00  0.00           H  
ATOM   1696 HG11 VAL A 104      34.965  22.222  -1.398  1.00  0.00           H  
ATOM   1697 HG12 VAL A 104      35.942  20.822  -1.737  1.00  0.00           H  
ATOM   1698 HG13 VAL A 104      36.167  22.418  -2.669  1.00  0.00           H  
ATOM   1699 HG21 VAL A 104      32.703  19.823  -3.514  1.00  0.00           H  
ATOM   1700 HG22 VAL A 104      33.630  19.279  -2.231  1.00  0.00           H  
ATOM   1701 HG23 VAL A 104      32.690  20.780  -2.101  1.00  0.00           H  
ATOM   1702  N   ARG A 105      33.342  21.016  -6.033  1.00 59.83           N  
ATOM   1703  CA  ARG A 105      32.432  20.283  -6.954  1.00 56.70           C  
ATOM   1704  C   ARG A 105      32.659  18.783  -6.735  1.00 59.16           C  
ATOM   1705  O   ARG A 105      33.701  18.367  -6.302  1.00 64.26           O  
ATOM   1706  CB  ARG A 105      32.783  20.618  -8.463  1.00 53.72           C  
ATOM   1707  CG  ARG A 105      32.403  22.130  -8.685  1.00 53.61           C  
ATOM   1708  CD  ARG A 105      32.940  22.646 -10.060  1.00 54.77           C  
ATOM   1709  NE  ARG A 105      32.251  22.092 -11.205  1.00 53.02           N  
ATOM   1710  CZ  ARG A 105      31.051  22.246 -11.740  1.00 54.70           C  
ATOM   1711  NH1 ARG A 105      30.170  23.030 -11.122  1.00 55.62           N1+
ATOM   1712  NH2 ARG A 105      30.707  21.610 -12.909  1.00 54.28           N1+
ATOM   1713  H   ARG A 105      34.325  20.811  -6.136  1.00  0.00           H  
ATOM   1714  HA  ARG A 105      31.384  20.508  -6.752  1.00  0.00           H  
ATOM   1715  HB2 ARG A 105      33.850  20.498  -8.650  1.00  0.00           H  
ATOM   1716  HB3 ARG A 105      32.298  20.008  -9.226  1.00  0.00           H  
ATOM   1717  HG2 ARG A 105      31.349  22.329  -8.489  1.00  0.00           H  
ATOM   1718  HG3 ARG A 105      32.919  22.814  -8.012  1.00  0.00           H  
ATOM   1719  HD2 ARG A 105      32.801  23.725 -10.001  1.00  0.00           H  
ATOM   1720  HD3 ARG A 105      34.006  22.430 -10.126  1.00  0.00           H  
ATOM   1721  HE  ARG A 105      32.770  21.377 -11.694  1.00  0.00           H  
ATOM   1722 HH11 ARG A 105      30.317  23.316 -10.165  1.00  0.00           H  
ATOM   1723 HH12 ARG A 105      29.235  22.973 -11.502  1.00  0.00           H  
ATOM   1724 HH21 ARG A 105      31.276  21.036 -13.515  1.00  0.00           H  
ATOM   1725 HH22 ARG A 105      29.757  21.706 -13.237  1.00  0.00           H  
ATOM   1726  N   ILE A 106      31.665  18.027  -7.284  1.00 59.13           N  
ATOM   1727  CA  ILE A 106      31.746  16.575  -7.291  1.00 56.98           C  
ATOM   1728  C   ILE A 106      31.455  16.065  -8.709  1.00 55.75           C  
ATOM   1729  O   ILE A 106      30.940  16.885  -9.457  1.00 52.85           O  
ATOM   1730  CB  ILE A 106      30.711  15.986  -6.268  1.00 58.99           C  
ATOM   1731  CG1 ILE A 106      29.350  16.600  -6.339  1.00 63.73           C  
ATOM   1732  CG2 ILE A 106      31.372  16.103  -4.850  1.00 57.65           C  
ATOM   1733  CD1 ILE A 106      28.262  15.679  -5.649  1.00 67.69           C  
ATOM   1734  H   ILE A 106      30.827  18.391  -7.715  1.00  0.00           H  
ATOM   1735  HA  ILE A 106      32.754  16.209  -7.099  1.00  0.00           H  
ATOM   1736  HB  ILE A 106      30.467  14.936  -6.429  1.00  0.00           H  
ATOM   1737 HG12 ILE A 106      29.365  17.559  -5.821  1.00  0.00           H  
ATOM   1738 HG13 ILE A 106      28.991  16.800  -7.348  1.00  0.00           H  
ATOM   1739 HG21 ILE A 106      30.635  16.077  -4.048  1.00  0.00           H  
ATOM   1740 HG22 ILE A 106      32.062  15.261  -4.784  1.00  0.00           H  
ATOM   1741 HG23 ILE A 106      31.824  17.090  -4.751  1.00  0.00           H  
ATOM   1742 HD11 ILE A 106      28.538  14.664  -5.935  1.00  0.00           H  
ATOM   1743 HD12 ILE A 106      28.159  15.922  -4.591  1.00  0.00           H  
ATOM   1744 HD13 ILE A 106      27.304  15.849  -6.141  1.00  0.00           H  
ATOM   1745  N   GLN A 107      31.899  14.846  -9.059  1.00 62.29           N  
ATOM   1746  CA  GLN A 107      31.694  14.142 -10.343  1.00 66.78           C  
ATOM   1747  C   GLN A 107      30.886  12.860 -10.269  1.00 66.92           C  
ATOM   1748  O   GLN A 107      30.833  12.333  -9.226  1.00 66.99           O  
ATOM   1749  CB  GLN A 107      33.044  13.831 -10.949  1.00 67.09           C  
ATOM   1750  CG  GLN A 107      34.215  14.869 -10.681  1.00 67.76           C  
ATOM   1751  CD  GLN A 107      33.926  16.285 -11.109  1.00 69.98           C  
ATOM   1752  NE2 GLN A 107      34.301  17.316 -10.327  1.00 70.70           N  
ATOM   1753  OE1 GLN A 107      33.271  16.405 -12.169  1.00 67.53           O  
ATOM   1754  H   GLN A 107      32.239  14.196  -8.365  1.00  0.00           H  
ATOM   1755  HA  GLN A 107      31.189  14.842 -11.008  1.00  0.00           H  
ATOM   1756  HB2 GLN A 107      33.435  12.910 -10.517  1.00  0.00           H  
ATOM   1757  HB3 GLN A 107      33.037  13.851 -12.039  1.00  0.00           H  
ATOM   1758  HG2 GLN A 107      34.502  14.947  -9.632  1.00  0.00           H  
ATOM   1759  HG3 GLN A 107      35.149  14.605 -11.178  1.00  0.00           H  
ATOM   1760 HE21 GLN A 107      34.730  17.008  -9.467  1.00  0.00           H  
ATOM   1761 HE22 GLN A 107      34.220  18.299 -10.547  1.00  0.00           H  
ATOM   1762  N   PRO A 108      30.370  12.292 -11.390  1.00 64.70           N  
ATOM   1763  CA  PRO A 108      29.384  11.192 -11.291  1.00 58.74           C  
ATOM   1764  C   PRO A 108      29.957   9.922 -10.576  1.00 57.76           C  
ATOM   1765  O   PRO A 108      31.061   9.488 -10.872  1.00 60.32           O  
ATOM   1766  CB  PRO A 108      28.920  10.815 -12.691  1.00 62.24           C  
ATOM   1767  CG  PRO A 108      30.083  11.378 -13.517  1.00 66.92           C  
ATOM   1768  CD  PRO A 108      30.365  12.687 -12.815  1.00 66.01           C  
ATOM   1769  HA  PRO A 108      28.543  11.643 -10.764  1.00  0.00           H  
ATOM   1770  HB2 PRO A 108      28.837   9.749 -12.903  1.00  0.00           H  
ATOM   1771  HB3 PRO A 108      27.995  11.290 -13.018  1.00  0.00           H  
ATOM   1772  HG2 PRO A 108      30.983  10.767 -13.458  1.00  0.00           H  
ATOM   1773  HG3 PRO A 108      29.729  11.477 -14.543  1.00  0.00           H  
ATOM   1774  HD2 PRO A 108      31.306  13.176 -13.066  1.00  0.00           H  
ATOM   1775  HD3 PRO A 108      29.579  13.441 -12.862  1.00  0.00           H  
ATOM   1776  N   GLY A 109      29.193   9.484  -9.535  1.00 57.03           N  
ATOM   1777  CA  GLY A 109      29.409   8.219  -8.830  1.00 54.47           C  
ATOM   1778  C   GLY A 109      30.094   8.550  -7.525  1.00 53.62           C  
ATOM   1779  O   GLY A 109      30.052   7.713  -6.638  1.00 55.35           O  
ATOM   1780  H   GLY A 109      28.298   9.947  -9.464  1.00  0.00           H  
ATOM   1781  HA2 GLY A 109      28.507   7.641  -8.628  1.00  0.00           H  
ATOM   1782  HA3 GLY A 109      30.020   7.544  -9.429  1.00  0.00           H  
ATOM   1783  N   GLN A 110      30.695   9.738  -7.361  1.00 58.80           N  
ATOM   1784  CA  GLN A 110      31.112  10.234  -5.994  1.00 59.72           C  
ATOM   1785  C   GLN A 110      29.920  10.473  -5.056  1.00 55.95           C  
ATOM   1786  O   GLN A 110      28.802  10.649  -5.465  1.00 47.44           O  
ATOM   1787  CB  GLN A 110      31.964  11.521  -6.216  1.00 64.51           C  
ATOM   1788  CG  GLN A 110      33.266  11.517  -7.085  1.00 71.37           C  
ATOM   1789  CD  GLN A 110      34.000  12.852  -7.092  1.00 70.53           C  
ATOM   1790  NE2 GLN A 110      35.285  12.884  -7.344  1.00 66.14           N  
ATOM   1791  OE1 GLN A 110      33.313  13.879  -6.829  1.00 69.36           O  
ATOM   1792  H   GLN A 110      30.951  10.363  -8.112  1.00  0.00           H  
ATOM   1793  HA  GLN A 110      31.715   9.402  -5.630  1.00  0.00           H  
ATOM   1794  HB2 GLN A 110      31.239  12.205  -6.657  1.00  0.00           H  
ATOM   1795  HB3 GLN A 110      32.153  11.974  -5.243  1.00  0.00           H  
ATOM   1796  HG2 GLN A 110      33.892  10.688  -6.756  1.00  0.00           H  
ATOM   1797  HG3 GLN A 110      33.026  11.215  -8.104  1.00  0.00           H  
ATOM   1798 HE21 GLN A 110      35.770  12.041  -7.616  1.00  0.00           H  
ATOM   1799 HE22 GLN A 110      35.785  13.758  -7.428  1.00  0.00           H  
ATOM   1800  N   THR A 111      30.215  10.405  -3.766  1.00 54.70           N  
ATOM   1801  CA  THR A 111      29.253  10.380  -2.641  1.00 54.94           C  
ATOM   1802  C   THR A 111      29.455  11.507  -1.612  1.00 51.98           C  
ATOM   1803  O   THR A 111      30.600  11.989  -1.491  1.00 53.84           O  
ATOM   1804  CB  THR A 111      29.454   9.012  -1.898  1.00 56.95           C  
ATOM   1805  CG2 THR A 111      28.871   7.842  -2.659  1.00 58.53           C  
ATOM   1806  OG1 THR A 111      30.893   8.789  -1.745  1.00 58.11           O  
ATOM   1807  H   THR A 111      31.114  10.043  -3.482  1.00  0.00           H  
ATOM   1808  HA  THR A 111      28.226  10.385  -3.006  1.00  0.00           H  
ATOM   1809  HB  THR A 111      28.826   8.969  -1.009  1.00  0.00           H  
ATOM   1810  HG1 THR A 111      31.172   7.945  -1.382  1.00  0.00           H  
ATOM   1811 HG21 THR A 111      29.085   6.963  -2.051  1.00  0.00           H  
ATOM   1812 HG22 THR A 111      27.796   8.025  -2.659  1.00  0.00           H  
ATOM   1813 HG23 THR A 111      29.231   7.715  -3.680  1.00  0.00           H  
ATOM   1814  N   PHE A 112      28.319  11.928  -1.085  1.00 54.24           N  
ATOM   1815  CA  PHE A 112      28.199  13.182  -0.330  1.00 54.16           C  
ATOM   1816  C   PHE A 112      26.981  13.001   0.574  1.00 48.75           C  
ATOM   1817  O   PHE A 112      26.204  12.078   0.256  1.00 44.47           O  
ATOM   1818  CB  PHE A 112      28.105  14.322  -1.350  1.00 52.75           C  
ATOM   1819  CG  PHE A 112      26.856  14.484  -2.212  1.00 53.20           C  
ATOM   1820  CD1 PHE A 112      26.622  13.669  -3.316  1.00 54.63           C  
ATOM   1821  CD2 PHE A 112      25.849  15.403  -1.902  1.00 54.95           C  
ATOM   1822  CE1 PHE A 112      25.456  13.768  -4.067  1.00 52.23           C  
ATOM   1823  CE2 PHE A 112      24.661  15.438  -2.649  1.00 57.05           C  
ATOM   1824  CZ  PHE A 112      24.464  14.661  -3.741  1.00 55.54           C  
ATOM   1825  H   PHE A 112      27.456  11.408  -1.151  1.00  0.00           H  
ATOM   1826  HA  PHE A 112      29.024  13.485   0.315  1.00  0.00           H  
ATOM   1827  HB2 PHE A 112      28.171  15.205  -0.714  1.00  0.00           H  
ATOM   1828  HB3 PHE A 112      29.022  14.466  -1.921  1.00  0.00           H  
ATOM   1829  HD1 PHE A 112      27.277  12.882  -3.660  1.00  0.00           H  
ATOM   1830  HD2 PHE A 112      26.009  16.025  -1.034  1.00  0.00           H  
ATOM   1831  HE1 PHE A 112      25.265  13.123  -4.912  1.00  0.00           H  
ATOM   1832  HE2 PHE A 112      23.949  16.226  -2.451  1.00  0.00           H  
ATOM   1833  HZ  PHE A 112      23.533  14.667  -4.289  1.00  0.00           H  
ATOM   1834  N   SER A 113      26.965  13.819   1.631  1.00 48.33           N  
ATOM   1835  CA  SER A 113      26.045  13.820   2.729  1.00 49.43           C  
ATOM   1836  C   SER A 113      24.989  14.930   2.552  1.00 47.72           C  
ATOM   1837  O   SER A 113      25.394  16.029   2.415  1.00 44.06           O  
ATOM   1838  CB  SER A 113      26.869  14.014   3.990  1.00 48.67           C  
ATOM   1839  OG  SER A 113      27.681  12.865   4.346  1.00 49.78           O  
ATOM   1840  H   SER A 113      27.660  14.545   1.733  1.00  0.00           H  
ATOM   1841  HA  SER A 113      25.518  12.867   2.763  1.00  0.00           H  
ATOM   1842  HB2 SER A 113      27.313  15.009   4.010  1.00  0.00           H  
ATOM   1843  HB3 SER A 113      26.168  14.140   4.816  1.00  0.00           H  
ATOM   1844  HG  SER A 113      27.617  12.193   3.663  1.00  0.00           H  
ATOM   1845  N   VAL A 114      23.664  14.681   2.659  1.00 48.22           N  
ATOM   1846  CA  VAL A 114      22.585  15.626   2.297  1.00 47.55           C  
ATOM   1847  C   VAL A 114      21.832  15.827   3.598  1.00 48.77           C  
ATOM   1848  O   VAL A 114      21.477  14.847   4.301  1.00 46.15           O  
ATOM   1849  CB  VAL A 114      21.607  15.083   1.200  1.00 47.41           C  
ATOM   1850  CG1 VAL A 114      20.442  16.139   0.980  1.00 47.08           C  
ATOM   1851  CG2 VAL A 114      22.286  14.883  -0.103  1.00 45.63           C  
ATOM   1852  H   VAL A 114      23.380  13.725   2.819  1.00  0.00           H  
ATOM   1853  HA  VAL A 114      23.024  16.581   2.011  1.00  0.00           H  
ATOM   1854  HB  VAL A 114      21.160  14.123   1.459  1.00  0.00           H  
ATOM   1855 HG11 VAL A 114      19.827  15.890   0.116  1.00  0.00           H  
ATOM   1856 HG12 VAL A 114      19.739  16.172   1.812  1.00  0.00           H  
ATOM   1857 HG13 VAL A 114      20.812  17.152   0.819  1.00  0.00           H  
ATOM   1858 HG21 VAL A 114      23.328  15.198  -0.047  1.00  0.00           H  
ATOM   1859 HG22 VAL A 114      22.381  13.836  -0.389  1.00  0.00           H  
ATOM   1860 HG23 VAL A 114      21.807  15.459  -0.895  1.00  0.00           H  
ATOM   1861  N   LEU A 115      21.570  17.083   3.918  1.00 49.25           N  
ATOM   1862  CA  LEU A 115      20.776  17.383   5.146  1.00 46.85           C  
ATOM   1863  C   LEU A 115      19.317  17.314   4.685  1.00 49.08           C  
ATOM   1864  O   LEU A 115      18.942  17.984   3.691  1.00 52.72           O  
ATOM   1865  CB  LEU A 115      21.227  18.809   5.727  1.00 49.57           C  
ATOM   1866  CG  LEU A 115      21.168  18.808   7.251  1.00 51.19           C  
ATOM   1867  CD1 LEU A 115      22.064  19.978   7.694  1.00 49.17           C  
ATOM   1868  CD2 LEU A 115      19.717  19.002   7.665  1.00 53.08           C  
ATOM   1869  H   LEU A 115      21.864  17.881   3.374  1.00  0.00           H  
ATOM   1870  HA  LEU A 115      20.945  16.579   5.862  1.00  0.00           H  
ATOM   1871  HB2 LEU A 115      22.236  18.973   5.349  1.00  0.00           H  
ATOM   1872  HB3 LEU A 115      20.519  19.550   5.356  1.00  0.00           H  
ATOM   1873  HG  LEU A 115      21.585  17.848   7.556  1.00  0.00           H  
ATOM   1874 HD11 LEU A 115      22.574  20.415   6.836  1.00  0.00           H  
ATOM   1875 HD12 LEU A 115      21.681  20.799   8.299  1.00  0.00           H  
ATOM   1876 HD13 LEU A 115      22.864  19.494   8.254  1.00  0.00           H  
ATOM   1877 HD21 LEU A 115      19.533  19.860   8.312  1.00  0.00           H  
ATOM   1878 HD22 LEU A 115      19.012  19.019   6.834  1.00  0.00           H  
ATOM   1879 HD23 LEU A 115      19.375  18.141   8.240  1.00  0.00           H  
ATOM   1880  N   ALA A 116      18.479  16.533   5.393  1.00 50.29           N  
ATOM   1881  CA  ALA A 116      17.049  16.449   5.147  1.00 46.89           C  
ATOM   1882  C   ALA A 116      16.441  17.478   6.114  1.00 46.80           C  
ATOM   1883  O   ALA A 116      16.263  17.247   7.305  1.00 43.52           O  
ATOM   1884  CB  ALA A 116      16.572  15.022   5.519  1.00 46.69           C  
ATOM   1885  H   ALA A 116      18.835  16.146   6.256  1.00  0.00           H  
ATOM   1886  HA  ALA A 116      16.815  16.540   4.087  1.00  0.00           H  
ATOM   1887  HB1 ALA A 116      16.903  14.805   6.535  1.00  0.00           H  
ATOM   1888  HB2 ALA A 116      15.485  15.108   5.510  1.00  0.00           H  
ATOM   1889  HB3 ALA A 116      16.868  14.205   4.860  1.00  0.00           H  
ATOM   1890  N   CYS A 117      16.304  18.661   5.522  1.00 47.38           N  
ATOM   1891  CA  CYS A 117      15.739  19.912   5.990  1.00 49.16           C  
ATOM   1892  C   CYS A 117      14.449  20.328   5.181  1.00 46.77           C  
ATOM   1893  O   CYS A 117      14.488  20.328   3.964  1.00 45.65           O  
ATOM   1894  CB  CYS A 117      16.805  21.119   5.884  1.00 46.92           C  
ATOM   1895  SG  CYS A 117      16.511  22.576   6.872  1.00 47.20           S  
ATOM   1896  H   CYS A 117      16.693  18.705   4.591  1.00  0.00           H  
ATOM   1897  HA  CYS A 117      15.381  19.718   7.001  1.00  0.00           H  
ATOM   1898  HB2 CYS A 117      17.831  20.852   6.137  1.00  0.00           H  
ATOM   1899  HB3 CYS A 117      16.824  21.444   4.844  1.00  0.00           H  
ATOM   1900  HG  CYS A 117      16.526  23.442   5.855  1.00  0.00           H  
ATOM   1901  N   TYR A 118      13.346  20.602   5.901  1.00 50.22           N  
ATOM   1902  CA  TYR A 118      12.098  20.975   5.378  1.00 54.91           C  
ATOM   1903  C   TYR A 118      11.750  22.416   5.885  1.00 57.56           C  
ATOM   1904  O   TYR A 118      11.376  22.500   7.060  1.00 63.15           O  
ATOM   1905  CB  TYR A 118      11.025  19.861   5.754  1.00 54.21           C  
ATOM   1906  CG  TYR A 118      11.653  18.477   5.401  1.00 53.89           C  
ATOM   1907  CD1 TYR A 118      11.908  18.106   4.126  1.00 52.75           C  
ATOM   1908  CD2 TYR A 118      11.838  17.578   6.474  1.00 55.49           C  
ATOM   1909  CE1 TYR A 118      12.400  16.795   3.857  1.00 52.68           C  
ATOM   1910  CE2 TYR A 118      12.320  16.242   6.189  1.00 55.48           C  
ATOM   1911  CZ  TYR A 118      12.569  15.830   4.858  1.00 55.05           C  
ATOM   1912  OH  TYR A 118      12.891  14.575   4.532  1.00 50.97           O  
ATOM   1913  H   TYR A 118      13.285  20.195   6.823  1.00  0.00           H  
ATOM   1914  HA  TYR A 118      12.129  21.081   4.294  1.00  0.00           H  
ATOM   1915  HB2 TYR A 118      10.754  19.903   6.809  1.00  0.00           H  
ATOM   1916  HB3 TYR A 118      10.123  19.998   5.158  1.00  0.00           H  
ATOM   1917  HD1 TYR A 118      11.605  18.766   3.327  1.00  0.00           H  
ATOM   1918  HD2 TYR A 118      11.610  17.810   7.503  1.00  0.00           H  
ATOM   1919  HE1 TYR A 118      12.403  16.465   2.829  1.00  0.00           H  
ATOM   1920  HE2 TYR A 118      12.471  15.636   7.070  1.00  0.00           H  
ATOM   1921  HH  TYR A 118      13.257  13.992   5.201  1.00  0.00           H  
ATOM   1922  N   ASN A 119      12.029  23.459   5.088  1.00 59.99           N  
ATOM   1923  CA  ASN A 119      11.882  24.897   5.235  1.00 57.57           C  
ATOM   1924  C   ASN A 119      12.388  25.435   6.569  1.00 59.78           C  
ATOM   1925  O   ASN A 119      11.705  26.046   7.296  1.00 66.23           O  
ATOM   1926  CB  ASN A 119      10.489  25.413   4.860  1.00 54.02           C  
ATOM   1927  CG  ASN A 119      10.050  25.564   3.346  1.00 51.45           C  
ATOM   1928  ND2 ASN A 119       8.722  25.415   3.057  1.00 47.35           N  
ATOM   1929  OD1 ASN A 119      10.875  25.704   2.421  1.00 50.60           O  
ATOM   1930  H   ASN A 119      12.214  23.230   4.122  1.00  0.00           H  
ATOM   1931  HA  ASN A 119      12.509  25.284   4.432  1.00  0.00           H  
ATOM   1932  HB2 ASN A 119       9.642  25.031   5.430  1.00  0.00           H  
ATOM   1933  HB3 ASN A 119      10.547  26.476   5.093  1.00  0.00           H  
ATOM   1934 HD21 ASN A 119       8.029  25.133   3.736  1.00  0.00           H  
ATOM   1935 HD22 ASN A 119       8.480  25.564   2.088  1.00  0.00           H  
ATOM   1936  N   GLY A 120      13.727  25.229   6.667  1.00 58.75           N  
ATOM   1937  CA  GLY A 120      14.575  25.761   7.805  1.00 55.83           C  
ATOM   1938  C   GLY A 120      14.527  24.798   9.002  1.00 53.11           C  
ATOM   1939  O   GLY A 120      14.994  25.184  10.101  1.00 55.34           O  
ATOM   1940  H   GLY A 120      14.255  24.829   5.904  1.00  0.00           H  
ATOM   1941  HA2 GLY A 120      15.575  25.987   7.435  1.00  0.00           H  
ATOM   1942  HA3 GLY A 120      14.027  26.647   8.127  1.00  0.00           H  
ATOM   1943  N   SER A 121      14.131  23.523   8.833  1.00 48.97           N  
ATOM   1944  CA  SER A 121      13.986  22.576   9.885  1.00 51.97           C  
ATOM   1945  C   SER A 121      14.615  21.204   9.608  1.00 54.45           C  
ATOM   1946  O   SER A 121      13.910  20.314   9.074  1.00 48.39           O  
ATOM   1947  CB  SER A 121      12.469  22.439  10.121  1.00 51.35           C  
ATOM   1948  OG  SER A 121      12.060  22.049  11.453  1.00 49.42           O  
ATOM   1949  H   SER A 121      13.900  23.288   7.878  1.00  0.00           H  
ATOM   1950  HA  SER A 121      14.304  23.012  10.832  1.00  0.00           H  
ATOM   1951  HB2 SER A 121      12.037  23.406   9.867  1.00  0.00           H  
ATOM   1952  HB3 SER A 121      11.956  21.855   9.357  1.00  0.00           H  
ATOM   1953  HG  SER A 121      11.174  21.683  11.410  1.00  0.00           H  
ATOM   1954  N   PRO A 122      15.906  21.048   9.877  1.00 61.19           N  
ATOM   1955  CA  PRO A 122      16.587  19.702   9.931  1.00 58.87           C  
ATOM   1956  C   PRO A 122      15.963  18.544  10.748  1.00 55.74           C  
ATOM   1957  O   PRO A 122      15.766  18.636  11.971  1.00 54.44           O  
ATOM   1958  CB  PRO A 122      17.981  19.925  10.585  1.00 60.13           C  
ATOM   1959  CG  PRO A 122      18.205  21.463  10.314  1.00 62.06           C  
ATOM   1960  CD  PRO A 122      16.785  22.114  10.354  1.00 63.48           C  
ATOM   1961  HA  PRO A 122      16.751  19.301   8.931  1.00  0.00           H  
ATOM   1962  HB2 PRO A 122      17.918  19.861  11.671  1.00  0.00           H  
ATOM   1963  HB3 PRO A 122      18.822  19.274  10.350  1.00  0.00           H  
ATOM   1964  HG2 PRO A 122      18.957  21.980  10.911  1.00  0.00           H  
ATOM   1965  HG3 PRO A 122      18.614  21.654   9.322  1.00  0.00           H  
ATOM   1966  HD2 PRO A 122      16.396  22.300  11.355  1.00  0.00           H  
ATOM   1967  HD3 PRO A 122      16.712  23.018   9.750  1.00  0.00           H  
ATOM   1968  N   SER A 123      15.784  17.414  10.023  1.00 56.32           N  
ATOM   1969  CA  SER A 123      15.201  16.118  10.591  1.00 55.11           C  
ATOM   1970  C   SER A 123      16.396  15.175  10.636  1.00 54.68           C  
ATOM   1971  O   SER A 123      16.408  14.364  11.577  1.00 50.26           O  
ATOM   1972  CB  SER A 123      14.075  15.625   9.727  1.00 58.63           C  
ATOM   1973  OG  SER A 123      14.511  15.155   8.490  1.00 69.92           O  
ATOM   1974  H   SER A 123      16.024  17.367   9.043  1.00  0.00           H  
ATOM   1975  HA  SER A 123      14.844  16.323  11.600  1.00  0.00           H  
ATOM   1976  HB2 SER A 123      13.567  14.777  10.185  1.00  0.00           H  
ATOM   1977  HB3 SER A 123      13.371  16.453   9.641  1.00  0.00           H  
ATOM   1978  HG  SER A 123      14.844  15.966   8.098  1.00  0.00           H  
ATOM   1979  N   GLY A 124      17.344  15.088   9.649  1.00 55.32           N  
ATOM   1980  CA  GLY A 124      18.411  14.118   9.701  1.00 55.35           C  
ATOM   1981  C   GLY A 124      19.361  14.458   8.539  1.00 51.37           C  
ATOM   1982  O   GLY A 124      19.152  15.481   7.876  1.00 52.63           O  
ATOM   1983  H   GLY A 124      17.282  15.643   8.807  1.00  0.00           H  
ATOM   1984  HA2 GLY A 124      18.889  14.133  10.681  1.00  0.00           H  
ATOM   1985  HA3 GLY A 124      18.104  13.091   9.503  1.00  0.00           H  
ATOM   1986  N   VAL A 125      20.305  13.625   8.369  1.00 51.37           N  
ATOM   1987  CA  VAL A 125      21.323  13.664   7.343  1.00 53.30           C  
ATOM   1988  C   VAL A 125      21.554  12.221   6.682  1.00 51.30           C  
ATOM   1989  O   VAL A 125      21.326  11.235   7.363  1.00 45.08           O  
ATOM   1990  CB  VAL A 125      22.528  14.286   8.022  1.00 58.92           C  
ATOM   1991  CG1 VAL A 125      23.274  13.415   9.086  1.00 59.06           C  
ATOM   1992  CG2 VAL A 125      23.467  14.894   6.967  1.00 64.16           C  
ATOM   1993  H   VAL A 125      20.463  12.883   9.036  1.00  0.00           H  
ATOM   1994  HA  VAL A 125      20.996  14.405   6.613  1.00  0.00           H  
ATOM   1995  HB  VAL A 125      22.189  15.189   8.529  1.00  0.00           H  
ATOM   1996 HG11 VAL A 125      22.641  12.766   9.691  1.00  0.00           H  
ATOM   1997 HG12 VAL A 125      23.952  12.753   8.546  1.00  0.00           H  
ATOM   1998 HG13 VAL A 125      23.848  14.025   9.784  1.00  0.00           H  
ATOM   1999 HG21 VAL A 125      24.004  14.062   6.511  1.00  0.00           H  
ATOM   2000 HG22 VAL A 125      22.947  15.464   6.197  1.00  0.00           H  
ATOM   2001 HG23 VAL A 125      24.229  15.540   7.401  1.00  0.00           H  
ATOM   2002  N   TYR A 126      21.822  12.187   5.369  1.00 49.44           N  
ATOM   2003  CA  TYR A 126      21.669  11.051   4.429  1.00 50.45           C  
ATOM   2004  C   TYR A 126      22.735  11.090   3.363  1.00 50.99           C  
ATOM   2005  O   TYR A 126      22.900  12.045   2.597  1.00 47.33           O  
ATOM   2006  CB  TYR A 126      20.265  11.037   3.815  1.00 48.54           C  
ATOM   2007  CG  TYR A 126      19.037  10.824   4.777  1.00 49.71           C  
ATOM   2008  CD1 TYR A 126      18.326  11.844   5.367  1.00 48.51           C  
ATOM   2009  CD2 TYR A 126      18.661   9.509   5.090  1.00 50.60           C  
ATOM   2010  CE1 TYR A 126      17.447  11.630   6.442  1.00 48.62           C  
ATOM   2011  CE2 TYR A 126      17.690   9.266   6.111  1.00 48.90           C  
ATOM   2012  CZ  TYR A 126      17.148  10.348   6.832  1.00 49.30           C  
ATOM   2013  OH  TYR A 126      16.341  10.173   7.915  1.00 53.40           O  
ATOM   2014  H   TYR A 126      21.676  13.089   4.938  1.00  0.00           H  
ATOM   2015  HA  TYR A 126      21.763  10.118   4.983  1.00  0.00           H  
ATOM   2016  HB2 TYR A 126      20.127  11.883   3.142  1.00  0.00           H  
ATOM   2017  HB3 TYR A 126      20.125  10.244   3.079  1.00  0.00           H  
ATOM   2018  HD1 TYR A 126      18.663  12.860   5.223  1.00  0.00           H  
ATOM   2019  HD2 TYR A 126      19.036   8.637   4.575  1.00  0.00           H  
ATOM   2020  HE1 TYR A 126      17.102  12.484   7.006  1.00  0.00           H  
ATOM   2021  HE2 TYR A 126      17.417   8.231   6.256  1.00  0.00           H  
ATOM   2022  HH  TYR A 126      16.019  11.045   8.155  1.00  0.00           H  
ATOM   2023  N   GLN A 127      23.472   9.962   3.285  1.00 53.18           N  
ATOM   2024  CA  GLN A 127      24.507   9.750   2.314  1.00 58.83           C  
ATOM   2025  C   GLN A 127      23.997   9.187   1.032  1.00 57.54           C  
ATOM   2026  O   GLN A 127      23.373   8.156   0.986  1.00 57.27           O  
ATOM   2027  CB  GLN A 127      25.511   8.780   2.989  1.00 62.48           C  
ATOM   2028  CG  GLN A 127      26.833   8.420   2.253  1.00 64.30           C  
ATOM   2029  CD  GLN A 127      27.794   9.546   2.039  1.00 67.48           C  
ATOM   2030  NE2 GLN A 127      28.833   9.418   1.258  1.00 74.31           N  
ATOM   2031  OE1 GLN A 127      27.653  10.621   2.648  1.00 60.62           O  
ATOM   2032  H   GLN A 127      23.362   9.213   3.954  1.00  0.00           H  
ATOM   2033  HA  GLN A 127      24.910  10.744   2.121  1.00  0.00           H  
ATOM   2034  HB2 GLN A 127      25.778   9.061   4.008  1.00  0.00           H  
ATOM   2035  HB3 GLN A 127      24.920   7.885   3.182  1.00  0.00           H  
ATOM   2036  HG2 GLN A 127      27.267   7.578   2.792  1.00  0.00           H  
ATOM   2037  HG3 GLN A 127      26.723   8.055   1.232  1.00  0.00           H  
ATOM   2038 HE21 GLN A 127      28.891   8.512   0.815  1.00  0.00           H  
ATOM   2039 HE22 GLN A 127      29.517  10.160   1.243  1.00  0.00           H  
ATOM   2040  N   CYS A 128      24.436   9.799  -0.045  1.00 59.44           N  
ATOM   2041  CA  CYS A 128      24.092   9.435  -1.425  1.00 58.47           C  
ATOM   2042  C   CYS A 128      25.275   9.554  -2.392  1.00 56.39           C  
ATOM   2043  O   CYS A 128      26.306  10.184  -1.986  1.00 54.94           O  
ATOM   2044  CB  CYS A 128      23.007  10.323  -1.960  1.00 63.46           C  
ATOM   2045  SG  CYS A 128      21.408  10.173  -1.063  1.00 77.40           S  
ATOM   2046  H   CYS A 128      24.953  10.663   0.031  1.00  0.00           H  
ATOM   2047  HA  CYS A 128      23.778   8.392  -1.424  1.00  0.00           H  
ATOM   2048  HB2 CYS A 128      23.214  11.392  -1.905  1.00  0.00           H  
ATOM   2049  HB3 CYS A 128      22.730  10.146  -2.999  1.00  0.00           H  
ATOM   2050  HG  CYS A 128      20.897   9.239  -1.869  1.00  0.00           H  
ATOM   2051  N   ALA A 129      25.091   9.053  -3.628  1.00 55.60           N  
ATOM   2052  CA  ALA A 129      25.846   9.502  -4.729  1.00 53.62           C  
ATOM   2053  C   ALA A 129      25.077  10.392  -5.713  1.00 51.94           C  
ATOM   2054  O   ALA A 129      23.853  10.356  -5.746  1.00 50.21           O  
ATOM   2055  CB  ALA A 129      26.460   8.282  -5.547  1.00 51.93           C  
ATOM   2056  H   ALA A 129      24.358   8.379  -3.797  1.00  0.00           H  
ATOM   2057  HA  ALA A 129      26.614  10.205  -4.406  1.00  0.00           H  
ATOM   2058  HB1 ALA A 129      27.109   7.661  -4.929  1.00  0.00           H  
ATOM   2059  HB2 ALA A 129      25.665   7.624  -5.897  1.00  0.00           H  
ATOM   2060  HB3 ALA A 129      27.123   8.632  -6.339  1.00  0.00           H  
ATOM   2061  N   MET A 130      25.851  11.099  -6.526  1.00 50.90           N  
ATOM   2062  CA  MET A 130      25.417  11.831  -7.705  1.00 50.98           C  
ATOM   2063  C   MET A 130      25.589  10.768  -8.843  1.00 50.69           C  
ATOM   2064  O   MET A 130      26.776  10.477  -9.096  1.00 49.30           O  
ATOM   2065  CB  MET A 130      26.279  13.145  -7.852  1.00 53.69           C  
ATOM   2066  CG  MET A 130      26.150  13.892  -9.168  1.00 54.00           C  
ATOM   2067  SD  MET A 130      24.470  14.309  -9.681  1.00 55.87           S  
ATOM   2068  CE  MET A 130      24.040  15.424  -8.244  1.00 59.87           C  
ATOM   2069  H   MET A 130      26.851  11.053  -6.389  1.00  0.00           H  
ATOM   2070  HA  MET A 130      24.351  12.010  -7.567  1.00  0.00           H  
ATOM   2071  HB2 MET A 130      25.970  13.851  -7.081  1.00  0.00           H  
ATOM   2072  HB3 MET A 130      27.335  12.951  -7.663  1.00  0.00           H  
ATOM   2073  HG2 MET A 130      26.760  14.795  -9.154  1.00  0.00           H  
ATOM   2074  HG3 MET A 130      26.564  13.262  -9.955  1.00  0.00           H  
ATOM   2075  HE1 MET A 130      24.770  16.232  -8.188  1.00  0.00           H  
ATOM   2076  HE2 MET A 130      22.983  15.685  -8.204  1.00  0.00           H  
ATOM   2077  HE3 MET A 130      24.137  14.922  -7.282  1.00  0.00           H  
ATOM   2078  N   ARG A 131      24.483  10.313  -9.509  1.00 53.16           N  
ATOM   2079  CA  ARG A 131      24.407   9.205 -10.507  1.00 52.04           C  
ATOM   2080  C   ARG A 131      25.003   9.718 -11.886  1.00 57.54           C  
ATOM   2081  O   ARG A 131      24.945  10.897 -12.175  1.00 61.41           O  
ATOM   2082  CB  ARG A 131      22.918   8.936 -10.742  1.00 51.31           C  
ATOM   2083  CG  ARG A 131      22.021   8.566  -9.604  1.00 50.57           C  
ATOM   2084  CD  ARG A 131      22.233   7.311  -8.766  1.00 52.63           C  
ATOM   2085  NE  ARG A 131      22.386   6.134  -9.604  1.00 55.37           N  
ATOM   2086  CZ  ARG A 131      22.891   4.926  -9.224  1.00 53.95           C  
ATOM   2087  NH1 ARG A 131      23.104   4.645  -7.938  1.00 52.72           N1+
ATOM   2088  NH2 ARG A 131      23.011   3.939 -10.120  1.00 55.30           N1+
ATOM   2089  H   ARG A 131      23.577  10.743  -9.390  1.00  0.00           H  
ATOM   2090  HA  ARG A 131      25.014   8.397 -10.100  1.00  0.00           H  
ATOM   2091  HB2 ARG A 131      22.541   9.870 -11.159  1.00  0.00           H  
ATOM   2092  HB3 ARG A 131      22.814   8.205 -11.543  1.00  0.00           H  
ATOM   2093  HG2 ARG A 131      22.198   9.405  -8.932  1.00  0.00           H  
ATOM   2094  HG3 ARG A 131      20.981   8.604  -9.926  1.00  0.00           H  
ATOM   2095  HD2 ARG A 131      22.949   7.433  -7.952  1.00  0.00           H  
ATOM   2096  HD3 ARG A 131      21.308   7.222  -8.197  1.00  0.00           H  
ATOM   2097  HE  ARG A 131      21.793   6.051 -10.418  1.00  0.00           H  
ATOM   2098 HH11 ARG A 131      23.086   5.369  -7.235  1.00  0.00           H  
ATOM   2099 HH12 ARG A 131      23.329   3.708  -7.634  1.00  0.00           H  
ATOM   2100 HH21 ARG A 131      22.870   4.109 -11.105  1.00  0.00           H  
ATOM   2101 HH22 ARG A 131      23.361   3.018  -9.899  1.00  0.00           H  
ATOM   2102  N   PRO A 132      25.329   8.762 -12.762  1.00 59.21           N  
ATOM   2103  CA  PRO A 132      25.667   9.098 -14.176  1.00 58.56           C  
ATOM   2104  C   PRO A 132      24.515   9.525 -15.104  1.00 57.78           C  
ATOM   2105  O   PRO A 132      24.738   9.601 -16.276  1.00 61.03           O  
ATOM   2106  CB  PRO A 132      26.389   7.821 -14.653  1.00 54.58           C  
ATOM   2107  CG  PRO A 132      25.809   6.709 -13.799  1.00 56.40           C  
ATOM   2108  CD  PRO A 132      25.498   7.295 -12.434  1.00 56.98           C  
ATOM   2109  HA  PRO A 132      26.343   9.952 -14.139  1.00  0.00           H  
ATOM   2110  HB2 PRO A 132      26.255   7.638 -15.720  1.00  0.00           H  
ATOM   2111  HB3 PRO A 132      27.453   7.904 -14.432  1.00  0.00           H  
ATOM   2112  HG2 PRO A 132      24.865   6.555 -14.321  1.00  0.00           H  
ATOM   2113  HG3 PRO A 132      26.289   5.730 -13.793  1.00  0.00           H  
ATOM   2114  HD2 PRO A 132      24.561   6.952 -11.995  1.00  0.00           H  
ATOM   2115  HD3 PRO A 132      26.334   7.325 -11.735  1.00  0.00           H  
ATOM   2116  N   ASN A 133      23.381  10.034 -14.614  1.00 54.12           N  
ATOM   2117  CA  ASN A 133      22.319  10.692 -15.378  1.00 57.99           C  
ATOM   2118  C   ASN A 133      22.054  12.085 -14.766  1.00 56.14           C  
ATOM   2119  O   ASN A 133      21.162  12.824 -15.195  1.00 61.99           O  
ATOM   2120  CB  ASN A 133      21.045   9.803 -15.556  1.00 58.29           C  
ATOM   2121  CG  ASN A 133      20.266   9.596 -14.279  1.00 52.82           C  
ATOM   2122  ND2 ASN A 133      18.959   9.337 -14.377  1.00 55.34           N  
ATOM   2123  OD1 ASN A 133      20.839   9.772 -13.188  1.00 47.73           O  
ATOM   2124  H   ASN A 133      23.106   9.887 -13.654  1.00  0.00           H  
ATOM   2125  HA  ASN A 133      22.669  10.986 -16.367  1.00  0.00           H  
ATOM   2126  HB2 ASN A 133      20.453   9.993 -16.451  1.00  0.00           H  
ATOM   2127  HB3 ASN A 133      21.474   8.834 -15.812  1.00  0.00           H  
ATOM   2128 HD21 ASN A 133      18.533   9.336 -15.292  1.00  0.00           H  
ATOM   2129 HD22 ASN A 133      18.339   9.181 -13.595  1.00  0.00           H  
ATOM   2130  N   PHE A 134      22.957  12.436 -13.822  1.00 57.69           N  
ATOM   2131  CA  PHE A 134      23.077  13.741 -13.116  1.00 61.95           C  
ATOM   2132  C   PHE A 134      21.849  14.115 -12.276  1.00 57.93           C  
ATOM   2133  O   PHE A 134      21.345  15.195 -12.354  1.00 59.20           O  
ATOM   2134  CB  PHE A 134      23.431  14.887 -14.060  1.00 63.48           C  
ATOM   2135  CG  PHE A 134      24.799  14.843 -14.711  1.00 64.50           C  
ATOM   2136  CD1 PHE A 134      24.973  14.798 -16.086  1.00 64.11           C  
ATOM   2137  CD2 PHE A 134      25.932  14.822 -13.940  1.00 63.88           C  
ATOM   2138  CE1 PHE A 134      26.187  14.834 -16.715  1.00 65.00           C  
ATOM   2139  CE2 PHE A 134      27.214  14.732 -14.515  1.00 64.54           C  
ATOM   2140  CZ  PHE A 134      27.296  14.693 -15.863  1.00 65.88           C  
ATOM   2141  H   PHE A 134      23.720  11.809 -13.609  1.00  0.00           H  
ATOM   2142  HA  PHE A 134      23.903  13.625 -12.415  1.00  0.00           H  
ATOM   2143  HB2 PHE A 134      22.629  14.867 -14.798  1.00  0.00           H  
ATOM   2144  HB3 PHE A 134      23.420  15.887 -13.625  1.00  0.00           H  
ATOM   2145  HD1 PHE A 134      24.077  14.701 -16.680  1.00  0.00           H  
ATOM   2146  HD2 PHE A 134      25.836  14.754 -12.866  1.00  0.00           H  
ATOM   2147  HE1 PHE A 134      26.220  14.681 -17.784  1.00  0.00           H  
ATOM   2148  HE2 PHE A 134      28.089  14.763 -13.882  1.00  0.00           H  
ATOM   2149  HZ  PHE A 134      28.331  14.640 -16.169  1.00  0.00           H  
ATOM   2150  N   THR A 135      21.412  13.169 -11.450  1.00 53.93           N  
ATOM   2151  CA  THR A 135      20.330  13.233 -10.444  1.00 52.71           C  
ATOM   2152  C   THR A 135      20.899  12.637  -9.095  1.00 47.64           C  
ATOM   2153  O   THR A 135      21.851  11.893  -9.178  1.00 45.78           O  
ATOM   2154  CB  THR A 135      19.137  12.345 -10.976  1.00 50.63           C  
ATOM   2155  CG2 THR A 135      18.583  12.868 -12.298  1.00 52.56           C  
ATOM   2156  OG1 THR A 135      19.419  10.960 -11.147  1.00 55.30           O  
ATOM   2157  H   THR A 135      21.956  12.331 -11.298  1.00  0.00           H  
ATOM   2158  HA  THR A 135      19.893  14.228 -10.354  1.00  0.00           H  
ATOM   2159  HB  THR A 135      18.190  12.356 -10.438  1.00  0.00           H  
ATOM   2160  HG1 THR A 135      19.989  10.851 -11.912  1.00  0.00           H  
ATOM   2161 HG21 THR A 135      19.324  13.219 -13.016  1.00  0.00           H  
ATOM   2162 HG22 THR A 135      17.906  12.191 -12.820  1.00  0.00           H  
ATOM   2163 HG23 THR A 135      18.003  13.771 -12.108  1.00  0.00           H  
ATOM   2164  N   ILE A 136      20.214  12.778  -7.937  1.00 50.50           N  
ATOM   2165  CA  ILE A 136      20.445  12.023  -6.654  1.00 50.27           C  
ATOM   2166  C   ILE A 136      19.079  11.450  -6.300  1.00 47.99           C  
ATOM   2167  O   ILE A 136      18.083  12.169  -6.367  1.00 47.69           O  
ATOM   2168  CB  ILE A 136      20.996  12.937  -5.510  1.00 52.39           C  
ATOM   2169  CG1 ILE A 136      20.748  12.552  -4.048  1.00 52.24           C  
ATOM   2170  CG2 ILE A 136      20.565  14.458  -5.662  1.00 56.01           C  
ATOM   2171  CD1 ILE A 136      19.490  12.955  -3.385  1.00 55.20           C  
ATOM   2172  H   ILE A 136      19.433  13.418  -7.964  1.00  0.00           H  
ATOM   2173  HA  ILE A 136      21.112  11.183  -6.848  1.00  0.00           H  
ATOM   2174  HB  ILE A 136      22.066  13.047  -5.683  1.00  0.00           H  
ATOM   2175 HG12 ILE A 136      20.818  11.465  -3.995  1.00  0.00           H  
ATOM   2176 HG13 ILE A 136      21.523  12.940  -3.387  1.00  0.00           H  
ATOM   2177 HG21 ILE A 136      20.974  15.135  -4.912  1.00  0.00           H  
ATOM   2178 HG22 ILE A 136      20.816  14.903  -6.626  1.00  0.00           H  
ATOM   2179 HG23 ILE A 136      19.480  14.545  -5.708  1.00  0.00           H  
ATOM   2180 HD11 ILE A 136      18.682  13.010  -4.115  1.00  0.00           H  
ATOM   2181 HD12 ILE A 136      19.153  12.367  -2.532  1.00  0.00           H  
ATOM   2182 HD13 ILE A 136      19.557  13.953  -2.951  1.00  0.00           H  
ATOM   2183  N   LYS A 137      19.015  10.132  -6.084  1.00 49.66           N  
ATOM   2184  CA  LYS A 137      17.812   9.328  -5.974  1.00 53.56           C  
ATOM   2185  C   LYS A 137      17.395   9.264  -4.506  1.00 52.88           C  
ATOM   2186  O   LYS A 137      16.634   8.303  -4.142  1.00 50.71           O  
ATOM   2187  CB  LYS A 137      17.982   7.910  -6.541  1.00 57.82           C  
ATOM   2188  CG  LYS A 137      18.418   8.009  -8.024  1.00 62.75           C  
ATOM   2189  CD  LYS A 137      18.679   6.676  -8.600  1.00 68.95           C  
ATOM   2190  CE  LYS A 137      17.506   5.671  -8.594  1.00 78.04           C  
ATOM   2191  NZ  LYS A 137      17.719   4.470  -9.412  1.00 81.81           N1+
ATOM   2192  H   LYS A 137      19.830   9.594  -5.826  1.00  0.00           H  
ATOM   2193  HA  LYS A 137      16.953   9.694  -6.536  1.00  0.00           H  
ATOM   2194  HB2 LYS A 137      18.693   7.295  -5.988  1.00  0.00           H  
ATOM   2195  HB3 LYS A 137      17.058   7.343  -6.432  1.00  0.00           H  
ATOM   2196  HG2 LYS A 137      17.801   8.634  -8.669  1.00  0.00           H  
ATOM   2197  HG3 LYS A 137      19.346   8.581  -7.994  1.00  0.00           H  
ATOM   2198  HD2 LYS A 137      19.191   6.729  -9.561  1.00  0.00           H  
ATOM   2199  HD3 LYS A 137      19.521   6.220  -8.079  1.00  0.00           H  
ATOM   2200  HE2 LYS A 137      17.230   5.450  -7.563  1.00  0.00           H  
ATOM   2201  HE3 LYS A 137      16.640   6.202  -8.990  1.00  0.00           H  
ATOM   2202  HZ1 LYS A 137      18.550   4.014  -9.064  1.00  0.00           H  
ATOM   2203  HZ2 LYS A 137      17.013   3.763  -9.267  1.00  0.00           H  
ATOM   2204  HZ3 LYS A 137      17.867   4.595 -10.403  1.00  0.00           H  
ATOM   2205  N   GLY A 138      17.918  10.084  -3.557  1.00 54.31           N  
ATOM   2206  CA  GLY A 138      17.545  10.042  -2.139  1.00 56.67           C  
ATOM   2207  C   GLY A 138      16.171  10.620  -1.965  1.00 57.03           C  
ATOM   2208  O   GLY A 138      15.948  11.761  -2.393  1.00 64.59           O  
ATOM   2209  H   GLY A 138      18.497  10.796  -3.979  1.00  0.00           H  
ATOM   2210  HA2 GLY A 138      17.763   9.040  -1.769  1.00  0.00           H  
ATOM   2211  HA3 GLY A 138      18.214  10.639  -1.519  1.00  0.00           H  
ATOM   2212  N   SER A 139      15.321   9.850  -1.240  1.00 53.23           N  
ATOM   2213  CA  SER A 139      13.916  10.152  -1.020  1.00 50.71           C  
ATOM   2214  C   SER A 139      13.873  11.158   0.133  1.00 47.44           C  
ATOM   2215  O   SER A 139      14.462  10.885   1.212  1.00 53.16           O  
ATOM   2216  CB  SER A 139      13.164   8.887  -0.805  1.00 53.62           C  
ATOM   2217  OG  SER A 139      11.811   9.023  -0.695  1.00 53.39           O  
ATOM   2218  H   SER A 139      15.555   8.947  -0.853  1.00  0.00           H  
ATOM   2219  HA  SER A 139      13.568  10.675  -1.911  1.00  0.00           H  
ATOM   2220  HB2 SER A 139      13.379   8.266  -1.675  1.00  0.00           H  
ATOM   2221  HB3 SER A 139      13.575   8.309   0.023  1.00  0.00           H  
ATOM   2222  HG  SER A 139      11.549   9.015  -1.618  1.00  0.00           H  
ATOM   2223  N   PHE A 140      13.132  12.228  -0.000  1.00 45.78           N  
ATOM   2224  CA  PHE A 140      12.872  13.181   1.170  1.00 49.84           C  
ATOM   2225  C   PHE A 140      11.422  13.765   0.876  1.00 50.38           C  
ATOM   2226  O   PHE A 140      10.958  13.773  -0.224  1.00 50.61           O  
ATOM   2227  CB  PHE A 140      13.928  14.315   1.129  1.00 56.46           C  
ATOM   2228  CG  PHE A 140      15.411  13.958   1.026  1.00 55.57           C  
ATOM   2229  CD1 PHE A 140      16.055  13.945  -0.259  1.00 54.64           C  
ATOM   2230  CD2 PHE A 140      16.157  13.558   2.167  1.00 54.81           C  
ATOM   2231  CE1 PHE A 140      17.361  13.635  -0.398  1.00 57.84           C  
ATOM   2232  CE2 PHE A 140      17.460  13.294   1.992  1.00 55.47           C  
ATOM   2233  CZ  PHE A 140      18.083  13.271   0.731  1.00 56.75           C  
ATOM   2234  H   PHE A 140      12.634  12.416  -0.858  1.00  0.00           H  
ATOM   2235  HA  PHE A 140      12.907  12.625   2.107  1.00  0.00           H  
ATOM   2236  HB2 PHE A 140      13.719  15.017   0.322  1.00  0.00           H  
ATOM   2237  HB3 PHE A 140      13.753  14.950   1.998  1.00  0.00           H  
ATOM   2238  HD1 PHE A 140      15.451  14.109  -1.139  1.00  0.00           H  
ATOM   2239  HD2 PHE A 140      15.801  13.535   3.187  1.00  0.00           H  
ATOM   2240  HE1 PHE A 140      17.764  13.542  -1.396  1.00  0.00           H  
ATOM   2241  HE2 PHE A 140      18.065  13.001   2.837  1.00  0.00           H  
ATOM   2242  HZ  PHE A 140      19.112  12.954   0.653  1.00  0.00           H  
ATOM   2243  N   LEU A 141      10.909  14.324   1.967  1.00 51.99           N  
ATOM   2244  CA  LEU A 141       9.609  15.036   2.005  1.00 52.72           C  
ATOM   2245  C   LEU A 141       9.714  16.463   1.328  1.00 54.77           C  
ATOM   2246  O   LEU A 141      10.755  17.037   1.104  1.00 60.77           O  
ATOM   2247  CB  LEU A 141       9.280  15.079   3.491  1.00 50.36           C  
ATOM   2248  CG  LEU A 141       9.198  13.754   4.246  1.00 54.62           C  
ATOM   2249  CD1 LEU A 141       8.938  14.077   5.709  1.00 57.40           C  
ATOM   2250  CD2 LEU A 141       8.103  12.774   3.616  1.00 53.36           C  
ATOM   2251  H   LEU A 141      11.610  14.452   2.682  1.00  0.00           H  
ATOM   2252  HA  LEU A 141       8.991  14.515   1.274  1.00  0.00           H  
ATOM   2253  HB2 LEU A 141       9.952  15.831   3.904  1.00  0.00           H  
ATOM   2254  HB3 LEU A 141       8.335  15.621   3.521  1.00  0.00           H  
ATOM   2255  HG  LEU A 141      10.095  13.136   4.217  1.00  0.00           H  
ATOM   2256 HD11 LEU A 141       9.685  14.757   6.117  1.00  0.00           H  
ATOM   2257 HD12 LEU A 141       7.933  14.496   5.764  1.00  0.00           H  
ATOM   2258 HD13 LEU A 141       8.907  13.157   6.293  1.00  0.00           H  
ATOM   2259 HD21 LEU A 141       8.716  11.999   3.156  1.00  0.00           H  
ATOM   2260 HD22 LEU A 141       7.364  12.300   4.262  1.00  0.00           H  
ATOM   2261 HD23 LEU A 141       7.467  13.231   2.858  1.00  0.00           H  
ATOM   2262  N   ASN A 142       8.511  16.985   0.982  1.00 56.47           N  
ATOM   2263  CA  ASN A 142       8.337  18.289   0.322  1.00 55.29           C  
ATOM   2264  C   ASN A 142       8.790  19.324   1.325  1.00 56.85           C  
ATOM   2265  O   ASN A 142       8.411  19.253   2.538  1.00 54.14           O  
ATOM   2266  CB  ASN A 142       6.876  18.584  -0.053  1.00 59.42           C  
ATOM   2267  CG  ASN A 142       6.338  17.618  -1.102  1.00 66.47           C  
ATOM   2268  ND2 ASN A 142       5.213  16.933  -0.903  1.00 68.31           N  
ATOM   2269  OD1 ASN A 142       6.947  17.513  -2.200  1.00 69.64           O  
ATOM   2270  H   ASN A 142       7.647  16.727   1.437  1.00  0.00           H  
ATOM   2271  HA  ASN A 142       9.014  18.229  -0.530  1.00  0.00           H  
ATOM   2272  HB2 ASN A 142       6.338  18.451   0.886  1.00  0.00           H  
ATOM   2273  HB3 ASN A 142       6.798  19.573  -0.504  1.00  0.00           H  
ATOM   2274 HD21 ASN A 142       4.715  17.031  -0.030  1.00  0.00           H  
ATOM   2275 HD22 ASN A 142       4.898  16.314  -1.636  1.00  0.00           H  
ATOM   2276  N   GLY A 143       9.496  20.335   0.886  1.00 51.86           N  
ATOM   2277  CA  GLY A 143      10.164  21.404   1.683  1.00 54.01           C  
ATOM   2278  C   GLY A 143      11.696  21.245   1.530  1.00 50.76           C  
ATOM   2279  O   GLY A 143      12.432  21.983   2.170  1.00 47.23           O  
ATOM   2280  H   GLY A 143       9.764  20.391  -0.086  1.00  0.00           H  
ATOM   2281  HA2 GLY A 143       9.646  22.351   1.529  1.00  0.00           H  
ATOM   2282  HA3 GLY A 143       9.969  21.091   2.709  1.00  0.00           H  
ATOM   2283  N   SER A 144      12.127  20.350   0.653  1.00 51.53           N  
ATOM   2284  CA  SER A 144      13.454  19.848   0.556  1.00 51.67           C  
ATOM   2285  C   SER A 144      14.392  20.739  -0.269  1.00 51.24           C  
ATOM   2286  O   SER A 144      15.631  20.627  -0.180  1.00 56.70           O  
ATOM   2287  CB  SER A 144      13.449  18.357   0.066  1.00 50.83           C  
ATOM   2288  OG  SER A 144      12.673  18.185  -1.071  1.00 44.96           O  
ATOM   2289  H   SER A 144      11.499  19.875   0.019  1.00  0.00           H  
ATOM   2290  HA  SER A 144      13.742  19.890   1.606  1.00  0.00           H  
ATOM   2291  HB2 SER A 144      14.485  18.019   0.040  1.00  0.00           H  
ATOM   2292  HB3 SER A 144      13.136  17.680   0.860  1.00  0.00           H  
ATOM   2293  HG  SER A 144      12.964  18.798  -1.751  1.00  0.00           H  
ATOM   2294  N   CYS A 145      13.797  21.567  -1.117  1.00 48.79           N  
ATOM   2295  CA  CYS A 145      14.352  22.652  -2.024  1.00 49.65           C  
ATOM   2296  C   CYS A 145      15.194  23.692  -1.328  1.00 45.97           C  
ATOM   2297  O   CYS A 145      14.793  24.257  -0.325  1.00 50.16           O  
ATOM   2298  CB  CYS A 145      13.186  23.231  -2.850  1.00 50.56           C  
ATOM   2299  SG  CYS A 145      13.713  23.923  -4.488  1.00 47.99           S  
ATOM   2300  H   CYS A 145      12.811  21.376  -1.224  1.00  0.00           H  
ATOM   2301  HA  CYS A 145      15.004  22.008  -2.615  1.00  0.00           H  
ATOM   2302  HB2 CYS A 145      12.428  22.491  -3.105  1.00  0.00           H  
ATOM   2303  HB3 CYS A 145      12.741  24.076  -2.325  1.00  0.00           H  
ATOM   2304  HG  CYS A 145      12.479  23.760  -4.974  1.00  0.00           H  
ATOM   2305  N   GLY A 146      16.447  23.897  -1.767  1.00 46.66           N  
ATOM   2306  CA  GLY A 146      17.419  24.828  -1.125  1.00 45.17           C  
ATOM   2307  C   GLY A 146      18.141  24.144   0.047  1.00 44.22           C  
ATOM   2308  O   GLY A 146      18.860  24.830   0.815  1.00 47.50           O  
ATOM   2309  H   GLY A 146      16.856  23.454  -2.577  1.00  0.00           H  
ATOM   2310  HA2 GLY A 146      18.263  25.070  -1.771  1.00  0.00           H  
ATOM   2311  HA3 GLY A 146      16.834  25.696  -0.821  1.00  0.00           H  
ATOM   2312  N   SER A 147      18.088  22.831   0.181  1.00 44.94           N  
ATOM   2313  CA  SER A 147      18.941  22.194   1.219  1.00 42.62           C  
ATOM   2314  C   SER A 147      20.135  21.518   0.556  1.00 43.63           C  
ATOM   2315  O   SER A 147      20.107  21.141  -0.656  1.00 43.31           O  
ATOM   2316  CB  SER A 147      18.122  21.087   1.956  1.00 40.66           C  
ATOM   2317  OG  SER A 147      18.636  20.759   3.240  1.00 41.32           O  
ATOM   2318  H   SER A 147      17.443  22.251  -0.336  1.00  0.00           H  
ATOM   2319  HA  SER A 147      19.285  22.826   2.038  1.00  0.00           H  
ATOM   2320  HB2 SER A 147      17.078  21.382   2.060  1.00  0.00           H  
ATOM   2321  HB3 SER A 147      17.959  20.234   1.297  1.00  0.00           H  
ATOM   2322  HG  SER A 147      18.817  19.817   3.256  1.00  0.00           H  
ATOM   2323  N   VAL A 148      21.233  21.573   1.325  1.00 44.61           N  
ATOM   2324  CA  VAL A 148      22.598  21.264   0.807  1.00 43.39           C  
ATOM   2325  C   VAL A 148      23.035  19.793   0.936  1.00 40.61           C  
ATOM   2326  O   VAL A 148      22.548  19.036   1.785  1.00 41.29           O  
ATOM   2327  CB  VAL A 148      23.596  22.209   1.513  1.00 41.55           C  
ATOM   2328  CG1 VAL A 148      23.427  23.743   1.216  1.00 42.69           C  
ATOM   2329  CG2 VAL A 148      23.638  22.017   3.071  1.00 41.57           C  
ATOM   2330  H   VAL A 148      21.290  22.035   2.222  1.00  0.00           H  
ATOM   2331  HA  VAL A 148      22.530  21.480  -0.259  1.00  0.00           H  
ATOM   2332  HB  VAL A 148      24.534  21.712   1.268  1.00  0.00           H  
ATOM   2333 HG11 VAL A 148      23.838  23.855   0.213  1.00  0.00           H  
ATOM   2334 HG12 VAL A 148      22.387  24.037   1.069  1.00  0.00           H  
ATOM   2335 HG13 VAL A 148      23.999  24.481   1.777  1.00  0.00           H  
ATOM   2336 HG21 VAL A 148      23.785  21.003   3.445  1.00  0.00           H  
ATOM   2337 HG22 VAL A 148      24.241  22.755   3.600  1.00  0.00           H  
ATOM   2338 HG23 VAL A 148      22.703  22.322   3.539  1.00  0.00           H  
ATOM   2339  N   GLY A 149      23.924  19.478   0.017  1.00 41.68           N  
ATOM   2340  CA  GLY A 149      24.786  18.356   0.146  1.00 43.84           C  
ATOM   2341  C   GLY A 149      26.187  18.840   0.342  1.00 44.96           C  
ATOM   2342  O   GLY A 149      26.597  19.875  -0.213  1.00 47.44           O  
ATOM   2343  H   GLY A 149      24.355  20.276  -0.427  1.00  0.00           H  
ATOM   2344  HA2 GLY A 149      24.517  17.741   1.005  1.00  0.00           H  
ATOM   2345  HA3 GLY A 149      24.751  17.587  -0.626  1.00  0.00           H  
ATOM   2346  N   PHE A 150      26.971  18.097   1.158  1.00 44.87           N  
ATOM   2347  CA  PHE A 150      28.258  18.556   1.666  1.00 49.71           C  
ATOM   2348  C   PHE A 150      29.079  17.317   1.967  1.00 53.59           C  
ATOM   2349  O   PHE A 150      28.702  16.149   1.954  1.00 62.74           O  
ATOM   2350  CB  PHE A 150      28.142  19.482   3.016  1.00 53.44           C  
ATOM   2351  CG  PHE A 150      27.595  18.752   4.283  1.00 51.52           C  
ATOM   2352  CD1 PHE A 150      26.195  18.751   4.474  1.00 52.31           C  
ATOM   2353  CD2 PHE A 150      28.386  18.141   5.254  1.00 48.55           C  
ATOM   2354  CE1 PHE A 150      25.650  18.239   5.649  1.00 52.14           C  
ATOM   2355  CE2 PHE A 150      27.817  17.508   6.362  1.00 52.31           C  
ATOM   2356  CZ  PHE A 150      26.446  17.586   6.587  1.00 50.87           C  
ATOM   2357  H   PHE A 150      26.538  17.301   1.604  1.00  0.00           H  
ATOM   2358  HA  PHE A 150      28.708  19.098   0.834  1.00  0.00           H  
ATOM   2359  HB2 PHE A 150      29.141  19.818   3.295  1.00  0.00           H  
ATOM   2360  HB3 PHE A 150      27.392  20.262   2.884  1.00  0.00           H  
ATOM   2361  HD1 PHE A 150      25.469  18.994   3.712  1.00  0.00           H  
ATOM   2362  HD2 PHE A 150      29.464  18.132   5.182  1.00  0.00           H  
ATOM   2363  HE1 PHE A 150      24.591  18.301   5.854  1.00  0.00           H  
ATOM   2364  HE2 PHE A 150      28.445  16.956   7.046  1.00  0.00           H  
ATOM   2365  HZ  PHE A 150      26.038  17.260   7.532  1.00  0.00           H  
ATOM   2366  N   ASN A 151      30.317  17.616   2.344  1.00 53.48           N  
ATOM   2367  CA  ASN A 151      31.432  16.773   2.809  1.00 55.86           C  
ATOM   2368  C   ASN A 151      32.295  17.632   3.725  1.00 61.53           C  
ATOM   2369  O   ASN A 151      32.193  18.913   3.761  1.00 63.36           O  
ATOM   2370  CB  ASN A 151      32.300  16.209   1.553  1.00 56.75           C  
ATOM   2371  CG  ASN A 151      31.792  14.931   0.892  1.00 51.70           C  
ATOM   2372  ND2 ASN A 151      32.024  14.779  -0.366  1.00 48.93           N  
ATOM   2373  OD1 ASN A 151      31.305  14.075   1.595  1.00 61.23           O  
ATOM   2374  H   ASN A 151      30.517  18.603   2.424  1.00  0.00           H  
ATOM   2375  HA  ASN A 151      31.005  15.970   3.410  1.00  0.00           H  
ATOM   2376  HB2 ASN A 151      32.502  16.900   0.734  1.00  0.00           H  
ATOM   2377  HB3 ASN A 151      33.291  15.888   1.873  1.00  0.00           H  
ATOM   2378 HD21 ASN A 151      32.441  15.544  -0.876  1.00  0.00           H  
ATOM   2379 HD22 ASN A 151      32.053  13.883  -0.832  1.00  0.00           H  
ATOM   2380  N   ILE A 152      33.147  16.948   4.481  1.00 67.82           N  
ATOM   2381  CA  ILE A 152      34.082  17.611   5.398  1.00 65.79           C  
ATOM   2382  C   ILE A 152      35.461  17.186   4.720  1.00 66.90           C  
ATOM   2383  O   ILE A 152      35.634  15.969   4.399  1.00 55.66           O  
ATOM   2384  CB  ILE A 152      33.942  17.086   6.856  1.00 63.39           C  
ATOM   2385  CG1 ILE A 152      32.747  17.789   7.589  1.00 63.34           C  
ATOM   2386  CG2 ILE A 152      35.299  17.208   7.720  1.00 62.18           C  
ATOM   2387  CD1 ILE A 152      32.577  17.421   9.057  1.00 63.24           C  
ATOM   2388  H   ILE A 152      33.196  15.939   4.479  1.00  0.00           H  
ATOM   2389  HA  ILE A 152      34.115  18.699   5.351  1.00  0.00           H  
ATOM   2390  HB  ILE A 152      33.844  16.003   6.788  1.00  0.00           H  
ATOM   2391 HG12 ILE A 152      32.787  18.876   7.515  1.00  0.00           H  
ATOM   2392 HG13 ILE A 152      31.832  17.373   7.168  1.00  0.00           H  
ATOM   2393 HG21 ILE A 152      35.439  18.287   7.671  1.00  0.00           H  
ATOM   2394 HG22 ILE A 152      35.245  17.059   8.799  1.00  0.00           H  
ATOM   2395 HG23 ILE A 152      36.188  16.710   7.331  1.00  0.00           H  
ATOM   2396 HD11 ILE A 152      33.176  18.083   9.683  1.00  0.00           H  
ATOM   2397 HD12 ILE A 152      31.513  17.472   9.287  1.00  0.00           H  
ATOM   2398 HD13 ILE A 152      32.960  16.451   9.373  1.00  0.00           H  
ATOM   2399  N   ASP A 153      36.410  18.132   4.604  1.00 74.95           N  
ATOM   2400  CA  ASP A 153      37.744  17.828   4.050  1.00 78.03           C  
ATOM   2401  C   ASP A 153      38.779  18.519   5.034  1.00 78.95           C  
ATOM   2402  O   ASP A 153      38.985  19.742   4.927  1.00 69.31           O  
ATOM   2403  CB  ASP A 153      37.994  18.324   2.609  1.00 83.68           C  
ATOM   2404  CG  ASP A 153      39.357  18.321   1.943  1.00 88.89           C  
ATOM   2405  OD1 ASP A 153      39.524  19.027   0.913  1.00 85.37           O  
ATOM   2406  OD2 ASP A 153      40.219  17.548   2.425  1.00 88.39           O1-
ATOM   2407  H   ASP A 153      36.178  19.101   4.769  1.00  0.00           H  
ATOM   2408  HA  ASP A 153      37.981  16.770   4.163  1.00  0.00           H  
ATOM   2409  HB2 ASP A 153      37.692  17.416   2.086  1.00  0.00           H  
ATOM   2410  HB3 ASP A 153      37.350  19.177   2.398  1.00  0.00           H  
ATOM   2411  N   TYR A 154      39.422  17.712   5.952  1.00 81.79           N  
ATOM   2412  CA  TYR A 154      40.060  18.098   7.176  1.00 83.33           C  
ATOM   2413  C   TYR A 154      39.346  19.222   7.994  1.00 78.50           C  
ATOM   2414  O   TYR A 154      39.865  20.346   8.060  1.00 88.31           O  
ATOM   2415  CB  TYR A 154      41.456  18.433   6.824  1.00 89.38           C  
ATOM   2416  CG  TYR A 154      42.234  17.170   6.419  1.00 93.17           C  
ATOM   2417  CD1 TYR A 154      42.539  16.215   7.426  1.00 95.08           C  
ATOM   2418  CD2 TYR A 154      42.787  16.984   5.121  1.00 95.58           C  
ATOM   2419  CE1 TYR A 154      43.321  15.036   7.154  1.00 91.88           C  
ATOM   2420  CE2 TYR A 154      43.618  15.846   4.844  1.00 96.99           C  
ATOM   2421  CZ  TYR A 154      43.855  14.871   5.867  1.00 93.14           C  
ATOM   2422  OH  TYR A 154      44.619  13.754   5.709  1.00 86.88           O  
ATOM   2423  H   TYR A 154      39.130  16.753   6.076  1.00  0.00           H  
ATOM   2424  HA  TYR A 154      40.005  17.128   7.671  1.00  0.00           H  
ATOM   2425  HB2 TYR A 154      41.594  19.200   6.062  1.00  0.00           H  
ATOM   2426  HB3 TYR A 154      42.013  18.723   7.715  1.00  0.00           H  
ATOM   2427  HD1 TYR A 154      42.209  16.238   8.454  1.00  0.00           H  
ATOM   2428  HD2 TYR A 154      42.711  17.760   4.374  1.00  0.00           H  
ATOM   2429  HE1 TYR A 154      43.512  14.433   8.029  1.00  0.00           H  
ATOM   2430  HE2 TYR A 154      43.931  15.732   3.817  1.00  0.00           H  
ATOM   2431  HH  TYR A 154      44.811  13.578   4.785  1.00  0.00           H  
ATOM   2432  N   ASP A 155      38.187  18.942   8.606  1.00 70.65           N  
ATOM   2433  CA  ASP A 155      37.258  19.803   9.358  1.00 69.92           C  
ATOM   2434  C   ASP A 155      36.584  20.878   8.512  1.00 64.52           C  
ATOM   2435  O   ASP A 155      35.481  21.290   8.893  1.00 68.00           O  
ATOM   2436  CB  ASP A 155      37.978  20.576  10.511  1.00 71.41           C  
ATOM   2437  CG  ASP A 155      38.837  19.724  11.465  1.00 69.61           C  
ATOM   2438  OD1 ASP A 155      40.085  19.908  11.512  1.00 71.54           O  
ATOM   2439  OD2 ASP A 155      38.232  18.935  12.181  1.00 76.42           O1-
ATOM   2440  H   ASP A 155      37.988  17.952   8.650  1.00  0.00           H  
ATOM   2441  HA  ASP A 155      36.426  19.197   9.716  1.00  0.00           H  
ATOM   2442  HB2 ASP A 155      38.512  21.478  10.213  1.00  0.00           H  
ATOM   2443  HB3 ASP A 155      37.256  21.068  11.163  1.00  0.00           H  
ATOM   2444  N   CYS A 156      37.251  21.268   7.396  1.00 61.30           N  
ATOM   2445  CA  CYS A 156      36.761  22.285   6.440  1.00 61.06           C  
ATOM   2446  C   CYS A 156      35.508  21.696   5.784  1.00 61.27           C  
ATOM   2447  O   CYS A 156      35.705  20.672   5.064  1.00 64.80           O  
ATOM   2448  CB  CYS A 156      37.902  22.681   5.379  1.00 60.67           C  
ATOM   2449  SG  CYS A 156      37.511  24.094   4.368  1.00 66.83           S  
ATOM   2450  H   CYS A 156      38.161  20.871   7.211  1.00  0.00           H  
ATOM   2451  HA  CYS A 156      36.542  23.138   7.082  1.00  0.00           H  
ATOM   2452  HB2 CYS A 156      38.899  22.744   5.815  1.00  0.00           H  
ATOM   2453  HB3 CYS A 156      37.997  21.838   4.694  1.00  0.00           H  
ATOM   2454  HG  CYS A 156      36.303  23.652   4.006  1.00  0.00           H  
ATOM   2455  N   VAL A 157      34.309  22.269   5.968  1.00 55.34           N  
ATOM   2456  CA  VAL A 157      33.079  21.756   5.293  1.00 50.87           C  
ATOM   2457  C   VAL A 157      33.186  22.187   3.792  1.00 51.84           C  
ATOM   2458  O   VAL A 157      33.440  23.317   3.381  1.00 47.82           O  
ATOM   2459  CB  VAL A 157      31.699  22.367   5.838  1.00 49.52           C  
ATOM   2460  CG1 VAL A 157      30.417  21.768   5.230  1.00 47.48           C  
ATOM   2461  CG2 VAL A 157      31.688  22.076   7.363  1.00 47.30           C  
ATOM   2462  H   VAL A 157      34.290  23.153   6.457  1.00  0.00           H  
ATOM   2463  HA  VAL A 157      33.138  20.667   5.300  1.00  0.00           H  
ATOM   2464  HB  VAL A 157      31.681  23.440   5.649  1.00  0.00           H  
ATOM   2465 HG11 VAL A 157      30.331  21.990   4.166  1.00  0.00           H  
ATOM   2466 HG12 VAL A 157      30.370  20.696   5.423  1.00  0.00           H  
ATOM   2467 HG13 VAL A 157      29.592  22.324   5.675  1.00  0.00           H  
ATOM   2468 HG21 VAL A 157      32.621  21.595   7.655  1.00  0.00           H  
ATOM   2469 HG22 VAL A 157      31.635  22.997   7.943  1.00  0.00           H  
ATOM   2470 HG23 VAL A 157      30.793  21.611   7.777  1.00  0.00           H  
ATOM   2471  N   SER A 158      33.115  21.136   3.037  1.00 53.14           N  
ATOM   2472  CA  SER A 158      33.332  21.289   1.548  1.00 52.64           C  
ATOM   2473  C   SER A 158      31.871  21.136   0.978  1.00 51.50           C  
ATOM   2474  O   SER A 158      31.408  20.107   0.637  1.00 60.28           O  
ATOM   2475  CB  SER A 158      34.199  20.087   0.987  1.00 53.38           C  
ATOM   2476  OG  SER A 158      35.550  20.382   1.217  1.00 54.26           O  
ATOM   2477  H   SER A 158      32.705  20.271   3.358  1.00  0.00           H  
ATOM   2478  HA  SER A 158      33.754  22.248   1.247  1.00  0.00           H  
ATOM   2479  HB2 SER A 158      33.829  19.191   1.486  1.00  0.00           H  
ATOM   2480  HB3 SER A 158      34.101  19.907  -0.083  1.00  0.00           H  
ATOM   2481  HG  SER A 158      35.549  20.483   2.171  1.00  0.00           H  
ATOM   2482  N   PHE A 159      31.073  22.203   1.103  1.00 50.94           N  
ATOM   2483  CA  PHE A 159      29.742  22.283   0.462  1.00 48.63           C  
ATOM   2484  C   PHE A 159      29.827  22.009  -1.062  1.00 47.84           C  
ATOM   2485  O   PHE A 159      30.625  22.670  -1.748  1.00 46.91           O  
ATOM   2486  CB  PHE A 159      29.137  23.673   0.770  1.00 47.12           C  
ATOM   2487  CG  PHE A 159      28.613  23.886   2.207  1.00 45.80           C  
ATOM   2488  CD1 PHE A 159      29.336  24.735   3.026  1.00 44.05           C  
ATOM   2489  CD2 PHE A 159      27.434  23.269   2.706  1.00 46.69           C  
ATOM   2490  CE1 PHE A 159      28.866  24.989   4.278  1.00 44.01           C  
ATOM   2491  CE2 PHE A 159      27.089  23.420   4.019  1.00 44.77           C  
ATOM   2492  CZ  PHE A 159      27.728  24.351   4.777  1.00 45.66           C  
ATOM   2493  H   PHE A 159      31.542  23.053   1.380  1.00  0.00           H  
ATOM   2494  HA  PHE A 159      29.074  21.546   0.909  1.00  0.00           H  
ATOM   2495  HB2 PHE A 159      29.807  24.509   0.569  1.00  0.00           H  
ATOM   2496  HB3 PHE A 159      28.352  23.957   0.069  1.00  0.00           H  
ATOM   2497  HD1 PHE A 159      30.231  25.093   2.540  1.00  0.00           H  
ATOM   2498  HD2 PHE A 159      26.839  22.630   2.070  1.00  0.00           H  
ATOM   2499  HE1 PHE A 159      29.484  25.658   4.860  1.00  0.00           H  
ATOM   2500  HE2 PHE A 159      26.215  22.894   4.374  1.00  0.00           H  
ATOM   2501  HZ  PHE A 159      27.389  24.561   5.780  1.00  0.00           H  
ATOM   2502  N   CYS A 160      29.075  20.994  -1.507  1.00 46.34           N  
ATOM   2503  CA  CYS A 160      29.312  20.519  -2.813  1.00 49.30           C  
ATOM   2504  C   CYS A 160      28.007  20.388  -3.628  1.00 51.86           C  
ATOM   2505  O   CYS A 160      27.985  19.761  -4.749  1.00 60.44           O  
ATOM   2506  CB  CYS A 160      29.990  19.185  -2.681  1.00 51.80           C  
ATOM   2507  SG  CYS A 160      29.086  17.807  -1.872  1.00 50.67           S  
ATOM   2508  H   CYS A 160      28.349  20.528  -0.983  1.00  0.00           H  
ATOM   2509  HA  CYS A 160      29.913  21.203  -3.411  1.00  0.00           H  
ATOM   2510  HB2 CYS A 160      30.140  18.806  -3.692  1.00  0.00           H  
ATOM   2511  HB3 CYS A 160      30.985  19.356  -2.272  1.00  0.00           H  
ATOM   2512  HG  CYS A 160      30.121  17.245  -1.242  1.00  0.00           H  
ATOM   2513  N   TYR A 161      26.785  20.734  -3.118  1.00 48.27           N  
ATOM   2514  CA  TYR A 161      25.427  20.558  -3.718  1.00 50.67           C  
ATOM   2515  C   TYR A 161      24.453  21.509  -2.907  1.00 45.99           C  
ATOM   2516  O   TYR A 161      24.593  21.706  -1.727  1.00 50.64           O  
ATOM   2517  CB  TYR A 161      24.989  19.116  -3.722  1.00 54.27           C  
ATOM   2518  CG  TYR A 161      23.598  18.739  -4.234  1.00 53.97           C  
ATOM   2519  CD1 TYR A 161      23.386  18.621  -5.624  1.00 58.15           C  
ATOM   2520  CD2 TYR A 161      22.590  18.505  -3.286  1.00 54.95           C  
ATOM   2521  CE1 TYR A 161      22.178  18.138  -6.039  1.00 58.81           C  
ATOM   2522  CE2 TYR A 161      21.357  18.111  -3.737  1.00 52.79           C  
ATOM   2523  CZ  TYR A 161      21.143  17.962  -5.139  1.00 56.17           C  
ATOM   2524  OH  TYR A 161      19.877  17.648  -5.526  1.00 62.05           O  
ATOM   2525  H   TYR A 161      26.703  21.056  -2.164  1.00  0.00           H  
ATOM   2526  HA  TYR A 161      25.467  20.929  -4.742  1.00  0.00           H  
ATOM   2527  HB2 TYR A 161      25.690  18.547  -4.332  1.00  0.00           H  
ATOM   2528  HB3 TYR A 161      25.053  18.754  -2.696  1.00  0.00           H  
ATOM   2529  HD1 TYR A 161      24.242  18.679  -6.279  1.00  0.00           H  
ATOM   2530  HD2 TYR A 161      22.866  18.530  -2.242  1.00  0.00           H  
ATOM   2531  HE1 TYR A 161      22.041  17.909  -7.085  1.00  0.00           H  
ATOM   2532  HE2 TYR A 161      20.530  17.896  -3.077  1.00  0.00           H  
ATOM   2533  HH  TYR A 161      19.124  17.667  -4.931  1.00  0.00           H  
ATOM   2534  N   MET A 162      23.467  21.989  -3.692  1.00 46.24           N  
ATOM   2535  CA  MET A 162      22.093  22.471  -3.227  1.00 47.95           C  
ATOM   2536  C   MET A 162      20.990  21.853  -4.107  1.00 46.02           C  
ATOM   2537  O   MET A 162      20.964  21.940  -5.347  1.00 49.23           O  
ATOM   2538  CB  MET A 162      22.066  24.020  -3.249  1.00 47.40           C  
ATOM   2539  CG  MET A 162      20.834  24.615  -2.512  1.00 48.39           C  
ATOM   2540  SD  MET A 162      20.814  26.402  -2.281  1.00 53.19           S  
ATOM   2541  CE  MET A 162      21.829  26.813  -0.862  1.00 48.47           C  
ATOM   2542  H   MET A 162      23.441  21.918  -4.699  1.00  0.00           H  
ATOM   2543  HA  MET A 162      21.981  22.078  -2.216  1.00  0.00           H  
ATOM   2544  HB2 MET A 162      23.031  24.282  -2.817  1.00  0.00           H  
ATOM   2545  HB3 MET A 162      21.973  24.245  -4.312  1.00  0.00           H  
ATOM   2546  HG2 MET A 162      20.024  24.422  -3.215  1.00  0.00           H  
ATOM   2547  HG3 MET A 162      20.630  24.094  -1.577  1.00  0.00           H  
ATOM   2548  HE1 MET A 162      22.377  27.755  -0.870  1.00  0.00           H  
ATOM   2549  HE2 MET A 162      21.200  26.804   0.029  1.00  0.00           H  
ATOM   2550  HE3 MET A 162      22.474  25.941  -0.748  1.00  0.00           H  
ATOM   2551  N   HIS A 163      19.974  21.157  -3.499  1.00 44.85           N  
ATOM   2552  CA  HIS A 163      18.617  20.702  -3.998  1.00 45.29           C  
ATOM   2553  C   HIS A 163      17.945  21.902  -4.693  1.00 46.92           C  
ATOM   2554  O   HIS A 163      17.920  22.933  -4.083  1.00 48.49           O  
ATOM   2555  CB  HIS A 163      17.744  20.184  -2.833  1.00 46.35           C  
ATOM   2556  CG  HIS A 163      17.754  18.725  -2.575  1.00 43.54           C  
ATOM   2557  CD2 HIS A 163      17.752  18.053  -1.317  1.00 43.02           C  
ATOM   2558  ND1 HIS A 163      17.693  17.765  -3.559  1.00 44.16           N  
ATOM   2559  CE1 HIS A 163      17.499  16.643  -2.889  1.00 48.15           C  
ATOM   2560  NE2 HIS A 163      17.504  16.754  -1.559  1.00 48.29           N  
ATOM   2561  H   HIS A 163      20.159  20.908  -2.538  1.00  0.00           H  
ATOM   2562  HA  HIS A 163      18.688  19.966  -4.799  1.00  0.00           H  
ATOM   2563  HB2 HIS A 163      17.997  20.785  -1.959  1.00  0.00           H  
ATOM   2564  HB3 HIS A 163      16.705  20.445  -3.034  1.00  0.00           H  
ATOM   2565  HD2 HIS A 163      17.922  18.494  -0.346  1.00  0.00           H  
ATOM   2566  HE1 HIS A 163      17.413  15.684  -3.377  1.00  0.00           H  
ATOM   2567  HE2 HIS A 163      17.461  15.958  -0.938  1.00  0.00           H  
ATOM   2568  N   HIS A 164      17.268  21.649  -5.881  1.00 48.72           N  
ATOM   2569  CA  HIS A 164      16.714  22.774  -6.675  1.00 48.98           C  
ATOM   2570  C   HIS A 164      15.459  22.378  -7.461  1.00 53.68           C  
ATOM   2571  O   HIS A 164      14.701  23.258  -7.897  1.00 52.99           O  
ATOM   2572  CB  HIS A 164      17.867  23.271  -7.563  1.00 45.53           C  
ATOM   2573  CG  HIS A 164      17.673  24.634  -8.208  1.00 42.34           C  
ATOM   2574  CD2 HIS A 164      16.759  25.018  -9.179  1.00 43.46           C  
ATOM   2575  ND1 HIS A 164      18.441  25.805  -7.926  1.00 43.00           N1+
ATOM   2576  CE1 HIS A 164      18.015  26.778  -8.731  1.00 45.76           C  
ATOM   2577  NE2 HIS A 164      17.014  26.340  -9.493  1.00 42.93           N  
ATOM   2578  H   HIS A 164      16.956  20.733  -6.168  1.00  0.00           H  
ATOM   2579  HA  HIS A 164      16.477  23.602  -6.007  1.00  0.00           H  
ATOM   2580  HB2 HIS A 164      18.788  23.201  -6.984  1.00  0.00           H  
ATOM   2581  HB3 HIS A 164      17.974  22.496  -8.322  1.00  0.00           H  
ATOM   2582  HD1 HIS A 164      19.198  25.831  -7.259  1.00  0.00           H  
ATOM   2583  HD2 HIS A 164      15.976  24.447  -9.655  1.00  0.00           H  
ATOM   2584  HE1 HIS A 164      18.368  27.796  -8.808  1.00  0.00           H  
ATOM   2585  HE2 HIS A 164      16.452  26.878 -10.138  1.00  0.00           H  
ATOM   2586  N   MET A 165      15.185  21.051  -7.549  1.00 57.92           N  
ATOM   2587  CA  MET A 165      13.933  20.553  -8.259  1.00 59.24           C  
ATOM   2588  C   MET A 165      13.857  18.985  -8.043  1.00 55.87           C  
ATOM   2589  O   MET A 165      14.814  18.288  -7.610  1.00 54.06           O  
ATOM   2590  CB  MET A 165      14.124  20.797  -9.825  1.00 61.57           C  
ATOM   2591  CG  MET A 165      15.381  20.065 -10.417  1.00 64.21           C  
ATOM   2592  SD  MET A 165      16.317  21.046 -11.535  1.00 67.07           S  
ATOM   2593  CE  MET A 165      15.058  21.322 -12.873  1.00 72.43           C  
ATOM   2594  H   MET A 165      15.797  20.329  -7.196  1.00  0.00           H  
ATOM   2595  HA  MET A 165      13.096  21.147  -7.893  1.00  0.00           H  
ATOM   2596  HB2 MET A 165      13.194  20.522 -10.322  1.00  0.00           H  
ATOM   2597  HB3 MET A 165      14.190  21.879  -9.934  1.00  0.00           H  
ATOM   2598  HG2 MET A 165      16.006  19.661  -9.621  1.00  0.00           H  
ATOM   2599  HG3 MET A 165      15.085  19.175 -10.972  1.00  0.00           H  
ATOM   2600  HE1 MET A 165      14.577  20.356 -13.029  1.00  0.00           H  
ATOM   2601  HE2 MET A 165      14.243  21.919 -12.463  1.00  0.00           H  
ATOM   2602  HE3 MET A 165      15.355  21.875 -13.765  1.00  0.00           H  
ATOM   2603  N   GLU A 166      12.659  18.495  -8.395  1.00 53.60           N  
ATOM   2604  CA  GLU A 166      12.203  17.110  -8.648  1.00 57.38           C  
ATOM   2605  C   GLU A 166      12.023  17.025 -10.195  1.00 56.45           C  
ATOM   2606  O   GLU A 166      11.857  18.043 -10.872  1.00 57.25           O  
ATOM   2607  CB  GLU A 166      10.960  16.714  -7.771  1.00 61.97           C  
ATOM   2608  CG  GLU A 166      10.612  15.189  -7.665  1.00 64.31           C  
ATOM   2609  CD  GLU A 166       9.602  15.052  -6.574  1.00 70.29           C  
ATOM   2610  OE1 GLU A 166      10.064  14.997  -5.369  1.00 68.24           O  
ATOM   2611  OE2 GLU A 166       8.376  14.914  -6.889  1.00 75.35           O1-
ATOM   2612  H   GLU A 166      12.043  19.232  -8.707  1.00  0.00           H  
ATOM   2613  HA  GLU A 166      13.009  16.389  -8.509  1.00  0.00           H  
ATOM   2614  HB2 GLU A 166      11.242  17.073  -6.782  1.00  0.00           H  
ATOM   2615  HB3 GLU A 166      10.049  17.257  -8.023  1.00  0.00           H  
ATOM   2616  HG2 GLU A 166      10.125  14.809  -8.563  1.00  0.00           H  
ATOM   2617  HG3 GLU A 166      11.415  14.464  -7.528  1.00  0.00           H  
ATOM   2618  N   LEU A 167      12.086  15.763 -10.723  1.00 59.39           N  
ATOM   2619  CA  LEU A 167      11.772  15.371 -12.146  1.00 64.03           C  
ATOM   2620  C   LEU A 167      10.653  14.342 -12.009  1.00 73.16           C  
ATOM   2621  O   LEU A 167      10.370  13.896 -10.875  1.00 71.23           O  
ATOM   2622  CB  LEU A 167      13.037  14.694 -12.736  1.00 60.59           C  
ATOM   2623  CG  LEU A 167      14.318  15.595 -12.954  1.00 60.05           C  
ATOM   2624  CD1 LEU A 167      13.957  16.889 -13.693  1.00 64.49           C  
ATOM   2625  CD2 LEU A 167      15.186  15.835 -11.779  1.00 59.11           C  
ATOM   2626  H   LEU A 167      12.284  14.933 -10.182  1.00  0.00           H  
ATOM   2627  HA  LEU A 167      11.554  16.276 -12.713  1.00  0.00           H  
ATOM   2628  HB2 LEU A 167      13.207  13.707 -12.307  1.00  0.00           H  
ATOM   2629  HB3 LEU A 167      12.828  14.680 -13.806  1.00  0.00           H  
ATOM   2630  HG  LEU A 167      14.951  15.003 -13.615  1.00  0.00           H  
ATOM   2631 HD11 LEU A 167      12.923  17.000 -14.018  1.00  0.00           H  
ATOM   2632 HD12 LEU A 167      14.151  17.786 -13.104  1.00  0.00           H  
ATOM   2633 HD13 LEU A 167      14.661  17.103 -14.498  1.00  0.00           H  
ATOM   2634 HD21 LEU A 167      16.096  16.339 -12.106  1.00  0.00           H  
ATOM   2635 HD22 LEU A 167      14.730  16.562 -11.107  1.00  0.00           H  
ATOM   2636 HD23 LEU A 167      15.522  14.879 -11.378  1.00  0.00           H  
ATOM   2637  N   PRO A 168       9.986  13.948 -13.158  1.00 82.42           N  
ATOM   2638  CA  PRO A 168       8.740  13.138 -13.065  1.00 85.01           C  
ATOM   2639  C   PRO A 168       8.849  11.787 -12.341  1.00 81.79           C  
ATOM   2640  O   PRO A 168       7.914  11.425 -11.644  1.00 81.26           O  
ATOM   2641  CB  PRO A 168       8.230  12.964 -14.560  1.00 86.96           C  
ATOM   2642  CG  PRO A 168       8.758  14.294 -15.263  1.00 90.47           C  
ATOM   2643  CD  PRO A 168      10.040  14.564 -14.496  1.00 84.71           C  
ATOM   2644  HA  PRO A 168       8.039  13.828 -12.597  1.00  0.00           H  
ATOM   2645  HB2 PRO A 168       8.594  12.033 -14.993  1.00  0.00           H  
ATOM   2646  HB3 PRO A 168       7.148  12.887 -14.451  1.00  0.00           H  
ATOM   2647  HG2 PRO A 168       9.024  14.078 -16.297  1.00  0.00           H  
ATOM   2648  HG3 PRO A 168       8.055  15.117 -15.130  1.00  0.00           H  
ATOM   2649  HD2 PRO A 168      10.903  14.094 -14.967  1.00  0.00           H  
ATOM   2650  HD3 PRO A 168      10.122  15.651 -14.513  1.00  0.00           H  
ATOM   2651  N   THR A 169      10.031  11.147 -12.475  1.00 73.64           N  
ATOM   2652  CA  THR A 169      10.203   9.765 -11.969  1.00 74.02           C  
ATOM   2653  C   THR A 169      10.492   9.766 -10.412  1.00 72.08           C  
ATOM   2654  O   THR A 169      10.720   8.667  -9.843  1.00 68.66           O  
ATOM   2655  CB  THR A 169      11.385   9.174 -12.708  1.00 79.11           C  
ATOM   2656  CG2 THR A 169      11.175   8.708 -14.153  1.00 77.90           C  
ATOM   2657  OG1 THR A 169      12.399  10.131 -12.842  1.00 88.75           O  
ATOM   2658  H   THR A 169      10.766  11.403 -13.119  1.00  0.00           H  
ATOM   2659  HA  THR A 169       9.397   9.058 -12.166  1.00  0.00           H  
ATOM   2660  HB  THR A 169      11.773   8.262 -12.254  1.00  0.00           H  
ATOM   2661  HG1 THR A 169      13.198   9.611 -12.951  1.00  0.00           H  
ATOM   2662 HG21 THR A 169      12.068   8.239 -14.566  1.00  0.00           H  
ATOM   2663 HG22 THR A 169      10.453   7.900 -14.273  1.00  0.00           H  
ATOM   2664 HG23 THR A 169      10.913   9.569 -14.767  1.00  0.00           H  
ATOM   2665  N   GLY A 170      10.522  10.908  -9.678  1.00 73.61           N  
ATOM   2666  CA  GLY A 170      10.574  11.004  -8.226  1.00 69.93           C  
ATOM   2667  C   GLY A 170      11.974  11.103  -7.700  1.00 65.68           C  
ATOM   2668  O   GLY A 170      12.193  11.048  -6.518  1.00 62.26           O  
ATOM   2669  H   GLY A 170      10.226  11.750 -10.149  1.00  0.00           H  
ATOM   2670  HA2 GLY A 170       9.957  11.847  -7.917  1.00  0.00           H  
ATOM   2671  HA3 GLY A 170      10.047  10.096  -7.932  1.00  0.00           H  
ATOM   2672  N   VAL A 171      12.925  11.380  -8.567  1.00 63.63           N  
ATOM   2673  CA  VAL A 171      14.317  11.756  -8.345  1.00 62.00           C  
ATOM   2674  C   VAL A 171      14.583  13.273  -8.386  1.00 51.62           C  
ATOM   2675  O   VAL A 171      13.776  14.016  -8.966  1.00 52.64           O  
ATOM   2676  CB  VAL A 171      15.214  11.073  -9.457  1.00 68.67           C  
ATOM   2677  CG1 VAL A 171      14.923   9.674  -9.786  1.00 71.42           C  
ATOM   2678  CG2 VAL A 171      15.370  11.919 -10.795  1.00 72.82           C  
ATOM   2679  H   VAL A 171      12.622  11.472  -9.526  1.00  0.00           H  
ATOM   2680  HA  VAL A 171      14.683  11.336  -7.408  1.00  0.00           H  
ATOM   2681  HB  VAL A 171      16.223  11.059  -9.046  1.00  0.00           H  
ATOM   2682 HG11 VAL A 171      14.906   9.065  -8.883  1.00  0.00           H  
ATOM   2683 HG12 VAL A 171      13.944   9.550 -10.249  1.00  0.00           H  
ATOM   2684 HG13 VAL A 171      15.763   9.358 -10.404  1.00  0.00           H  
ATOM   2685 HG21 VAL A 171      16.083  11.399 -11.435  1.00  0.00           H  
ATOM   2686 HG22 VAL A 171      14.356  12.130 -11.135  1.00  0.00           H  
ATOM   2687 HG23 VAL A 171      15.882  12.867 -10.633  1.00  0.00           H  
ATOM   2688  N   HIS A 172      15.648  13.639  -7.675  1.00 48.19           N  
ATOM   2689  CA  HIS A 172      16.063  14.965  -7.506  1.00 50.01           C  
ATOM   2690  C   HIS A 172      17.326  15.390  -8.288  1.00 50.14           C  
ATOM   2691  O   HIS A 172      18.252  14.605  -8.505  1.00 53.37           O  
ATOM   2692  CB  HIS A 172      16.207  15.268  -6.026  1.00 50.08           C  
ATOM   2693  CG  HIS A 172      14.911  15.068  -5.270  1.00 52.83           C  
ATOM   2694  CD2 HIS A 172      13.647  15.597  -5.555  1.00 52.64           C  
ATOM   2695  ND1 HIS A 172      14.926  14.424  -4.027  1.00 53.72           N  
ATOM   2696  CE1 HIS A 172      13.623  14.506  -3.643  1.00 57.01           C  
ATOM   2697  NE2 HIS A 172      12.856  15.095  -4.576  1.00 54.64           N  
ATOM   2698  H   HIS A 172      16.111  12.972  -7.074  1.00  0.00           H  
ATOM   2699  HA  HIS A 172      15.265  15.628  -7.840  1.00  0.00           H  
ATOM   2700  HB2 HIS A 172      16.958  14.536  -5.728  1.00  0.00           H  
ATOM   2701  HB3 HIS A 172      16.633  16.259  -5.869  1.00  0.00           H  
ATOM   2702  HD2 HIS A 172      13.285  16.236  -6.348  1.00  0.00           H  
ATOM   2703  HE1 HIS A 172      13.180  14.026  -2.783  1.00  0.00           H  
ATOM   2704  HE2 HIS A 172      11.854  15.035  -4.686  1.00  0.00           H  
ATOM   2705  N   ALA A 173      17.481  16.714  -8.471  1.00 50.31           N  
ATOM   2706  CA  ALA A 173      18.660  17.316  -8.938  1.00 48.83           C  
ATOM   2707  C   ALA A 173      18.775  18.709  -8.362  1.00 50.20           C  
ATOM   2708  O   ALA A 173      17.880  19.218  -7.685  1.00 57.21           O  
ATOM   2709  CB  ALA A 173      18.608  17.322 -10.475  1.00 46.99           C  
ATOM   2710  H   ALA A 173      16.812  17.275  -7.963  1.00  0.00           H  
ATOM   2711  HA  ALA A 173      19.559  16.774  -8.643  1.00  0.00           H  
ATOM   2712  HB1 ALA A 173      17.638  17.579 -10.900  1.00  0.00           H  
ATOM   2713  HB2 ALA A 173      19.353  17.981 -10.921  1.00  0.00           H  
ATOM   2714  HB3 ALA A 173      18.735  16.320 -10.884  1.00  0.00           H  
ATOM   2715  N   GLY A 174      19.905  19.313  -8.629  1.00 51.99           N  
ATOM   2716  CA  GLY A 174      20.448  20.526  -7.959  1.00 51.31           C  
ATOM   2717  C   GLY A 174      21.474  21.236  -8.751  1.00 47.59           C  
ATOM   2718  O   GLY A 174      21.699  20.998  -9.956  1.00 44.96           O  
ATOM   2719  H   GLY A 174      20.525  18.856  -9.283  1.00  0.00           H  
ATOM   2720  HA2 GLY A 174      19.687  21.285  -7.781  1.00  0.00           H  
ATOM   2721  HA3 GLY A 174      20.771  20.308  -6.941  1.00  0.00           H  
ATOM   2722  N   THR A 175      22.137  22.217  -8.065  1.00 48.70           N  
ATOM   2723  CA  THR A 175      23.162  23.084  -8.551  1.00 47.96           C  
ATOM   2724  C   THR A 175      24.363  22.907  -7.560  1.00 44.46           C  
ATOM   2725  O   THR A 175      24.228  22.398  -6.493  1.00 50.16           O  
ATOM   2726  CB  THR A 175      22.727  24.572  -8.477  1.00 46.10           C  
ATOM   2727  CG2 THR A 175      21.608  25.001  -9.490  1.00 43.09           C  
ATOM   2728  OG1 THR A 175      22.438  25.064  -7.175  1.00 44.56           O  
ATOM   2729  H   THR A 175      21.778  22.386  -7.136  1.00  0.00           H  
ATOM   2730  HA  THR A 175      23.480  22.869  -9.571  1.00  0.00           H  
ATOM   2731  HB  THR A 175      23.614  25.129  -8.778  1.00  0.00           H  
ATOM   2732  HG1 THR A 175      23.264  25.266  -6.730  1.00  0.00           H  
ATOM   2733 HG21 THR A 175      20.671  24.459  -9.367  1.00  0.00           H  
ATOM   2734 HG22 THR A 175      21.447  26.078  -9.441  1.00  0.00           H  
ATOM   2735 HG23 THR A 175      21.988  24.609 -10.433  1.00  0.00           H  
ATOM   2736  N   ASP A 176      25.518  23.496  -7.763  1.00 42.06           N  
ATOM   2737  CA  ASP A 176      26.575  23.744  -6.750  1.00 44.87           C  
ATOM   2738  C   ASP A 176      26.266  25.124  -6.080  1.00 40.86           C  
ATOM   2739  O   ASP A 176      25.348  25.824  -6.432  1.00 39.26           O  
ATOM   2740  CB  ASP A 176      27.981  23.606  -7.325  1.00 50.73           C  
ATOM   2741  CG  ASP A 176      28.580  24.670  -8.369  1.00 49.96           C  
ATOM   2742  OD1 ASP A 176      29.784  24.622  -8.607  1.00 49.39           O  
ATOM   2743  OD2 ASP A 176      27.756  25.327  -9.017  1.00 56.21           O1-
ATOM   2744  H   ASP A 176      25.570  24.033  -8.617  1.00  0.00           H  
ATOM   2745  HA  ASP A 176      26.453  23.005  -5.958  1.00  0.00           H  
ATOM   2746  HB2 ASP A 176      28.680  23.429  -6.507  1.00  0.00           H  
ATOM   2747  HB3 ASP A 176      27.852  22.730  -7.960  1.00  0.00           H  
ATOM   2748  N   LEU A 177      27.064  25.509  -5.065  1.00 42.34           N  
ATOM   2749  CA  LEU A 177      26.894  26.844  -4.398  1.00 45.41           C  
ATOM   2750  C   LEU A 177      27.466  27.986  -5.220  1.00 47.49           C  
ATOM   2751  O   LEU A 177      26.977  29.088  -4.895  1.00 50.98           O  
ATOM   2752  CB  LEU A 177      27.518  26.834  -2.989  1.00 45.79           C  
ATOM   2753  CG  LEU A 177      26.804  26.084  -1.841  1.00 46.58           C  
ATOM   2754  CD1 LEU A 177      25.563  26.878  -1.309  1.00 49.87           C  
ATOM   2755  CD2 LEU A 177      26.628  24.597  -2.045  1.00 45.52           C  
ATOM   2756  H   LEU A 177      27.748  24.936  -4.591  1.00  0.00           H  
ATOM   2757  HA  LEU A 177      25.885  27.178  -4.156  1.00  0.00           H  
ATOM   2758  HB2 LEU A 177      28.502  26.385  -3.121  1.00  0.00           H  
ATOM   2759  HB3 LEU A 177      27.633  27.884  -2.722  1.00  0.00           H  
ATOM   2760  HG  LEU A 177      27.545  26.101  -1.041  1.00  0.00           H  
ATOM   2761 HD11 LEU A 177      24.639  26.316  -1.450  1.00  0.00           H  
ATOM   2762 HD12 LEU A 177      25.654  26.967  -0.227  1.00  0.00           H  
ATOM   2763 HD13 LEU A 177      25.462  27.830  -1.832  1.00  0.00           H  
ATOM   2764 HD21 LEU A 177      26.088  24.319  -2.951  1.00  0.00           H  
ATOM   2765 HD22 LEU A 177      27.555  24.024  -2.024  1.00  0.00           H  
ATOM   2766 HD23 LEU A 177      25.942  24.209  -1.293  1.00  0.00           H  
ATOM   2767  N   GLU A 178      28.235  27.723  -6.251  1.00 49.85           N  
ATOM   2768  CA  GLU A 178      28.500  28.790  -7.208  1.00 50.47           C  
ATOM   2769  C   GLU A 178      27.283  29.019  -8.138  1.00 52.69           C  
ATOM   2770  O   GLU A 178      27.217  30.084  -8.801  1.00 55.49           O  
ATOM   2771  CB  GLU A 178      29.792  28.377  -8.081  1.00 52.11           C  
ATOM   2772  CG  GLU A 178      31.054  28.301  -7.248  1.00 56.96           C  
ATOM   2773  CD  GLU A 178      32.389  28.315  -8.042  1.00 60.57           C  
ATOM   2774  OE1 GLU A 178      33.471  28.446  -7.430  1.00 57.71           O  
ATOM   2775  OE2 GLU A 178      32.351  28.052  -9.266  1.00 68.45           O1-
ATOM   2776  H   GLU A 178      28.536  26.791  -6.500  1.00  0.00           H  
ATOM   2777  HA  GLU A 178      28.819  29.652  -6.623  1.00  0.00           H  
ATOM   2778  HB2 GLU A 178      29.629  27.389  -8.511  1.00  0.00           H  
ATOM   2779  HB3 GLU A 178      29.961  29.157  -8.824  1.00  0.00           H  
ATOM   2780  HG2 GLU A 178      31.201  29.150  -6.579  1.00  0.00           H  
ATOM   2781  HG3 GLU A 178      30.931  27.547  -6.470  1.00  0.00           H  
ATOM   2782  N   GLY A 179      26.393  28.070  -8.157  1.00 51.43           N  
ATOM   2783  CA  GLY A 179      25.077  28.231  -8.718  1.00 44.04           C  
ATOM   2784  C   GLY A 179      24.945  27.699 -10.177  1.00 43.23           C  
ATOM   2785  O   GLY A 179      23.986  28.038 -10.849  1.00 41.21           O  
ATOM   2786  H   GLY A 179      26.517  27.207  -7.647  1.00  0.00           H  
ATOM   2787  HA2 GLY A 179      24.351  27.750  -8.062  1.00  0.00           H  
ATOM   2788  HA3 GLY A 179      24.893  29.305  -8.754  1.00  0.00           H  
ATOM   2789  N   ASN A 180      25.880  26.850 -10.684  1.00 44.26           N  
ATOM   2790  CA  ASN A 180      25.776  26.135 -11.956  1.00 46.98           C  
ATOM   2791  C   ASN A 180      24.928  24.870 -11.689  1.00 46.75           C  
ATOM   2792  O   ASN A 180      25.008  24.280 -10.666  1.00 49.76           O  
ATOM   2793  CB  ASN A 180      27.154  25.861 -12.538  1.00 52.15           C  
ATOM   2794  CG  ASN A 180      27.725  26.917 -13.394  1.00 50.70           C  
ATOM   2795  ND2 ASN A 180      28.713  27.607 -12.843  1.00 50.46           N  
ATOM   2796  OD1 ASN A 180      27.381  27.198 -14.490  1.00 56.05           O  
ATOM   2797  H   ASN A 180      26.666  26.611 -10.096  1.00  0.00           H  
ATOM   2798  HA  ASN A 180      25.147  26.774 -12.577  1.00  0.00           H  
ATOM   2799  HB2 ASN A 180      27.798  25.575 -11.706  1.00  0.00           H  
ATOM   2800  HB3 ASN A 180      26.982  24.990 -13.170  1.00  0.00           H  
ATOM   2801 HD21 ASN A 180      29.074  27.425 -11.918  1.00  0.00           H  
ATOM   2802 HD22 ASN A 180      29.289  28.153 -13.468  1.00  0.00           H  
ATOM   2803  N   PHE A 181      24.047  24.510 -12.615  1.00 46.54           N  
ATOM   2804  CA  PHE A 181      23.376  23.238 -12.629  1.00 46.65           C  
ATOM   2805  C   PHE A 181      24.395  22.080 -12.786  1.00 52.04           C  
ATOM   2806  O   PHE A 181      25.245  22.212 -13.616  1.00 51.16           O  
ATOM   2807  CB  PHE A 181      22.322  23.124 -13.667  1.00 46.19           C  
ATOM   2808  CG  PHE A 181      20.973  23.675 -13.251  1.00 50.01           C  
ATOM   2809  CD1 PHE A 181      20.047  22.941 -12.579  1.00 51.66           C  
ATOM   2810  CD2 PHE A 181      20.782  25.080 -13.233  1.00 47.68           C  
ATOM   2811  CE1 PHE A 181      18.906  23.521 -11.998  1.00 48.23           C  
ATOM   2812  CE2 PHE A 181      19.634  25.702 -12.716  1.00 51.02           C  
ATOM   2813  CZ  PHE A 181      18.674  24.880 -12.139  1.00 49.16           C  
ATOM   2814  H   PHE A 181      23.947  25.042 -13.468  1.00  0.00           H  
ATOM   2815  HA  PHE A 181      22.928  22.965 -11.673  1.00  0.00           H  
ATOM   2816  HB2 PHE A 181      22.687  23.678 -14.532  1.00  0.00           H  
ATOM   2817  HB3 PHE A 181      22.270  22.089 -14.005  1.00  0.00           H  
ATOM   2818  HD1 PHE A 181      20.113  21.863 -12.583  1.00  0.00           H  
ATOM   2819  HD2 PHE A 181      21.565  25.627 -13.736  1.00  0.00           H  
ATOM   2820  HE1 PHE A 181      18.096  22.985 -11.526  1.00  0.00           H  
ATOM   2821  HE2 PHE A 181      19.575  26.770 -12.863  1.00  0.00           H  
ATOM   2822  HZ  PHE A 181      17.870  25.410 -11.650  1.00  0.00           H  
ATOM   2823  N   TYR A 182      24.186  20.913 -12.148  1.00 55.49           N  
ATOM   2824  CA  TYR A 182      24.788  19.596 -12.482  1.00 55.90           C  
ATOM   2825  C   TYR A 182      24.050  18.883 -13.611  1.00 57.69           C  
ATOM   2826  O   TYR A 182      22.981  18.343 -13.374  1.00 54.05           O  
ATOM   2827  CB  TYR A 182      24.896  18.677 -11.242  1.00 56.61           C  
ATOM   2828  CG  TYR A 182      26.018  19.009 -10.186  1.00 53.05           C  
ATOM   2829  CD1 TYR A 182      27.422  18.802 -10.461  1.00 53.40           C  
ATOM   2830  CD2 TYR A 182      25.660  19.592  -8.910  1.00 53.55           C  
ATOM   2831  CE1 TYR A 182      28.427  19.147  -9.467  1.00 54.93           C  
ATOM   2832  CE2 TYR A 182      26.670  20.042  -7.993  1.00 52.49           C  
ATOM   2833  CZ  TYR A 182      28.061  19.817  -8.268  1.00 53.16           C  
ATOM   2834  OH  TYR A 182      28.994  19.909  -7.277  1.00 55.39           O  
ATOM   2835  H   TYR A 182      23.340  20.887 -11.597  1.00  0.00           H  
ATOM   2836  HA  TYR A 182      25.816  19.767 -12.802  1.00  0.00           H  
ATOM   2837  HB2 TYR A 182      23.849  18.667 -10.940  1.00  0.00           H  
ATOM   2838  HB3 TYR A 182      25.258  17.688 -11.524  1.00  0.00           H  
ATOM   2839  HD1 TYR A 182      27.733  18.174 -11.282  1.00  0.00           H  
ATOM   2840  HD2 TYR A 182      24.638  19.783  -8.619  1.00  0.00           H  
ATOM   2841  HE1 TYR A 182      29.455  18.898  -9.684  1.00  0.00           H  
ATOM   2842  HE2 TYR A 182      26.369  20.573  -7.102  1.00  0.00           H  
ATOM   2843  HH  TYR A 182      28.574  19.871  -6.414  1.00  0.00           H  
ATOM   2844  N   GLY A 183      24.579  18.922 -14.834  1.00 60.50           N  
ATOM   2845  CA  GLY A 183      24.008  18.392 -16.043  1.00 62.45           C  
ATOM   2846  C   GLY A 183      23.379  19.622 -16.806  1.00 62.18           C  
ATOM   2847  O   GLY A 183      23.662  20.765 -16.362  1.00 66.68           O  
ATOM   2848  H   GLY A 183      25.267  19.652 -14.959  1.00  0.00           H  
ATOM   2849  HA2 GLY A 183      24.879  18.028 -16.586  1.00  0.00           H  
ATOM   2850  HA3 GLY A 183      23.237  17.636 -15.896  1.00  0.00           H  
ATOM   2851  N   PRO A 184      22.633  19.371 -17.921  1.00 59.92           N  
ATOM   2852  CA  PRO A 184      22.210  20.473 -18.760  1.00 62.05           C  
ATOM   2853  C   PRO A 184      20.872  21.152 -18.318  1.00 59.94           C  
ATOM   2854  O   PRO A 184      20.476  22.023 -19.069  1.00 53.41           O  
ATOM   2855  CB  PRO A 184      21.900  19.752 -20.130  1.00 62.28           C  
ATOM   2856  CG  PRO A 184      21.490  18.341 -19.735  1.00 61.71           C  
ATOM   2857  CD  PRO A 184      22.237  18.089 -18.441  1.00 59.87           C  
ATOM   2858  HA  PRO A 184      23.005  21.199 -18.931  1.00  0.00           H  
ATOM   2859  HB2 PRO A 184      21.087  20.111 -20.761  1.00  0.00           H  
ATOM   2860  HB3 PRO A 184      22.812  19.752 -20.727  1.00  0.00           H  
ATOM   2861  HG2 PRO A 184      20.418  18.229 -19.578  1.00  0.00           H  
ATOM   2862  HG3 PRO A 184      21.601  17.665 -20.583  1.00  0.00           H  
ATOM   2863  HD2 PRO A 184      21.540  17.703 -17.697  1.00  0.00           H  
ATOM   2864  HD3 PRO A 184      23.110  17.441 -18.521  1.00  0.00           H  
ATOM   2865  N   PHE A 185      20.293  20.804 -17.175  1.00 61.52           N  
ATOM   2866  CA  PHE A 185      19.002  21.381 -16.859  1.00 59.84           C  
ATOM   2867  C   PHE A 185      18.936  22.949 -16.665  1.00 59.40           C  
ATOM   2868  O   PHE A 185      19.911  23.473 -16.120  1.00 60.44           O  
ATOM   2869  CB  PHE A 185      18.718  21.017 -15.397  1.00 59.66           C  
ATOM   2870  CG  PHE A 185      18.585  19.552 -15.108  1.00 59.61           C  
ATOM   2871  CD1 PHE A 185      19.706  18.850 -14.560  1.00 60.05           C  
ATOM   2872  CD2 PHE A 185      17.455  18.791 -15.515  1.00 60.61           C  
ATOM   2873  CE1 PHE A 185      19.645  17.425 -14.423  1.00 61.76           C  
ATOM   2874  CE2 PHE A 185      17.422  17.385 -15.253  1.00 62.88           C  
ATOM   2875  CZ  PHE A 185      18.498  16.724 -14.741  1.00 64.85           C  
ATOM   2876  H   PHE A 185      20.659  20.134 -16.514  1.00  0.00           H  
ATOM   2877  HA  PHE A 185      18.226  20.905 -17.459  1.00  0.00           H  
ATOM   2878  HB2 PHE A 185      19.489  21.351 -14.703  1.00  0.00           H  
ATOM   2879  HB3 PHE A 185      17.797  21.521 -15.104  1.00  0.00           H  
ATOM   2880  HD1 PHE A 185      20.465  19.501 -14.151  1.00  0.00           H  
ATOM   2881  HD2 PHE A 185      16.631  19.327 -15.962  1.00  0.00           H  
ATOM   2882  HE1 PHE A 185      20.429  16.881 -13.919  1.00  0.00           H  
ATOM   2883  HE2 PHE A 185      16.520  16.830 -15.462  1.00  0.00           H  
ATOM   2884  HZ  PHE A 185      18.468  15.685 -14.447  1.00  0.00           H  
ATOM   2885  N   VAL A 186      17.839  23.621 -17.017  1.00 55.44           N  
ATOM   2886  CA  VAL A 186      17.637  25.086 -16.992  1.00 56.02           C  
ATOM   2887  C   VAL A 186      16.622  25.466 -15.828  1.00 54.33           C  
ATOM   2888  O   VAL A 186      15.795  24.643 -15.440  1.00 49.06           O  
ATOM   2889  CB  VAL A 186      17.080  25.484 -18.361  1.00 55.63           C  
ATOM   2890  CG1 VAL A 186      18.108  25.347 -19.506  1.00 58.10           C  
ATOM   2891  CG2 VAL A 186      15.731  24.905 -18.709  1.00 53.87           C  
ATOM   2892  H   VAL A 186      17.050  23.002 -17.133  1.00  0.00           H  
ATOM   2893  HA  VAL A 186      18.571  25.579 -16.724  1.00  0.00           H  
ATOM   2894  HB  VAL A 186      16.799  26.535 -18.304  1.00  0.00           H  
ATOM   2895 HG11 VAL A 186      18.919  26.041 -19.285  1.00  0.00           H  
ATOM   2896 HG12 VAL A 186      18.604  24.378 -19.543  1.00  0.00           H  
ATOM   2897 HG13 VAL A 186      17.639  25.687 -20.430  1.00  0.00           H  
ATOM   2898 HG21 VAL A 186      15.322  25.244 -19.661  1.00  0.00           H  
ATOM   2899 HG22 VAL A 186      15.856  23.822 -18.693  1.00  0.00           H  
ATOM   2900 HG23 VAL A 186      14.952  25.063 -17.963  1.00  0.00           H  
ATOM   2901  N   ASP A 187      16.678  26.706 -15.296  1.00 54.33           N  
ATOM   2902  CA  ASP A 187      16.035  27.163 -14.075  1.00 57.57           C  
ATOM   2903  C   ASP A 187      14.508  27.451 -14.384  1.00 57.31           C  
ATOM   2904  O   ASP A 187      14.039  28.552 -14.279  1.00 53.54           O  
ATOM   2905  CB  ASP A 187      16.780  28.368 -13.432  1.00 59.70           C  
ATOM   2906  CG  ASP A 187      16.289  28.729 -12.067  1.00 63.77           C  
ATOM   2907  OD1 ASP A 187      16.907  29.655 -11.532  1.00 62.79           O  
ATOM   2908  OD2 ASP A 187      15.479  28.021 -11.384  1.00 64.11           O1-
ATOM   2909  H   ASP A 187      17.205  27.454 -15.724  1.00  0.00           H  
ATOM   2910  HA  ASP A 187      16.080  26.332 -13.372  1.00  0.00           H  
ATOM   2911  HB2 ASP A 187      17.857  28.226 -13.342  1.00  0.00           H  
ATOM   2912  HB3 ASP A 187      16.751  29.310 -13.979  1.00  0.00           H  
ATOM   2913  N   ARG A 188      13.810  26.479 -14.952  1.00 61.14           N  
ATOM   2914  CA  ARG A 188      12.405  26.577 -15.345  1.00 68.11           C  
ATOM   2915  C   ARG A 188      11.642  25.311 -14.854  1.00 67.01           C  
ATOM   2916  O   ARG A 188      12.120  24.214 -14.996  1.00 65.71           O  
ATOM   2917  CB  ARG A 188      12.324  26.683 -16.874  1.00 74.60           C  
ATOM   2918  CG  ARG A 188      12.441  28.180 -17.430  1.00 80.94           C  
ATOM   2919  CD  ARG A 188      12.217  28.264 -18.979  1.00 91.14           C  
ATOM   2920  NE  ARG A 188      10.740  27.968 -19.389  1.00 97.85           N  
ATOM   2921  CZ  ARG A 188      10.238  27.521 -20.534  1.00100.81           C  
ATOM   2922  NH1 ARG A 188       8.951  27.278 -20.703  1.00101.00           N1+
ATOM   2923  NH2 ARG A 188      11.054  27.271 -21.542  1.00 96.47           N1+
ATOM   2924  H   ARG A 188      14.181  25.539 -14.938  1.00  0.00           H  
ATOM   2925  HA  ARG A 188      11.797  27.396 -14.960  1.00  0.00           H  
ATOM   2926  HB2 ARG A 188      12.942  26.002 -17.460  1.00  0.00           H  
ATOM   2927  HB3 ARG A 188      11.287  26.386 -17.028  1.00  0.00           H  
ATOM   2928  HG2 ARG A 188      11.640  28.686 -16.891  1.00  0.00           H  
ATOM   2929  HG3 ARG A 188      13.364  28.602 -17.033  1.00  0.00           H  
ATOM   2930  HD2 ARG A 188      12.578  29.169 -19.468  1.00  0.00           H  
ATOM   2931  HD3 ARG A 188      12.805  27.448 -19.398  1.00  0.00           H  
ATOM   2932  HE  ARG A 188      10.061  28.366 -18.756  1.00  0.00           H  
ATOM   2933 HH11 ARG A 188       8.330  27.369 -19.911  1.00  0.00           H  
ATOM   2934 HH12 ARG A 188       8.576  27.080 -21.619  1.00  0.00           H  
ATOM   2935 HH21 ARG A 188      12.022  27.532 -21.418  1.00  0.00           H  
ATOM   2936 HH22 ARG A 188      10.784  26.935 -22.455  1.00  0.00           H  
ATOM   2937  N   GLN A 189      10.397  25.570 -14.451  1.00 69.77           N  
ATOM   2938  CA  GLN A 189       9.397  24.548 -14.296  1.00 67.75           C  
ATOM   2939  C   GLN A 189       8.769  24.284 -15.670  1.00 67.26           C  
ATOM   2940  O   GLN A 189       7.905  24.996 -16.280  1.00 69.48           O  
ATOM   2941  CB  GLN A 189       8.364  24.970 -13.258  1.00 70.59           C  
ATOM   2942  CG  GLN A 189       7.300  23.884 -13.002  1.00 72.40           C  
ATOM   2943  CD  GLN A 189       6.401  24.131 -11.752  1.00 77.46           C  
ATOM   2944  NE2 GLN A 189       5.880  23.084 -11.141  1.00 81.32           N  
ATOM   2945  OE1 GLN A 189       6.145  25.260 -11.321  1.00 71.57           O  
ATOM   2946  H   GLN A 189      10.179  26.491 -14.097  1.00  0.00           H  
ATOM   2947  HA  GLN A 189       9.936  23.618 -14.115  1.00  0.00           H  
ATOM   2948  HB2 GLN A 189       8.829  25.115 -12.282  1.00  0.00           H  
ATOM   2949  HB3 GLN A 189       7.962  25.928 -13.587  1.00  0.00           H  
ATOM   2950  HG2 GLN A 189       6.607  23.883 -13.844  1.00  0.00           H  
ATOM   2951  HG3 GLN A 189       7.837  22.942 -12.895  1.00  0.00           H  
ATOM   2952 HE21 GLN A 189       6.230  22.169 -11.387  1.00  0.00           H  
ATOM   2953 HE22 GLN A 189       5.231  23.195 -10.375  1.00  0.00           H  
ATOM   2954  N   THR A 190       9.174  23.155 -16.311  1.00 67.17           N  
ATOM   2955  CA  THR A 190       8.958  22.835 -17.715  1.00 71.82           C  
ATOM   2956  C   THR A 190       9.436  21.407 -17.960  1.00 69.76           C  
ATOM   2957  O   THR A 190       9.761  20.634 -17.010  1.00 68.10           O  
ATOM   2958  CB  THR A 190       9.722  23.889 -18.636  1.00 70.42           C  
ATOM   2959  CG2 THR A 190      11.217  23.833 -18.514  1.00 73.30           C  
ATOM   2960  OG1 THR A 190       9.565  23.724 -20.060  1.00 67.63           O  
ATOM   2961  H   THR A 190       9.942  22.649 -15.893  1.00  0.00           H  
ATOM   2962  HA  THR A 190       7.890  22.885 -17.927  1.00  0.00           H  
ATOM   2963  HB  THR A 190       9.473  24.907 -18.338  1.00  0.00           H  
ATOM   2964  HG1 THR A 190       8.640  23.866 -20.276  1.00  0.00           H  
ATOM   2965 HG21 THR A 190      11.679  23.056 -19.125  1.00  0.00           H  
ATOM   2966 HG22 THR A 190      11.539  24.759 -18.989  1.00  0.00           H  
ATOM   2967 HG23 THR A 190      11.680  23.764 -17.530  1.00  0.00           H  
ATOM   2968  N   ALA A 191       9.260  20.979 -19.250  1.00 76.04           N  
ATOM   2969  CA  ALA A 191       9.616  19.633 -19.639  1.00 74.48           C  
ATOM   2970  C   ALA A 191      11.121  19.487 -19.752  1.00 72.56           C  
ATOM   2971  O   ALA A 191      11.677  20.012 -20.683  1.00 77.18           O  
ATOM   2972  CB  ALA A 191       8.951  19.542 -20.996  1.00 71.13           C  
ATOM   2973  H   ALA A 191       8.801  21.552 -19.944  1.00  0.00           H  
ATOM   2974  HA  ALA A 191       9.262  18.901 -18.913  1.00  0.00           H  
ATOM   2975  HB1 ALA A 191       9.110  18.527 -21.360  1.00  0.00           H  
ATOM   2976  HB2 ALA A 191       7.874  19.650 -20.876  1.00  0.00           H  
ATOM   2977  HB3 ALA A 191       9.350  20.329 -21.634  1.00  0.00           H  
ATOM   2978  N   GLN A 192      11.772  18.869 -18.786  1.00 73.50           N  
ATOM   2979  CA  GLN A 192      13.193  18.588 -18.774  1.00 78.55           C  
ATOM   2980  C   GLN A 192      13.617  17.303 -17.963  1.00 83.26           C  
ATOM   2981  O   GLN A 192      14.574  17.319 -17.260  1.00 81.50           O  
ATOM   2982  CB  GLN A 192      14.125  19.779 -18.553  1.00 78.71           C  
ATOM   2983  CG  GLN A 192      13.686  20.571 -17.322  1.00 73.98           C  
ATOM   2984  CD  GLN A 192      14.715  21.612 -16.835  1.00 70.41           C  
ATOM   2985  NE2 GLN A 192      14.246  22.629 -16.187  1.00 70.13           N  
ATOM   2986  OE1 GLN A 192      15.898  21.543 -17.131  1.00 67.44           O  
ATOM   2987  H   GLN A 192      11.144  18.521 -18.076  1.00  0.00           H  
ATOM   2988  HA  GLN A 192      13.342  18.112 -19.744  1.00  0.00           H  
ATOM   2989  HB2 GLN A 192      15.115  19.390 -18.315  1.00  0.00           H  
ATOM   2990  HB3 GLN A 192      14.210  20.457 -19.402  1.00  0.00           H  
ATOM   2991  HG2 GLN A 192      12.710  21.010 -17.525  1.00  0.00           H  
ATOM   2992  HG3 GLN A 192      13.564  19.862 -16.502  1.00  0.00           H  
ATOM   2993 HE21 GLN A 192      13.248  22.548 -16.058  1.00  0.00           H  
ATOM   2994 HE22 GLN A 192      14.741  23.392 -15.746  1.00  0.00           H  
ATOM   2995  N   ALA A 193      12.836  16.219 -18.135  1.00 84.47           N  
ATOM   2996  CA  ALA A 193      12.975  14.903 -17.461  1.00 84.39           C  
ATOM   2997  C   ALA A 193      14.332  14.301 -17.697  1.00 85.99           C  
ATOM   2998  O   ALA A 193      14.916  14.589 -18.737  1.00 80.11           O  
ATOM   2999  CB  ALA A 193      11.890  13.861 -17.939  1.00 80.96           C  
ATOM   3000  H   ALA A 193      11.973  16.451 -18.606  1.00  0.00           H  
ATOM   3001  HA  ALA A 193      12.885  14.943 -16.375  1.00  0.00           H  
ATOM   3002  HB1 ALA A 193      12.118  12.796 -17.985  1.00  0.00           H  
ATOM   3003  HB2 ALA A 193      10.991  13.819 -17.324  1.00  0.00           H  
ATOM   3004  HB3 ALA A 193      11.573  14.054 -18.964  1.00  0.00           H  
ATOM   3005  N   ALA A 194      14.761  13.509 -16.715  1.00 87.56           N  
ATOM   3006  CA  ALA A 194      16.117  12.974 -16.703  1.00 86.15           C  
ATOM   3007  C   ALA A 194      16.292  11.904 -17.797  1.00 82.58           C  
ATOM   3008  O   ALA A 194      15.319  11.315 -18.165  1.00 75.38           O  
ATOM   3009  CB  ALA A 194      16.358  12.293 -15.378  1.00 86.36           C  
ATOM   3010  H   ALA A 194      14.202  13.302 -15.899  1.00  0.00           H  
ATOM   3011  HA  ALA A 194      16.720  13.869 -16.852  1.00  0.00           H  
ATOM   3012  HB1 ALA A 194      15.772  12.785 -14.602  1.00  0.00           H  
ATOM   3013  HB2 ALA A 194      15.917  11.296 -15.383  1.00  0.00           H  
ATOM   3014  HB3 ALA A 194      17.400  12.198 -15.072  1.00  0.00           H  
ATOM   3015  N   GLY A 195      17.571  11.611 -18.235  1.00 74.66           N  
ATOM   3016  CA  GLY A 195      17.964  10.517 -19.058  1.00 68.12           C  
ATOM   3017  C   GLY A 195      18.025   9.209 -18.207  1.00 63.58           C  
ATOM   3018  O   GLY A 195      17.889   9.175 -16.957  1.00 63.12           O  
ATOM   3019  H   GLY A 195      18.330  12.228 -17.985  1.00  0.00           H  
ATOM   3020  HA2 GLY A 195      17.347  10.286 -19.927  1.00  0.00           H  
ATOM   3021  HA3 GLY A 195      18.915  10.794 -19.513  1.00  0.00           H  
ATOM   3022  N   THR A 196      18.512   8.119 -18.813  1.00 59.24           N  
ATOM   3023  CA  THR A 196      18.685   6.716 -18.325  1.00 56.01           C  
ATOM   3024  C   THR A 196      19.766   6.521 -17.352  1.00 61.74           C  
ATOM   3025  O   THR A 196      20.876   6.980 -17.546  1.00 60.40           O  
ATOM   3026  CB  THR A 196      19.179   5.855 -19.595  1.00 50.65           C  
ATOM   3027  CG2 THR A 196      19.389   4.317 -19.389  1.00 52.67           C  
ATOM   3028  OG1 THR A 196      18.113   6.121 -20.521  1.00 45.36           O  
ATOM   3029  H   THR A 196      18.800   8.249 -19.772  1.00  0.00           H  
ATOM   3030  HA  THR A 196      17.695   6.294 -18.156  1.00  0.00           H  
ATOM   3031  HB  THR A 196      20.078   6.286 -20.036  1.00  0.00           H  
ATOM   3032  HG1 THR A 196      18.024   7.035 -20.802  1.00  0.00           H  
ATOM   3033 HG21 THR A 196      19.510   3.946 -20.407  1.00  0.00           H  
ATOM   3034 HG22 THR A 196      20.280   4.063 -18.815  1.00  0.00           H  
ATOM   3035 HG23 THR A 196      18.443   3.876 -19.075  1.00  0.00           H  
ATOM   3036  N   ASP A 197      19.415   5.825 -16.257  1.00 60.30           N  
ATOM   3037  CA  ASP A 197      20.397   5.510 -15.209  1.00 62.61           C  
ATOM   3038  C   ASP A 197      21.058   4.187 -15.495  1.00 62.13           C  
ATOM   3039  O   ASP A 197      20.634   3.447 -16.423  1.00 57.76           O  
ATOM   3040  CB  ASP A 197      19.674   5.573 -13.834  1.00 68.24           C  
ATOM   3041  CG  ASP A 197      20.485   5.335 -12.545  1.00 66.35           C  
ATOM   3042  OD1 ASP A 197      21.589   5.940 -12.526  1.00 57.61           O  
ATOM   3043  OD2 ASP A 197      20.038   4.728 -11.566  1.00 69.73           O1-
ATOM   3044  H   ASP A 197      18.535   5.333 -16.211  1.00  0.00           H  
ATOM   3045  HA  ASP A 197      21.128   6.318 -15.182  1.00  0.00           H  
ATOM   3046  HB2 ASP A 197      19.041   6.459 -13.809  1.00  0.00           H  
ATOM   3047  HB3 ASP A 197      18.948   4.765 -13.747  1.00  0.00           H  
ATOM   3048  N   THR A 198      22.123   3.895 -14.726  1.00 62.85           N  
ATOM   3049  CA  THR A 198      23.066   2.827 -14.975  1.00 61.99           C  
ATOM   3050  C   THR A 198      23.863   2.610 -13.659  1.00 60.95           C  
ATOM   3051  O   THR A 198      24.066   3.570 -12.828  1.00 59.96           O  
ATOM   3052  CB  THR A 198      24.055   3.256 -16.111  1.00 63.93           C  
ATOM   3053  CG2 THR A 198      25.491   2.721 -16.079  1.00 64.19           C  
ATOM   3054  OG1 THR A 198      23.510   2.975 -17.298  1.00 60.66           O  
ATOM   3055  H   THR A 198      22.324   4.421 -13.888  1.00  0.00           H  
ATOM   3056  HA  THR A 198      22.565   1.915 -15.299  1.00  0.00           H  
ATOM   3057  HB  THR A 198      24.215   4.333 -16.064  1.00  0.00           H  
ATOM   3058  HG1 THR A 198      22.873   3.617 -17.620  1.00  0.00           H  
ATOM   3059 HG21 THR A 198      26.100   3.087 -15.253  1.00  0.00           H  
ATOM   3060 HG22 THR A 198      25.614   1.644 -15.963  1.00  0.00           H  
ATOM   3061 HG23 THR A 198      25.985   3.060 -16.990  1.00  0.00           H  
ATOM   3062  N   THR A 199      24.121   1.338 -13.328  1.00 57.12           N  
ATOM   3063  CA  THR A 199      24.718   0.972 -12.051  1.00 52.28           C  
ATOM   3064  C   THR A 199      26.298   1.192 -11.982  1.00 53.55           C  
ATOM   3065  O   THR A 199      27.007   0.852 -12.917  1.00 48.26           O  
ATOM   3066  CB  THR A 199      24.360  -0.498 -11.837  1.00 50.33           C  
ATOM   3067  CG2 THR A 199      24.943  -1.043 -10.468  1.00 52.60           C  
ATOM   3068  OG1 THR A 199      22.914  -0.684 -11.677  1.00 54.47           O  
ATOM   3069  H   THR A 199      24.089   0.619 -14.037  1.00  0.00           H  
ATOM   3070  HA  THR A 199      24.212   1.470 -11.224  1.00  0.00           H  
ATOM   3071  HB  THR A 199      24.828  -1.282 -12.432  1.00  0.00           H  
ATOM   3072  HG1 THR A 199      22.364  -0.193 -12.293  1.00  0.00           H  
ATOM   3073 HG21 THR A 199      26.029  -0.975 -10.527  1.00  0.00           H  
ATOM   3074 HG22 THR A 199      24.420  -0.467  -9.704  1.00  0.00           H  
ATOM   3075 HG23 THR A 199      24.723  -2.108 -10.386  1.00  0.00           H  
ATOM   3076  N   ILE A 200      26.653   1.788 -10.858  1.00 52.19           N  
ATOM   3077  CA  ILE A 200      28.024   2.383 -10.731  1.00 49.47           C  
ATOM   3078  C   ILE A 200      29.147   1.372 -10.335  1.00 49.07           C  
ATOM   3079  O   ILE A 200      29.386   1.076  -9.189  1.00 50.38           O  
ATOM   3080  CB  ILE A 200      27.981   3.609  -9.807  1.00 51.27           C  
ATOM   3081  CG1 ILE A 200      26.872   4.577 -10.277  1.00 49.34           C  
ATOM   3082  CG2 ILE A 200      29.375   4.185  -9.692  1.00 52.08           C  
ATOM   3083  CD1 ILE A 200      26.729   5.736  -9.269  1.00 47.68           C  
ATOM   3084  H   ILE A 200      25.956   1.961 -10.148  1.00  0.00           H  
ATOM   3085  HA  ILE A 200      28.268   2.731 -11.735  1.00  0.00           H  
ATOM   3086  HB  ILE A 200      27.670   3.318  -8.804  1.00  0.00           H  
ATOM   3087 HG12 ILE A 200      27.192   4.974 -11.240  1.00  0.00           H  
ATOM   3088 HG13 ILE A 200      25.876   4.156 -10.418  1.00  0.00           H  
ATOM   3089 HG21 ILE A 200      29.315   5.191  -9.276  1.00  0.00           H  
ATOM   3090 HG22 ILE A 200      29.976   3.575  -9.016  1.00  0.00           H  
ATOM   3091 HG23 ILE A 200      29.885   4.419 -10.626  1.00  0.00           H  
ATOM   3092 HD11 ILE A 200      25.686   5.955  -9.044  1.00  0.00           H  
ATOM   3093 HD12 ILE A 200      27.204   5.509  -8.315  1.00  0.00           H  
ATOM   3094 HD13 ILE A 200      27.302   6.520  -9.765  1.00  0.00           H  
ATOM   3095  N   THR A 201      29.652   0.635 -11.364  1.00 49.72           N  
ATOM   3096  CA  THR A 201      30.485  -0.602 -11.186  1.00 45.27           C  
ATOM   3097  C   THR A 201      31.796  -0.457 -10.356  1.00 44.01           C  
ATOM   3098  O   THR A 201      32.131  -1.369  -9.570  1.00 47.20           O  
ATOM   3099  CB  THR A 201      30.738  -1.323 -12.458  1.00 44.25           C  
ATOM   3100  CG2 THR A 201      30.838  -2.855 -12.294  1.00 46.39           C  
ATOM   3101  OG1 THR A 201      29.773  -1.099 -13.460  1.00 40.89           O  
ATOM   3102  H   THR A 201      29.233   0.837 -12.260  1.00  0.00           H  
ATOM   3103  HA  THR A 201      29.771  -1.232 -10.655  1.00  0.00           H  
ATOM   3104  HB  THR A 201      31.609  -0.973 -13.012  1.00  0.00           H  
ATOM   3105  HG1 THR A 201      30.216  -0.773 -14.246  1.00  0.00           H  
ATOM   3106 HG21 THR A 201      29.932  -3.259 -11.843  1.00  0.00           H  
ATOM   3107 HG22 THR A 201      31.025  -3.386 -13.227  1.00  0.00           H  
ATOM   3108 HG23 THR A 201      31.660  -3.146 -11.641  1.00  0.00           H  
ATOM   3109  N   VAL A 202      32.397   0.731 -10.382  1.00 47.43           N  
ATOM   3110  CA  VAL A 202      33.514   0.949  -9.492  1.00 47.41           C  
ATOM   3111  C   VAL A 202      33.102   0.978  -7.987  1.00 49.17           C  
ATOM   3112  O   VAL A 202      33.872   0.452  -7.159  1.00 45.20           O  
ATOM   3113  CB  VAL A 202      34.176   2.317  -9.887  1.00 49.68           C  
ATOM   3114  CG1 VAL A 202      33.225   3.574  -9.905  1.00 52.49           C  
ATOM   3115  CG2 VAL A 202      35.260   2.659  -8.871  1.00 48.01           C  
ATOM   3116  H   VAL A 202      32.113   1.388 -11.094  1.00  0.00           H  
ATOM   3117  HA  VAL A 202      34.266   0.162  -9.549  1.00  0.00           H  
ATOM   3118  HB  VAL A 202      34.648   2.216 -10.864  1.00  0.00           H  
ATOM   3119 HG11 VAL A 202      33.713   4.490 -10.237  1.00  0.00           H  
ATOM   3120 HG12 VAL A 202      32.428   3.513 -10.646  1.00  0.00           H  
ATOM   3121 HG13 VAL A 202      32.664   3.712  -8.981  1.00  0.00           H  
ATOM   3122 HG21 VAL A 202      35.931   1.824  -8.667  1.00  0.00           H  
ATOM   3123 HG22 VAL A 202      35.881   3.488  -9.211  1.00  0.00           H  
ATOM   3124 HG23 VAL A 202      34.861   3.064  -7.941  1.00  0.00           H  
ATOM   3125  N   ASN A 203      31.909   1.512  -7.640  1.00 51.33           N  
ATOM   3126  CA  ASN A 203      31.361   1.593  -6.265  1.00 53.47           C  
ATOM   3127  C   ASN A 203      30.975   0.246  -5.715  1.00 53.07           C  
ATOM   3128  O   ASN A 203      31.372  -0.082  -4.603  1.00 51.68           O  
ATOM   3129  CB  ASN A 203      30.124   2.492  -6.149  1.00 55.19           C  
ATOM   3130  CG  ASN A 203      30.431   4.010  -6.296  1.00 54.45           C  
ATOM   3131  ND2 ASN A 203      29.506   4.958  -6.295  1.00 48.08           N  
ATOM   3132  OD1 ASN A 203      31.585   4.394  -6.435  1.00 59.67           O  
ATOM   3133  H   ASN A 203      31.202   1.620  -8.354  1.00  0.00           H  
ATOM   3134  HA  ASN A 203      32.162   2.040  -5.677  1.00  0.00           H  
ATOM   3135  HB2 ASN A 203      29.347   2.127  -6.821  1.00  0.00           H  
ATOM   3136  HB3 ASN A 203      29.788   2.508  -5.112  1.00  0.00           H  
ATOM   3137 HD21 ASN A 203      28.555   4.621  -6.251  1.00  0.00           H  
ATOM   3138 HD22 ASN A 203      29.687   5.948  -6.375  1.00  0.00           H  
ATOM   3139  N   VAL A 204      30.279  -0.547  -6.492  1.00 49.00           N  
ATOM   3140  CA  VAL A 204      30.082  -1.985  -6.355  1.00 48.20           C  
ATOM   3141  C   VAL A 204      31.404  -2.761  -6.092  1.00 50.61           C  
ATOM   3142  O   VAL A 204      31.437  -3.464  -5.065  1.00 57.71           O  
ATOM   3143  CB  VAL A 204      29.315  -2.543  -7.552  1.00 45.66           C  
ATOM   3144  CG1 VAL A 204      29.126  -4.096  -7.477  1.00 47.45           C  
ATOM   3145  CG2 VAL A 204      27.929  -1.839  -7.685  1.00 44.84           C  
ATOM   3146  H   VAL A 204      30.174  -0.247  -7.450  1.00  0.00           H  
ATOM   3147  HA  VAL A 204      29.483  -2.154  -5.460  1.00  0.00           H  
ATOM   3148  HB  VAL A 204      29.953  -2.375  -8.420  1.00  0.00           H  
ATOM   3149 HG11 VAL A 204      28.706  -4.642  -8.322  1.00  0.00           H  
ATOM   3150 HG12 VAL A 204      30.052  -4.647  -7.312  1.00  0.00           H  
ATOM   3151 HG13 VAL A 204      28.504  -4.368  -6.625  1.00  0.00           H  
ATOM   3152 HG21 VAL A 204      28.105  -0.810  -8.000  1.00  0.00           H  
ATOM   3153 HG22 VAL A 204      27.445  -2.143  -8.613  1.00  0.00           H  
ATOM   3154 HG23 VAL A 204      27.335  -1.982  -6.783  1.00  0.00           H  
ATOM   3155  N   LEU A 205      32.423  -2.557  -6.889  1.00 51.68           N  
ATOM   3156  CA  LEU A 205      33.713  -3.316  -6.735  1.00 49.79           C  
ATOM   3157  C   LEU A 205      34.353  -2.987  -5.434  1.00 47.05           C  
ATOM   3158  O   LEU A 205      34.982  -3.851  -4.851  1.00 52.06           O  
ATOM   3159  CB  LEU A 205      34.592  -2.885  -7.995  1.00 47.40           C  
ATOM   3160  CG  LEU A 205      34.391  -3.737  -9.271  1.00 49.61           C  
ATOM   3161  CD1 LEU A 205      35.125  -3.140 -10.499  1.00 49.31           C  
ATOM   3162  CD2 LEU A 205      34.611  -5.292  -9.114  1.00 52.59           C  
ATOM   3163  H   LEU A 205      32.356  -1.899  -7.653  1.00  0.00           H  
ATOM   3164  HA  LEU A 205      33.485  -4.381  -6.781  1.00  0.00           H  
ATOM   3165  HB2 LEU A 205      34.564  -1.797  -8.052  1.00  0.00           H  
ATOM   3166  HB3 LEU A 205      35.620  -3.078  -7.689  1.00  0.00           H  
ATOM   3167  HG  LEU A 205      33.334  -3.668  -9.528  1.00  0.00           H  
ATOM   3168 HD11 LEU A 205      34.523  -3.208 -11.404  1.00  0.00           H  
ATOM   3169 HD12 LEU A 205      35.201  -2.062 -10.359  1.00  0.00           H  
ATOM   3170 HD13 LEU A 205      36.114  -3.571 -10.659  1.00  0.00           H  
ATOM   3171 HD21 LEU A 205      35.660  -5.573  -9.022  1.00  0.00           H  
ATOM   3172 HD22 LEU A 205      34.002  -5.582  -8.258  1.00  0.00           H  
ATOM   3173 HD23 LEU A 205      34.106  -5.915  -9.852  1.00  0.00           H  
ATOM   3174  N   ALA A 206      34.197  -1.749  -5.007  1.00 52.71           N  
ATOM   3175  CA  ALA A 206      34.649  -1.216  -3.730  1.00 52.95           C  
ATOM   3176  C   ALA A 206      33.950  -1.750  -2.496  1.00 53.08           C  
ATOM   3177  O   ALA A 206      34.510  -1.849  -1.377  1.00 55.62           O  
ATOM   3178  CB  ALA A 206      34.703   0.329  -3.810  1.00 53.19           C  
ATOM   3179  H   ALA A 206      33.891  -0.974  -5.579  1.00  0.00           H  
ATOM   3180  HA  ALA A 206      35.668  -1.527  -3.501  1.00  0.00           H  
ATOM   3181  HB1 ALA A 206      33.779   0.767  -4.187  1.00  0.00           H  
ATOM   3182  HB2 ALA A 206      34.893   0.860  -2.877  1.00  0.00           H  
ATOM   3183  HB3 ALA A 206      35.551   0.638  -4.422  1.00  0.00           H  
ATOM   3184  N   TRP A 207      32.658  -2.128  -2.641  1.00 48.92           N  
ATOM   3185  CA  TRP A 207      31.800  -2.702  -1.636  1.00 52.25           C  
ATOM   3186  C   TRP A 207      32.117  -4.251  -1.520  1.00 52.32           C  
ATOM   3187  O   TRP A 207      32.086  -4.837  -0.428  1.00 55.21           O  
ATOM   3188  CB  TRP A 207      30.347  -2.469  -2.065  1.00 53.55           C  
ATOM   3189  CG  TRP A 207      29.225  -2.713  -1.077  1.00 53.12           C  
ATOM   3190  CD1 TRP A 207      28.824  -2.015  -0.007  1.00 53.91           C  
ATOM   3191  CD2 TRP A 207      28.323  -3.905  -1.102  1.00 54.54           C  
ATOM   3192  CE2 TRP A 207      27.543  -3.862   0.082  1.00 59.69           C  
ATOM   3193  CE3 TRP A 207      28.223  -5.003  -1.951  1.00 56.33           C  
ATOM   3194  NE1 TRP A 207      27.901  -2.691   0.711  1.00 56.08           N  
ATOM   3195  CZ2 TRP A 207      26.633  -4.868   0.406  1.00 64.60           C  
ATOM   3196  CZ3 TRP A 207      27.329  -6.098  -1.639  1.00 59.74           C  
ATOM   3197  CH2 TRP A 207      26.568  -5.991  -0.462  1.00 61.14           C  
ATOM   3198  H   TRP A 207      32.203  -2.017  -3.536  1.00  0.00           H  
ATOM   3199  HA  TRP A 207      32.004  -2.255  -0.663  1.00  0.00           H  
ATOM   3200  HB2 TRP A 207      30.123  -1.449  -2.377  1.00  0.00           H  
ATOM   3201  HB3 TRP A 207      30.067  -3.151  -2.869  1.00  0.00           H  
ATOM   3202  HD1 TRP A 207      29.115  -0.993   0.189  1.00  0.00           H  
ATOM   3203  HE1 TRP A 207      27.516  -2.281   1.550  1.00  0.00           H  
ATOM   3204  HE3 TRP A 207      28.841  -5.169  -2.821  1.00  0.00           H  
ATOM   3205  HZ2 TRP A 207      25.877  -4.793   1.173  1.00  0.00           H  
ATOM   3206  HZ3 TRP A 207      27.329  -6.997  -2.237  1.00  0.00           H  
ATOM   3207  HH2 TRP A 207      25.797  -6.714  -0.239  1.00  0.00           H  
ATOM   3208  N   LEU A 208      32.604  -4.824  -2.645  1.00 54.43           N  
ATOM   3209  CA  LEU A 208      33.356  -6.118  -2.763  1.00 53.20           C  
ATOM   3210  C   LEU A 208      34.703  -6.204  -2.085  1.00 53.87           C  
ATOM   3211  O   LEU A 208      35.058  -7.206  -1.457  1.00 60.05           O  
ATOM   3212  CB  LEU A 208      33.324  -6.889  -4.113  1.00 52.68           C  
ATOM   3213  CG  LEU A 208      31.935  -7.068  -4.695  1.00 55.18           C  
ATOM   3214  CD1 LEU A 208      31.920  -7.480  -6.185  1.00 57.86           C  
ATOM   3215  CD2 LEU A 208      31.012  -8.017  -4.000  1.00 57.36           C  
ATOM   3216  H   LEU A 208      32.429  -4.300  -3.490  1.00  0.00           H  
ATOM   3217  HA  LEU A 208      32.786  -6.834  -2.171  1.00  0.00           H  
ATOM   3218  HB2 LEU A 208      33.938  -6.359  -4.841  1.00  0.00           H  
ATOM   3219  HB3 LEU A 208      33.895  -7.809  -3.997  1.00  0.00           H  
ATOM   3220  HG  LEU A 208      31.547  -6.051  -4.664  1.00  0.00           H  
ATOM   3221 HD11 LEU A 208      32.833  -7.727  -6.727  1.00  0.00           H  
ATOM   3222 HD12 LEU A 208      31.243  -8.318  -6.354  1.00  0.00           H  
ATOM   3223 HD13 LEU A 208      31.492  -6.602  -6.669  1.00  0.00           H  
ATOM   3224 HD21 LEU A 208      31.336  -9.055  -3.917  1.00  0.00           H  
ATOM   3225 HD22 LEU A 208      30.816  -7.679  -2.982  1.00  0.00           H  
ATOM   3226 HD23 LEU A 208      29.965  -8.063  -4.299  1.00  0.00           H  
ATOM   3227  N   TYR A 209      35.503  -5.166  -2.302  1.00 52.68           N  
ATOM   3228  CA  TYR A 209      36.826  -5.017  -1.588  1.00 50.93           C  
ATOM   3229  C   TYR A 209      36.580  -4.903  -0.069  1.00 52.01           C  
ATOM   3230  O   TYR A 209      37.200  -5.574   0.687  1.00 50.74           O  
ATOM   3231  CB  TYR A 209      37.525  -3.827  -2.265  1.00 51.75           C  
ATOM   3232  CG  TYR A 209      38.292  -4.214  -3.526  1.00 54.27           C  
ATOM   3233  CD1 TYR A 209      39.290  -5.175  -3.519  1.00 53.28           C  
ATOM   3234  CD2 TYR A 209      38.125  -3.423  -4.716  1.00 51.47           C  
ATOM   3235  CE1 TYR A 209      40.118  -5.359  -4.653  1.00 53.85           C  
ATOM   3236  CE2 TYR A 209      38.863  -3.655  -5.894  1.00 55.31           C  
ATOM   3237  CZ  TYR A 209      39.936  -4.583  -5.827  1.00 52.88           C  
ATOM   3238  OH  TYR A 209      40.758  -4.789  -6.846  1.00 54.42           O  
ATOM   3239  H   TYR A 209      35.234  -4.360  -2.847  1.00  0.00           H  
ATOM   3240  HA  TYR A 209      37.406  -5.936  -1.681  1.00  0.00           H  
ATOM   3241  HB2 TYR A 209      36.787  -3.040  -2.422  1.00  0.00           H  
ATOM   3242  HB3 TYR A 209      38.232  -3.318  -1.610  1.00  0.00           H  
ATOM   3243  HD1 TYR A 209      39.604  -5.754  -2.662  1.00  0.00           H  
ATOM   3244  HD2 TYR A 209      37.338  -2.684  -4.676  1.00  0.00           H  
ATOM   3245  HE1 TYR A 209      40.894  -6.083  -4.450  1.00  0.00           H  
ATOM   3246  HE2 TYR A 209      38.669  -3.132  -6.819  1.00  0.00           H  
ATOM   3247  HH  TYR A 209      41.309  -5.557  -6.675  1.00  0.00           H  
ATOM   3248  N   ALA A 210      35.614  -3.999   0.303  1.00 51.61           N  
ATOM   3249  CA  ALA A 210      35.117  -3.766   1.677  1.00 52.32           C  
ATOM   3250  C   ALA A 210      34.564  -5.058   2.358  1.00 54.89           C  
ATOM   3251  O   ALA A 210      34.904  -5.338   3.465  1.00 55.41           O  
ATOM   3252  CB  ALA A 210      34.021  -2.662   1.678  1.00 54.44           C  
ATOM   3253  H   ALA A 210      35.225  -3.394  -0.406  1.00  0.00           H  
ATOM   3254  HA  ALA A 210      35.890  -3.379   2.340  1.00  0.00           H  
ATOM   3255  HB1 ALA A 210      33.396  -2.538   2.563  1.00  0.00           H  
ATOM   3256  HB2 ALA A 210      34.454  -1.664   1.601  1.00  0.00           H  
ATOM   3257  HB3 ALA A 210      33.237  -2.834   0.940  1.00  0.00           H  
ATOM   3258  N   ALA A 211      33.794  -5.803   1.545  1.00 54.87           N  
ATOM   3259  CA  ALA A 211      33.256  -7.131   1.981  1.00 56.01           C  
ATOM   3260  C   ALA A 211      34.410  -8.114   2.303  1.00 57.49           C  
ATOM   3261  O   ALA A 211      34.342  -8.777   3.324  1.00 61.37           O  
ATOM   3262  CB  ALA A 211      32.230  -7.764   1.056  1.00 58.08           C  
ATOM   3263  H   ALA A 211      33.484  -5.491   0.636  1.00  0.00           H  
ATOM   3264  HA  ALA A 211      32.707  -6.970   2.908  1.00  0.00           H  
ATOM   3265  HB1 ALA A 211      31.925  -8.726   1.470  1.00  0.00           H  
ATOM   3266  HB2 ALA A 211      31.447  -7.057   0.783  1.00  0.00           H  
ATOM   3267  HB3 ALA A 211      32.727  -7.954   0.105  1.00  0.00           H  
ATOM   3268  N   VAL A 212      35.455  -8.184   1.413  1.00 57.30           N  
ATOM   3269  CA  VAL A 212      36.662  -9.029   1.738  1.00 58.13           C  
ATOM   3270  C   VAL A 212      37.499  -8.512   2.921  1.00 56.68           C  
ATOM   3271  O   VAL A 212      38.070  -9.364   3.634  1.00 58.84           O  
ATOM   3272  CB  VAL A 212      37.511  -9.421   0.516  1.00 60.23           C  
ATOM   3273  CG1 VAL A 212      36.771 -10.271  -0.515  1.00 59.52           C  
ATOM   3274  CG2 VAL A 212      38.188  -8.330  -0.176  1.00 60.19           C  
ATOM   3275  H   VAL A 212      35.367  -7.838   0.468  1.00  0.00           H  
ATOM   3276  HA  VAL A 212      36.313 -10.014   2.045  1.00  0.00           H  
ATOM   3277  HB  VAL A 212      38.307 -10.017   0.963  1.00  0.00           H  
ATOM   3278 HG11 VAL A 212      37.349 -10.425  -1.427  1.00  0.00           H  
ATOM   3279 HG12 VAL A 212      36.759 -11.259  -0.055  1.00  0.00           H  
ATOM   3280 HG13 VAL A 212      35.698 -10.130  -0.642  1.00  0.00           H  
ATOM   3281 HG21 VAL A 212      38.759  -8.780  -0.988  1.00  0.00           H  
ATOM   3282 HG22 VAL A 212      37.471  -7.810  -0.810  1.00  0.00           H  
ATOM   3283 HG23 VAL A 212      38.838  -7.667   0.395  1.00  0.00           H  
ATOM   3284  N   ILE A 213      37.655  -7.193   3.164  1.00 57.20           N  
ATOM   3285  CA  ILE A 213      38.272  -6.542   4.272  1.00 60.40           C  
ATOM   3286  C   ILE A 213      37.530  -6.790   5.604  1.00 61.69           C  
ATOM   3287  O   ILE A 213      38.193  -7.050   6.613  1.00 56.83           O  
ATOM   3288  CB  ILE A 213      38.391  -4.983   3.966  1.00 59.60           C  
ATOM   3289  CG1 ILE A 213      39.641  -4.714   2.999  1.00 60.40           C  
ATOM   3290  CG2 ILE A 213      38.556  -4.052   5.193  1.00 59.93           C  
ATOM   3291  CD1 ILE A 213      39.642  -3.356   2.193  1.00 59.04           C  
ATOM   3292  H   ILE A 213      37.105  -6.538   2.628  1.00  0.00           H  
ATOM   3293  HA  ILE A 213      39.286  -6.925   4.384  1.00  0.00           H  
ATOM   3294  HB  ILE A 213      37.427  -4.742   3.518  1.00  0.00           H  
ATOM   3295 HG12 ILE A 213      40.551  -4.922   3.562  1.00  0.00           H  
ATOM   3296 HG13 ILE A 213      39.693  -5.496   2.242  1.00  0.00           H  
ATOM   3297 HG21 ILE A 213      37.836  -4.159   6.005  1.00  0.00           H  
ATOM   3298 HG22 ILE A 213      39.530  -4.260   5.636  1.00  0.00           H  
ATOM   3299 HG23 ILE A 213      38.506  -3.009   4.881  1.00  0.00           H  
ATOM   3300 HD11 ILE A 213      38.632  -3.103   1.870  1.00  0.00           H  
ATOM   3301 HD12 ILE A 213      40.024  -2.480   2.717  1.00  0.00           H  
ATOM   3302 HD13 ILE A 213      40.201  -3.452   1.262  1.00  0.00           H  
ATOM   3303  N   ASN A 214      36.160  -6.799   5.555  1.00 63.42           N  
ATOM   3304  CA  ASN A 214      35.350  -7.167   6.725  1.00 65.03           C  
ATOM   3305  C   ASN A 214      35.280  -8.685   6.962  1.00 65.10           C  
ATOM   3306  O   ASN A 214      35.207  -9.145   8.088  1.00 59.10           O  
ATOM   3307  CB  ASN A 214      33.882  -6.596   6.492  1.00 62.73           C  
ATOM   3308  CG  ASN A 214      33.681  -5.047   6.810  1.00 65.52           C  
ATOM   3309  ND2 ASN A 214      34.106  -4.176   5.877  1.00 69.45           N  
ATOM   3310  OD1 ASN A 214      33.432  -4.662   7.931  1.00 66.12           O  
ATOM   3311  H   ASN A 214      35.621  -6.553   4.738  1.00  0.00           H  
ATOM   3312  HA  ASN A 214      35.848  -6.760   7.605  1.00  0.00           H  
ATOM   3313  HB2 ASN A 214      33.638  -6.731   5.438  1.00  0.00           H  
ATOM   3314  HB3 ASN A 214      33.168  -7.088   7.152  1.00  0.00           H  
ATOM   3315 HD21 ASN A 214      34.342  -4.512   4.954  1.00  0.00           H  
ATOM   3316 HD22 ASN A 214      34.126  -3.221   6.204  1.00  0.00           H  
ATOM   3317  N   GLY A 215      35.342  -9.526   5.940  1.00 65.43           N  
ATOM   3318  CA  GLY A 215      35.348 -10.985   6.153  1.00 67.85           C  
ATOM   3319  C   GLY A 215      34.340 -11.754   5.359  1.00 70.28           C  
ATOM   3320  O   GLY A 215      34.340 -12.998   5.408  1.00 76.41           O  
ATOM   3321  H   GLY A 215      35.377  -9.215   4.979  1.00  0.00           H  
ATOM   3322  HA2 GLY A 215      36.363 -11.334   5.960  1.00  0.00           H  
ATOM   3323  HA3 GLY A 215      35.229 -11.333   7.179  1.00  0.00           H  
ATOM   3324  N   ASP A 216      33.429 -11.091   4.586  1.00 69.26           N  
ATOM   3325  CA  ASP A 216      32.507 -11.815   3.658  1.00 69.46           C  
ATOM   3326  C   ASP A 216      33.260 -11.960   2.347  1.00 64.83           C  
ATOM   3327  O   ASP A 216      33.536 -10.976   1.631  1.00 68.07           O  
ATOM   3328  CB  ASP A 216      31.103 -11.207   3.387  1.00 72.08           C  
ATOM   3329  CG  ASP A 216      30.108 -11.280   4.560  1.00 74.63           C  
ATOM   3330  OD1 ASP A 216      28.976 -10.708   4.414  1.00 74.33           O  
ATOM   3331  OD2 ASP A 216      30.444 -11.880   5.591  1.00 76.99           O1-
ATOM   3332  H   ASP A 216      33.621 -10.140   4.306  1.00  0.00           H  
ATOM   3333  HA  ASP A 216      32.375 -12.817   4.064  1.00  0.00           H  
ATOM   3334  HB2 ASP A 216      31.217 -10.141   3.193  1.00  0.00           H  
ATOM   3335  HB3 ASP A 216      30.720 -11.688   2.487  1.00  0.00           H  
ATOM   3336  N   ARG A 217      33.605 -13.217   2.053  1.00 62.87           N  
ATOM   3337  CA  ARG A 217      34.608 -13.427   1.018  1.00 64.59           C  
ATOM   3338  C   ARG A 217      34.001 -14.425  -0.046  1.00 63.28           C  
ATOM   3339  O   ARG A 217      34.780 -14.697  -0.951  1.00 62.98           O  
ATOM   3340  CB  ARG A 217      35.939 -14.006   1.598  1.00 72.39           C  
ATOM   3341  CG  ARG A 217      36.681 -13.097   2.578  1.00 77.77           C  
ATOM   3342  CD  ARG A 217      37.976 -13.655   3.270  1.00 81.51           C  
ATOM   3343  NE  ARG A 217      37.543 -14.362   4.494  1.00 81.59           N  
ATOM   3344  CZ  ARG A 217      37.967 -14.367   5.735  1.00 79.22           C  
ATOM   3345  NH1 ARG A 217      38.938 -13.534   6.080  1.00 81.73           N1+
ATOM   3346  NH2 ARG A 217      37.449 -15.202   6.585  1.00 80.07           N1+
ATOM   3347  H   ARG A 217      33.343 -13.874   2.774  1.00  0.00           H  
ATOM   3348  HA  ARG A 217      34.807 -12.489   0.499  1.00  0.00           H  
ATOM   3349  HB2 ARG A 217      35.831 -14.932   2.163  1.00  0.00           H  
ATOM   3350  HB3 ARG A 217      36.630 -14.216   0.782  1.00  0.00           H  
ATOM   3351  HG2 ARG A 217      36.953 -12.105   2.217  1.00  0.00           H  
ATOM   3352  HG3 ARG A 217      35.974 -12.927   3.389  1.00  0.00           H  
ATOM   3353  HD2 ARG A 217      38.336 -14.387   2.547  1.00  0.00           H  
ATOM   3354  HD3 ARG A 217      38.715 -12.855   3.305  1.00  0.00           H  
ATOM   3355  HE  ARG A 217      36.593 -14.690   4.397  1.00  0.00           H  
ATOM   3356 HH11 ARG A 217      39.196 -12.957   5.292  1.00  0.00           H  
ATOM   3357 HH12 ARG A 217      39.544 -13.642   6.880  1.00  0.00           H  
ATOM   3358 HH21 ARG A 217      36.709 -15.839   6.324  1.00  0.00           H  
ATOM   3359 HH22 ARG A 217      37.642 -15.131   7.574  1.00  0.00           H  
ATOM   3360  N   TRP A 218      32.840 -15.070   0.158  1.00 62.27           N  
ATOM   3361  CA  TRP A 218      32.389 -16.336  -0.452  1.00 59.96           C  
ATOM   3362  C   TRP A 218      32.235 -16.222  -1.984  1.00 57.42           C  
ATOM   3363  O   TRP A 218      32.214 -17.231  -2.714  1.00 59.63           O  
ATOM   3364  CB  TRP A 218      31.012 -16.637   0.172  1.00 59.80           C  
ATOM   3365  CG  TRP A 218      29.851 -15.743  -0.067  1.00 57.84           C  
ATOM   3366  CD1 TRP A 218      29.361 -14.861   0.836  1.00 56.72           C  
ATOM   3367  CD2 TRP A 218      29.008 -15.598  -1.225  1.00 55.86           C  
ATOM   3368  CE2 TRP A 218      27.999 -14.645  -0.971  1.00 55.38           C  
ATOM   3369  CE3 TRP A 218      28.958 -16.242  -2.544  1.00 54.11           C  
ATOM   3370  NE1 TRP A 218      28.196 -14.318   0.359  1.00 56.18           N  
ATOM   3371  CZ2 TRP A 218      26.994 -14.362  -1.919  1.00 54.70           C  
ATOM   3372  CZ3 TRP A 218      28.005 -15.884  -3.496  1.00 53.51           C  
ATOM   3373  CH2 TRP A 218      26.954 -15.033  -3.132  1.00 55.40           C  
ATOM   3374  H   TRP A 218      32.301 -14.772   0.958  1.00  0.00           H  
ATOM   3375  HA  TRP A 218      33.018 -17.164  -0.123  1.00  0.00           H  
ATOM   3376  HB2 TRP A 218      30.583 -17.558  -0.221  1.00  0.00           H  
ATOM   3377  HB3 TRP A 218      31.222 -16.737   1.237  1.00  0.00           H  
ATOM   3378  HD1 TRP A 218      29.823 -14.706   1.800  1.00  0.00           H  
ATOM   3379  HE1 TRP A 218      27.614 -13.748   0.956  1.00  0.00           H  
ATOM   3380  HE3 TRP A 218      29.712 -16.990  -2.741  1.00  0.00           H  
ATOM   3381  HZ2 TRP A 218      26.155 -13.723  -1.689  1.00  0.00           H  
ATOM   3382  HZ3 TRP A 218      27.946 -16.536  -4.355  1.00  0.00           H  
ATOM   3383  HH2 TRP A 218      26.193 -14.892  -3.885  1.00  0.00           H  
ATOM   3384  N   PHE A 219      32.009 -14.972  -2.474  1.00 59.14           N  
ATOM   3385  CA  PHE A 219      31.746 -14.682  -3.881  1.00 60.83           C  
ATOM   3386  C   PHE A 219      32.992 -14.673  -4.765  1.00 59.06           C  
ATOM   3387  O   PHE A 219      32.898 -14.471  -5.944  1.00 65.77           O  
ATOM   3388  CB  PHE A 219      31.050 -13.299  -3.982  1.00 59.34           C  
ATOM   3389  CG  PHE A 219      31.761 -12.125  -3.289  1.00 61.48           C  
ATOM   3390  CD1 PHE A 219      32.895 -11.546  -3.783  1.00 63.93           C  
ATOM   3391  CD2 PHE A 219      31.360 -11.888  -1.946  1.00 63.19           C  
ATOM   3392  CE1 PHE A 219      33.551 -10.611  -3.035  1.00 68.61           C  
ATOM   3393  CE2 PHE A 219      32.068 -10.955  -1.169  1.00 63.42           C  
ATOM   3394  CZ  PHE A 219      33.134 -10.288  -1.768  1.00 65.51           C  
ATOM   3395  H   PHE A 219      31.880 -14.196  -1.840  1.00  0.00           H  
ATOM   3396  HA  PHE A 219      31.012 -15.387  -4.271  1.00  0.00           H  
ATOM   3397  HB2 PHE A 219      30.781 -13.102  -5.020  1.00  0.00           H  
ATOM   3398  HB3 PHE A 219      30.009 -13.249  -3.662  1.00  0.00           H  
ATOM   3399  HD1 PHE A 219      33.330 -11.893  -4.709  1.00  0.00           H  
ATOM   3400  HD2 PHE A 219      30.548 -12.435  -1.491  1.00  0.00           H  
ATOM   3401  HE1 PHE A 219      34.508 -10.233  -3.364  1.00  0.00           H  
ATOM   3402  HE2 PHE A 219      31.850 -10.662  -0.153  1.00  0.00           H  
ATOM   3403  HZ  PHE A 219      33.706  -9.614  -1.147  1.00  0.00           H  
ATOM   3404  N   LEU A 220      34.213 -14.884  -4.196  1.00 59.50           N  
ATOM   3405  CA  LEU A 220      35.490 -14.928  -4.948  1.00 60.78           C  
ATOM   3406  C   LEU A 220      35.529 -16.113  -5.914  1.00 63.83           C  
ATOM   3407  O   LEU A 220      35.224 -17.241  -5.549  1.00 60.65           O  
ATOM   3408  CB  LEU A 220      36.633 -15.155  -3.917  1.00 59.41           C  
ATOM   3409  CG  LEU A 220      37.089 -13.803  -3.307  1.00 59.32           C  
ATOM   3410  CD1 LEU A 220      38.106 -14.034  -2.232  1.00 59.15           C  
ATOM   3411  CD2 LEU A 220      37.737 -12.860  -4.375  1.00 59.76           C  
ATOM   3412  H   LEU A 220      34.356 -14.871  -3.196  1.00  0.00           H  
ATOM   3413  HA  LEU A 220      35.452 -14.028  -5.561  1.00  0.00           H  
ATOM   3414  HB2 LEU A 220      36.250 -15.847  -3.167  1.00  0.00           H  
ATOM   3415  HB3 LEU A 220      37.535 -15.593  -4.343  1.00  0.00           H  
ATOM   3416  HG  LEU A 220      36.263 -13.218  -2.903  1.00  0.00           H  
ATOM   3417 HD11 LEU A 220      38.180 -15.111  -2.081  1.00  0.00           H  
ATOM   3418 HD12 LEU A 220      39.024 -13.447  -2.203  1.00  0.00           H  
ATOM   3419 HD13 LEU A 220      37.668 -13.699  -1.291  1.00  0.00           H  
ATOM   3420 HD21 LEU A 220      37.145 -11.976  -4.610  1.00  0.00           H  
ATOM   3421 HD22 LEU A 220      38.720 -12.500  -4.071  1.00  0.00           H  
ATOM   3422 HD23 LEU A 220      37.937 -13.452  -5.268  1.00  0.00           H  
ATOM   3423  N   ASN A 221      35.919 -15.812  -7.144  1.00 65.86           N  
ATOM   3424  CA  ASN A 221      36.078 -16.698  -8.295  1.00 65.37           C  
ATOM   3425  C   ASN A 221      37.062 -15.903  -9.192  1.00 69.00           C  
ATOM   3426  O   ASN A 221      36.687 -15.150 -10.059  1.00 61.02           O  
ATOM   3427  CB  ASN A 221      34.684 -16.957  -8.869  1.00 65.56           C  
ATOM   3428  CG  ASN A 221      33.822 -18.071  -8.332  1.00 69.55           C  
ATOM   3429  ND2 ASN A 221      32.586 -17.885  -7.895  1.00 74.80           N  
ATOM   3430  OD1 ASN A 221      34.367 -19.184  -8.256  1.00 65.14           O  
ATOM   3431  H   ASN A 221      36.142 -14.852  -7.366  1.00  0.00           H  
ATOM   3432  HA  ASN A 221      36.526 -17.558  -7.798  1.00  0.00           H  
ATOM   3433  HB2 ASN A 221      34.091 -16.049  -8.760  1.00  0.00           H  
ATOM   3434  HB3 ASN A 221      34.731 -17.137  -9.943  1.00  0.00           H  
ATOM   3435 HD21 ASN A 221      32.209 -16.948  -7.883  1.00  0.00           H  
ATOM   3436 HD22 ASN A 221      32.066 -18.648  -7.485  1.00  0.00           H  
ATOM   3437  N   ARG A 222      38.382 -15.994  -8.879  1.00 75.78           N  
ATOM   3438  CA  ARG A 222      39.485 -15.213  -9.443  1.00 77.46           C  
ATOM   3439  C   ARG A 222      39.946 -15.756 -10.809  1.00 73.13           C  
ATOM   3440  O   ARG A 222      41.129 -15.850 -11.053  1.00 78.84           O  
ATOM   3441  CB  ARG A 222      40.718 -15.021  -8.472  1.00 80.95           C  
ATOM   3442  CG  ARG A 222      40.281 -14.337  -7.169  1.00 85.65           C  
ATOM   3443  CD  ARG A 222      41.346 -14.415  -6.095  1.00 87.66           C  
ATOM   3444  NE  ARG A 222      42.780 -13.980  -6.449  1.00 91.45           N  
ATOM   3445  CZ  ARG A 222      43.797 -13.907  -5.594  1.00 98.55           C  
ATOM   3446  NH1 ARG A 222      43.729 -14.360  -4.364  1.00 96.90           N1+
ATOM   3447  NH2 ARG A 222      44.980 -13.354  -5.985  1.00 91.91           N1+
ATOM   3448  H   ARG A 222      38.492 -16.753  -8.221  1.00  0.00           H  
ATOM   3449  HA  ARG A 222      39.242 -14.163  -9.610  1.00  0.00           H  
ATOM   3450  HB2 ARG A 222      41.067 -16.034  -8.271  1.00  0.00           H  
ATOM   3451  HB3 ARG A 222      41.551 -14.443  -8.872  1.00  0.00           H  
ATOM   3452  HG2 ARG A 222      40.096 -13.281  -7.363  1.00  0.00           H  
ATOM   3453  HG3 ARG A 222      39.296 -14.701  -6.878  1.00  0.00           H  
ATOM   3454  HD2 ARG A 222      41.005 -13.717  -5.330  1.00  0.00           H  
ATOM   3455  HD3 ARG A 222      41.410 -15.414  -5.663  1.00  0.00           H  
ATOM   3456  HE  ARG A 222      42.944 -13.550  -7.348  1.00  0.00           H  
ATOM   3457 HH11 ARG A 222      42.942 -14.914  -4.057  1.00  0.00           H  
ATOM   3458 HH12 ARG A 222      44.405 -14.112  -3.656  1.00  0.00           H  
ATOM   3459 HH21 ARG A 222      45.050 -13.064  -6.950  1.00  0.00           H  
ATOM   3460 HH22 ARG A 222      45.843 -13.503  -5.482  1.00  0.00           H  
ATOM   3461  N   PHE A 223      38.953 -16.151 -11.588  1.00 61.79           N  
ATOM   3462  CA  PHE A 223      39.086 -16.814 -12.864  1.00 64.45           C  
ATOM   3463  C   PHE A 223      39.553 -15.762 -13.869  1.00 58.26           C  
ATOM   3464  O   PHE A 223      39.480 -14.546 -13.667  1.00 58.12           O  
ATOM   3465  CB  PHE A 223      37.745 -17.512 -13.315  1.00 67.42           C  
ATOM   3466  CG  PHE A 223      37.155 -18.496 -12.424  1.00 75.29           C  
ATOM   3467  CD1 PHE A 223      37.991 -19.279 -11.553  1.00 76.46           C  
ATOM   3468  CD2 PHE A 223      35.803 -18.822 -12.424  1.00 82.71           C  
ATOM   3469  CE1 PHE A 223      37.379 -20.269 -10.764  1.00 82.45           C  
ATOM   3470  CE2 PHE A 223      35.236 -19.937 -11.780  1.00 87.39           C  
ATOM   3471  CZ  PHE A 223      36.041 -20.612 -10.921  1.00 86.06           C  
ATOM   3472  H   PHE A 223      38.063 -15.740 -11.342  1.00  0.00           H  
ATOM   3473  HA  PHE A 223      39.882 -17.534 -12.676  1.00  0.00           H  
ATOM   3474  HB2 PHE A 223      37.049 -16.692 -13.495  1.00  0.00           H  
ATOM   3475  HB3 PHE A 223      37.887 -17.975 -14.292  1.00  0.00           H  
ATOM   3476  HD1 PHE A 223      39.047 -19.124 -11.387  1.00  0.00           H  
ATOM   3477  HD2 PHE A 223      35.091 -18.334 -13.073  1.00  0.00           H  
ATOM   3478  HE1 PHE A 223      37.997 -20.912 -10.155  1.00  0.00           H  
ATOM   3479  HE2 PHE A 223      34.171 -20.097 -11.861  1.00  0.00           H  
ATOM   3480  HZ  PHE A 223      35.683 -21.476 -10.381  1.00  0.00           H  
ATOM   3481  N   THR A 224      40.044 -16.241 -15.001  1.00 53.07           N  
ATOM   3482  CA  THR A 224      40.459 -15.491 -16.170  1.00 55.10           C  
ATOM   3483  C   THR A 224      39.325 -14.659 -16.772  1.00 53.11           C  
ATOM   3484  O   THR A 224      38.379 -15.224 -17.279  1.00 51.88           O  
ATOM   3485  CB  THR A 224      41.025 -16.447 -17.297  1.00 55.17           C  
ATOM   3486  CG2 THR A 224      42.335 -17.064 -16.818  1.00 51.71           C  
ATOM   3487  OG1 THR A 224      40.100 -17.521 -17.786  1.00 53.51           O  
ATOM   3488  H   THR A 224      39.854 -17.204 -15.241  1.00  0.00           H  
ATOM   3489  HA  THR A 224      41.175 -14.787 -15.747  1.00  0.00           H  
ATOM   3490  HB  THR A 224      41.175 -15.796 -18.158  1.00  0.00           H  
ATOM   3491  HG1 THR A 224      39.334 -17.062 -18.138  1.00  0.00           H  
ATOM   3492 HG21 THR A 224      42.753 -17.757 -17.548  1.00  0.00           H  
ATOM   3493 HG22 THR A 224      42.994 -16.207 -16.679  1.00  0.00           H  
ATOM   3494 HG23 THR A 224      42.173 -17.543 -15.853  1.00  0.00           H  
ATOM   3495  N   THR A 225      39.457 -13.329 -16.830  1.00 51.86           N  
ATOM   3496  CA  THR A 225      38.507 -12.476 -17.603  1.00 55.62           C  
ATOM   3497  C   THR A 225      39.186 -11.133 -17.804  1.00 54.13           C  
ATOM   3498  O   THR A 225      39.389 -10.371 -16.856  1.00 52.14           O  
ATOM   3499  CB  THR A 225      37.250 -12.374 -16.681  1.00 55.22           C  
ATOM   3500  CG2 THR A 225      36.241 -11.228 -17.042  1.00 54.11           C  
ATOM   3501  OG1 THR A 225      36.370 -13.441 -16.937  1.00 55.24           O  
ATOM   3502  H   THR A 225      40.263 -12.798 -16.530  1.00  0.00           H  
ATOM   3503  HA  THR A 225      38.227 -12.893 -18.571  1.00  0.00           H  
ATOM   3504  HB  THR A 225      37.502 -12.242 -15.629  1.00  0.00           H  
ATOM   3505  HG1 THR A 225      36.922 -14.218 -17.056  1.00  0.00           H  
ATOM   3506 HG21 THR A 225      35.858 -11.359 -18.054  1.00  0.00           H  
ATOM   3507 HG22 THR A 225      35.300 -11.277 -16.495  1.00  0.00           H  
ATOM   3508 HG23 THR A 225      36.730 -10.258 -16.948  1.00  0.00           H  
ATOM   3509  N   THR A 226      39.445 -10.878 -19.051  1.00 54.93           N  
ATOM   3510  CA  THR A 226      39.936  -9.598 -19.595  1.00 59.30           C  
ATOM   3511  C   THR A 226      38.951  -8.434 -19.349  1.00 59.20           C  
ATOM   3512  O   THR A 226      37.737  -8.685 -19.475  1.00 62.06           O  
ATOM   3513  CB  THR A 226      40.184  -9.667 -21.110  1.00 56.14           C  
ATOM   3514  CG2 THR A 226      41.126 -10.797 -21.436  1.00 53.66           C  
ATOM   3515  OG1 THR A 226      39.099  -9.777 -21.983  1.00 54.89           O  
ATOM   3516  H   THR A 226      39.164 -11.581 -19.720  1.00  0.00           H  
ATOM   3517  HA  THR A 226      40.845  -9.214 -19.131  1.00  0.00           H  
ATOM   3518  HB  THR A 226      40.694  -8.751 -21.406  1.00  0.00           H  
ATOM   3519  HG1 THR A 226      39.199 -10.645 -22.380  1.00  0.00           H  
ATOM   3520 HG21 THR A 226      41.354 -11.057 -22.470  1.00  0.00           H  
ATOM   3521 HG22 THR A 226      42.105 -10.591 -21.003  1.00  0.00           H  
ATOM   3522 HG23 THR A 226      40.925 -11.765 -20.976  1.00  0.00           H  
ATOM   3523  N   LEU A 227      39.409  -7.191 -19.139  1.00 60.45           N  
ATOM   3524  CA  LEU A 227      38.523  -6.032 -18.912  1.00 60.31           C  
ATOM   3525  C   LEU A 227      37.412  -5.836 -20.004  1.00 63.59           C  
ATOM   3526  O   LEU A 227      36.340  -5.281 -19.786  1.00 62.68           O  
ATOM   3527  CB  LEU A 227      39.313  -4.722 -18.773  1.00 60.11           C  
ATOM   3528  CG  LEU A 227      38.501  -3.548 -18.126  1.00 64.29           C  
ATOM   3529  CD1 LEU A 227      38.182  -3.921 -16.624  1.00 68.97           C  
ATOM   3530  CD2 LEU A 227      39.198  -2.239 -18.199  1.00 63.33           C  
ATOM   3531  H   LEU A 227      40.405  -7.057 -19.033  1.00  0.00           H  
ATOM   3532  HA  LEU A 227      37.953  -6.264 -18.012  1.00  0.00           H  
ATOM   3533  HB2 LEU A 227      40.121  -4.939 -18.073  1.00  0.00           H  
ATOM   3534  HB3 LEU A 227      39.759  -4.428 -19.723  1.00  0.00           H  
ATOM   3535  HG  LEU A 227      37.531  -3.453 -18.614  1.00  0.00           H  
ATOM   3536 HD11 LEU A 227      38.436  -4.924 -16.282  1.00  0.00           H  
ATOM   3537 HD12 LEU A 227      38.652  -3.358 -15.817  1.00  0.00           H  
ATOM   3538 HD13 LEU A 227      37.103  -3.858 -16.483  1.00  0.00           H  
ATOM   3539 HD21 LEU A 227      38.721  -1.691 -19.012  1.00  0.00           H  
ATOM   3540 HD22 LEU A 227      38.925  -1.640 -17.330  1.00  0.00           H  
ATOM   3541 HD23 LEU A 227      40.283  -2.336 -18.233  1.00  0.00           H  
ATOM   3542  N   ASN A 228      37.841  -6.093 -21.265  1.00 65.85           N  
ATOM   3543  CA  ASN A 228      37.120  -5.979 -22.523  1.00 67.72           C  
ATOM   3544  C   ASN A 228      35.934  -6.973 -22.513  1.00 65.11           C  
ATOM   3545  O   ASN A 228      34.800  -6.573 -22.679  1.00 61.24           O  
ATOM   3546  CB  ASN A 228      38.042  -6.264 -23.687  1.00 66.10           C  
ATOM   3547  CG  ASN A 228      38.792  -5.032 -24.301  1.00 62.08           C  
ATOM   3548  ND2 ASN A 228      39.711  -5.181 -25.300  1.00 60.62           N  
ATOM   3549  OD1 ASN A 228      38.584  -3.896 -23.869  1.00 52.80           O  
ATOM   3550  H   ASN A 228      38.831  -6.289 -21.312  1.00  0.00           H  
ATOM   3551  HA  ASN A 228      36.760  -4.951 -22.548  1.00  0.00           H  
ATOM   3552  HB2 ASN A 228      38.756  -7.037 -23.403  1.00  0.00           H  
ATOM   3553  HB3 ASN A 228      37.464  -6.628 -24.536  1.00  0.00           H  
ATOM   3554 HD21 ASN A 228      39.907  -6.111 -25.642  1.00  0.00           H  
ATOM   3555 HD22 ASN A 228      40.106  -4.390 -25.789  1.00  0.00           H  
ATOM   3556  N   ASP A 229      36.293  -8.246 -22.295  1.00 70.10           N  
ATOM   3557  CA  ASP A 229      35.327  -9.399 -22.210  1.00 76.07           C  
ATOM   3558  C   ASP A 229      34.285  -9.094 -21.133  1.00 71.91           C  
ATOM   3559  O   ASP A 229      33.159  -9.553 -21.316  1.00 64.23           O  
ATOM   3560  CB  ASP A 229      35.879 -10.779 -21.948  1.00 84.92           C  
ATOM   3561  CG  ASP A 229      36.613 -11.531 -23.009  1.00 91.03           C  
ATOM   3562  OD1 ASP A 229      36.412 -11.231 -24.223  1.00 93.45           O  
ATOM   3563  OD2 ASP A 229      37.224 -12.571 -22.605  1.00 88.28           O1-
ATOM   3564  H   ASP A 229      37.252  -8.546 -22.193  1.00  0.00           H  
ATOM   3565  HA  ASP A 229      34.774  -9.556 -23.136  1.00  0.00           H  
ATOM   3566  HB2 ASP A 229      36.556 -10.635 -21.106  1.00  0.00           H  
ATOM   3567  HB3 ASP A 229      35.067 -11.474 -21.735  1.00  0.00           H  
ATOM   3568  N   PHE A 230      34.775  -8.431 -20.055  1.00 66.74           N  
ATOM   3569  CA  PHE A 230      33.909  -8.034 -18.891  1.00 63.26           C  
ATOM   3570  C   PHE A 230      32.749  -7.052 -19.317  1.00 62.11           C  
ATOM   3571  O   PHE A 230      31.593  -7.288 -18.988  1.00 59.84           O  
ATOM   3572  CB  PHE A 230      34.707  -7.750 -17.617  1.00 63.67           C  
ATOM   3573  CG  PHE A 230      33.908  -7.443 -16.397  1.00 69.37           C  
ATOM   3574  CD1 PHE A 230      32.918  -8.385 -15.922  1.00 70.16           C  
ATOM   3575  CD2 PHE A 230      33.856  -6.136 -15.821  1.00 66.01           C  
ATOM   3576  CE1 PHE A 230      32.022  -8.020 -14.876  1.00 62.62           C  
ATOM   3577  CE2 PHE A 230      33.085  -5.919 -14.697  1.00 64.55           C  
ATOM   3578  CZ  PHE A 230      32.108  -6.794 -14.283  1.00 62.29           C  
ATOM   3579  H   PHE A 230      35.771  -8.299 -19.950  1.00  0.00           H  
ATOM   3580  HA  PHE A 230      33.353  -8.953 -18.702  1.00  0.00           H  
ATOM   3581  HB2 PHE A 230      35.132  -8.720 -17.359  1.00  0.00           H  
ATOM   3582  HB3 PHE A 230      35.453  -6.960 -17.697  1.00  0.00           H  
ATOM   3583  HD1 PHE A 230      32.794  -9.300 -16.483  1.00  0.00           H  
ATOM   3584  HD2 PHE A 230      34.523  -5.389 -16.224  1.00  0.00           H  
ATOM   3585  HE1 PHE A 230      31.298  -8.698 -14.451  1.00  0.00           H  
ATOM   3586  HE2 PHE A 230      33.172  -4.962 -14.205  1.00  0.00           H  
ATOM   3587  HZ  PHE A 230      31.413  -6.537 -13.498  1.00  0.00           H  
ATOM   3588  N   ASN A 231      33.127  -5.969 -20.022  1.00 59.03           N  
ATOM   3589  CA  ASN A 231      32.237  -4.885 -20.409  1.00 56.23           C  
ATOM   3590  C   ASN A 231      31.043  -5.275 -21.200  1.00 60.11           C  
ATOM   3591  O   ASN A 231      30.022  -4.532 -21.277  1.00 59.55           O  
ATOM   3592  CB  ASN A 231      33.081  -3.759 -21.073  1.00 53.49           C  
ATOM   3593  CG  ASN A 231      33.991  -3.031 -20.080  1.00 55.62           C  
ATOM   3594  ND2 ASN A 231      35.056  -2.462 -20.564  1.00 53.15           N  
ATOM   3595  OD1 ASN A 231      33.777  -3.014 -18.874  1.00 59.45           O  
ATOM   3596  H   ASN A 231      34.114  -5.811 -20.171  1.00  0.00           H  
ATOM   3597  HA  ASN A 231      31.910  -4.450 -19.465  1.00  0.00           H  
ATOM   3598  HB2 ASN A 231      33.606  -4.147 -21.946  1.00  0.00           H  
ATOM   3599  HB3 ASN A 231      32.449  -2.996 -21.528  1.00  0.00           H  
ATOM   3600 HD21 ASN A 231      35.182  -2.457 -21.566  1.00  0.00           H  
ATOM   3601 HD22 ASN A 231      35.751  -2.022 -19.977  1.00  0.00           H  
ATOM   3602  N   LEU A 232      31.067  -6.411 -21.835  1.00 65.85           N  
ATOM   3603  CA  LEU A 232      29.944  -7.052 -22.542  1.00 67.74           C  
ATOM   3604  C   LEU A 232      28.963  -7.702 -21.645  1.00 67.80           C  
ATOM   3605  O   LEU A 232      27.766  -7.690 -21.973  1.00 74.97           O  
ATOM   3606  CB  LEU A 232      30.494  -8.130 -23.480  1.00 67.44           C  
ATOM   3607  CG  LEU A 232      31.525  -7.690 -24.562  1.00 70.51           C  
ATOM   3608  CD1 LEU A 232      32.290  -8.836 -25.127  1.00 74.30           C  
ATOM   3609  CD2 LEU A 232      30.964  -6.853 -25.747  1.00 66.22           C  
ATOM   3610  H   LEU A 232      31.932  -6.928 -21.760  1.00  0.00           H  
ATOM   3611  HA  LEU A 232      29.490  -6.305 -23.193  1.00  0.00           H  
ATOM   3612  HB2 LEU A 232      31.088  -8.665 -22.740  1.00  0.00           H  
ATOM   3613  HB3 LEU A 232      29.742  -8.756 -23.962  1.00  0.00           H  
ATOM   3614  HG  LEU A 232      32.257  -7.129 -23.981  1.00  0.00           H  
ATOM   3615 HD11 LEU A 232      32.171  -9.026 -26.194  1.00  0.00           H  
ATOM   3616 HD12 LEU A 232      33.374  -8.877 -25.023  1.00  0.00           H  
ATOM   3617 HD13 LEU A 232      31.845  -9.700 -24.634  1.00  0.00           H  
ATOM   3618 HD21 LEU A 232      30.634  -7.355 -26.656  1.00  0.00           H  
ATOM   3619 HD22 LEU A 232      30.149  -6.226 -25.386  1.00  0.00           H  
ATOM   3620 HD23 LEU A 232      31.758  -6.183 -26.077  1.00  0.00           H  
ATOM   3621  N   VAL A 233      29.462  -8.352 -20.559  1.00 64.44           N  
ATOM   3622  CA  VAL A 233      28.687  -9.042 -19.553  1.00 68.86           C  
ATOM   3623  C   VAL A 233      28.092  -8.028 -18.571  1.00 66.59           C  
ATOM   3624  O   VAL A 233      26.908  -8.088 -18.291  1.00 65.65           O  
ATOM   3625  CB  VAL A 233      29.487 -10.134 -18.751  1.00 76.37           C  
ATOM   3626  CG1 VAL A 233      28.639 -10.946 -17.809  1.00 81.30           C  
ATOM   3627  CG2 VAL A 233      30.221 -11.056 -19.779  1.00 80.01           C  
ATOM   3628  H   VAL A 233      30.456  -8.274 -20.400  1.00  0.00           H  
ATOM   3629  HA  VAL A 233      27.814  -9.566 -19.943  1.00  0.00           H  
ATOM   3630  HB  VAL A 233      30.306  -9.664 -18.208  1.00  0.00           H  
ATOM   3631 HG11 VAL A 233      29.120 -11.866 -17.474  1.00  0.00           H  
ATOM   3632 HG12 VAL A 233      28.186 -10.392 -16.987  1.00  0.00           H  
ATOM   3633 HG13 VAL A 233      27.696 -11.183 -18.302  1.00  0.00           H  
ATOM   3634 HG21 VAL A 233      29.452 -11.323 -20.503  1.00  0.00           H  
ATOM   3635 HG22 VAL A 233      30.956 -10.636 -20.465  1.00  0.00           H  
ATOM   3636 HG23 VAL A 233      30.582 -11.987 -19.342  1.00  0.00           H  
ATOM   3637  N   ALA A 234      28.836  -7.003 -18.105  1.00 65.76           N  
ATOM   3638  CA  ALA A 234      28.388  -5.947 -17.239  1.00 65.18           C  
ATOM   3639  C   ALA A 234      27.217  -5.125 -17.808  1.00 66.19           C  
ATOM   3640  O   ALA A 234      26.160  -4.912 -17.169  1.00 73.50           O  
ATOM   3641  CB  ALA A 234      29.578  -5.168 -16.746  1.00 66.12           C  
ATOM   3642  H   ALA A 234      29.826  -7.066 -18.296  1.00  0.00           H  
ATOM   3643  HA  ALA A 234      27.991  -6.450 -16.357  1.00  0.00           H  
ATOM   3644  HB1 ALA A 234      30.166  -5.156 -17.663  1.00  0.00           H  
ATOM   3645  HB2 ALA A 234      29.401  -4.157 -16.380  1.00  0.00           H  
ATOM   3646  HB3 ALA A 234      30.266  -5.551 -15.992  1.00  0.00           H  
ATOM   3647  N   MET A 235      27.396  -4.766 -19.107  1.00 70.69           N  
ATOM   3648  CA  MET A 235      26.404  -4.021 -19.820  1.00 73.37           C  
ATOM   3649  C   MET A 235      24.977  -4.695 -19.846  1.00 68.58           C  
ATOM   3650  O   MET A 235      24.015  -3.986 -19.607  1.00 65.60           O  
ATOM   3651  CB  MET A 235      27.106  -3.635 -21.134  1.00 79.13           C  
ATOM   3652  CG  MET A 235      26.001  -3.006 -22.037  1.00 83.52           C  
ATOM   3653  SD  MET A 235      25.255  -1.449 -21.442  1.00 90.94           S  
ATOM   3654  CE  MET A 235      24.302  -1.099 -22.977  1.00 91.99           C  
ATOM   3655  H   MET A 235      28.310  -4.811 -19.534  1.00  0.00           H  
ATOM   3656  HA  MET A 235      26.294  -3.103 -19.243  1.00  0.00           H  
ATOM   3657  HB2 MET A 235      27.956  -2.973 -20.968  1.00  0.00           H  
ATOM   3658  HB3 MET A 235      27.524  -4.505 -21.641  1.00  0.00           H  
ATOM   3659  HG2 MET A 235      26.493  -2.749 -22.975  1.00  0.00           H  
ATOM   3660  HG3 MET A 235      25.187  -3.654 -22.360  1.00  0.00           H  
ATOM   3661  HE1 MET A 235      24.925  -0.808 -23.823  1.00  0.00           H  
ATOM   3662  HE2 MET A 235      23.579  -1.881 -23.208  1.00  0.00           H  
ATOM   3663  HE3 MET A 235      23.655  -0.238 -22.803  1.00  0.00           H  
ATOM   3664  N   LYS A 236      24.936  -5.975 -20.117  1.00 70.18           N  
ATOM   3665  CA  LYS A 236      23.728  -6.748 -20.122  1.00 72.88           C  
ATOM   3666  C   LYS A 236      22.905  -6.699 -18.779  1.00 68.37           C  
ATOM   3667  O   LYS A 236      21.691  -7.029 -18.856  1.00 66.10           O  
ATOM   3668  CB  LYS A 236      24.032  -8.175 -20.626  1.00 78.09           C  
ATOM   3669  CG  LYS A 236      22.792  -9.136 -20.578  1.00 84.98           C  
ATOM   3670  CD  LYS A 236      22.914 -10.423 -21.441  1.00 91.93           C  
ATOM   3671  CE  LYS A 236      21.606 -11.225 -21.688  1.00 93.52           C  
ATOM   3672  NZ  LYS A 236      20.852 -11.348 -20.426  1.00 94.44           N1+
ATOM   3673  H   LYS A 236      25.799  -6.499 -20.109  1.00  0.00           H  
ATOM   3674  HA  LYS A 236      23.007  -6.459 -20.886  1.00  0.00           H  
ATOM   3675  HB2 LYS A 236      24.336  -8.026 -21.661  1.00  0.00           H  
ATOM   3676  HB3 LYS A 236      24.837  -8.639 -20.056  1.00  0.00           H  
ATOM   3677  HG2 LYS A 236      22.659  -9.499 -19.559  1.00  0.00           H  
ATOM   3678  HG3 LYS A 236      21.885  -8.614 -20.883  1.00  0.00           H  
ATOM   3679  HD2 LYS A 236      23.321 -10.295 -22.444  1.00  0.00           H  
ATOM   3680  HD3 LYS A 236      23.681 -11.001 -20.926  1.00  0.00           H  
ATOM   3681  HE2 LYS A 236      20.876 -10.884 -22.422  1.00  0.00           H  
ATOM   3682  HE3 LYS A 236      21.797 -12.241 -22.033  1.00  0.00           H  
ATOM   3683  HZ1 LYS A 236      21.440 -11.823 -19.756  1.00  0.00           H  
ATOM   3684  HZ2 LYS A 236      20.652 -10.461 -19.986  1.00  0.00           H  
ATOM   3685  HZ3 LYS A 236      20.003 -11.877 -20.571  1.00  0.00           H  
ATOM   3686  N   TYR A 237      23.536  -6.379 -17.684  1.00 61.78           N  
ATOM   3687  CA  TYR A 237      23.062  -6.303 -16.275  1.00 58.61           C  
ATOM   3688  C   TYR A 237      23.045  -4.868 -15.780  1.00 54.54           C  
ATOM   3689  O   TYR A 237      22.849  -4.545 -14.632  1.00 48.17           O  
ATOM   3690  CB  TYR A 237      23.987  -7.297 -15.463  1.00 56.65           C  
ATOM   3691  CG  TYR A 237      23.796  -8.770 -15.707  1.00 58.54           C  
ATOM   3692  CD1 TYR A 237      24.847  -9.545 -16.217  1.00 60.07           C  
ATOM   3693  CD2 TYR A 237      22.525  -9.414 -15.562  1.00 57.61           C  
ATOM   3694  CE1 TYR A 237      24.719 -10.916 -16.512  1.00 60.70           C  
ATOM   3695  CE2 TYR A 237      22.344 -10.770 -15.954  1.00 62.51           C  
ATOM   3696  CZ  TYR A 237      23.482 -11.489 -16.303  1.00 67.79           C  
ATOM   3697  OH  TYR A 237      23.323 -12.832 -16.594  1.00 68.11           O  
ATOM   3698  H   TYR A 237      24.505  -6.132 -17.819  1.00  0.00           H  
ATOM   3699  HA  TYR A 237      22.053  -6.715 -16.237  1.00  0.00           H  
ATOM   3700  HB2 TYR A 237      25.025  -6.966 -15.442  1.00  0.00           H  
ATOM   3701  HB3 TYR A 237      23.677  -7.144 -14.429  1.00  0.00           H  
ATOM   3702  HD1 TYR A 237      25.793  -9.058 -16.406  1.00  0.00           H  
ATOM   3703  HD2 TYR A 237      21.663  -8.913 -15.147  1.00  0.00           H  
ATOM   3704  HE1 TYR A 237      25.566 -11.438 -16.932  1.00  0.00           H  
ATOM   3705  HE2 TYR A 237      21.380 -11.249 -15.872  1.00  0.00           H  
ATOM   3706  HH  TYR A 237      22.410 -13.113 -16.493  1.00  0.00           H  
ATOM   3707  N   ASN A 238      23.144  -3.878 -16.748  1.00 55.58           N  
ATOM   3708  CA  ASN A 238      23.017  -2.435 -16.486  1.00 55.32           C  
ATOM   3709  C   ASN A 238      24.200  -1.789 -15.746  1.00 50.98           C  
ATOM   3710  O   ASN A 238      24.003  -0.716 -15.174  1.00 57.62           O  
ATOM   3711  CB  ASN A 238      21.591  -1.938 -15.993  1.00 59.71           C  
ATOM   3712  CG  ASN A 238      20.246  -2.367 -16.713  1.00 62.60           C  
ATOM   3713  ND2 ASN A 238      19.667  -1.477 -17.491  1.00 61.65           N  
ATOM   3714  OD1 ASN A 238      19.835  -3.481 -16.489  1.00 66.27           O  
ATOM   3715  H   ASN A 238      23.264  -4.167 -17.709  1.00  0.00           H  
ATOM   3716  HA  ASN A 238      23.142  -1.994 -17.475  1.00  0.00           H  
ATOM   3717  HB2 ASN A 238      21.593  -1.994 -14.904  1.00  0.00           H  
ATOM   3718  HB3 ASN A 238      21.598  -0.857 -16.130  1.00  0.00           H  
ATOM   3719 HD21 ASN A 238      20.055  -0.624 -17.869  1.00  0.00           H  
ATOM   3720 HD22 ASN A 238      18.869  -1.838 -17.993  1.00  0.00           H  
ATOM   3721  N   TYR A 239      25.344  -2.512 -15.639  1.00 48.97           N  
ATOM   3722  CA  TYR A 239      26.544  -1.949 -14.965  1.00 51.64           C  
ATOM   3723  C   TYR A 239      27.461  -1.224 -15.943  1.00 56.19           C  
ATOM   3724  O   TYR A 239      27.907  -1.871 -16.914  1.00 61.86           O  
ATOM   3725  CB  TYR A 239      27.298  -3.067 -14.266  1.00 47.94           C  
ATOM   3726  CG  TYR A 239      26.580  -3.693 -13.063  1.00 48.10           C  
ATOM   3727  CD1 TYR A 239      25.533  -4.598 -13.160  1.00 49.19           C  
ATOM   3728  CD2 TYR A 239      27.102  -3.447 -11.781  1.00 50.24           C  
ATOM   3729  CE1 TYR A 239      24.981  -5.227 -12.021  1.00 46.95           C  
ATOM   3730  CE2 TYR A 239      26.555  -4.120 -10.693  1.00 50.49           C  
ATOM   3731  CZ  TYR A 239      25.436  -4.911 -10.771  1.00 48.40           C  
ATOM   3732  OH  TYR A 239      24.829  -5.370  -9.624  1.00 51.14           O  
ATOM   3733  H   TYR A 239      25.359  -3.398 -16.124  1.00  0.00           H  
ATOM   3734  HA  TYR A 239      26.318  -1.207 -14.200  1.00  0.00           H  
ATOM   3735  HB2 TYR A 239      27.550  -3.830 -15.002  1.00  0.00           H  
ATOM   3736  HB3 TYR A 239      28.249  -2.703 -13.877  1.00  0.00           H  
ATOM   3737  HD1 TYR A 239      25.123  -4.754 -14.147  1.00  0.00           H  
ATOM   3738  HD2 TYR A 239      27.945  -2.806 -11.568  1.00  0.00           H  
ATOM   3739  HE1 TYR A 239      24.243  -6.001 -12.174  1.00  0.00           H  
ATOM   3740  HE2 TYR A 239      26.797  -3.835  -9.679  1.00  0.00           H  
ATOM   3741  HH  TYR A 239      24.187  -6.056  -9.820  1.00  0.00           H  
ATOM   3742  N   GLU A 240      27.931   0.012 -15.644  1.00 62.22           N  
ATOM   3743  CA  GLU A 240      28.840   0.840 -16.439  1.00 68.88           C  
ATOM   3744  C   GLU A 240      30.138   0.109 -16.943  1.00 66.24           C  
ATOM   3745  O   GLU A 240      30.842  -0.420 -16.072  1.00 67.81           O  
ATOM   3746  CB  GLU A 240      29.142   2.126 -15.579  1.00 79.89           C  
ATOM   3747  CG  GLU A 240      30.302   3.013 -16.057  1.00 87.29           C  
ATOM   3748  CD  GLU A 240      30.633   4.207 -15.209  1.00 96.42           C  
ATOM   3749  OE1 GLU A 240      31.102   5.238 -15.740  1.00100.68           O  
ATOM   3750  OE2 GLU A 240      30.477   4.030 -14.003  1.00 99.06           O1-
ATOM   3751  H   GLU A 240      27.659   0.271 -14.707  1.00  0.00           H  
ATOM   3752  HA  GLU A 240      28.293   1.136 -17.334  1.00  0.00           H  
ATOM   3753  HB2 GLU A 240      28.260   2.762 -15.508  1.00  0.00           H  
ATOM   3754  HB3 GLU A 240      29.514   1.813 -14.604  1.00  0.00           H  
ATOM   3755  HG2 GLU A 240      31.188   2.385 -15.969  1.00  0.00           H  
ATOM   3756  HG3 GLU A 240      30.166   3.320 -17.094  1.00  0.00           H  
ATOM   3757  N   PRO A 241      30.326  -0.024 -18.277  1.00 69.04           N  
ATOM   3758  CA  PRO A 241      31.633  -0.373 -18.861  1.00 69.72           C  
ATOM   3759  C   PRO A 241      32.897   0.302 -18.210  1.00 67.98           C  
ATOM   3760  O   PRO A 241      32.943   1.522 -18.323  1.00 70.72           O  
ATOM   3761  CB  PRO A 241      31.462  -0.090 -20.335  1.00 71.62           C  
ATOM   3762  CG  PRO A 241      30.059  -0.419 -20.595  1.00 75.53           C  
ATOM   3763  CD  PRO A 241      29.436   0.339 -19.428  1.00 73.83           C  
ATOM   3764  HA  PRO A 241      31.699  -1.447 -18.687  1.00  0.00           H  
ATOM   3765  HB2 PRO A 241      31.706   0.952 -20.542  1.00  0.00           H  
ATOM   3766  HB3 PRO A 241      32.120  -0.706 -20.948  1.00  0.00           H  
ATOM   3767  HG2 PRO A 241      29.698  -0.195 -21.599  1.00  0.00           H  
ATOM   3768  HG3 PRO A 241      29.817  -1.473 -20.455  1.00  0.00           H  
ATOM   3769  HD2 PRO A 241      29.249   1.409 -19.521  1.00  0.00           H  
ATOM   3770  HD3 PRO A 241      28.479  -0.166 -19.294  1.00  0.00           H  
ATOM   3771  N   LEU A 242      33.814  -0.567 -17.691  1.00 60.34           N  
ATOM   3772  CA  LEU A 242      35.093  -0.113 -17.112  1.00 60.42           C  
ATOM   3773  C   LEU A 242      36.005   0.544 -18.165  1.00 61.20           C  
ATOM   3774  O   LEU A 242      36.190   0.121 -19.315  1.00 62.52           O  
ATOM   3775  CB  LEU A 242      35.857  -1.312 -16.431  1.00 56.16           C  
ATOM   3776  CG  LEU A 242      35.234  -1.747 -15.116  1.00 53.41           C  
ATOM   3777  CD1 LEU A 242      35.731  -0.956 -13.849  1.00 51.38           C  
ATOM   3778  CD2 LEU A 242      33.753  -2.256 -15.268  1.00 58.47           C  
ATOM   3779  H   LEU A 242      33.637  -1.561 -17.697  1.00  0.00           H  
ATOM   3780  HA  LEU A 242      34.770   0.578 -16.332  1.00  0.00           H  
ATOM   3781  HB2 LEU A 242      35.756  -2.190 -17.069  1.00  0.00           H  
ATOM   3782  HB3 LEU A 242      36.879  -0.997 -16.223  1.00  0.00           H  
ATOM   3783  HG  LEU A 242      35.738  -2.694 -14.919  1.00  0.00           H  
ATOM   3784 HD11 LEU A 242      36.162  -1.492 -13.003  1.00  0.00           H  
ATOM   3785 HD12 LEU A 242      36.580  -0.361 -14.187  1.00  0.00           H  
ATOM   3786 HD13 LEU A 242      35.072  -0.171 -13.479  1.00  0.00           H  
ATOM   3787 HD21 LEU A 242      33.803  -2.842 -16.185  1.00  0.00           H  
ATOM   3788 HD22 LEU A 242      33.359  -2.757 -14.384  1.00  0.00           H  
ATOM   3789 HD23 LEU A 242      33.071  -1.424 -15.445  1.00  0.00           H  
ATOM   3790  N   THR A 243      36.603   1.663 -17.721  1.00 64.87           N  
ATOM   3791  CA  THR A 243      37.612   2.487 -18.388  1.00 63.23           C  
ATOM   3792  C   THR A 243      38.806   2.369 -17.454  1.00 62.87           C  
ATOM   3793  O   THR A 243      38.739   1.990 -16.303  1.00 58.52           O  
ATOM   3794  CB  THR A 243      37.101   3.929 -18.727  1.00 62.15           C  
ATOM   3795  CG2 THR A 243      35.731   4.022 -19.280  1.00 62.70           C  
ATOM   3796  OG1 THR A 243      37.272   4.853 -17.656  1.00 64.66           O  
ATOM   3797  H   THR A 243      36.318   2.034 -16.826  1.00  0.00           H  
ATOM   3798  HA  THR A 243      37.998   1.943 -19.250  1.00  0.00           H  
ATOM   3799  HB  THR A 243      37.708   4.386 -19.509  1.00  0.00           H  
ATOM   3800  HG1 THR A 243      36.876   4.430 -16.891  1.00  0.00           H  
ATOM   3801 HG21 THR A 243      35.492   3.633 -20.270  1.00  0.00           H  
ATOM   3802 HG22 THR A 243      35.054   3.561 -18.561  1.00  0.00           H  
ATOM   3803 HG23 THR A 243      35.232   4.985 -19.388  1.00  0.00           H  
ATOM   3804  N   GLN A 244      39.921   2.703 -18.013  1.00 65.08           N  
ATOM   3805  CA  GLN A 244      41.197   2.715 -17.416  1.00 64.51           C  
ATOM   3806  C   GLN A 244      41.166   3.752 -16.238  1.00 59.84           C  
ATOM   3807  O   GLN A 244      41.611   3.423 -15.191  1.00 55.86           O  
ATOM   3808  CB  GLN A 244      42.307   2.997 -18.466  1.00 64.85           C  
ATOM   3809  CG  GLN A 244      42.515   1.802 -19.405  1.00 67.92           C  
ATOM   3810  CD  GLN A 244      43.380   1.970 -20.585  1.00 64.46           C  
ATOM   3811  NE2 GLN A 244      43.407   1.041 -21.570  1.00 62.97           N  
ATOM   3812  OE1 GLN A 244      44.124   2.997 -20.639  1.00 70.36           O  
ATOM   3813  H   GLN A 244      39.980   2.835 -19.013  1.00  0.00           H  
ATOM   3814  HA  GLN A 244      41.307   1.750 -16.920  1.00  0.00           H  
ATOM   3815  HB2 GLN A 244      41.922   3.825 -19.061  1.00  0.00           H  
ATOM   3816  HB3 GLN A 244      43.239   3.289 -17.982  1.00  0.00           H  
ATOM   3817  HG2 GLN A 244      42.855   0.945 -18.825  1.00  0.00           H  
ATOM   3818  HG3 GLN A 244      41.581   1.549 -19.906  1.00  0.00           H  
ATOM   3819 HE21 GLN A 244      42.771   0.262 -21.667  1.00  0.00           H  
ATOM   3820 HE22 GLN A 244      44.151   1.036 -22.253  1.00  0.00           H  
ATOM   3821  N   ASP A 245      40.371   4.840 -16.301  1.00 58.69           N  
ATOM   3822  CA  ASP A 245      40.188   5.791 -15.207  1.00 60.29           C  
ATOM   3823  C   ASP A 245      39.473   5.225 -13.978  1.00 58.15           C  
ATOM   3824  O   ASP A 245      39.777   5.574 -12.832  1.00 49.39           O  
ATOM   3825  CB  ASP A 245      39.577   7.134 -15.588  1.00 64.32           C  
ATOM   3826  CG  ASP A 245      40.404   8.094 -16.515  1.00 66.95           C  
ATOM   3827  OD1 ASP A 245      41.323   7.671 -17.270  1.00 67.48           O  
ATOM   3828  OD2 ASP A 245      40.038   9.284 -16.615  1.00 68.82           O1-
ATOM   3829  H   ASP A 245      39.699   4.890 -17.054  1.00  0.00           H  
ATOM   3830  HA  ASP A 245      41.171   6.017 -14.793  1.00  0.00           H  
ATOM   3831  HB2 ASP A 245      38.617   6.923 -16.059  1.00  0.00           H  
ATOM   3832  HB3 ASP A 245      39.332   7.697 -14.688  1.00  0.00           H  
ATOM   3833  N   HIS A 246      38.535   4.298 -14.141  1.00 57.96           N  
ATOM   3834  CA  HIS A 246      37.937   3.490 -13.076  1.00 55.16           C  
ATOM   3835  C   HIS A 246      38.935   2.608 -12.244  1.00 54.10           C  
ATOM   3836  O   HIS A 246      38.906   2.574 -11.045  1.00 57.89           O  
ATOM   3837  CB  HIS A 246      36.842   2.652 -13.609  1.00 54.36           C  
ATOM   3838  CG  HIS A 246      35.642   3.325 -14.239  1.00 54.45           C  
ATOM   3839  CD2 HIS A 246      34.636   3.970 -13.593  1.00 54.96           C  
ATOM   3840  ND1 HIS A 246      35.528   3.376 -15.599  1.00 57.07           N  
ATOM   3841  CE1 HIS A 246      34.429   4.028 -15.773  1.00 56.55           C  
ATOM   3842  NE2 HIS A 246      33.875   4.457 -14.671  1.00 58.07           N  
ATOM   3843  H   HIS A 246      38.316   3.952 -15.064  1.00  0.00           H  
ATOM   3844  HA  HIS A 246      37.492   4.201 -12.381  1.00  0.00           H  
ATOM   3845  HB2 HIS A 246      37.308   2.061 -14.398  1.00  0.00           H  
ATOM   3846  HB3 HIS A 246      36.422   1.930 -12.909  1.00  0.00           H  
ATOM   3847  HD2 HIS A 246      34.450   4.347 -12.599  1.00  0.00           H  
ATOM   3848  HE1 HIS A 246      33.903   4.221 -16.696  1.00  0.00           H  
ATOM   3849  HE2 HIS A 246      33.028   5.005 -14.626  1.00  0.00           H  
ATOM   3850  N   VAL A 247      39.875   2.001 -12.966  1.00 52.05           N  
ATOM   3851  CA  VAL A 247      40.933   1.086 -12.536  1.00 48.74           C  
ATOM   3852  C   VAL A 247      42.006   1.926 -11.728  1.00 49.46           C  
ATOM   3853  O   VAL A 247      42.549   1.406 -10.761  1.00 56.71           O  
ATOM   3854  CB  VAL A 247      41.546   0.202 -13.671  1.00 48.21           C  
ATOM   3855  CG1 VAL A 247      42.826  -0.705 -13.268  1.00 49.82           C  
ATOM   3856  CG2 VAL A 247      40.698  -0.718 -14.507  1.00 49.91           C  
ATOM   3857  H   VAL A 247      39.801   2.073 -13.971  1.00  0.00           H  
ATOM   3858  HA  VAL A 247      40.456   0.344 -11.895  1.00  0.00           H  
ATOM   3859  HB  VAL A 247      42.083   0.862 -14.352  1.00  0.00           H  
ATOM   3860 HG11 VAL A 247      43.674  -0.028 -13.165  1.00  0.00           H  
ATOM   3861 HG12 VAL A 247      42.605  -1.195 -12.320  1.00  0.00           H  
ATOM   3862 HG13 VAL A 247      43.125  -1.411 -14.043  1.00  0.00           H  
ATOM   3863 HG21 VAL A 247      40.141  -1.435 -13.904  1.00  0.00           H  
ATOM   3864 HG22 VAL A 247      39.972  -0.147 -15.086  1.00  0.00           H  
ATOM   3865 HG23 VAL A 247      41.302  -1.335 -15.172  1.00  0.00           H  
ATOM   3866  N   ASP A 248      42.309   3.106 -12.185  1.00 52.26           N  
ATOM   3867  CA  ASP A 248      43.215   4.008 -11.497  1.00 50.70           C  
ATOM   3868  C   ASP A 248      42.879   4.132 -10.040  1.00 51.25           C  
ATOM   3869  O   ASP A 248      43.704   3.893  -9.143  1.00 56.42           O  
ATOM   3870  CB  ASP A 248      43.417   5.388 -12.112  1.00 48.58           C  
ATOM   3871  CG  ASP A 248      43.865   5.433 -13.537  1.00 48.07           C  
ATOM   3872  OD1 ASP A 248      43.655   6.485 -14.182  1.00 49.88           O  
ATOM   3873  OD2 ASP A 248      44.747   4.615 -13.918  1.00 53.59           O1-
ATOM   3874  H   ASP A 248      41.770   3.498 -12.944  1.00  0.00           H  
ATOM   3875  HA  ASP A 248      44.180   3.511 -11.598  1.00  0.00           H  
ATOM   3876  HB2 ASP A 248      42.498   5.969 -12.030  1.00  0.00           H  
ATOM   3877  HB3 ASP A 248      44.109   5.948 -11.483  1.00  0.00           H  
ATOM   3878  N   ILE A 249      41.671   4.459  -9.778  1.00 57.93           N  
ATOM   3879  CA  ILE A 249      40.962   4.752  -8.535  1.00 62.23           C  
ATOM   3880  C   ILE A 249      40.653   3.496  -7.701  1.00 62.29           C  
ATOM   3881  O   ILE A 249      40.607   3.640  -6.542  1.00 61.82           O  
ATOM   3882  CB  ILE A 249      39.717   5.745  -8.595  1.00 66.87           C  
ATOM   3883  CG1 ILE A 249      38.406   5.284  -9.184  1.00 70.97           C  
ATOM   3884  CG2 ILE A 249      40.321   6.978  -9.311  1.00 66.33           C  
ATOM   3885  CD1 ILE A 249      37.163   6.166  -8.997  1.00 73.86           C  
ATOM   3886  H   ILE A 249      41.091   4.578 -10.597  1.00  0.00           H  
ATOM   3887  HA  ILE A 249      41.731   5.164  -7.880  1.00  0.00           H  
ATOM   3888  HB  ILE A 249      39.581   5.969  -7.537  1.00  0.00           H  
ATOM   3889 HG12 ILE A 249      38.517   5.066 -10.246  1.00  0.00           H  
ATOM   3890 HG13 ILE A 249      38.265   4.382  -8.588  1.00  0.00           H  
ATOM   3891 HG21 ILE A 249      39.719   7.875  -9.165  1.00  0.00           H  
ATOM   3892 HG22 ILE A 249      41.275   7.062  -8.791  1.00  0.00           H  
ATOM   3893 HG23 ILE A 249      40.569   6.764 -10.351  1.00  0.00           H  
ATOM   3894 HD11 ILE A 249      36.440   5.665  -8.353  1.00  0.00           H  
ATOM   3895 HD12 ILE A 249      37.460   7.159  -8.658  1.00  0.00           H  
ATOM   3896 HD13 ILE A 249      36.822   6.388 -10.008  1.00  0.00           H  
ATOM   3897  N   LEU A 250      40.617   2.345  -8.343  1.00 60.40           N  
ATOM   3898  CA  LEU A 250      40.603   1.040  -7.617  1.00 63.67           C  
ATOM   3899  C   LEU A 250      42.017   0.501  -7.279  1.00 68.49           C  
ATOM   3900  O   LEU A 250      42.116  -0.618  -6.712  1.00 71.71           O  
ATOM   3901  CB  LEU A 250      39.827   0.135  -8.567  1.00 57.89           C  
ATOM   3902  CG  LEU A 250      38.287   0.416  -8.583  1.00 53.97           C  
ATOM   3903  CD1 LEU A 250      37.679  -0.334  -9.811  1.00 52.44           C  
ATOM   3904  CD2 LEU A 250      37.591  -0.094  -7.307  1.00 52.46           C  
ATOM   3905  H   LEU A 250      40.593   2.229  -9.346  1.00  0.00           H  
ATOM   3906  HA  LEU A 250      40.080   1.183  -6.671  1.00  0.00           H  
ATOM   3907  HB2 LEU A 250      40.193   0.162  -9.593  1.00  0.00           H  
ATOM   3908  HB3 LEU A 250      40.052  -0.892  -8.276  1.00  0.00           H  
ATOM   3909  HG  LEU A 250      38.126   1.485  -8.726  1.00  0.00           H  
ATOM   3910 HD11 LEU A 250      37.692  -1.396  -9.563  1.00  0.00           H  
ATOM   3911 HD12 LEU A 250      36.693  -0.006 -10.142  1.00  0.00           H  
ATOM   3912 HD13 LEU A 250      38.331  -0.198 -10.674  1.00  0.00           H  
ATOM   3913 HD21 LEU A 250      38.186  -0.289  -6.415  1.00  0.00           H  
ATOM   3914 HD22 LEU A 250      36.994   0.784  -7.060  1.00  0.00           H  
ATOM   3915 HD23 LEU A 250      37.044  -1.018  -7.497  1.00  0.00           H  
ATOM   3916  N   GLY A 251      42.998   1.345  -7.657  1.00 67.93           N  
ATOM   3917  CA  GLY A 251      44.404   1.203  -7.458  1.00 67.75           C  
ATOM   3918  C   GLY A 251      44.778   0.944  -5.942  1.00 65.31           C  
ATOM   3919  O   GLY A 251      45.284  -0.175  -5.652  1.00 67.10           O  
ATOM   3920  H   GLY A 251      42.718   2.134  -8.221  1.00  0.00           H  
ATOM   3921  HA2 GLY A 251      44.813   0.424  -8.101  1.00  0.00           H  
ATOM   3922  HA3 GLY A 251      44.917   2.105  -7.792  1.00  0.00           H  
ATOM   3923  N   PRO A 252      44.452   1.825  -5.001  1.00 64.57           N  
ATOM   3924  CA  PRO A 252      44.669   1.570  -3.617  1.00 62.86           C  
ATOM   3925  C   PRO A 252      44.086   0.220  -3.082  1.00 59.86           C  
ATOM   3926  O   PRO A 252      44.853  -0.554  -2.575  1.00 62.84           O  
ATOM   3927  CB  PRO A 252      44.127   2.796  -2.895  1.00 66.99           C  
ATOM   3928  CG  PRO A 252      44.227   3.866  -3.864  1.00 68.10           C  
ATOM   3929  CD  PRO A 252      43.944   3.173  -5.183  1.00 68.35           C  
ATOM   3930  HA  PRO A 252      45.757   1.550  -3.563  1.00  0.00           H  
ATOM   3931  HB2 PRO A 252      43.090   2.758  -2.563  1.00  0.00           H  
ATOM   3932  HB3 PRO A 252      44.770   2.936  -2.026  1.00  0.00           H  
ATOM   3933  HG2 PRO A 252      43.481   4.641  -3.687  1.00  0.00           H  
ATOM   3934  HG3 PRO A 252      45.224   4.298  -3.777  1.00  0.00           H  
ATOM   3935  HD2 PRO A 252      42.880   3.251  -5.405  1.00  0.00           H  
ATOM   3936  HD3 PRO A 252      44.353   3.742  -6.017  1.00  0.00           H  
ATOM   3937  N   LEU A 253      42.825  -0.055  -3.416  1.00 57.13           N  
ATOM   3938  CA  LEU A 253      42.201  -1.245  -2.828  1.00 57.71           C  
ATOM   3939  C   LEU A 253      42.768  -2.641  -3.435  1.00 57.85           C  
ATOM   3940  O   LEU A 253      42.931  -3.589  -2.668  1.00 61.19           O  
ATOM   3941  CB  LEU A 253      40.689  -1.195  -3.071  1.00 56.82           C  
ATOM   3942  CG  LEU A 253      39.744  -0.392  -2.092  1.00 53.98           C  
ATOM   3943  CD1 LEU A 253      38.298  -0.393  -2.642  1.00 56.60           C  
ATOM   3944  CD2 LEU A 253      39.686  -0.925  -0.603  1.00 58.90           C  
ATOM   3945  H   LEU A 253      42.180   0.618  -3.806  1.00  0.00           H  
ATOM   3946  HA  LEU A 253      42.237  -1.152  -1.743  1.00  0.00           H  
ATOM   3947  HB2 LEU A 253      40.437  -0.868  -4.080  1.00  0.00           H  
ATOM   3948  HB3 LEU A 253      40.316  -2.215  -3.166  1.00  0.00           H  
ATOM   3949  HG  LEU A 253      40.044   0.656  -2.089  1.00  0.00           H  
ATOM   3950 HD11 LEU A 253      38.248  -0.590  -3.713  1.00  0.00           H  
ATOM   3951 HD12 LEU A 253      37.595  -1.081  -2.173  1.00  0.00           H  
ATOM   3952 HD13 LEU A 253      37.861   0.585  -2.440  1.00  0.00           H  
ATOM   3953 HD21 LEU A 253      38.649  -1.066  -0.296  1.00  0.00           H  
ATOM   3954 HD22 LEU A 253      39.995  -1.970  -0.638  1.00  0.00           H  
ATOM   3955 HD23 LEU A 253      40.131  -0.191   0.069  1.00  0.00           H  
ATOM   3956  N   SER A 254      43.121  -2.636  -4.722  1.00 60.74           N  
ATOM   3957  CA  SER A 254      43.887  -3.687  -5.369  1.00 62.24           C  
ATOM   3958  C   SER A 254      45.373  -3.783  -4.960  1.00 62.62           C  
ATOM   3959  O   SER A 254      45.929  -4.868  -5.040  1.00 60.11           O  
ATOM   3960  CB  SER A 254      43.796  -3.510  -6.898  1.00 62.00           C  
ATOM   3961  OG  SER A 254      44.361  -2.320  -7.411  1.00 64.05           O  
ATOM   3962  H   SER A 254      43.002  -1.806  -5.284  1.00  0.00           H  
ATOM   3963  HA  SER A 254      43.441  -4.673  -5.235  1.00  0.00           H  
ATOM   3964  HB2 SER A 254      44.255  -4.342  -7.432  1.00  0.00           H  
ATOM   3965  HB3 SER A 254      42.761  -3.517  -7.239  1.00  0.00           H  
ATOM   3966  HG  SER A 254      43.658  -1.668  -7.358  1.00  0.00           H  
ATOM   3967  N   ALA A 255      45.999  -2.786  -4.479  1.00 67.54           N  
ATOM   3968  CA  ALA A 255      47.276  -2.840  -3.757  1.00 73.52           C  
ATOM   3969  C   ALA A 255      47.169  -3.324  -2.334  1.00 74.54           C  
ATOM   3970  O   ALA A 255      47.853  -4.281  -2.001  1.00 78.62           O  
ATOM   3971  CB  ALA A 255      47.956  -1.491  -3.748  1.00 70.44           C  
ATOM   3972  H   ALA A 255      45.478  -1.922  -4.523  1.00  0.00           H  
ATOM   3973  HA  ALA A 255      47.929  -3.549  -4.264  1.00  0.00           H  
ATOM   3974  HB1 ALA A 255      48.844  -1.385  -3.124  1.00  0.00           H  
ATOM   3975  HB2 ALA A 255      48.382  -1.325  -4.737  1.00  0.00           H  
ATOM   3976  HB3 ALA A 255      47.322  -0.700  -3.348  1.00  0.00           H  
ATOM   3977  N   GLN A 256      46.264  -2.744  -1.500  1.00 72.78           N  
ATOM   3978  CA  GLN A 256      45.827  -3.147  -0.187  1.00 74.44           C  
ATOM   3979  C   GLN A 256      45.455  -4.630   0.149  1.00 71.16           C  
ATOM   3980  O   GLN A 256      46.036  -5.209   1.076  1.00 69.59           O  
ATOM   3981  CB  GLN A 256      44.828  -2.155   0.446  1.00 75.68           C  
ATOM   3982  CG  GLN A 256      44.146  -2.489   1.792  1.00 75.57           C  
ATOM   3983  CD  GLN A 256      43.369  -1.272   2.439  1.00 82.27           C  
ATOM   3984  NE2 GLN A 256      42.688  -1.469   3.539  1.00 86.68           N  
ATOM   3985  OE1 GLN A 256      43.353  -0.168   1.926  1.00 78.70           O  
ATOM   3986  H   GLN A 256      45.731  -1.970  -1.871  1.00  0.00           H  
ATOM   3987  HA  GLN A 256      46.786  -3.047   0.321  1.00  0.00           H  
ATOM   3988  HB2 GLN A 256      45.329  -1.199   0.600  1.00  0.00           H  
ATOM   3989  HB3 GLN A 256      44.057  -1.991  -0.306  1.00  0.00           H  
ATOM   3990  HG2 GLN A 256      43.552  -3.396   1.679  1.00  0.00           H  
ATOM   3991  HG3 GLN A 256      44.953  -2.725   2.486  1.00  0.00           H  
ATOM   3992 HE21 GLN A 256      42.764  -2.371   3.985  1.00  0.00           H  
ATOM   3993 HE22 GLN A 256      42.085  -0.795   3.988  1.00  0.00           H  
ATOM   3994  N   THR A 257      44.487  -5.165  -0.635  1.00 63.89           N  
ATOM   3995  CA  THR A 257      44.095  -6.583  -0.559  1.00 63.86           C  
ATOM   3996  C   THR A 257      45.102  -7.339  -1.438  1.00 64.03           C  
ATOM   3997  O   THR A 257      45.610  -8.419  -1.048  1.00 62.40           O  
ATOM   3998  CB  THR A 257      42.665  -6.865  -1.023  1.00 61.25           C  
ATOM   3999  CG2 THR A 257      41.629  -6.134  -0.208  1.00 62.78           C  
ATOM   4000  OG1 THR A 257      42.563  -6.429  -2.399  1.00 56.78           O  
ATOM   4001  H   THR A 257      44.099  -4.711  -1.450  1.00  0.00           H  
ATOM   4002  HA  THR A 257      44.096  -6.978   0.457  1.00  0.00           H  
ATOM   4003  HB  THR A 257      42.473  -7.923  -0.847  1.00  0.00           H  
ATOM   4004  HG1 THR A 257      42.348  -5.500  -2.287  1.00  0.00           H  
ATOM   4005 HG21 THR A 257      40.677  -6.286  -0.717  1.00  0.00           H  
ATOM   4006 HG22 THR A 257      41.414  -6.578   0.764  1.00  0.00           H  
ATOM   4007 HG23 THR A 257      41.788  -5.060  -0.112  1.00  0.00           H  
ATOM   4008  N   GLY A 258      45.680  -6.803  -2.510  1.00 63.24           N  
ATOM   4009  CA  GLY A 258      46.560  -7.569  -3.405  1.00 61.31           C  
ATOM   4010  C   GLY A 258      45.759  -8.315  -4.480  1.00 59.96           C  
ATOM   4011  O   GLY A 258      46.301  -8.735  -5.472  1.00 57.66           O  
ATOM   4012  H   GLY A 258      45.293  -5.998  -2.982  1.00  0.00           H  
ATOM   4013  HA2 GLY A 258      47.218  -6.838  -3.874  1.00  0.00           H  
ATOM   4014  HA3 GLY A 258      47.387  -8.127  -2.967  1.00  0.00           H  
ATOM   4015  N   ILE A 259      44.462  -8.438  -4.263  1.00 57.79           N  
ATOM   4016  CA  ILE A 259      43.520  -9.159  -5.165  1.00 56.19           C  
ATOM   4017  C   ILE A 259      43.243  -8.117  -6.336  1.00 55.71           C  
ATOM   4018  O   ILE A 259      42.811  -6.978  -6.065  1.00 52.93           O  
ATOM   4019  CB  ILE A 259      42.231  -9.499  -4.508  1.00 53.49           C  
ATOM   4020  CG1 ILE A 259      42.483 -10.606  -3.434  1.00 56.32           C  
ATOM   4021  CG2 ILE A 259      41.187  -9.986  -5.517  1.00 55.35           C  
ATOM   4022  CD1 ILE A 259      41.410 -10.809  -2.334  1.00 55.92           C  
ATOM   4023  H   ILE A 259      44.158  -8.019  -3.395  1.00  0.00           H  
ATOM   4024  HA  ILE A 259      43.950 -10.039  -5.644  1.00  0.00           H  
ATOM   4025  HB  ILE A 259      41.895  -8.619  -3.961  1.00  0.00           H  
ATOM   4026 HG12 ILE A 259      42.765 -11.517  -3.962  1.00  0.00           H  
ATOM   4027 HG13 ILE A 259      43.372 -10.250  -2.913  1.00  0.00           H  
ATOM   4028 HG21 ILE A 259      40.292 -10.395  -5.047  1.00  0.00           H  
ATOM   4029 HG22 ILE A 259      40.918  -9.162  -6.178  1.00  0.00           H  
ATOM   4030 HG23 ILE A 259      41.563 -10.840  -6.080  1.00  0.00           H  
ATOM   4031 HD11 ILE A 259      40.496 -10.237  -2.496  1.00  0.00           H  
ATOM   4032 HD12 ILE A 259      41.079 -11.838  -2.191  1.00  0.00           H  
ATOM   4033 HD13 ILE A 259      41.720 -10.419  -1.364  1.00  0.00           H  
ATOM   4034  N   ALA A 260      43.684  -8.455  -7.479  1.00 56.41           N  
ATOM   4035  CA  ALA A 260      43.721  -7.703  -8.738  1.00 56.39           C  
ATOM   4036  C   ALA A 260      42.336  -7.104  -9.053  1.00 56.57           C  
ATOM   4037  O   ALA A 260      41.311  -7.686  -8.687  1.00 58.96           O  
ATOM   4038  CB  ALA A 260      44.308  -8.430  -9.855  1.00 56.97           C  
ATOM   4039  H   ALA A 260      44.218  -9.311  -7.528  1.00  0.00           H  
ATOM   4040  HA  ALA A 260      44.356  -6.830  -8.592  1.00  0.00           H  
ATOM   4041  HB1 ALA A 260      45.373  -8.627  -9.732  1.00  0.00           H  
ATOM   4042  HB2 ALA A 260      43.725  -9.343  -9.981  1.00  0.00           H  
ATOM   4043  HB3 ALA A 260      44.243  -7.969 -10.840  1.00  0.00           H  
ATOM   4044  N   VAL A 261      42.306  -6.017  -9.881  1.00 55.71           N  
ATOM   4045  CA  VAL A 261      41.064  -5.405 -10.330  1.00 54.61           C  
ATOM   4046  C   VAL A 261      40.280  -6.328 -11.273  1.00 52.23           C  
ATOM   4047  O   VAL A 261      39.103  -6.464 -11.051  1.00 56.79           O  
ATOM   4048  CB  VAL A 261      41.203  -3.943 -10.936  1.00 54.03           C  
ATOM   4049  CG1 VAL A 261      39.856  -3.454 -11.469  1.00 57.94           C  
ATOM   4050  CG2 VAL A 261      41.860  -2.880  -9.970  1.00 55.34           C  
ATOM   4051  H   VAL A 261      43.135  -5.491 -10.115  1.00  0.00           H  
ATOM   4052  HA  VAL A 261      40.492  -5.315  -9.407  1.00  0.00           H  
ATOM   4053  HB  VAL A 261      41.858  -3.938 -11.808  1.00  0.00           H  
ATOM   4054 HG11 VAL A 261      40.083  -2.453 -11.836  1.00  0.00           H  
ATOM   4055 HG12 VAL A 261      39.614  -3.948 -12.409  1.00  0.00           H  
ATOM   4056 HG13 VAL A 261      39.101  -3.499 -10.684  1.00  0.00           H  
ATOM   4057 HG21 VAL A 261      41.256  -2.690  -9.083  1.00  0.00           H  
ATOM   4058 HG22 VAL A 261      42.849  -3.261  -9.716  1.00  0.00           H  
ATOM   4059 HG23 VAL A 261      41.947  -1.944 -10.522  1.00  0.00           H  
ATOM   4060  N   LEU A 262      40.932  -6.946 -12.254  1.00 55.72           N  
ATOM   4061  CA  LEU A 262      40.364  -8.122 -12.985  1.00 57.12           C  
ATOM   4062  C   LEU A 262      39.883  -9.267 -12.099  1.00 56.08           C  
ATOM   4063  O   LEU A 262      38.837  -9.768 -12.351  1.00 52.87           O  
ATOM   4064  CB  LEU A 262      41.360  -8.724 -14.027  1.00 56.97           C  
ATOM   4065  CG  LEU A 262      41.872  -7.767 -15.178  1.00 57.71           C  
ATOM   4066  CD1 LEU A 262      42.735  -8.480 -16.267  1.00 56.27           C  
ATOM   4067  CD2 LEU A 262      40.797  -6.764 -15.713  1.00 59.21           C  
ATOM   4068  H   LEU A 262      41.818  -6.535 -12.513  1.00  0.00           H  
ATOM   4069  HA  LEU A 262      39.539  -7.705 -13.563  1.00  0.00           H  
ATOM   4070  HB2 LEU A 262      42.203  -9.221 -13.548  1.00  0.00           H  
ATOM   4071  HB3 LEU A 262      40.808  -9.499 -14.560  1.00  0.00           H  
ATOM   4072  HG  LEU A 262      42.612  -7.073 -14.779  1.00  0.00           H  
ATOM   4073 HD11 LEU A 262      42.306  -8.502 -17.269  1.00  0.00           H  
ATOM   4074 HD12 LEU A 262      43.712  -7.998 -16.275  1.00  0.00           H  
ATOM   4075 HD13 LEU A 262      42.872  -9.498 -15.900  1.00  0.00           H  
ATOM   4076 HD21 LEU A 262      41.108  -6.487 -16.720  1.00  0.00           H  
ATOM   4077 HD22 LEU A 262      39.893  -7.372 -15.724  1.00  0.00           H  
ATOM   4078 HD23 LEU A 262      40.664  -5.982 -14.965  1.00  0.00           H  
ATOM   4079  N   ASP A 263      40.665  -9.617 -11.046  1.00 55.28           N  
ATOM   4080  CA  ASP A 263      40.289 -10.688 -10.096  1.00 55.64           C  
ATOM   4081  C   ASP A 263      38.866 -10.459  -9.472  1.00 55.59           C  
ATOM   4082  O   ASP A 263      38.031 -11.370  -9.339  1.00 58.64           O  
ATOM   4083  CB  ASP A 263      41.365 -11.095  -9.081  1.00 56.38           C  
ATOM   4084  CG  ASP A 263      42.537 -11.870  -9.654  1.00 55.21           C  
ATOM   4085  OD1 ASP A 263      42.689 -12.023 -10.886  1.00 51.70           O  
ATOM   4086  OD2 ASP A 263      43.377 -12.309  -8.843  1.00 55.34           O1-
ATOM   4087  H   ASP A 263      41.528  -9.097 -10.981  1.00  0.00           H  
ATOM   4088  HA  ASP A 263      40.073 -11.632 -10.595  1.00  0.00           H  
ATOM   4089  HB2 ASP A 263      41.773 -10.186  -8.641  1.00  0.00           H  
ATOM   4090  HB3 ASP A 263      40.956 -11.491  -8.152  1.00  0.00           H  
ATOM   4091  N   MET A 264      38.626  -9.221  -9.070  1.00 58.12           N  
ATOM   4092  CA  MET A 264      37.355  -8.811  -8.483  1.00 57.03           C  
ATOM   4093  C   MET A 264      36.242  -8.698  -9.514  1.00 57.22           C  
ATOM   4094  O   MET A 264      35.162  -9.176  -9.218  1.00 62.52           O  
ATOM   4095  CB  MET A 264      37.594  -7.564  -7.681  1.00 58.00           C  
ATOM   4096  CG  MET A 264      36.517  -7.370  -6.572  1.00 58.75           C  
ATOM   4097  SD  MET A 264      36.401  -8.743  -5.395  1.00 57.80           S  
ATOM   4098  CE  MET A 264      37.753  -8.219  -4.249  1.00 56.60           C  
ATOM   4099  H   MET A 264      39.317  -8.491  -8.970  1.00  0.00           H  
ATOM   4100  HA  MET A 264      37.132  -9.685  -7.870  1.00  0.00           H  
ATOM   4101  HB2 MET A 264      38.610  -7.492  -7.294  1.00  0.00           H  
ATOM   4102  HB3 MET A 264      37.630  -6.730  -8.381  1.00  0.00           H  
ATOM   4103  HG2 MET A 264      36.870  -6.553  -5.944  1.00  0.00           H  
ATOM   4104  HG3 MET A 264      35.521  -7.070  -6.898  1.00  0.00           H  
ATOM   4105  HE1 MET A 264      38.436  -9.010  -3.938  1.00  0.00           H  
ATOM   4106  HE2 MET A 264      38.386  -7.498  -4.766  1.00  0.00           H  
ATOM   4107  HE3 MET A 264      37.301  -7.730  -3.386  1.00  0.00           H  
ATOM   4108  N   CYS A 265      36.602  -8.252 -10.709  1.00 54.65           N  
ATOM   4109  CA  CYS A 265      35.662  -8.155 -11.796  1.00 61.19           C  
ATOM   4110  C   CYS A 265      35.253  -9.569 -12.292  1.00 54.21           C  
ATOM   4111  O   CYS A 265      34.113  -9.896 -12.491  1.00 56.02           O  
ATOM   4112  CB  CYS A 265      36.329  -7.483 -13.033  1.00 67.24           C  
ATOM   4113  SG  CYS A 265      36.596  -5.705 -12.695  1.00 65.08           S  
ATOM   4114  H   CYS A 265      37.572  -8.030 -10.881  1.00  0.00           H  
ATOM   4115  HA  CYS A 265      34.812  -7.646 -11.342  1.00  0.00           H  
ATOM   4116  HB2 CYS A 265      37.177  -8.042 -13.429  1.00  0.00           H  
ATOM   4117  HB3 CYS A 265      35.696  -7.407 -13.918  1.00  0.00           H  
ATOM   4118  HG  CYS A 265      37.496  -5.558 -11.719  1.00  0.00           H  
ATOM   4119  N   ALA A 266      36.157 -10.497 -12.477  1.00 55.85           N  
ATOM   4120  CA  ALA A 266      35.918 -11.892 -12.704  1.00 61.97           C  
ATOM   4121  C   ALA A 266      35.087 -12.574 -11.588  1.00 61.56           C  
ATOM   4122  O   ALA A 266      34.191 -13.347 -11.909  1.00 55.58           O  
ATOM   4123  CB  ALA A 266      37.292 -12.679 -12.791  1.00 62.39           C  
ATOM   4124  H   ALA A 266      37.099 -10.250 -12.208  1.00  0.00           H  
ATOM   4125  HA  ALA A 266      35.359 -12.075 -13.622  1.00  0.00           H  
ATOM   4126  HB1 ALA A 266      38.049 -12.169 -13.386  1.00  0.00           H  
ATOM   4127  HB2 ALA A 266      37.721 -12.890 -11.811  1.00  0.00           H  
ATOM   4128  HB3 ALA A 266      37.174 -13.651 -13.270  1.00  0.00           H  
ATOM   4129  N   SER A 267      35.450 -12.312 -10.312  1.00 61.49           N  
ATOM   4130  CA  SER A 267      34.587 -12.872  -9.186  1.00 61.84           C  
ATOM   4131  C   SER A 267      33.114 -12.362  -9.279  1.00 60.52           C  
ATOM   4132  O   SER A 267      32.262 -13.183  -9.327  1.00 64.51           O  
ATOM   4133  CB  SER A 267      35.255 -12.533  -7.891  1.00 59.25           C  
ATOM   4134  OG  SER A 267      36.501 -13.209  -7.839  1.00 59.79           O  
ATOM   4135  H   SER A 267      36.213 -11.690 -10.087  1.00  0.00           H  
ATOM   4136  HA  SER A 267      34.680 -13.946  -9.345  1.00  0.00           H  
ATOM   4137  HB2 SER A 267      35.404 -11.457  -7.800  1.00  0.00           H  
ATOM   4138  HB3 SER A 267      34.565 -12.790  -7.087  1.00  0.00           H  
ATOM   4139  HG  SER A 267      37.005 -13.039  -8.638  1.00  0.00           H  
ATOM   4140  N   LEU A 268      32.944 -11.066  -9.536  1.00 53.91           N  
ATOM   4141  CA  LEU A 268      31.670 -10.339  -9.850  1.00 54.60           C  
ATOM   4142  C   LEU A 268      30.920 -10.818 -11.159  1.00 54.73           C  
ATOM   4143  O   LEU A 268      29.713 -11.078 -11.039  1.00 54.19           O  
ATOM   4144  CB  LEU A 268      32.004  -8.810  -9.849  1.00 54.16           C  
ATOM   4145  CG  LEU A 268      30.841  -7.837 -10.021  1.00 55.02           C  
ATOM   4146  CD1 LEU A 268      29.648  -7.925  -9.004  1.00 57.03           C  
ATOM   4147  CD2 LEU A 268      31.396  -6.389 -10.019  1.00 56.35           C  
ATOM   4148  H   LEU A 268      33.791 -10.519  -9.474  1.00  0.00           H  
ATOM   4149  HA  LEU A 268      31.003 -10.398  -8.989  1.00  0.00           H  
ATOM   4150  HB2 LEU A 268      32.461  -8.576  -8.888  1.00  0.00           H  
ATOM   4151  HB3 LEU A 268      32.779  -8.642 -10.597  1.00  0.00           H  
ATOM   4152  HG  LEU A 268      30.465  -8.007 -11.030  1.00  0.00           H  
ATOM   4153 HD11 LEU A 268      29.123  -6.974  -8.917  1.00  0.00           H  
ATOM   4154 HD12 LEU A 268      28.835  -8.575  -9.328  1.00  0.00           H  
ATOM   4155 HD13 LEU A 268      29.938  -8.219  -7.995  1.00  0.00           H  
ATOM   4156 HD21 LEU A 268      30.595  -5.655  -9.920  1.00  0.00           H  
ATOM   4157 HD22 LEU A 268      32.062  -6.237  -9.169  1.00  0.00           H  
ATOM   4158 HD23 LEU A 268      31.778  -6.134 -11.007  1.00  0.00           H  
ATOM   4159  N   LYS A 269      31.658 -11.242 -12.243  1.00 56.95           N  
ATOM   4160  CA  LYS A 269      31.079 -11.713 -13.456  1.00 57.41           C  
ATOM   4161  C   LYS A 269      30.174 -13.000 -13.151  1.00 54.35           C  
ATOM   4162  O   LYS A 269      29.059 -13.100 -13.655  1.00 52.61           O  
ATOM   4163  CB  LYS A 269      32.268 -11.923 -14.541  1.00 60.42           C  
ATOM   4164  CG  LYS A 269      32.125 -12.423 -16.033  1.00 60.87           C  
ATOM   4165  CD  LYS A 269      31.810 -13.924 -15.965  1.00 63.09           C  
ATOM   4166  CE  LYS A 269      32.517 -14.690 -17.080  1.00 65.61           C  
ATOM   4167  NZ  LYS A 269      32.182 -16.126 -16.836  1.00 68.84           N1+
ATOM   4168  H   LYS A 269      32.638 -11.023 -12.347  1.00  0.00           H  
ATOM   4169  HA  LYS A 269      30.397 -10.943 -13.818  1.00  0.00           H  
ATOM   4170  HB2 LYS A 269      32.700 -10.923 -14.542  1.00  0.00           H  
ATOM   4171  HB3 LYS A 269      33.069 -12.542 -14.136  1.00  0.00           H  
ATOM   4172  HG2 LYS A 269      31.452 -11.801 -16.623  1.00  0.00           H  
ATOM   4173  HG3 LYS A 269      33.123 -12.257 -16.438  1.00  0.00           H  
ATOM   4174  HD2 LYS A 269      32.056 -14.357 -14.995  1.00  0.00           H  
ATOM   4175  HD3 LYS A 269      30.744 -13.995 -16.183  1.00  0.00           H  
ATOM   4176  HE2 LYS A 269      32.231 -14.390 -18.088  1.00  0.00           H  
ATOM   4177  HE3 LYS A 269      33.601 -14.580 -17.081  1.00  0.00           H  
ATOM   4178  HZ1 LYS A 269      31.173 -16.086 -16.810  1.00  0.00           H  
ATOM   4179  HZ2 LYS A 269      32.473 -16.642 -17.654  1.00  0.00           H  
ATOM   4180  HZ3 LYS A 269      32.611 -16.578 -16.041  1.00  0.00           H  
ATOM   4181  N   GLU A 270      30.773 -13.977 -12.421  1.00 56.80           N  
ATOM   4182  CA  GLU A 270      30.187 -15.258 -11.990  1.00 61.79           C  
ATOM   4183  C   GLU A 270      29.056 -14.836 -11.109  1.00 64.23           C  
ATOM   4184  O   GLU A 270      27.954 -15.402 -11.216  1.00 69.99           O  
ATOM   4185  CB  GLU A 270      31.236 -16.129 -11.285  1.00 65.93           C  
ATOM   4186  CG  GLU A 270      32.514 -16.424 -12.127  1.00 69.08           C  
ATOM   4187  CD  GLU A 270      32.289 -17.170 -13.468  1.00 75.41           C  
ATOM   4188  OE1 GLU A 270      31.250 -17.814 -13.707  1.00 81.13           O  
ATOM   4189  OE2 GLU A 270      33.209 -17.220 -14.322  1.00 71.29           O1-
ATOM   4190  H   GLU A 270      31.749 -13.871 -12.180  1.00  0.00           H  
ATOM   4191  HA  GLU A 270      29.730 -15.707 -12.872  1.00  0.00           H  
ATOM   4192  HB2 GLU A 270      31.734 -15.661 -10.436  1.00  0.00           H  
ATOM   4193  HB3 GLU A 270      30.809 -17.065 -10.927  1.00  0.00           H  
ATOM   4194  HG2 GLU A 270      33.175 -15.575 -12.301  1.00  0.00           H  
ATOM   4195  HG3 GLU A 270      33.198 -17.070 -11.578  1.00  0.00           H  
ATOM   4196  N   LEU A 271      29.291 -13.908 -10.192  1.00 63.32           N  
ATOM   4197  CA  LEU A 271      28.217 -13.540  -9.311  1.00 61.51           C  
ATOM   4198  C   LEU A 271      27.056 -12.791  -9.979  1.00 54.32           C  
ATOM   4199  O   LEU A 271      25.963 -12.915  -9.430  1.00 51.56           O  
ATOM   4200  CB  LEU A 271      28.785 -12.616  -8.181  1.00 60.95           C  
ATOM   4201  CG  LEU A 271      27.976 -12.279  -6.942  1.00 61.63           C  
ATOM   4202  CD1 LEU A 271      27.615 -13.602  -6.139  1.00 63.31           C  
ATOM   4203  CD2 LEU A 271      28.674 -11.250  -6.143  1.00 61.63           C  
ATOM   4204  H   LEU A 271      30.200 -13.472 -10.132  1.00  0.00           H  
ATOM   4205  HA  LEU A 271      27.898 -14.467  -8.834  1.00  0.00           H  
ATOM   4206  HB2 LEU A 271      29.727 -13.055  -7.852  1.00  0.00           H  
ATOM   4207  HB3 LEU A 271      29.177 -11.753  -8.719  1.00  0.00           H  
ATOM   4208  HG  LEU A 271      27.044 -11.874  -7.338  1.00  0.00           H  
ATOM   4209 HD11 LEU A 271      28.027 -13.587  -5.130  1.00  0.00           H  
ATOM   4210 HD12 LEU A 271      26.526 -13.644  -6.168  1.00  0.00           H  
ATOM   4211 HD13 LEU A 271      28.020 -14.537  -6.527  1.00  0.00           H  
ATOM   4212 HD21 LEU A 271      28.829 -11.628  -5.132  1.00  0.00           H  
ATOM   4213 HD22 LEU A 271      29.599 -10.891  -6.593  1.00  0.00           H  
ATOM   4214 HD23 LEU A 271      27.988 -10.406  -6.068  1.00  0.00           H  
ATOM   4215  N   LEU A 272      27.217 -12.201 -11.168  1.00 57.06           N  
ATOM   4216  CA  LEU A 272      26.084 -11.703 -11.893  1.00 55.77           C  
ATOM   4217  C   LEU A 272      25.336 -12.854 -12.578  1.00 54.90           C  
ATOM   4218  O   LEU A 272      24.149 -12.916 -12.479  1.00 60.64           O  
ATOM   4219  CB  LEU A 272      26.447 -10.643 -12.987  1.00 56.59           C  
ATOM   4220  CG  LEU A 272      26.965  -9.309 -12.344  1.00 58.94           C  
ATOM   4221  CD1 LEU A 272      27.904  -8.560 -13.318  1.00 61.21           C  
ATOM   4222  CD2 LEU A 272      25.788  -8.404 -11.914  1.00 60.36           C  
ATOM   4223  H   LEU A 272      28.133 -12.126 -11.585  1.00  0.00           H  
ATOM   4224  HA  LEU A 272      25.357 -11.221 -11.240  1.00  0.00           H  
ATOM   4225  HB2 LEU A 272      27.273 -11.096 -13.536  1.00  0.00           H  
ATOM   4226  HB3 LEU A 272      25.679 -10.418 -13.726  1.00  0.00           H  
ATOM   4227  HG  LEU A 272      27.414  -9.550 -11.381  1.00  0.00           H  
ATOM   4228 HD11 LEU A 272      28.956  -8.422 -13.065  1.00  0.00           H  
ATOM   4229 HD12 LEU A 272      27.851  -9.027 -14.301  1.00  0.00           H  
ATOM   4230 HD13 LEU A 272      27.546  -7.531 -13.320  1.00  0.00           H  
ATOM   4231 HD21 LEU A 272      24.980  -9.027 -11.530  1.00  0.00           H  
ATOM   4232 HD22 LEU A 272      26.046  -7.587 -11.239  1.00  0.00           H  
ATOM   4233 HD23 LEU A 272      25.397  -7.869 -12.779  1.00  0.00           H  
ATOM   4234  N   GLN A 273      26.030 -13.730 -13.295  1.00 56.16           N  
ATOM   4235  CA  GLN A 273      25.518 -14.896 -14.049  1.00 58.85           C  
ATOM   4236  C   GLN A 273      24.942 -16.031 -13.137  1.00 57.72           C  
ATOM   4237  O   GLN A 273      23.953 -16.668 -13.531  1.00 58.00           O  
ATOM   4238  CB  GLN A 273      26.619 -15.419 -14.931  1.00 59.66           C  
ATOM   4239  CG  GLN A 273      27.010 -14.440 -16.073  1.00 61.16           C  
ATOM   4240  CD  GLN A 273      28.059 -15.125 -17.007  1.00 61.74           C  
ATOM   4241  NE2 GLN A 273      27.821 -15.010 -18.296  1.00 60.41           N  
ATOM   4242  OE1 GLN A 273      29.080 -15.687 -16.591  1.00 67.63           O  
ATOM   4243  H   GLN A 273      27.010 -13.519 -13.415  1.00  0.00           H  
ATOM   4244  HA  GLN A 273      24.636 -14.583 -14.608  1.00  0.00           H  
ATOM   4245  HB2 GLN A 273      27.438 -15.622 -14.241  1.00  0.00           H  
ATOM   4246  HB3 GLN A 273      26.476 -16.440 -15.285  1.00  0.00           H  
ATOM   4247  HG2 GLN A 273      26.155 -14.240 -16.719  1.00  0.00           H  
ATOM   4248  HG3 GLN A 273      27.555 -13.576 -15.693  1.00  0.00           H  
ATOM   4249 HE21 GLN A 273      26.937 -14.686 -18.662  1.00  0.00           H  
ATOM   4250 HE22 GLN A 273      28.447 -15.397 -18.987  1.00  0.00           H  
ATOM   4251  N   ASN A 274      25.510 -16.254 -11.935  1.00 59.31           N  
ATOM   4252  CA  ASN A 274      25.086 -17.301 -10.959  1.00 58.01           C  
ATOM   4253  C   ASN A 274      23.894 -16.745 -10.206  1.00 57.12           C  
ATOM   4254  O   ASN A 274      22.902 -17.485  -9.969  1.00 56.79           O  
ATOM   4255  CB  ASN A 274      26.165 -17.709  -9.984  1.00 58.85           C  
ATOM   4256  CG  ASN A 274      27.358 -18.479 -10.626  1.00 56.46           C  
ATOM   4257  ND2 ASN A 274      28.562 -18.359 -10.056  1.00 47.71           N  
ATOM   4258  OD1 ASN A 274      27.188 -19.343 -11.517  1.00 59.23           O  
ATOM   4259  H   ASN A 274      26.392 -15.784 -11.785  1.00  0.00           H  
ATOM   4260  HA  ASN A 274      24.736 -18.140 -11.561  1.00  0.00           H  
ATOM   4261  HB2 ASN A 274      26.547 -16.796  -9.529  1.00  0.00           H  
ATOM   4262  HB3 ASN A 274      25.688 -18.217  -9.146  1.00  0.00           H  
ATOM   4263 HD21 ASN A 274      28.731 -17.680  -9.328  1.00  0.00           H  
ATOM   4264 HD22 ASN A 274      29.308 -18.829 -10.548  1.00  0.00           H  
ATOM   4265  N   GLY A 275      23.947 -15.421  -9.817  1.00 57.27           N  
ATOM   4266  CA  GLY A 275      23.118 -14.777  -8.846  1.00 56.68           C  
ATOM   4267  C   GLY A 275      23.614 -15.023  -7.462  1.00 58.59           C  
ATOM   4268  O   GLY A 275      24.739 -15.469  -7.245  1.00 60.08           O  
ATOM   4269  H   GLY A 275      24.773 -14.864  -9.981  1.00  0.00           H  
ATOM   4270  HA2 GLY A 275      23.175 -13.692  -8.933  1.00  0.00           H  
ATOM   4271  HA3 GLY A 275      22.074 -15.021  -9.042  1.00  0.00           H  
ATOM   4272  N   MET A 276      22.900 -14.454  -6.455  1.00 61.67           N  
ATOM   4273  CA  MET A 276      23.300 -14.514  -5.070  1.00 64.71           C  
ATOM   4274  C   MET A 276      23.114 -15.917  -4.385  1.00 62.91           C  
ATOM   4275  O   MET A 276      23.727 -16.185  -3.375  1.00 64.45           O  
ATOM   4276  CB  MET A 276      22.604 -13.327  -4.414  1.00 68.68           C  
ATOM   4277  CG  MET A 276      23.394 -11.973  -4.592  1.00 70.31           C  
ATOM   4278  SD  MET A 276      24.840 -11.876  -3.567  1.00 72.14           S  
ATOM   4279  CE  MET A 276      24.225 -10.572  -2.344  1.00 73.55           C  
ATOM   4280  H   MET A 276      21.952 -14.182  -6.675  1.00  0.00           H  
ATOM   4281  HA  MET A 276      24.357 -14.283  -5.200  1.00  0.00           H  
ATOM   4282  HB2 MET A 276      21.551 -13.379  -4.689  1.00  0.00           H  
ATOM   4283  HB3 MET A 276      22.634 -13.506  -3.339  1.00  0.00           H  
ATOM   4284  HG2 MET A 276      23.735 -11.864  -5.622  1.00  0.00           H  
ATOM   4285  HG3 MET A 276      22.755 -11.091  -4.543  1.00  0.00           H  
ATOM   4286  HE1 MET A 276      24.351  -9.585  -2.790  1.00  0.00           H  
ATOM   4287  HE2 MET A 276      23.270 -10.774  -1.859  1.00  0.00           H  
ATOM   4288  HE3 MET A 276      24.968 -10.544  -1.547  1.00  0.00           H  
ATOM   4289  N   ASN A 277      22.118 -16.709  -4.940  1.00 60.71           N  
ATOM   4290  CA  ASN A 277      21.908 -18.104  -4.498  1.00 60.50           C  
ATOM   4291  C   ASN A 277      21.252 -18.055  -3.087  1.00 61.76           C  
ATOM   4292  O   ASN A 277      21.585 -18.960  -2.292  1.00 61.85           O  
ATOM   4293  CB  ASN A 277      23.203 -18.981  -4.456  1.00 61.35           C  
ATOM   4294  CG  ASN A 277      23.722 -19.372  -5.842  1.00 61.63           C  
ATOM   4295  ND2 ASN A 277      24.934 -19.763  -5.986  1.00 62.70           N  
ATOM   4296  OD1 ASN A 277      22.944 -19.592  -6.726  1.00 60.82           O  
ATOM   4297  H   ASN A 277      21.501 -16.348  -5.654  1.00  0.00           H  
ATOM   4298  HA  ASN A 277      21.188 -18.494  -5.218  1.00  0.00           H  
ATOM   4299  HB2 ASN A 277      23.950 -18.426  -3.889  1.00  0.00           H  
ATOM   4300  HB3 ASN A 277      22.939 -19.863  -3.873  1.00  0.00           H  
ATOM   4301 HD21 ASN A 277      25.552 -19.634  -5.197  1.00  0.00           H  
ATOM   4302 HD22 ASN A 277      25.183 -20.441  -6.692  1.00  0.00           H  
ATOM   4303  N   GLY A 278      20.480 -17.013  -2.781  1.00 65.81           N  
ATOM   4304  CA  GLY A 278      19.982 -16.823  -1.398  1.00 64.29           C  
ATOM   4305  C   GLY A 278      20.917 -16.404  -0.305  1.00 63.76           C  
ATOM   4306  O   GLY A 278      20.626 -16.544   0.902  1.00 68.89           O  
ATOM   4307  H   GLY A 278      20.373 -16.347  -3.532  1.00  0.00           H  
ATOM   4308  HA2 GLY A 278      19.134 -16.142  -1.317  1.00  0.00           H  
ATOM   4309  HA3 GLY A 278      19.632 -17.811  -1.100  1.00  0.00           H  
ATOM   4310  N   ARG A 279      22.121 -15.916  -0.708  1.00 58.80           N  
ATOM   4311  CA  ARG A 279      23.145 -15.610   0.275  1.00 59.14           C  
ATOM   4312  C   ARG A 279      23.291 -14.077   0.195  1.00 55.87           C  
ATOM   4313  O   ARG A 279      22.700 -13.453  -0.687  1.00 53.95           O  
ATOM   4314  CB  ARG A 279      24.430 -16.317  -0.121  1.00 62.34           C  
ATOM   4315  CG  ARG A 279      24.300 -17.800  -0.125  1.00 70.79           C  
ATOM   4316  CD  ARG A 279      25.656 -18.426  -0.593  1.00 76.51           C  
ATOM   4317  NE  ARG A 279      26.701 -18.352   0.490  1.00 84.66           N  
ATOM   4318  CZ  ARG A 279      27.871 -18.866   0.509  1.00 83.56           C  
ATOM   4319  NH1 ARG A 279      28.623 -18.684   1.590  1.00 82.50           N1+
ATOM   4320  NH2 ARG A 279      28.466 -19.608  -0.479  1.00 85.84           N1+
ATOM   4321  H   ARG A 279      22.333 -15.707  -1.673  1.00  0.00           H  
ATOM   4322  HA  ARG A 279      22.830 -15.880   1.283  1.00  0.00           H  
ATOM   4323  HB2 ARG A 279      24.749 -15.935  -1.092  1.00  0.00           H  
ATOM   4324  HB3 ARG A 279      25.196 -16.081   0.617  1.00  0.00           H  
ATOM   4325  HG2 ARG A 279      24.084 -18.059   0.911  1.00  0.00           H  
ATOM   4326  HG3 ARG A 279      23.439 -18.097  -0.725  1.00  0.00           H  
ATOM   4327  HD2 ARG A 279      25.671 -19.492  -0.822  1.00  0.00           H  
ATOM   4328  HD3 ARG A 279      26.118 -17.911  -1.435  1.00  0.00           H  
ATOM   4329  HE  ARG A 279      26.293 -18.096   1.378  1.00  0.00           H  
ATOM   4330 HH11 ARG A 279      28.415 -18.091   2.381  1.00  0.00           H  
ATOM   4331 HH12 ARG A 279      29.562 -19.045   1.679  1.00  0.00           H  
ATOM   4332 HH21 ARG A 279      27.997 -19.676  -1.371  1.00  0.00           H  
ATOM   4333 HH22 ARG A 279      29.380 -20.028  -0.569  1.00  0.00           H  
ATOM   4334  N   THR A 280      23.900 -13.514   1.252  1.00 52.17           N  
ATOM   4335  CA  THR A 280      24.091 -12.095   1.408  1.00 50.81           C  
ATOM   4336  C   THR A 280      25.512 -11.700   1.337  1.00 49.78           C  
ATOM   4337  O   THR A 280      26.386 -12.558   1.491  1.00 50.45           O  
ATOM   4338  CB  THR A 280      23.492 -11.619   2.768  1.00 53.08           C  
ATOM   4339  CG2 THR A 280      21.978 -11.836   2.743  1.00 54.26           C  
ATOM   4340  OG1 THR A 280      24.096 -12.333   3.868  1.00 53.17           O  
ATOM   4341  H   THR A 280      24.145 -14.186   1.966  1.00  0.00           H  
ATOM   4342  HA  THR A 280      23.621 -11.568   0.578  1.00  0.00           H  
ATOM   4343  HB  THR A 280      23.637 -10.566   3.013  1.00  0.00           H  
ATOM   4344  HG1 THR A 280      24.976 -11.979   4.020  1.00  0.00           H  
ATOM   4345 HG21 THR A 280      21.757 -12.861   3.039  1.00  0.00           H  
ATOM   4346 HG22 THR A 280      21.509 -11.113   3.412  1.00  0.00           H  
ATOM   4347 HG23 THR A 280      21.607 -11.706   1.727  1.00  0.00           H  
ATOM   4348  N   ILE A 281      25.839 -10.406   1.175  1.00 49.72           N  
ATOM   4349  CA  ILE A 281      27.174  -9.886   1.321  1.00 48.68           C  
ATOM   4350  C   ILE A 281      26.981  -8.603   2.217  1.00 48.98           C  
ATOM   4351  O   ILE A 281      26.082  -7.778   1.914  1.00 54.61           O  
ATOM   4352  CB  ILE A 281      27.740  -9.427  -0.072  1.00 51.08           C  
ATOM   4353  CG1 ILE A 281      27.792 -10.620  -1.077  1.00 51.55           C  
ATOM   4354  CG2 ILE A 281      29.112  -8.747   0.142  1.00 51.30           C  
ATOM   4355  CD1 ILE A 281      27.940 -10.101  -2.555  1.00 53.95           C  
ATOM   4356  H   ILE A 281      25.096  -9.746   0.993  1.00  0.00           H  
ATOM   4357  HA  ILE A 281      27.781 -10.675   1.764  1.00  0.00           H  
ATOM   4358  HB  ILE A 281      27.005  -8.738  -0.487  1.00  0.00           H  
ATOM   4359 HG12 ILE A 281      28.595 -11.319  -0.843  1.00  0.00           H  
ATOM   4360 HG13 ILE A 281      26.817 -11.103  -1.014  1.00  0.00           H  
ATOM   4361 HG21 ILE A 281      29.792  -8.776  -0.709  1.00  0.00           H  
ATOM   4362 HG22 ILE A 281      28.943  -7.695   0.374  1.00  0.00           H  
ATOM   4363 HG23 ILE A 281      29.568  -9.239   1.001  1.00  0.00           H  
ATOM   4364 HD11 ILE A 281      27.676  -9.055  -2.711  1.00  0.00           H  
ATOM   4365 HD12 ILE A 281      28.946 -10.176  -2.967  1.00  0.00           H  
ATOM   4366 HD13 ILE A 281      27.351 -10.707  -3.245  1.00  0.00           H  
ATOM   4367  N   LEU A 282      27.625  -8.550   3.355  1.00 54.20           N  
ATOM   4368  CA  LEU A 282      27.576  -7.543   4.419  1.00 54.43           C  
ATOM   4369  C   LEU A 282      26.104  -7.307   4.920  1.00 53.91           C  
ATOM   4370  O   LEU A 282      25.750  -6.155   5.125  1.00 56.78           O  
ATOM   4371  CB  LEU A 282      28.292  -6.244   3.901  1.00 58.44           C  
ATOM   4372  CG  LEU A 282      29.736  -6.479   3.455  1.00 60.62           C  
ATOM   4373  CD1 LEU A 282      30.248  -5.061   2.900  1.00 61.09           C  
ATOM   4374  CD2 LEU A 282      30.665  -7.177   4.515  1.00 61.91           C  
ATOM   4375  H   LEU A 282      28.208  -9.318   3.653  1.00  0.00           H  
ATOM   4376  HA  LEU A 282      28.061  -7.843   5.347  1.00  0.00           H  
ATOM   4377  HB2 LEU A 282      27.628  -5.977   3.079  1.00  0.00           H  
ATOM   4378  HB3 LEU A 282      28.123  -5.519   4.698  1.00  0.00           H  
ATOM   4379  HG  LEU A 282      29.829  -7.201   2.643  1.00  0.00           H  
ATOM   4380 HD11 LEU A 282      30.091  -5.125   1.823  1.00  0.00           H  
ATOM   4381 HD12 LEU A 282      29.634  -4.210   3.194  1.00  0.00           H  
ATOM   4382 HD13 LEU A 282      31.284  -4.864   3.175  1.00  0.00           H  
ATOM   4383 HD21 LEU A 282      31.343  -6.424   4.915  1.00  0.00           H  
ATOM   4384 HD22 LEU A 282      30.219  -7.471   5.465  1.00  0.00           H  
ATOM   4385 HD23 LEU A 282      31.283  -7.949   4.057  1.00  0.00           H  
ATOM   4386  N   GLY A 283      25.237  -8.339   4.961  1.00 54.81           N  
ATOM   4387  CA  GLY A 283      23.807  -8.252   5.397  1.00 58.77           C  
ATOM   4388  C   GLY A 283      22.786  -7.802   4.389  1.00 57.56           C  
ATOM   4389  O   GLY A 283      21.621  -7.809   4.761  1.00 56.44           O  
ATOM   4390  H   GLY A 283      25.569  -9.242   4.652  1.00  0.00           H  
ATOM   4391  HA2 GLY A 283      23.619  -9.235   5.827  1.00  0.00           H  
ATOM   4392  HA3 GLY A 283      23.849  -7.560   6.239  1.00  0.00           H  
ATOM   4393  N   SER A 284      23.233  -7.453   3.164  1.00 60.39           N  
ATOM   4394  CA  SER A 284      22.395  -7.153   2.052  1.00 59.02           C  
ATOM   4395  C   SER A 284      22.263  -8.359   1.059  1.00 54.22           C  
ATOM   4396  O   SER A 284      23.312  -8.916   0.695  1.00 54.22           O  
ATOM   4397  CB  SER A 284      22.957  -5.932   1.223  1.00 60.21           C  
ATOM   4398  OG  SER A 284      21.993  -5.512   0.239  1.00 63.45           O  
ATOM   4399  H   SER A 284      24.217  -7.450   2.937  1.00  0.00           H  
ATOM   4400  HA  SER A 284      21.434  -6.875   2.487  1.00  0.00           H  
ATOM   4401  HB2 SER A 284      23.064  -5.082   1.897  1.00  0.00           H  
ATOM   4402  HB3 SER A 284      23.924  -6.101   0.749  1.00  0.00           H  
ATOM   4403  HG  SER A 284      22.433  -5.329  -0.594  1.00  0.00           H  
ATOM   4404  N   ALA A 285      21.064  -8.526   0.454  1.00 53.09           N  
ATOM   4405  CA  ALA A 285      20.761  -9.341  -0.689  1.00 54.29           C  
ATOM   4406  C   ALA A 285      21.142  -8.671  -2.018  1.00 51.12           C  
ATOM   4407  O   ALA A 285      21.304  -9.373  -3.016  1.00 60.99           O  
ATOM   4408  CB  ALA A 285      19.331  -9.972  -0.671  1.00 57.61           C  
ATOM   4409  H   ALA A 285      20.278  -8.118   0.940  1.00  0.00           H  
ATOM   4410  HA  ALA A 285      21.491 -10.150  -0.729  1.00  0.00           H  
ATOM   4411  HB1 ALA A 285      18.654  -9.269  -0.186  1.00  0.00           H  
ATOM   4412  HB2 ALA A 285      18.958 -10.163  -1.677  1.00  0.00           H  
ATOM   4413  HB3 ALA A 285      19.277 -10.903  -0.106  1.00  0.00           H  
ATOM   4414  N   LEU A 286      21.063  -7.361  -1.983  1.00 46.63           N  
ATOM   4415  CA  LEU A 286      21.334  -6.525  -3.141  1.00 48.46           C  
ATOM   4416  C   LEU A 286      22.794  -6.073  -3.121  1.00 47.96           C  
ATOM   4417  O   LEU A 286      23.166  -5.742  -2.027  1.00 51.35           O  
ATOM   4418  CB  LEU A 286      20.522  -5.214  -2.997  1.00 50.78           C  
ATOM   4419  CG  LEU A 286      19.012  -5.332  -3.016  1.00 51.07           C  
ATOM   4420  CD1 LEU A 286      18.380  -5.143  -1.611  1.00 50.54           C  
ATOM   4421  CD2 LEU A 286      18.381  -4.482  -4.180  1.00 48.77           C  
ATOM   4422  H   LEU A 286      20.968  -6.954  -1.064  1.00  0.00           H  
ATOM   4423  HA  LEU A 286      21.032  -7.028  -4.060  1.00  0.00           H  
ATOM   4424  HB2 LEU A 286      20.776  -4.711  -2.064  1.00  0.00           H  
ATOM   4425  HB3 LEU A 286      20.962  -4.485  -3.678  1.00  0.00           H  
ATOM   4426  HG  LEU A 286      18.902  -6.386  -3.271  1.00  0.00           H  
ATOM   4427 HD11 LEU A 286      19.053  -5.425  -0.801  1.00  0.00           H  
ATOM   4428 HD12 LEU A 286      18.309  -4.080  -1.381  1.00  0.00           H  
ATOM   4429 HD13 LEU A 286      17.400  -5.617  -1.574  1.00  0.00           H  
ATOM   4430 HD21 LEU A 286      17.620  -5.129  -4.616  1.00  0.00           H  
ATOM   4431 HD22 LEU A 286      17.886  -3.541  -3.942  1.00  0.00           H  
ATOM   4432 HD23 LEU A 286      19.082  -4.160  -4.951  1.00  0.00           H  
ATOM   4433  N   LEU A 287      23.463  -5.815  -4.300  1.00 52.80           N  
ATOM   4434  CA  LEU A 287      24.798  -5.102  -4.358  1.00 55.28           C  
ATOM   4435  C   LEU A 287      24.637  -3.546  -4.257  1.00 57.25           C  
ATOM   4436  O   LEU A 287      23.970  -3.011  -5.076  1.00 61.62           O  
ATOM   4437  CB  LEU A 287      25.475  -5.526  -5.684  1.00 55.16           C  
ATOM   4438  CG  LEU A 287      26.120  -6.906  -5.650  1.00 55.14           C  
ATOM   4439  CD1 LEU A 287      26.146  -7.430  -7.054  1.00 52.50           C  
ATOM   4440  CD2 LEU A 287      27.547  -6.954  -5.083  1.00 58.45           C  
ATOM   4441  H   LEU A 287      23.021  -5.950  -5.198  1.00  0.00           H  
ATOM   4442  HA  LEU A 287      25.543  -5.425  -3.631  1.00  0.00           H  
ATOM   4443  HB2 LEU A 287      24.775  -5.501  -6.519  1.00  0.00           H  
ATOM   4444  HB3 LEU A 287      26.236  -4.822  -6.023  1.00  0.00           H  
ATOM   4445  HG  LEU A 287      25.452  -7.511  -5.036  1.00  0.00           H  
ATOM   4446 HD11 LEU A 287      26.382  -6.712  -7.840  1.00  0.00           H  
ATOM   4447 HD12 LEU A 287      26.834  -8.265  -7.188  1.00  0.00           H  
ATOM   4448 HD13 LEU A 287      25.170  -7.842  -7.311  1.00  0.00           H  
ATOM   4449 HD21 LEU A 287      27.815  -7.939  -4.699  1.00  0.00           H  
ATOM   4450 HD22 LEU A 287      28.289  -6.630  -5.813  1.00  0.00           H  
ATOM   4451 HD23 LEU A 287      27.633  -6.275  -4.235  1.00  0.00           H  
ATOM   4452  N   GLU A 288      25.246  -2.915  -3.212  1.00 57.56           N  
ATOM   4453  CA  GLU A 288      25.258  -1.461  -3.034  1.00 54.67           C  
ATOM   4454  C   GLU A 288      26.212  -0.819  -4.056  1.00 48.25           C  
ATOM   4455  O   GLU A 288      27.326  -1.339  -4.223  1.00 48.60           O  
ATOM   4456  CB  GLU A 288      25.572  -1.189  -1.484  1.00 57.18           C  
ATOM   4457  CG  GLU A 288      25.664   0.316  -1.176  1.00 60.42           C  
ATOM   4458  CD  GLU A 288      24.320   1.035  -1.332  1.00 62.48           C  
ATOM   4459  OE1 GLU A 288      23.382   0.777  -0.597  1.00 65.13           O  
ATOM   4460  OE2 GLU A 288      24.269   1.812  -2.314  1.00 64.55           O1-
ATOM   4461  H   GLU A 288      25.970  -3.391  -2.693  1.00  0.00           H  
ATOM   4462  HA  GLU A 288      24.253  -1.055  -3.152  1.00  0.00           H  
ATOM   4463  HB2 GLU A 288      24.853  -1.686  -0.832  1.00  0.00           H  
ATOM   4464  HB3 GLU A 288      26.484  -1.714  -1.200  1.00  0.00           H  
ATOM   4465  HG2 GLU A 288      25.988   0.447  -0.144  1.00  0.00           H  
ATOM   4466  HG3 GLU A 288      26.375   0.840  -1.816  1.00  0.00           H  
ATOM   4467  N   ASP A 289      25.788   0.319  -4.601  1.00 47.55           N  
ATOM   4468  CA  ASP A 289      26.518   1.155  -5.605  1.00 51.14           C  
ATOM   4469  C   ASP A 289      26.767   2.625  -5.303  1.00 52.70           C  
ATOM   4470  O   ASP A 289      27.092   3.380  -6.253  1.00 51.90           O  
ATOM   4471  CB  ASP A 289      25.965   0.996  -6.988  1.00 50.07           C  
ATOM   4472  CG  ASP A 289      24.669   1.700  -7.386  1.00 51.66           C  
ATOM   4473  OD1 ASP A 289      23.783   2.005  -6.605  1.00 53.78           O  
ATOM   4474  OD2 ASP A 289      24.513   1.754  -8.649  1.00 58.04           O1-
ATOM   4475  H   ASP A 289      24.919   0.767  -4.346  1.00  0.00           H  
ATOM   4476  HA  ASP A 289      27.495   0.719  -5.814  1.00  0.00           H  
ATOM   4477  HB2 ASP A 289      26.712   1.123  -7.771  1.00  0.00           H  
ATOM   4478  HB3 ASP A 289      25.586  -0.024  -7.042  1.00  0.00           H  
ATOM   4479  N   GLU A 290      26.722   3.011  -4.036  1.00 52.68           N  
ATOM   4480  CA  GLU A 290      27.017   4.362  -3.539  1.00 54.44           C  
ATOM   4481  C   GLU A 290      27.822   4.300  -2.261  1.00 53.93           C  
ATOM   4482  O   GLU A 290      27.584   5.104  -1.346  1.00 61.39           O  
ATOM   4483  CB  GLU A 290      25.690   5.123  -3.364  1.00 55.15           C  
ATOM   4484  CG  GLU A 290      24.670   5.026  -4.496  1.00 53.24           C  
ATOM   4485  CD  GLU A 290      23.467   5.994  -4.434  1.00 55.20           C  
ATOM   4486  OE1 GLU A 290      22.791   6.133  -5.465  1.00 56.82           O  
ATOM   4487  OE2 GLU A 290      23.235   6.624  -3.370  1.00 51.97           O1-
ATOM   4488  H   GLU A 290      26.299   2.248  -3.527  1.00  0.00           H  
ATOM   4489  HA  GLU A 290      27.681   4.990  -4.133  1.00  0.00           H  
ATOM   4490  HB2 GLU A 290      25.247   4.717  -2.455  1.00  0.00           H  
ATOM   4491  HB3 GLU A 290      25.818   6.192  -3.197  1.00  0.00           H  
ATOM   4492  HG2 GLU A 290      25.176   5.127  -5.456  1.00  0.00           H  
ATOM   4493  HG3 GLU A 290      24.151   4.069  -4.432  1.00  0.00           H  
ATOM   4494  N   PHE A 291      28.764   3.311  -2.145  1.00 54.92           N  
ATOM   4495  CA  PHE A 291      29.953   3.211  -1.297  1.00 56.15           C  
ATOM   4496  C   PHE A 291      31.179   3.213  -2.203  1.00 52.61           C  
ATOM   4497  O   PHE A 291      31.325   2.245  -2.913  1.00 55.42           O  
ATOM   4498  CB  PHE A 291      29.684   2.027  -0.393  1.00 58.00           C  
ATOM   4499  CG  PHE A 291      30.773   1.951   0.689  1.00 62.70           C  
ATOM   4500  CD1 PHE A 291      31.881   1.107   0.498  1.00 67.06           C  
ATOM   4501  CD2 PHE A 291      30.740   2.749   1.845  1.00 66.86           C  
ATOM   4502  CE1 PHE A 291      32.843   1.048   1.507  1.00 66.09           C  
ATOM   4503  CE2 PHE A 291      31.719   2.620   2.891  1.00 70.08           C  
ATOM   4504  CZ  PHE A 291      32.705   1.653   2.764  1.00 68.05           C  
ATOM   4505  H   PHE A 291      28.909   2.654  -2.899  1.00  0.00           H  
ATOM   4506  HA  PHE A 291      29.965   4.179  -0.796  1.00  0.00           H  
ATOM   4507  HB2 PHE A 291      28.710   2.094   0.090  1.00  0.00           H  
ATOM   4508  HB3 PHE A 291      29.803   1.153  -1.034  1.00  0.00           H  
ATOM   4509  HD1 PHE A 291      31.921   0.490  -0.387  1.00  0.00           H  
ATOM   4510  HD2 PHE A 291      29.909   3.412   2.033  1.00  0.00           H  
ATOM   4511  HE1 PHE A 291      33.677   0.365   1.444  1.00  0.00           H  
ATOM   4512  HE2 PHE A 291      31.489   3.209   3.766  1.00  0.00           H  
ATOM   4513  HZ  PHE A 291      33.441   1.459   3.531  1.00  0.00           H  
ATOM   4514  N   THR A 292      31.863   4.331  -2.341  1.00 48.33           N  
ATOM   4515  CA  THR A 292      32.974   4.445  -3.353  1.00 48.73           C  
ATOM   4516  C   THR A 292      34.296   3.971  -2.762  1.00 46.00           C  
ATOM   4517  O   THR A 292      34.348   3.894  -1.554  1.00 43.60           O  
ATOM   4518  CB  THR A 292      33.241   5.964  -3.619  1.00 46.70           C  
ATOM   4519  CG2 THR A 292      31.955   6.722  -4.007  1.00 45.69           C  
ATOM   4520  OG1 THR A 292      33.919   6.724  -2.585  1.00 49.62           O  
ATOM   4521  H   THR A 292      31.726   5.041  -1.636  1.00  0.00           H  
ATOM   4522  HA  THR A 292      32.705   4.060  -4.336  1.00  0.00           H  
ATOM   4523  HB  THR A 292      33.825   6.089  -4.530  1.00  0.00           H  
ATOM   4524  HG1 THR A 292      33.268   6.772  -1.881  1.00  0.00           H  
ATOM   4525 HG21 THR A 292      32.035   7.809  -3.965  1.00  0.00           H  
ATOM   4526 HG22 THR A 292      31.754   6.469  -5.048  1.00  0.00           H  
ATOM   4527 HG23 THR A 292      31.073   6.389  -3.460  1.00  0.00           H  
ATOM   4528  N   PRO A 293      35.321   3.770  -3.648  1.00 50.08           N  
ATOM   4529  CA  PRO A 293      36.664   3.401  -3.186  1.00 51.86           C  
ATOM   4530  C   PRO A 293      37.343   4.271  -2.058  1.00 52.41           C  
ATOM   4531  O   PRO A 293      38.271   3.747  -1.479  1.00 56.41           O  
ATOM   4532  CB  PRO A 293      37.533   3.049  -4.394  1.00 52.55           C  
ATOM   4533  CG  PRO A 293      36.828   3.708  -5.567  1.00 52.81           C  
ATOM   4534  CD  PRO A 293      35.335   3.663  -5.116  1.00 51.19           C  
ATOM   4535  HA  PRO A 293      36.531   2.439  -2.691  1.00  0.00           H  
ATOM   4536  HB2 PRO A 293      38.567   3.385  -4.469  1.00  0.00           H  
ATOM   4537  HB3 PRO A 293      37.485   1.972  -4.557  1.00  0.00           H  
ATOM   4538  HG2 PRO A 293      37.110   4.744  -5.757  1.00  0.00           H  
ATOM   4539  HG3 PRO A 293      37.082   3.076  -6.418  1.00  0.00           H  
ATOM   4540  HD2 PRO A 293      34.815   4.478  -5.618  1.00  0.00           H  
ATOM   4541  HD3 PRO A 293      34.954   2.710  -5.484  1.00  0.00           H  
ATOM   4542  N   PHE A 294      36.920   5.553  -1.863  1.00 61.61           N  
ATOM   4543  CA  PHE A 294      37.535   6.521  -0.937  1.00 67.76           C  
ATOM   4544  C   PHE A 294      36.875   6.372   0.481  1.00 60.63           C  
ATOM   4545  O   PHE A 294      37.429   6.705   1.523  1.00 55.29           O  
ATOM   4546  CB  PHE A 294      37.376   8.000  -1.491  1.00 75.57           C  
ATOM   4547  CG  PHE A 294      37.952   8.201  -2.915  1.00 92.14           C  
ATOM   4548  CD1 PHE A 294      37.092   8.124  -4.019  1.00 97.92           C  
ATOM   4549  CD2 PHE A 294      39.298   8.133  -3.110  1.00 98.77           C  
ATOM   4550  CE1 PHE A 294      37.641   8.053  -5.285  1.00100.98           C  
ATOM   4551  CE2 PHE A 294      39.833   8.187  -4.380  1.00101.10           C  
ATOM   4552  CZ  PHE A 294      39.043   8.174  -5.458  1.00102.16           C  
ATOM   4553  H   PHE A 294      36.049   5.854  -2.277  1.00  0.00           H  
ATOM   4554  HA  PHE A 294      38.607   6.444  -0.758  1.00  0.00           H  
ATOM   4555  HB2 PHE A 294      36.338   8.331  -1.448  1.00  0.00           H  
ATOM   4556  HB3 PHE A 294      38.039   8.641  -0.909  1.00  0.00           H  
ATOM   4557  HD1 PHE A 294      36.016   8.107  -3.934  1.00  0.00           H  
ATOM   4558  HD2 PHE A 294      40.004   8.061  -2.296  1.00  0.00           H  
ATOM   4559  HE1 PHE A 294      37.083   7.795  -6.173  1.00  0.00           H  
ATOM   4560  HE2 PHE A 294      40.904   8.240  -4.512  1.00  0.00           H  
ATOM   4561  HZ  PHE A 294      39.544   8.273  -6.410  1.00  0.00           H  
ATOM   4562  N   ASP A 295      35.675   5.685   0.468  1.00 52.70           N  
ATOM   4563  CA  ASP A 295      34.726   5.565   1.594  1.00 53.67           C  
ATOM   4564  C   ASP A 295      35.016   4.447   2.539  1.00 57.23           C  
ATOM   4565  O   ASP A 295      34.601   4.359   3.658  1.00 60.86           O  
ATOM   4566  CB  ASP A 295      33.236   5.451   1.209  1.00 54.99           C  
ATOM   4567  CG  ASP A 295      32.743   6.610   0.489  1.00 54.84           C  
ATOM   4568  OD1 ASP A 295      31.745   6.434  -0.336  1.00 56.19           O  
ATOM   4569  OD2 ASP A 295      33.172   7.779   0.729  1.00 52.60           O1-
ATOM   4570  H   ASP A 295      35.286   5.344  -0.400  1.00  0.00           H  
ATOM   4571  HA  ASP A 295      34.917   6.510   2.103  1.00  0.00           H  
ATOM   4572  HB2 ASP A 295      33.105   4.506   0.683  1.00  0.00           H  
ATOM   4573  HB3 ASP A 295      32.555   5.379   2.058  1.00  0.00           H  
ATOM   4574  N   VAL A 296      35.956   3.594   2.094  1.00 57.51           N  
ATOM   4575  CA  VAL A 296      36.633   2.627   2.938  1.00 60.66           C  
ATOM   4576  C   VAL A 296      37.527   3.390   4.034  1.00 61.02           C  
ATOM   4577  O   VAL A 296      37.678   2.790   5.109  1.00 71.78           O  
ATOM   4578  CB  VAL A 296      37.446   1.694   2.025  1.00 60.67           C  
ATOM   4579  CG1 VAL A 296      38.620   2.434   1.257  1.00 58.90           C  
ATOM   4580  CG2 VAL A 296      38.161   0.609   2.880  1.00 61.07           C  
ATOM   4581  H   VAL A 296      36.355   3.677   1.170  1.00  0.00           H  
ATOM   4582  HA  VAL A 296      35.852   2.012   3.385  1.00  0.00           H  
ATOM   4583  HB  VAL A 296      36.803   1.231   1.277  1.00  0.00           H  
ATOM   4584 HG11 VAL A 296      38.526   3.520   1.263  1.00  0.00           H  
ATOM   4585 HG12 VAL A 296      39.602   2.343   1.720  1.00  0.00           H  
ATOM   4586 HG13 VAL A 296      38.578   2.046   0.240  1.00  0.00           H  
ATOM   4587 HG21 VAL A 296      37.481   0.109   3.570  1.00  0.00           H  
ATOM   4588 HG22 VAL A 296      38.470  -0.289   2.345  1.00  0.00           H  
ATOM   4589 HG23 VAL A 296      38.947   1.012   3.518  1.00  0.00           H  
ATOM   4590  N   VAL A 297      38.043   4.613   3.817  1.00 58.17           N  
ATOM   4591  CA  VAL A 297      38.640   5.488   4.851  1.00 59.90           C  
ATOM   4592  C   VAL A 297      37.540   6.399   5.491  1.00 64.62           C  
ATOM   4593  O   VAL A 297      37.527   6.670   6.659  1.00 61.95           O  
ATOM   4594  CB  VAL A 297      39.685   6.427   4.199  1.00 60.84           C  
ATOM   4595  CG1 VAL A 297      40.281   7.535   5.131  1.00 59.80           C  
ATOM   4596  CG2 VAL A 297      40.774   5.572   3.621  1.00 61.68           C  
ATOM   4597  H   VAL A 297      37.987   4.949   2.866  1.00  0.00           H  
ATOM   4598  HA  VAL A 297      39.077   4.962   5.699  1.00  0.00           H  
ATOM   4599  HB  VAL A 297      39.239   6.789   3.273  1.00  0.00           H  
ATOM   4600 HG11 VAL A 297      39.484   8.270   5.236  1.00  0.00           H  
ATOM   4601 HG12 VAL A 297      40.432   7.190   6.154  1.00  0.00           H  
ATOM   4602 HG13 VAL A 297      41.190   7.925   4.673  1.00  0.00           H  
ATOM   4603 HG21 VAL A 297      41.087   4.872   4.395  1.00  0.00           H  
ATOM   4604 HG22 VAL A 297      40.467   4.972   2.764  1.00  0.00           H  
ATOM   4605 HG23 VAL A 297      41.640   6.179   3.359  1.00  0.00           H  
ATOM   4606  N   ARG A 298      36.675   6.961   4.700  1.00 67.90           N  
ATOM   4607  CA  ARG A 298      35.815   8.073   5.159  1.00 68.82           C  
ATOM   4608  C   ARG A 298      34.629   7.677   6.094  1.00 67.35           C  
ATOM   4609  O   ARG A 298      34.226   8.391   7.062  1.00 71.47           O  
ATOM   4610  CB  ARG A 298      35.219   8.900   4.019  1.00 76.98           C  
ATOM   4611  CG  ARG A 298      36.281   9.498   3.020  1.00 82.33           C  
ATOM   4612  CD  ARG A 298      35.740  10.697   2.259  1.00 84.49           C  
ATOM   4613  NE  ARG A 298      34.708  10.337   1.190  1.00 80.58           N  
ATOM   4614  CZ  ARG A 298      34.327  11.116   0.185  1.00 68.46           C  
ATOM   4615  NH1 ARG A 298      33.535  10.616  -0.771  1.00 66.93           N1+
ATOM   4616  NH2 ARG A 298      34.805  12.346   0.018  1.00 66.61           N1+
ATOM   4617  H   ARG A 298      36.835   6.884   3.706  1.00  0.00           H  
ATOM   4618  HA  ARG A 298      36.397   8.810   5.713  1.00  0.00           H  
ATOM   4619  HB2 ARG A 298      34.439   8.323   3.521  1.00  0.00           H  
ATOM   4620  HB3 ARG A 298      34.804   9.761   4.542  1.00  0.00           H  
ATOM   4621  HG2 ARG A 298      37.279   9.740   3.385  1.00  0.00           H  
ATOM   4622  HG3 ARG A 298      36.378   8.651   2.341  1.00  0.00           H  
ATOM   4623  HD2 ARG A 298      35.117  11.344   2.877  1.00  0.00           H  
ATOM   4624  HD3 ARG A 298      36.559  11.309   1.882  1.00  0.00           H  
ATOM   4625  HE  ARG A 298      34.401   9.375   1.207  1.00  0.00           H  
ATOM   4626 HH11 ARG A 298      33.143   9.699  -0.611  1.00  0.00           H  
ATOM   4627 HH12 ARG A 298      33.337  11.021  -1.675  1.00  0.00           H  
ATOM   4628 HH21 ARG A 298      35.550  12.742   0.573  1.00  0.00           H  
ATOM   4629 HH22 ARG A 298      34.759  12.741  -0.911  1.00  0.00           H  
ATOM   4630  N   GLN A 299      34.102   6.485   5.815  1.00 66.55           N  
ATOM   4631  CA  GLN A 299      33.145   5.693   6.662  1.00 68.42           C  
ATOM   4632  C   GLN A 299      33.826   4.423   7.330  1.00 72.47           C  
ATOM   4633  O   GLN A 299      33.090   3.551   7.842  1.00 73.99           O  
ATOM   4634  CB  GLN A 299      31.942   5.358   5.907  1.00 64.31           C  
ATOM   4635  CG  GLN A 299      31.173   6.570   5.276  1.00 58.51           C  
ATOM   4636  CD  GLN A 299      30.231   6.049   4.221  1.00 55.93           C  
ATOM   4637  NE2 GLN A 299      30.010   6.842   3.190  1.00 55.22           N  
ATOM   4638  OE1 GLN A 299      29.604   4.975   4.422  1.00 57.03           O  
ATOM   4639  H   GLN A 299      34.539   5.936   5.088  1.00  0.00           H  
ATOM   4640  HA  GLN A 299      32.842   6.350   7.477  1.00  0.00           H  
ATOM   4641  HB2 GLN A 299      32.314   4.883   4.999  1.00  0.00           H  
ATOM   4642  HB3 GLN A 299      31.272   4.731   6.496  1.00  0.00           H  
ATOM   4643  HG2 GLN A 299      30.825   7.044   6.194  1.00  0.00           H  
ATOM   4644  HG3 GLN A 299      31.858   7.235   4.751  1.00  0.00           H  
ATOM   4645 HE21 GLN A 299      30.347   7.778   3.019  1.00  0.00           H  
ATOM   4646 HE22 GLN A 299      29.488   6.441   2.424  1.00  0.00           H  
ATOM   4647  N   CYS A 300      35.143   4.372   7.403  1.00 79.92           N  
ATOM   4648  CA  CYS A 300      36.054   3.558   8.205  1.00 83.91           C  
ATOM   4649  C   CYS A 300      35.788   1.988   8.134  1.00 87.78           C  
ATOM   4650  O   CYS A 300      35.262   1.393   9.053  1.00 88.05           O  
ATOM   4651  CB  CYS A 300      35.901   3.948   9.721  1.00 86.13           C  
ATOM   4652  SG  CYS A 300      36.602   5.589   9.786  1.00 85.17           S  
ATOM   4653  H   CYS A 300      35.588   5.206   7.045  1.00  0.00           H  
ATOM   4654  HA  CYS A 300      37.048   3.731   7.793  1.00  0.00           H  
ATOM   4655  HB2 CYS A 300      34.868   3.845  10.052  1.00  0.00           H  
ATOM   4656  HB3 CYS A 300      36.554   3.329  10.336  1.00  0.00           H  
ATOM   4657  HG  CYS A 300      37.690   5.339   9.052  1.00  0.00           H  
ATOM   4658  N   SER A 301      36.121   1.496   6.913  1.00 89.77           N  
ATOM   4659  CA  SER A 301      35.887   0.187   6.377  1.00 89.07           C  
ATOM   4660  C   SER A 301      34.412  -0.269   6.269  1.00 91.64           C  
ATOM   4661  O   SER A 301      34.235  -1.441   5.844  1.00 91.76           O  
ATOM   4662  CB  SER A 301      36.789  -0.837   6.971  1.00 91.12           C  
ATOM   4663  OG  SER A 301      38.142  -0.698   6.606  1.00 88.67           O  
ATOM   4664  H   SER A 301      36.607   2.133   6.297  1.00  0.00           H  
ATOM   4665  HA  SER A 301      36.230   0.345   5.354  1.00  0.00           H  
ATOM   4666  HB2 SER A 301      36.856  -0.656   8.043  1.00  0.00           H  
ATOM   4667  HB3 SER A 301      36.415  -1.860   6.913  1.00  0.00           H  
ATOM   4668  HG  SER A 301      38.456  -0.049   7.240  1.00  0.00           H  
ATOM   4669  N   GLY A 302      33.479   0.676   6.504  1.00 96.63           N  
ATOM   4670  CA  GLY A 302      32.073   0.373   6.416  1.00 94.37           C  
ATOM   4671  C   GLY A 302      31.622  -0.051   7.783  1.00 92.05           C  
ATOM   4672  O   GLY A 302      32.304  -0.697   8.562  1.00 84.54           O  
ATOM   4673  H   GLY A 302      33.724   1.615   6.785  1.00  0.00           H  
ATOM   4674  HA2 GLY A 302      31.564   1.259   6.037  1.00  0.00           H  
ATOM   4675  HA3 GLY A 302      31.780  -0.344   5.649  1.00  0.00           H  
ATOM   4676  N   VAL A 303      30.455   0.391   8.188  1.00 89.89           N  
ATOM   4677  CA  VAL A 303      30.015   0.505   9.606  1.00 88.78           C  
ATOM   4678  C   VAL A 303      29.828  -0.838  10.260  1.00 86.98           C  
ATOM   4679  O   VAL A 303      29.828  -1.021  11.464  1.00 84.98           O  
ATOM   4680  CB  VAL A 303      28.749   1.459   9.693  1.00 87.08           C  
ATOM   4681  CG1 VAL A 303      27.423   0.918   9.112  1.00 89.44           C  
ATOM   4682  CG2 VAL A 303      28.644   2.130  11.069  1.00 89.66           C  
ATOM   4683  H   VAL A 303      29.893   0.899   7.519  1.00  0.00           H  
ATOM   4684  HA  VAL A 303      30.813   0.944  10.205  1.00  0.00           H  
ATOM   4685  HB  VAL A 303      29.072   2.292   9.068  1.00  0.00           H  
ATOM   4686 HG11 VAL A 303      26.492   1.462   9.272  1.00  0.00           H  
ATOM   4687 HG12 VAL A 303      27.552   0.712   8.049  1.00  0.00           H  
ATOM   4688 HG13 VAL A 303      27.067   0.088   9.723  1.00  0.00           H  
ATOM   4689 HG21 VAL A 303      28.668   1.490  11.951  1.00  0.00           H  
ATOM   4690 HG22 VAL A 303      29.277   3.011  11.171  1.00  0.00           H  
ATOM   4691 HG23 VAL A 303      27.618   2.500  11.055  1.00  0.00           H  
ATOM   4692  HXT VAL A 303      29.530  -1.682   9.637  1.00  0.00           H  
TER   
CONECT    1   15
CONECT    2   17
CONECT    3    9   10   15
CONECT    4    9   19   21
CONECT    5   12
CONECT    6   12   13   17
CONECT    7   12   20   22
CONECT    8    9
CONECT    9    3    4    8
CONECT   10    3   23   41
CONECT   11   19
CONECT   12    6    7    5
CONECT   13    6   24   42
CONECT   14   20
CONECT   15    3    1   19
CONECT   16   33   25
CONECT   17    6    2   20
CONECT   18   34   26
CONECT   19    4   15   11
CONECT   20    7   17   14
CONECT   21    4   22   27
CONECT   22    7   21   28
CONECT   23   10   25   29
CONECT   24   13   26   30
CONECT   25   23   16   32
CONECT   26   24   18   31
CONECT   27   21   35   43
CONECT   28   22   36   44
CONECT   29   23   37   45
CONECT   30   24   38   46
CONECT   31   26   39   47
CONECT   32   25   40   48
CONECT   33   16   49   50   51
CONECT   34   18   52   53   54
CONECT   35   27   36   55
CONECT   36   28   35   56
CONECT   37   29   40   57
CONECT   38   30   39   58
CONECT   39   31   38   59
CONECT   40   32   37   60
CONECT   41   10
CONECT   42   13
CONECT   43   27
CONECT   44   28
CONECT   45   29
CONECT   46   30
CONECT   47   31
CONECT   48   32
CONECT   49   33
CONECT   50   33
CONECT   51   33
CONECT   52   34
CONECT   53   34
CONECT   54   34
CONECT   55   35
CONECT   56   36
CONECT   57   37
CONECT   58   38
CONECT   59   39
CONECT   60   40
END
