# Supplementary material for: In Silico Discovery of Small-Molecule Inhibitors Targeting SARS-CoV-2 Main Protease
Source: Molecules. 2023 Jul 10;28(14):5320. doi: 10.3390/molecules28145320 (PMC10383128; doi:10.3390/molecules28145320)
Supplement: Supplementary file 1 [file molecules-28-05320-s001.zip › AI-942_42301830.pdb]

CRYST1   94.786   64.309   54.702  90.00  90.00  90.00 P 1           1
HETATM    1  C1  UNK   900     -31.278  26.224 -23.712  1.00  0.00           C  
HETATM    2  O1  UNK   900     -29.972  26.333 -23.038  1.00  0.00           O  
HETATM    3  S1  UNK   900     -28.212  27.014 -28.040  1.00  0.00           S  
HETATM    4  C2  UNK   900     -31.960  24.846 -23.720  1.00  0.00           C  
HETATM    5  O2  UNK   900     -33.145  24.916 -24.344  1.00  0.00           O  
HETATM    6  S2  UNK   900     -29.428  29.486 -26.926  1.00  0.00           S  
HETATM    7  C3  UNK   900     -31.237  26.955 -25.125  1.00  0.00           C  
HETATM    8  O3  UNK   900     -31.760  28.271 -24.903  1.00  0.00           O  
HETATM    9  C4  UNK   900     -29.815  26.949 -25.743  1.00  0.00           C  
HETATM   10  O4  UNK   900     -31.422  23.834 -23.244  1.00  0.00           O  
HETATM   11  C5  UNK   900     -29.615  27.678 -27.044  1.00  0.00           C  
HETATM   12  C6  UNK   900     -29.688  27.274 -21.970  1.00  0.00           C  
HETATM   13  C7  UNK   900     -33.823  23.764 -24.819  1.00  0.00           C  
HETATM   14  C8  UNK   900     -33.167  28.263 -24.958  1.00  0.00           C  
HETATM   15  C9  UNK   900     -28.967  25.710 -29.096  1.00  0.00           C  
HETATM   16  C10 UNK   900     -27.826  29.647 -26.080  1.00  0.00           C  
HETATM   17  C11 UNK   900     -30.572  27.083 -20.796  1.00  0.00           C  
HETATM   18  C12 UNK   900     -33.677  28.229 -26.459  1.00  0.00           C  
HETATM   19  C13 UNK   900     -34.153  23.750 -26.273  1.00  0.00           C  
HETATM   20  C14 UNK   900     -29.788  26.238 -30.208  1.00  0.00           C  
HETATM   21  C15 UNK   900     -27.856  30.196 -24.640  1.00  0.00           C  
HETATM   22  C16 UNK   900     -31.385  28.166 -20.378  1.00  0.00           C  
HETATM   23  C17 UNK   900     -34.647  27.358 -26.866  1.00  0.00           C  
HETATM   24  C18 UNK   900     -33.086  29.099 -27.356  1.00  0.00           C  
HETATM   25  C19 UNK   900     -30.452  25.926 -19.996  1.00  0.00           C  
HETATM   26  C20 UNK   900     -33.071  23.722 -27.139  1.00  0.00           C  
HETATM   27  C21 UNK   900     -35.475  23.775 -26.778  1.00  0.00           C  
HETATM   28  C22 UNK   900     -29.180  26.920 -31.282  1.00  0.00           C  
HETATM   29  C23 UNK   900     -31.161  26.115 -30.136  1.00  0.00           C  
HETATM   30  C24 UNK   900     -27.614  29.302 -23.646  1.00  0.00           C  
HETATM   31  C25 UNK   900     -28.166  31.503 -24.418  1.00  0.00           C  
HETATM   32  C26 UNK   900     -31.163  25.874 -18.769  1.00  0.00           C  
HETATM   33  C27 UNK   900     -32.042  28.092 -19.138  1.00  0.00           C  
HETATM   34  C28 UNK   900     -35.090  27.365 -28.223  1.00  0.00           C  
HETATM   35  C29 UNK   900     -33.508  29.078 -28.755  1.00  0.00           C  
HETATM   36  C30 UNK   900     -33.274  23.635 -28.525  1.00  0.00           C  
HETATM   37  C31 UNK   900     -35.652  23.579 -28.178  1.00  0.00           C  
HETATM   38  C32 UNK   900     -29.955  27.412 -32.312  1.00  0.00           C  
HETATM   39  C33 UNK   900     -31.942  26.569 -31.191  1.00  0.00           C  
HETATM   40  C34 UNK   900     -27.466  29.734 -22.315  1.00  0.00           C  
HETATM   41  C35 UNK   900     -28.045  31.985 -23.085  1.00  0.00           C  
HETATM   42  C36 UNK   900     -34.536  28.235 -29.164  1.00  0.00           C  
HETATM   43  C37 UNK   900     -31.907  26.924 -18.323  1.00  0.00           C  
HETATM   44  C38 UNK   900     -34.549  23.511 -29.067  1.00  0.00           C  
HETATM   45  C39 UNK   900     -31.322  27.251 -32.262  1.00  0.00           C  
HETATM   46  C40 UNK   900     -27.762  31.094 -22.016  1.00  0.00           C  
HETATM   47  H1  UNK   900     -31.914  26.792 -23.034  1.00  0.00           H  
HETATM   48  H2  UNK   900     -31.791  26.403 -25.884  1.00  0.00           H  
HETATM   49  H3  UNK   900     -29.183  27.394 -24.975  1.00  0.00           H  
HETATM   50  H4  UNK   900     -29.370  25.955 -25.786  1.00  0.00           H  
HETATM   51  H5  UNK   900     -30.545  27.593 -27.607  1.00  0.00           H  
HETATM   52  H6  UNK   900     -28.628  27.291 -21.715  1.00  0.00           H  
HETATM   53  H7  UNK   900     -29.780  28.294 -22.345  1.00  0.00           H  
HETATM   54  H8  UNK   900     -34.691  23.623 -24.174  1.00  0.00           H  
HETATM   55  H9  UNK   900     -33.319  22.816 -24.631  1.00  0.00           H  
HETATM   56  H10 UNK   900     -33.615  27.438 -24.404  1.00  0.00           H  
HETATM   57  H11 UNK   900     -33.467  29.207 -24.503  1.00  0.00           H  
HETATM   58  H12 UNK   900     -28.152  25.088 -29.469  1.00  0.00           H  
HETATM   59  H13 UNK   900     -29.504  24.938 -28.545  1.00  0.00           H  
HETATM   60  H14 UNK   900     -27.299  28.702 -26.208  1.00  0.00           H  
HETATM   61  H15 UNK   900     -27.242  30.317 -26.711  1.00  0.00           H  
HETATM   62  H16 UNK   900     -31.451  29.067 -20.971  1.00  0.00           H  
HETATM   63  H17 UNK   900     -35.123  26.735 -26.122  1.00  0.00           H  
HETATM   64  H18 UNK   900     -32.320  29.773 -27.002  1.00  0.00           H  
HETATM   65  H19 UNK   900     -29.753  25.156 -20.286  1.00  0.00           H  
HETATM   66  H20 UNK   900     -32.065  23.700 -26.746  1.00  0.00           H  
HETATM   67  H21 UNK   900     -36.331  23.789 -26.119  1.00  0.00           H  
HETATM   68  H22 UNK   900     -28.108  27.018 -31.368  1.00  0.00           H  
HETATM   69  H23 UNK   900     -31.743  25.599 -29.387  1.00  0.00           H  
HETATM   70  H24 UNK   900     -27.238  28.320 -23.893  1.00  0.00           H  
HETATM   71  H25 UNK   900     -28.336  32.224 -25.203  1.00  0.00           H  
HETATM   72  H26 UNK   900     -31.127  25.007 -18.125  1.00  0.00           H  
HETATM   73  H27 UNK   900     -32.631  28.966 -18.901  1.00  0.00           H  
HETATM   74  H28 UNK   900     -35.817  26.626 -28.528  1.00  0.00           H  
HETATM   75  H29 UNK   900     -33.039  29.677 -29.521  1.00  0.00           H  
HETATM   76  H30 UNK   900     -32.405  23.559 -29.162  1.00  0.00           H  
HETATM   77  H31 UNK   900     -36.684  23.427 -28.455  1.00  0.00           H  
HETATM   78  H32 UNK   900     -29.379  27.724 -33.170  1.00  0.00           H  
HETATM   79  H33 UNK   900     -33.016  26.674 -31.233  1.00  0.00           H  
HETATM   80  H34 UNK   900     -27.266  29.134 -21.440  1.00  0.00           H  
HETATM   81  H35 UNK   900     -28.288  33.007 -22.832  1.00  0.00           H  
HETATM   82  H36 UNK   900     -34.794  28.129 -30.207  1.00  0.00           H  
HETATM   83  H37 UNK   900     -32.472  26.868 -17.404  1.00  0.00           H  
HETATM   84  H38 UNK   900     -34.759  23.353 -30.114  1.00  0.00           H  
HETATM   85  H39 UNK   900     -32.031  27.604 -32.996  1.00  0.00           H  
HETATM   86  H40 UNK   900     -27.718  31.651 -21.091  1.00  0.00           H  
ATOM     87  N   SER A   1     -17.911 -14.815 -13.978  1.00 78.18           N1+
ATOM     88  CA  SER A   1     -17.740 -13.377 -14.293  1.00 74.66           C  
ATOM     89  C   SER A   1     -17.749 -13.161 -15.814  1.00 65.93           C  
ATOM     90  O   SER A   1     -17.783 -14.027 -16.685  1.00 59.51           O  
ATOM     91  CB  SER A   1     -16.347 -12.850 -13.813  1.00 79.85           C  
ATOM     92  OG  SER A   1     -15.241 -13.652 -14.267  1.00 90.41           O  
ATOM     93  HA  SER A   1     -18.519 -12.876 -13.719  1.00  0.00           H  
ATOM     94  HB2 SER A   1     -16.159 -11.836 -14.166  1.00  0.00           H  
ATOM     95  HB3 SER A   1     -16.344 -12.850 -12.723  1.00  0.00           H  
ATOM     96  HG  SER A   1     -14.462 -13.102 -14.155  1.00  0.00           H  
ATOM     97  H1  SER A   1     -18.770 -15.070 -14.445  1.00  0.00           H  
ATOM     98  H2  SER A   1     -17.036 -15.241 -14.246  1.00  0.00           H  
ATOM     99  H3  SER A   1     -18.041 -14.879 -12.979  1.00  0.00           H  
ATOM    100  N   GLY A   2     -17.722 -11.898 -16.175  1.00 64.27           N  
ATOM    101  CA  GLY A   2     -17.521 -11.455 -17.579  1.00 58.36           C  
ATOM    102  C   GLY A   2     -17.425  -9.934 -17.562  1.00 60.91           C  
ATOM    103  O   GLY A   2     -16.893  -9.347 -16.550  1.00 65.10           O  
ATOM    104  H   GLY A   2     -17.439 -11.192 -15.510  1.00  0.00           H  
ATOM    105  HA2 GLY A   2     -16.582 -11.716 -18.068  1.00  0.00           H  
ATOM    106  HA3 GLY A   2     -18.302 -11.841 -18.235  1.00  0.00           H  
ATOM    107  N   PHE A   3     -17.984  -9.170 -18.541  1.00 61.52           N  
ATOM    108  CA  PHE A   3     -18.039  -7.789 -18.593  1.00 61.21           C  
ATOM    109  C   PHE A   3     -19.070  -7.077 -17.705  1.00 64.29           C  
ATOM    110  O   PHE A   3     -20.321  -7.196 -17.868  1.00 71.81           O  
ATOM    111  CB  PHE A   3     -18.193  -7.443 -20.093  1.00 63.41           C  
ATOM    112  CG  PHE A   3     -18.478  -6.013 -20.437  1.00 63.74           C  
ATOM    113  CD1 PHE A   3     -17.557  -5.098 -19.907  1.00 64.28           C  
ATOM    114  CD2 PHE A   3     -19.423  -5.571 -21.410  1.00 59.31           C  
ATOM    115  CE1 PHE A   3     -17.647  -3.720 -20.277  1.00 63.31           C  
ATOM    116  CE2 PHE A   3     -19.499  -4.214 -21.759  1.00 62.89           C  
ATOM    117  CZ  PHE A   3     -18.574  -3.283 -21.216  1.00 62.71           C  
ATOM    118  H   PHE A   3     -18.237  -9.578 -19.430  1.00  0.00           H  
ATOM    119  HA  PHE A   3     -17.039  -7.415 -18.374  1.00  0.00           H  
ATOM    120  HB2 PHE A   3     -17.269  -7.557 -20.660  1.00  0.00           H  
ATOM    121  HB3 PHE A   3     -18.940  -8.081 -20.566  1.00  0.00           H  
ATOM    122  HD1 PHE A   3     -16.783  -5.558 -19.310  1.00  0.00           H  
ATOM    123  HD2 PHE A   3     -19.964  -6.296 -21.999  1.00  0.00           H  
ATOM    124  HE1 PHE A   3     -16.987  -2.988 -19.835  1.00  0.00           H  
ATOM    125  HE2 PHE A   3     -20.188  -3.881 -22.521  1.00  0.00           H  
ATOM    126  HZ  PHE A   3     -18.662  -2.228 -21.429  1.00  0.00           H  
ATOM    127  N   ARG A   4     -18.591  -6.264 -16.791  1.00 61.07           N  
ATOM    128  CA  ARG A   4     -19.500  -5.412 -15.908  1.00 63.03           C  
ATOM    129  C   ARG A   4     -19.867  -4.154 -16.650  1.00 64.32           C  
ATOM    130  O   ARG A   4     -19.171  -3.102 -16.578  1.00 57.05           O  
ATOM    131  CB  ARG A   4     -18.701  -5.157 -14.550  1.00 64.26           C  
ATOM    132  CG  ARG A   4     -18.442  -6.434 -13.684  1.00 67.75           C  
ATOM    133  CD  ARG A   4     -17.258  -6.268 -12.697  1.00 67.74           C  
ATOM    134  NE  ARG A   4     -17.471  -5.264 -11.586  1.00 72.20           N  
ATOM    135  CZ  ARG A   4     -17.111  -5.423 -10.267  1.00 77.86           C  
ATOM    136  NH1 ARG A   4     -16.502  -6.557  -9.834  1.00 78.75           N1+
ATOM    137  NH2 ARG A   4     -17.400  -4.429  -9.404  1.00 80.85           N1+
ATOM    138  H   ARG A   4     -17.600  -6.088 -16.704  1.00  0.00           H  
ATOM    139  HA  ARG A   4     -20.389  -5.987 -15.651  1.00  0.00           H  
ATOM    140  HB2 ARG A   4     -17.713  -4.727 -14.720  1.00  0.00           H  
ATOM    141  HB3 ARG A   4     -19.225  -4.424 -13.937  1.00  0.00           H  
ATOM    142  HG2 ARG A   4     -19.384  -6.569 -13.153  1.00  0.00           H  
ATOM    143  HG3 ARG A   4     -18.235  -7.300 -14.313  1.00  0.00           H  
ATOM    144  HD2 ARG A   4     -16.984  -7.271 -12.371  1.00  0.00           H  
ATOM    145  HD3 ARG A   4     -16.468  -5.787 -13.273  1.00  0.00           H  
ATOM    146  HE  ARG A   4     -17.771  -4.359 -11.922  1.00  0.00           H  
ATOM    147 HH11 ARG A   4     -15.946  -7.159 -10.424  1.00  0.00           H  
ATOM    148 HH12 ARG A   4     -16.228  -6.746  -8.880  1.00  0.00           H  
ATOM    149 HH21 ARG A   4     -17.811  -3.553  -9.694  1.00  0.00           H  
ATOM    150 HH22 ARG A   4     -16.915  -4.392  -8.519  1.00  0.00           H  
ATOM    151  N   LYS A   5     -20.892  -4.267 -17.570  1.00 67.75           N  
ATOM    152  CA  LYS A   5     -21.496  -3.265 -18.395  1.00 67.93           C  
ATOM    153  C   LYS A   5     -22.341  -2.306 -17.475  1.00 64.62           C  
ATOM    154  O   LYS A   5     -23.544  -2.363 -17.441  1.00 62.89           O  
ATOM    155  CB  LYS A   5     -22.373  -4.007 -19.437  1.00 75.04           C  
ATOM    156  CG  LYS A   5     -23.170  -3.094 -20.365  1.00 81.95           C  
ATOM    157  CD  LYS A   5     -24.242  -3.759 -21.234  1.00 87.07           C  
ATOM    158  CE  LYS A   5     -25.527  -4.324 -20.512  1.00 90.07           C  
ATOM    159  NZ  LYS A   5     -26.329  -5.154 -21.432  1.00 91.77           N1+
ATOM    160  H   LYS A   5     -21.317  -5.168 -17.738  1.00  0.00           H  
ATOM    161  HA  LYS A   5     -20.819  -2.645 -18.983  1.00  0.00           H  
ATOM    162  HB2 LYS A   5     -21.840  -4.716 -20.070  1.00  0.00           H  
ATOM    163  HB3 LYS A   5     -23.097  -4.550 -18.829  1.00  0.00           H  
ATOM    164  HG2 LYS A   5     -23.705  -2.303 -19.839  1.00  0.00           H  
ATOM    165  HG3 LYS A   5     -22.497  -2.542 -21.021  1.00  0.00           H  
ATOM    166  HD2 LYS A   5     -24.587  -3.073 -22.007  1.00  0.00           H  
ATOM    167  HD3 LYS A   5     -23.856  -4.611 -21.795  1.00  0.00           H  
ATOM    168  HE2 LYS A   5     -25.383  -4.909 -19.603  1.00  0.00           H  
ATOM    169  HE3 LYS A   5     -26.120  -3.513 -20.090  1.00  0.00           H  
ATOM    170  HZ1 LYS A   5     -27.181  -5.281 -20.904  1.00  0.00           H  
ATOM    171  HZ2 LYS A   5     -26.542  -4.641 -22.276  1.00  0.00           H  
ATOM    172  HZ3 LYS A   5     -25.876  -6.053 -21.522  1.00  0.00           H  
ATOM    173  N   MET A   6     -21.605  -1.420 -16.660  1.00 59.98           N  
ATOM    174  CA  MET A   6     -22.032  -0.330 -15.783  1.00 58.33           C  
ATOM    175  C   MET A   6     -20.961   0.822 -15.775  1.00 58.68           C  
ATOM    176  O   MET A   6     -19.798   0.528 -16.147  1.00 66.51           O  
ATOM    177  CB  MET A   6     -22.488  -0.814 -14.373  1.00 57.09           C  
ATOM    178  CG  MET A   6     -21.249  -1.376 -13.569  1.00 63.15           C  
ATOM    179  SD  MET A   6     -21.776  -2.351 -12.073  1.00 64.08           S  
ATOM    180  CE  MET A   6     -22.164  -3.916 -12.851  1.00 67.19           C  
ATOM    181  H   MET A   6     -20.614  -1.605 -16.609  1.00  0.00           H  
ATOM    182  HA  MET A   6     -22.922   0.130 -16.211  1.00  0.00           H  
ATOM    183  HB2 MET A   6     -22.922   0.051 -13.872  1.00  0.00           H  
ATOM    184  HB3 MET A   6     -23.251  -1.591 -14.409  1.00  0.00           H  
ATOM    185  HG2 MET A   6     -20.530  -2.006 -14.092  1.00  0.00           H  
ATOM    186  HG3 MET A   6     -20.678  -0.506 -13.245  1.00  0.00           H  
ATOM    187  HE1 MET A   6     -21.202  -4.421 -12.938  1.00  0.00           H  
ATOM    188  HE2 MET A   6     -22.870  -4.455 -12.220  1.00  0.00           H  
ATOM    189  HE3 MET A   6     -22.571  -3.795 -13.854  1.00  0.00           H  
ATOM    190  N   ALA A   7     -21.402   1.970 -15.325  1.00 51.96           N  
ATOM    191  CA  ALA A   7     -20.601   3.178 -15.124  1.00 47.91           C  
ATOM    192  C   ALA A   7     -20.059   3.209 -13.657  1.00 47.73           C  
ATOM    193  O   ALA A   7     -20.541   2.399 -12.820  1.00 45.89           O  
ATOM    194  CB  ALA A   7     -21.506   4.375 -15.455  1.00 49.17           C  
ATOM    195  H   ALA A   7     -22.364   2.092 -15.042  1.00  0.00           H  
ATOM    196  HA  ALA A   7     -19.786   3.256 -15.844  1.00  0.00           H  
ATOM    197  HB1 ALA A   7     -20.986   5.333 -15.458  1.00  0.00           H  
ATOM    198  HB2 ALA A   7     -22.083   4.221 -16.366  1.00  0.00           H  
ATOM    199  HB3 ALA A   7     -22.178   4.625 -14.634  1.00  0.00           H  
ATOM    200  N   PHE A   8     -19.153   4.114 -13.430  1.00 48.64           N  
ATOM    201  CA  PHE A   8     -18.516   4.330 -12.078  1.00 46.87           C  
ATOM    202  C   PHE A   8     -19.537   4.673 -10.939  1.00 49.23           C  
ATOM    203  O   PHE A   8     -20.651   5.235 -11.171  1.00 50.32           O  
ATOM    204  CB  PHE A   8     -17.305   5.336 -12.070  1.00 46.97           C  
ATOM    205  CG  PHE A   8     -15.996   4.959 -12.781  1.00 44.51           C  
ATOM    206  CD1 PHE A   8     -15.359   5.899 -13.596  1.00 45.33           C  
ATOM    207  CD2 PHE A   8     -15.322   3.770 -12.431  1.00 40.74           C  
ATOM    208  CE1 PHE A   8     -14.092   5.756 -14.023  1.00 44.12           C  
ATOM    209  CE2 PHE A   8     -14.027   3.638 -12.903  1.00 41.71           C  
ATOM    210  CZ  PHE A   8     -13.392   4.610 -13.739  1.00 42.44           C  
ATOM    211  H   PHE A   8     -18.882   4.771 -14.147  1.00  0.00           H  
ATOM    212  HA  PHE A   8     -18.156   3.314 -11.916  1.00  0.00           H  
ATOM    213  HB2 PHE A   8     -17.632   6.337 -12.352  1.00  0.00           H  
ATOM    214  HB3 PHE A   8     -16.906   5.446 -11.062  1.00  0.00           H  
ATOM    215  HD1 PHE A   8     -15.823   6.872 -13.663  1.00  0.00           H  
ATOM    216  HD2 PHE A   8     -15.854   3.092 -11.780  1.00  0.00           H  
ATOM    217  HE1 PHE A   8     -13.519   6.605 -14.367  1.00  0.00           H  
ATOM    218  HE2 PHE A   8     -13.428   2.784 -12.622  1.00  0.00           H  
ATOM    219  HZ  PHE A   8     -12.343   4.574 -13.992  1.00  0.00           H  
ATOM    220  N   PRO A   9     -19.165   4.313  -9.674  1.00 49.68           N  
ATOM    221  CA  PRO A   9     -19.940   4.719  -8.436  1.00 50.96           C  
ATOM    222  C   PRO A   9     -20.058   6.246  -8.250  1.00 51.98           C  
ATOM    223  O   PRO A   9     -19.109   6.973  -7.987  1.00 61.15           O  
ATOM    224  CB  PRO A   9     -19.156   4.060  -7.276  1.00 52.19           C  
ATOM    225  CG  PRO A   9     -18.421   2.918  -7.910  1.00 52.86           C  
ATOM    226  CD  PRO A   9     -18.027   3.558  -9.247  1.00 51.90           C  
ATOM    227  HA  PRO A   9     -20.923   4.248  -8.439  1.00  0.00           H  
ATOM    228  HB2 PRO A   9     -18.500   4.764  -6.763  1.00  0.00           H  
ATOM    229  HB3 PRO A   9     -19.905   3.685  -6.578  1.00  0.00           H  
ATOM    230  HG2 PRO A   9     -17.617   2.465  -7.330  1.00  0.00           H  
ATOM    231  HG3 PRO A   9     -19.201   2.190  -8.131  1.00  0.00           H  
ATOM    232  HD2 PRO A   9     -17.164   4.202  -9.077  1.00  0.00           H  
ATOM    233  HD3 PRO A   9     -17.713   2.744  -9.899  1.00  0.00           H  
ATOM    234  N   SER A  10     -21.271   6.751  -8.507  1.00 49.53           N  
ATOM    235  CA  SER A  10     -21.680   8.135  -8.395  1.00 48.20           C  
ATOM    236  C   SER A  10     -21.929   8.603  -6.960  1.00 49.33           C  
ATOM    237  O   SER A  10     -21.830   9.814  -6.812  1.00 48.10           O  
ATOM    238  CB  SER A  10     -22.958   8.304  -9.236  1.00 45.82           C  
ATOM    239  OG  SER A  10     -24.047   7.463  -8.776  1.00 46.03           O  
ATOM    240  H   SER A  10     -22.089   6.181  -8.670  1.00  0.00           H  
ATOM    241  HA  SER A  10     -20.910   8.787  -8.806  1.00  0.00           H  
ATOM    242  HB2 SER A  10     -23.269   9.347  -9.172  1.00  0.00           H  
ATOM    243  HB3 SER A  10     -22.692   8.064 -10.265  1.00  0.00           H  
ATOM    244  HG  SER A  10     -24.600   7.924  -8.141  1.00  0.00           H  
ATOM    245  N   GLY A  11     -22.013   7.802  -5.932  1.00 54.40           N  
ATOM    246  CA  GLY A  11     -22.344   8.284  -4.608  1.00 54.05           C  
ATOM    247  C   GLY A  11     -21.240   9.242  -3.956  1.00 51.44           C  
ATOM    248  O   GLY A  11     -21.532  10.076  -3.056  1.00 56.73           O  
ATOM    249  H   GLY A  11     -22.078   6.821  -6.165  1.00  0.00           H  
ATOM    250  HA2 GLY A  11     -23.267   8.853  -4.720  1.00  0.00           H  
ATOM    251  HA3 GLY A  11     -22.684   7.488  -3.946  1.00  0.00           H  
ATOM    252  N   LYS A  12     -19.988   9.081  -4.422  1.00 50.29           N  
ATOM    253  CA  LYS A  12     -18.891   9.978  -4.119  1.00 49.37           C  
ATOM    254  C   LYS A  12     -19.278  11.467  -4.452  1.00 47.24           C  
ATOM    255  O   LYS A  12     -18.887  12.426  -3.832  1.00 51.60           O  
ATOM    256  CB  LYS A  12     -17.619   9.616  -5.045  1.00 50.91           C  
ATOM    257  CG  LYS A  12     -17.470   8.157  -5.298  1.00 56.00           C  
ATOM    258  CD  LYS A  12     -17.077   7.476  -4.000  1.00 61.50           C  
ATOM    259  CE  LYS A  12     -16.685   6.034  -4.176  1.00 63.58           C  
ATOM    260  NZ  LYS A  12     -16.233   5.413  -2.942  1.00 66.04           N1+
ATOM    261  H   LYS A  12     -19.751   8.206  -4.866  1.00  0.00           H  
ATOM    262  HA  LYS A  12     -18.696   9.834  -3.056  1.00  0.00           H  
ATOM    263  HB2 LYS A  12     -17.656  10.028  -6.053  1.00  0.00           H  
ATOM    264  HB3 LYS A  12     -16.772  10.057  -4.519  1.00  0.00           H  
ATOM    265  HG2 LYS A  12     -18.375   7.736  -5.737  1.00  0.00           H  
ATOM    266  HG3 LYS A  12     -16.692   7.903  -6.018  1.00  0.00           H  
ATOM    267  HD2 LYS A  12     -16.256   7.994  -3.505  1.00  0.00           H  
ATOM    268  HD3 LYS A  12     -17.912   7.528  -3.300  1.00  0.00           H  
ATOM    269  HE2 LYS A  12     -17.431   5.431  -4.695  1.00  0.00           H  
ATOM    270  HE3 LYS A  12     -16.009   5.802  -4.999  1.00  0.00           H  
ATOM    271  HZ1 LYS A  12     -16.943   5.468  -2.227  1.00  0.00           H  
ATOM    272  HZ2 LYS A  12     -16.078   4.432  -3.129  1.00  0.00           H  
ATOM    273  HZ3 LYS A  12     -15.405   5.866  -2.582  1.00  0.00           H  
ATOM    274  N   VAL A  13     -20.088  11.605  -5.502  1.00 42.00           N  
ATOM    275  CA  VAL A  13     -20.513  12.855  -6.107  1.00 40.44           C  
ATOM    276  C   VAL A  13     -21.908  13.265  -5.723  1.00 36.28           C  
ATOM    277  O   VAL A  13     -22.115  14.439  -5.500  1.00 37.94           O  
ATOM    278  CB  VAL A  13     -20.405  12.690  -7.704  1.00 37.51           C  
ATOM    279  CG1 VAL A  13     -20.604  14.082  -8.451  1.00 39.50           C  
ATOM    280  CG2 VAL A  13     -19.050  12.116  -8.184  1.00 36.60           C  
ATOM    281  H   VAL A  13     -20.453  10.806  -6.000  1.00  0.00           H  
ATOM    282  HA  VAL A  13     -19.970  13.653  -5.600  1.00  0.00           H  
ATOM    283  HB  VAL A  13     -21.143  11.942  -7.992  1.00  0.00           H  
ATOM    284 HG11 VAL A  13     -21.540  14.606  -8.251  1.00  0.00           H  
ATOM    285 HG12 VAL A  13     -19.742  14.734  -8.306  1.00  0.00           H  
ATOM    286 HG13 VAL A  13     -20.611  13.808  -9.505  1.00  0.00           H  
ATOM    287 HG21 VAL A  13     -18.879  12.314  -9.242  1.00  0.00           H  
ATOM    288 HG22 VAL A  13     -18.190  12.491  -7.629  1.00  0.00           H  
ATOM    289 HG23 VAL A  13     -19.007  11.038  -8.027  1.00  0.00           H  
ATOM    290  N   GLU A  14     -22.857  12.319  -5.597  1.00 36.79           N  
ATOM    291  CA  GLU A  14     -24.266  12.536  -5.319  1.00 41.34           C  
ATOM    292  C   GLU A  14     -24.606  13.628  -4.209  1.00 45.17           C  
ATOM    293  O   GLU A  14     -25.596  14.357  -4.430  1.00 49.24           O  
ATOM    294  CB  GLU A  14     -24.981  11.179  -5.030  1.00 40.84           C  
ATOM    295  CG  GLU A  14     -25.205  10.404  -6.342  1.00 44.50           C  
ATOM    296  CD  GLU A  14     -25.965   9.083  -6.167  1.00 42.66           C  
ATOM    297  OE1 GLU A  14     -26.133   8.603  -5.025  1.00 41.31           O  
ATOM    298  OE2 GLU A  14     -26.358   8.528  -7.210  1.00 40.14           O1-
ATOM    299  H   GLU A  14     -22.617  11.392  -5.918  1.00  0.00           H  
ATOM    300  HA  GLU A  14     -24.677  12.920  -6.253  1.00  0.00           H  
ATOM    301  HB2 GLU A  14     -24.340  10.526  -4.436  1.00  0.00           H  
ATOM    302  HB3 GLU A  14     -25.921  11.470  -4.562  1.00  0.00           H  
ATOM    303  HG2 GLU A  14     -25.699  11.098  -7.021  1.00  0.00           H  
ATOM    304  HG3 GLU A  14     -24.297  10.365  -6.945  1.00  0.00           H  
ATOM    305  N   GLY A  15     -23.870  13.743  -3.127  1.00 48.21           N  
ATOM    306  CA  GLY A  15     -24.122  14.627  -1.951  1.00 52.31           C  
ATOM    307  C   GLY A  15     -23.702  16.057  -2.205  1.00 50.16           C  
ATOM    308  O   GLY A  15     -24.111  16.970  -1.487  1.00 49.36           O  
ATOM    309  H   GLY A  15     -22.956  13.323  -3.035  1.00  0.00           H  
ATOM    310  HA2 GLY A  15     -25.178  14.693  -1.693  1.00  0.00           H  
ATOM    311  HA3 GLY A  15     -23.527  14.286  -1.104  1.00  0.00           H  
ATOM    312  N   CYS A  16     -22.872  16.301  -3.279  1.00 47.59           N  
ATOM    313  CA  CYS A  16     -22.404  17.598  -3.825  1.00 46.33           C  
ATOM    314  C   CYS A  16     -23.443  18.329  -4.682  1.00 42.10           C  
ATOM    315  O   CYS A  16     -23.222  19.529  -4.957  1.00 42.58           O  
ATOM    316  CB  CYS A  16     -21.091  17.435  -4.623  1.00 48.59           C  
ATOM    317  SG  CYS A  16     -19.896  16.556  -3.589  1.00 53.96           S  
ATOM    318  H   CYS A  16     -22.702  15.477  -3.838  1.00  0.00           H  
ATOM    319  HA  CYS A  16     -22.153  18.302  -3.031  1.00  0.00           H  
ATOM    320  HB2 CYS A  16     -21.324  16.813  -5.487  1.00  0.00           H  
ATOM    321  HB3 CYS A  16     -20.742  18.446  -4.832  1.00  0.00           H  
ATOM    322  HG  CYS A  16     -19.114  16.207  -4.614  1.00  0.00           H  
ATOM    323  N   MET A  17     -24.469  17.595  -5.132  1.00 43.16           N  
ATOM    324  CA  MET A  17     -25.382  18.188  -6.114  1.00 45.44           C  
ATOM    325  C   MET A  17     -26.477  19.024  -5.436  1.00 49.83           C  
ATOM    326  O   MET A  17     -27.438  18.454  -4.804  1.00 54.88           O  
ATOM    327  CB  MET A  17     -25.859  17.076  -7.083  1.00 45.93           C  
ATOM    328  CG  MET A  17     -24.653  16.367  -7.701  1.00 45.55           C  
ATOM    329  SD  MET A  17     -23.702  17.307  -8.928  1.00 49.47           S  
ATOM    330  CE  MET A  17     -24.914  18.488  -9.529  1.00 49.99           C  
ATOM    331  H   MET A  17     -24.687  16.632  -4.918  1.00  0.00           H  
ATOM    332  HA  MET A  17     -24.854  18.906  -6.742  1.00  0.00           H  
ATOM    333  HB2 MET A  17     -26.445  16.418  -6.441  1.00  0.00           H  
ATOM    334  HB3 MET A  17     -26.548  17.527  -7.797  1.00  0.00           H  
ATOM    335  HG2 MET A  17     -24.010  15.851  -6.988  1.00  0.00           H  
ATOM    336  HG3 MET A  17     -24.921  15.466  -8.254  1.00  0.00           H  
ATOM    337  HE1 MET A  17     -25.822  17.960  -9.819  1.00  0.00           H  
ATOM    338  HE2 MET A  17     -25.057  19.259  -8.772  1.00  0.00           H  
ATOM    339  HE3 MET A  17     -24.583  18.885 -10.488  1.00  0.00           H  
ATOM    340  N   VAL A  18     -26.287  20.393  -5.378  1.00 49.78           N  
ATOM    341  CA  VAL A  18     -27.295  21.298  -4.750  1.00 47.77           C  
ATOM    342  C   VAL A  18     -28.082  22.077  -5.827  1.00 47.92           C  
ATOM    343  O   VAL A  18     -27.598  22.304  -6.931  1.00 47.73           O  
ATOM    344  CB  VAL A  18     -26.537  22.357  -3.798  1.00 50.10           C  
ATOM    345  CG1 VAL A  18     -25.876  21.623  -2.611  1.00 49.80           C  
ATOM    346  CG2 VAL A  18     -25.553  23.415  -4.435  1.00 49.13           C  
ATOM    347  H   VAL A  18     -25.609  20.808  -6.002  1.00  0.00           H  
ATOM    348  HA  VAL A  18     -28.047  20.745  -4.187  1.00  0.00           H  
ATOM    349  HB  VAL A  18     -27.296  22.950  -3.288  1.00  0.00           H  
ATOM    350 HG11 VAL A  18     -25.071  20.934  -2.867  1.00  0.00           H  
ATOM    351 HG12 VAL A  18     -25.516  22.446  -1.993  1.00  0.00           H  
ATOM    352 HG13 VAL A  18     -26.628  21.020  -2.102  1.00  0.00           H  
ATOM    353 HG21 VAL A  18     -25.210  24.068  -3.633  1.00  0.00           H  
ATOM    354 HG22 VAL A  18     -24.664  22.901  -4.800  1.00  0.00           H  
ATOM    355 HG23 VAL A  18     -25.917  24.048  -5.244  1.00  0.00           H  
ATOM    356  N   GLN A  19     -29.316  22.420  -5.535  1.00 48.04           N  
ATOM    357  CA  GLN A  19     -30.036  23.503  -6.296  1.00 48.38           C  
ATOM    358  C   GLN A  19     -29.337  24.891  -6.271  1.00 48.88           C  
ATOM    359  O   GLN A  19     -28.718  25.189  -5.269  1.00 48.46           O  
ATOM    360  CB  GLN A  19     -31.436  23.548  -5.772  1.00 50.23           C  
ATOM    361  CG  GLN A  19     -32.416  24.520  -6.527  1.00 52.06           C  
ATOM    362  CD  GLN A  19     -33.864  24.520  -5.954  1.00 55.52           C  
ATOM    363  NE2 GLN A  19     -34.103  25.262  -4.894  1.00 57.41           N  
ATOM    364  OE1 GLN A  19     -34.688  23.811  -6.382  1.00 57.13           O  
ATOM    365  H   GLN A  19     -29.825  22.149  -4.706  1.00  0.00           H  
ATOM    366  HA  GLN A  19     -30.158  23.128  -7.312  1.00  0.00           H  
ATOM    367  HB2 GLN A  19     -31.790  22.517  -5.785  1.00  0.00           H  
ATOM    368  HB3 GLN A  19     -31.440  23.841  -4.722  1.00  0.00           H  
ATOM    369  HG2 GLN A  19     -32.040  25.533  -6.390  1.00  0.00           H  
ATOM    370  HG3 GLN A  19     -32.513  24.284  -7.587  1.00  0.00           H  
ATOM    371 HE21 GLN A  19     -33.444  25.975  -4.617  1.00  0.00           H  
ATOM    372 HE22 GLN A  19     -35.011  25.418  -4.479  1.00  0.00           H  
ATOM    373  N   VAL A  20     -29.654  25.709  -7.299  1.00 51.85           N  
ATOM    374  CA  VAL A  20     -29.242  27.100  -7.375  1.00 51.64           C  
ATOM    375  C   VAL A  20     -30.230  27.776  -8.396  1.00 56.37           C  
ATOM    376  O   VAL A  20     -30.723  27.120  -9.324  1.00 61.94           O  
ATOM    377  CB  VAL A  20     -27.673  27.128  -7.689  1.00 50.36           C  
ATOM    378  CG1 VAL A  20     -27.260  26.358  -8.990  1.00 45.09           C  
ATOM    379  CG2 VAL A  20     -27.053  28.491  -7.712  1.00 50.70           C  
ATOM    380  H   VAL A  20     -30.331  25.488  -8.015  1.00  0.00           H  
ATOM    381  HA  VAL A  20     -29.322  27.585  -6.402  1.00  0.00           H  
ATOM    382  HB  VAL A  20     -27.240  26.490  -6.918  1.00  0.00           H  
ATOM    383 HG11 VAL A  20     -27.311  26.933  -9.914  1.00  0.00           H  
ATOM    384 HG12 VAL A  20     -26.291  25.858  -8.973  1.00  0.00           H  
ATOM    385 HG13 VAL A  20     -27.835  25.438  -9.092  1.00  0.00           H  
ATOM    386 HG21 VAL A  20     -27.282  29.104  -6.841  1.00  0.00           H  
ATOM    387 HG22 VAL A  20     -25.974  28.365  -7.795  1.00  0.00           H  
ATOM    388 HG23 VAL A  20     -27.417  29.076  -8.557  1.00  0.00           H  
ATOM    389  N   THR A  21     -30.417  29.062  -8.218  1.00 59.07           N  
ATOM    390  CA  THR A  21     -31.188  30.096  -9.029  1.00 59.24           C  
ATOM    391  C   THR A  21     -30.994  31.472  -8.368  1.00 62.29           C  
ATOM    392  O   THR A  21     -30.718  31.509  -7.139  1.00 60.36           O  
ATOM    393  CB  THR A  21     -32.729  29.759  -9.050  1.00 53.37           C  
ATOM    394  CG2 THR A  21     -33.490  29.877  -7.743  1.00 55.83           C  
ATOM    395  OG1 THR A  21     -33.284  30.581 -10.014  1.00 54.98           O  
ATOM    396  H   THR A  21     -30.052  29.478  -7.373  1.00  0.00           H  
ATOM    397  HA  THR A  21     -30.763  30.076 -10.033  1.00  0.00           H  
ATOM    398  HB  THR A  21     -32.792  28.751  -9.459  1.00  0.00           H  
ATOM    399  HG1 THR A  21     -32.787  30.347 -10.801  1.00  0.00           H  
ATOM    400 HG21 THR A  21     -33.326  30.768  -7.137  1.00  0.00           H  
ATOM    401 HG22 THR A  21     -34.555  29.682  -7.866  1.00  0.00           H  
ATOM    402 HG23 THR A  21     -32.990  29.087  -7.183  1.00  0.00           H  
ATOM    403  N   CYS A  22     -31.241  32.471  -9.166  1.00 63.78           N  
ATOM    404  CA  CYS A  22     -31.580  33.839  -8.734  1.00 65.33           C  
ATOM    405  C   CYS A  22     -33.140  33.988  -8.608  1.00 61.18           C  
ATOM    406  O   CYS A  22     -33.647  35.058  -8.268  1.00 64.92           O  
ATOM    407  CB  CYS A  22     -30.867  35.028  -9.434  1.00 65.83           C  
ATOM    408  SG  CYS A  22     -29.052  35.186  -9.154  1.00 63.73           S  
ATOM    409  H   CYS A  22     -31.393  32.407 -10.162  1.00  0.00           H  
ATOM    410  HA  CYS A  22     -31.122  33.748  -7.749  1.00  0.00           H  
ATOM    411  HB2 CYS A  22     -31.052  34.904 -10.501  1.00  0.00           H  
ATOM    412  HB3 CYS A  22     -31.315  35.989  -9.181  1.00  0.00           H  
ATOM    413  HG  CYS A  22     -29.154  35.437  -7.846  1.00  0.00           H  
ATOM    414  N   GLY A  23     -33.912  32.984  -8.987  1.00 61.24           N  
ATOM    415  CA  GLY A  23     -35.375  32.908  -9.030  1.00 61.54           C  
ATOM    416  C   GLY A  23     -35.878  32.938 -10.529  1.00 65.71           C  
ATOM    417  O   GLY A  23     -37.071  32.801 -10.739  1.00 71.12           O  
ATOM    418  H   GLY A  23     -33.527  32.074  -9.197  1.00  0.00           H  
ATOM    419  HA2 GLY A  23     -35.748  31.973  -8.613  1.00  0.00           H  
ATOM    420  HA3 GLY A  23     -35.838  33.717  -8.466  1.00  0.00           H  
ATOM    421  N   THR A  24     -34.974  33.031 -11.514  1.00 70.22           N  
ATOM    422  CA  THR A  24     -35.383  33.217 -12.892  1.00 71.64           C  
ATOM    423  C   THR A  24     -35.028  31.933 -13.782  1.00 72.40           C  
ATOM    424  O   THR A  24     -35.893  31.300 -14.366  1.00 77.25           O  
ATOM    425  CB  THR A  24     -34.750  34.483 -13.385  1.00 72.87           C  
ATOM    426  CG2 THR A  24     -35.356  35.699 -12.623  1.00 73.70           C  
ATOM    427  OG1 THR A  24     -33.314  34.551 -13.200  1.00 71.21           O  
ATOM    428  H   THR A  24     -34.012  32.937 -11.220  1.00  0.00           H  
ATOM    429  HA  THR A  24     -36.443  33.459 -12.967  1.00  0.00           H  
ATOM    430  HB  THR A  24     -34.941  34.549 -14.456  1.00  0.00           H  
ATOM    431  HG1 THR A  24     -32.911  34.679 -14.062  1.00  0.00           H  
ATOM    432 HG21 THR A  24     -34.725  36.581 -12.736  1.00  0.00           H  
ATOM    433 HG22 THR A  24     -36.320  35.933 -13.075  1.00  0.00           H  
ATOM    434 HG23 THR A  24     -35.482  35.460 -11.567  1.00  0.00           H  
ATOM    435  N   THR A  25     -33.740  31.528 -13.681  1.00 65.84           N  
ATOM    436  CA  THR A  25     -33.205  30.348 -14.315  1.00 59.80           C  
ATOM    437  C   THR A  25     -32.729  29.417 -13.236  1.00 54.20           C  
ATOM    438  O   THR A  25     -31.930  29.768 -12.375  1.00 50.30           O  
ATOM    439  CB  THR A  25     -31.990  30.797 -15.165  1.00 56.93           C  
ATOM    440  CG2 THR A  25     -31.271  29.584 -15.848  1.00 56.34           C  
ATOM    441  OG1 THR A  25     -32.484  31.608 -16.206  1.00 56.30           O  
ATOM    442  H   THR A  25     -33.157  32.018 -13.018  1.00  0.00           H  
ATOM    443  HA  THR A  25     -34.025  29.864 -14.845  1.00  0.00           H  
ATOM    444  HB  THR A  25     -31.274  31.379 -14.584  1.00  0.00           H  
ATOM    445  HG1 THR A  25     -32.522  32.520 -15.907  1.00  0.00           H  
ATOM    446 HG21 THR A  25     -30.712  28.975 -15.137  1.00  0.00           H  
ATOM    447 HG22 THR A  25     -31.868  28.895 -16.445  1.00  0.00           H  
ATOM    448 HG23 THR A  25     -30.454  29.799 -16.537  1.00  0.00           H  
ATOM    449  N   THR A  26     -33.133  28.167 -13.290  1.00 53.02           N  
ATOM    450  CA  THR A  26     -32.826  27.192 -12.197  1.00 52.60           C  
ATOM    451  C   THR A  26     -31.929  26.092 -12.676  1.00 51.20           C  
ATOM    452  O   THR A  26     -32.231  25.532 -13.766  1.00 56.92           O  
ATOM    453  CB  THR A  26     -34.111  26.550 -11.501  1.00 51.30           C  
ATOM    454  CG2 THR A  26     -33.949  25.727 -10.249  1.00 51.82           C  
ATOM    455  OG1 THR A  26     -34.930  27.623 -11.237  1.00 56.27           O  
ATOM    456  H   THR A  26     -33.920  27.954 -13.885  1.00  0.00           H  
ATOM    457  HA  THR A  26     -32.280  27.624 -11.358  1.00  0.00           H  
ATOM    458  HB  THR A  26     -34.745  25.948 -12.152  1.00  0.00           H  
ATOM    459  HG1 THR A  26     -35.185  27.934 -12.108  1.00  0.00           H  
ATOM    460 HG21 THR A  26     -33.301  24.859 -10.369  1.00  0.00           H  
ATOM    461 HG22 THR A  26     -33.420  26.295  -9.484  1.00  0.00           H  
ATOM    462 HG23 THR A  26     -34.895  25.358  -9.851  1.00  0.00           H  
ATOM    463  N   LEU A  27     -30.939  25.763 -11.874  1.00 49.36           N  
ATOM    464  CA  LEU A  27     -29.788  24.912 -12.327  1.00 49.30           C  
ATOM    465  C   LEU A  27     -29.322  23.942 -11.247  1.00 50.02           C  
ATOM    466  O   LEU A  27     -29.820  23.961 -10.163  1.00 51.64           O  
ATOM    467  CB  LEU A  27     -28.617  25.793 -12.882  1.00 49.22           C  
ATOM    468  CG  LEU A  27     -28.983  26.662 -14.117  1.00 50.24           C  
ATOM    469  CD1 LEU A  27     -27.838  27.645 -14.411  1.00 50.86           C  
ATOM    470  CD2 LEU A  27     -29.289  25.827 -15.363  1.00 49.25           C  
ATOM    471  H   LEU A  27     -30.806  26.229 -10.987  1.00  0.00           H  
ATOM    472  HA  LEU A  27     -30.218  24.329 -13.142  1.00  0.00           H  
ATOM    473  HB2 LEU A  27     -28.092  26.425 -12.165  1.00  0.00           H  
ATOM    474  HB3 LEU A  27     -27.795  25.122 -13.134  1.00  0.00           H  
ATOM    475  HG  LEU A  27     -29.801  27.309 -13.802  1.00  0.00           H  
ATOM    476 HD11 LEU A  27     -27.061  27.772 -13.657  1.00  0.00           H  
ATOM    477 HD12 LEU A  27     -27.197  27.464 -15.273  1.00  0.00           H  
ATOM    478 HD13 LEU A  27     -28.244  28.586 -14.782  1.00  0.00           H  
ATOM    479 HD21 LEU A  27     -28.738  26.075 -16.270  1.00  0.00           H  
ATOM    480 HD22 LEU A  27     -29.328  24.751 -15.190  1.00  0.00           H  
ATOM    481 HD23 LEU A  27     -30.340  25.932 -15.631  1.00  0.00           H  
ATOM    482  N   ASN A  28     -28.331  23.068 -11.579  1.00 49.39           N  
ATOM    483  CA  ASN A  28     -27.614  22.250 -10.591  1.00 46.28           C  
ATOM    484  C   ASN A  28     -26.299  22.979 -10.279  1.00 45.84           C  
ATOM    485  O   ASN A  28     -25.578  23.485 -11.241  1.00 43.04           O  
ATOM    486  CB  ASN A  28     -27.312  20.936 -11.233  1.00 47.93           C  
ATOM    487  CG  ASN A  28     -28.524  20.159 -11.668  1.00 46.95           C  
ATOM    488  ND2 ASN A  28     -28.887  20.166 -12.890  1.00 39.02           N  
ATOM    489  OD1 ASN A  28     -29.196  19.541 -10.808  1.00 43.86           O  
ATOM    490  H   ASN A  28     -27.748  23.079 -12.404  1.00  0.00           H  
ATOM    491  HA  ASN A  28     -28.222  22.073  -9.704  1.00  0.00           H  
ATOM    492  HB2 ASN A  28     -26.688  21.022 -12.122  1.00  0.00           H  
ATOM    493  HB3 ASN A  28     -26.716  20.230 -10.655  1.00  0.00           H  
ATOM    494 HD21 ASN A  28     -28.406  20.713 -13.590  1.00  0.00           H  
ATOM    495 HD22 ASN A  28     -29.699  19.644 -13.186  1.00  0.00           H  
ATOM    496  N   GLY A  29     -25.939  23.027  -8.996  1.00 48.84           N  
ATOM    497  CA  GLY A  29     -24.712  23.497  -8.391  1.00 44.19           C  
ATOM    498  C   GLY A  29     -23.805  22.359  -7.887  1.00 46.12           C  
ATOM    499  O   GLY A  29     -24.311  21.329  -7.388  1.00 41.10           O  
ATOM    500  H   GLY A  29     -26.664  22.636  -8.411  1.00  0.00           H  
ATOM    501  HA2 GLY A  29     -24.243  24.170  -9.108  1.00  0.00           H  
ATOM    502  HA3 GLY A  29     -24.927  24.218  -7.602  1.00  0.00           H  
ATOM    503  N   LEU A  30     -22.524  22.484  -8.218  1.00 45.69           N  
ATOM    504  CA  LEU A  30     -21.476  21.583  -7.607  1.00 47.10           C  
ATOM    505  C   LEU A  30     -20.958  22.199  -6.255  1.00 47.30           C  
ATOM    506  O   LEU A  30     -20.054  23.004  -6.191  1.00 48.88           O  
ATOM    507  CB  LEU A  30     -20.365  21.255  -8.578  1.00 48.79           C  
ATOM    508  CG  LEU A  30     -20.162  19.761  -8.855  1.00 45.06           C  
ATOM    509  CD1 LEU A  30     -19.086  19.700  -9.965  1.00 43.24           C  
ATOM    510  CD2 LEU A  30     -19.670  19.011  -7.579  1.00 44.90           C  
ATOM    511  H   LEU A  30     -22.240  23.319  -8.710  1.00  0.00           H  
ATOM    512  HA  LEU A  30     -21.893  20.610  -7.349  1.00  0.00           H  
ATOM    513  HB2 LEU A  30     -20.748  21.613  -9.534  1.00  0.00           H  
ATOM    514  HB3 LEU A  30     -19.422  21.740  -8.325  1.00  0.00           H  
ATOM    515  HG  LEU A  30     -21.147  19.370  -9.110  1.00  0.00           H  
ATOM    516 HD11 LEU A  30     -18.909  18.643 -10.167  1.00  0.00           H  
ATOM    517 HD12 LEU A  30     -19.311  20.125 -10.944  1.00  0.00           H  
ATOM    518 HD13 LEU A  30     -18.166  20.247  -9.760  1.00  0.00           H  
ATOM    519 HD21 LEU A  30     -18.619  18.725  -7.619  1.00  0.00           H  
ATOM    520 HD22 LEU A  30     -19.847  19.602  -6.681  1.00  0.00           H  
ATOM    521 HD23 LEU A  30     -20.325  18.144  -7.497  1.00  0.00           H  
ATOM    522  N   TRP A  31     -21.659  21.960  -5.159  1.00 47.10           N  
ATOM    523  CA  TRP A  31     -21.206  22.267  -3.826  1.00 45.74           C  
ATOM    524  C   TRP A  31     -19.900  21.488  -3.424  1.00 45.83           C  
ATOM    525  O   TRP A  31     -19.863  20.266  -3.290  1.00 46.59           O  
ATOM    526  CB  TRP A  31     -22.303  21.951  -2.768  1.00 45.21           C  
ATOM    527  CG  TRP A  31     -22.295  22.358  -1.305  1.00 48.32           C  
ATOM    528  CD1 TRP A  31     -21.751  23.512  -0.770  1.00 51.81           C  
ATOM    529  CD2 TRP A  31     -22.998  21.667  -0.197  1.00 48.79           C  
ATOM    530  CE2 TRP A  31     -22.894  22.496   0.961  1.00 50.11           C  
ATOM    531  CE3 TRP A  31     -23.817  20.523  -0.052  1.00 50.21           C  
ATOM    532  NE1 TRP A  31     -22.135  23.581   0.565  1.00 52.04           N  
ATOM    533  CZ2 TRP A  31     -23.467  22.208   2.201  1.00 53.24           C  
ATOM    534  CZ3 TRP A  31     -24.456  20.230   1.157  1.00 54.72           C  
ATOM    535  CH2 TRP A  31     -24.320  21.052   2.282  1.00 54.48           C  
ATOM    536  H   TRP A  31     -22.384  21.259  -5.215  1.00  0.00           H  
ATOM    537  HA  TRP A  31     -20.860  23.300  -3.794  1.00  0.00           H  
ATOM    538  HB2 TRP A  31     -23.140  22.534  -3.152  1.00  0.00           H  
ATOM    539  HB3 TRP A  31     -22.428  20.868  -2.738  1.00  0.00           H  
ATOM    540  HD1 TRP A  31     -20.996  24.092  -1.280  1.00  0.00           H  
ATOM    541  HE1 TRP A  31     -21.686  24.242   1.183  1.00  0.00           H  
ATOM    542  HE3 TRP A  31     -23.907  19.894  -0.925  1.00  0.00           H  
ATOM    543  HZ2 TRP A  31     -23.177  22.846   3.023  1.00  0.00           H  
ATOM    544  HZ3 TRP A  31     -25.115  19.386   1.298  1.00  0.00           H  
ATOM    545  HH2 TRP A  31     -24.802  20.726   3.192  1.00  0.00           H  
ATOM    546  N   LEU A  32     -18.796  22.239  -3.473  1.00 46.27           N  
ATOM    547  CA  LEU A  32     -17.471  21.750  -3.189  1.00 45.87           C  
ATOM    548  C   LEU A  32     -17.012  22.604  -1.945  1.00 40.91           C  
ATOM    549  O   LEU A  32     -16.358  23.630  -1.968  1.00 42.64           O  
ATOM    550  CB  LEU A  32     -16.525  21.995  -4.351  1.00 48.10           C  
ATOM    551  CG  LEU A  32     -16.804  20.883  -5.402  1.00 45.90           C  
ATOM    552  CD1 LEU A  32     -15.911  21.166  -6.596  1.00 49.50           C  
ATOM    553  CD2 LEU A  32     -16.580  19.433  -4.900  1.00 40.90           C  
ATOM    554  H   LEU A  32     -18.913  23.238  -3.557  1.00  0.00           H  
ATOM    555  HA  LEU A  32     -17.433  20.680  -2.988  1.00  0.00           H  
ATOM    556  HB2 LEU A  32     -16.639  22.966  -4.834  1.00  0.00           H  
ATOM    557  HB3 LEU A  32     -15.516  21.846  -3.969  1.00  0.00           H  
ATOM    558  HG  LEU A  32     -17.855  20.923  -5.685  1.00  0.00           H  
ATOM    559 HD11 LEU A  32     -15.249  20.324  -6.795  1.00  0.00           H  
ATOM    560 HD12 LEU A  32     -16.528  21.212  -7.493  1.00  0.00           H  
ATOM    561 HD13 LEU A  32     -15.326  22.069  -6.418  1.00  0.00           H  
ATOM    562 HD21 LEU A  32     -16.057  18.701  -5.515  1.00  0.00           H  
ATOM    563 HD22 LEU A  32     -16.087  19.334  -3.933  1.00  0.00           H  
ATOM    564 HD23 LEU A  32     -17.546  19.019  -4.612  1.00  0.00           H  
ATOM    565  N   ASP A  33     -17.359  22.004  -0.822  1.00 45.66           N  
ATOM    566  CA  ASP A  33     -17.038  22.503   0.483  1.00 49.01           C  
ATOM    567  C   ASP A  33     -17.864  23.778   0.682  1.00 52.33           C  
ATOM    568  O   ASP A  33     -19.066  23.662   0.733  1.00 44.74           O  
ATOM    569  CB  ASP A  33     -15.533  22.786   0.824  1.00 50.13           C  
ATOM    570  CG  ASP A  33     -14.671  21.437   0.736  1.00 52.05           C  
ATOM    571  OD1 ASP A  33     -13.417  21.617   0.561  1.00 47.69           O  
ATOM    572  OD2 ASP A  33     -15.115  20.362   1.190  1.00 49.60           O1-
ATOM    573  H   ASP A  33     -17.768  21.084  -0.734  1.00  0.00           H  
ATOM    574  HA  ASP A  33     -17.496  21.880   1.251  1.00  0.00           H  
ATOM    575  HB2 ASP A  33     -15.081  23.599   0.255  1.00  0.00           H  
ATOM    576  HB3 ASP A  33     -15.555  23.149   1.851  1.00  0.00           H  
ATOM    577  N   ASP A  34     -17.265  24.978   0.784  1.00 54.46           N  
ATOM    578  CA  ASP A  34     -18.033  26.207   0.983  1.00 54.53           C  
ATOM    579  C   ASP A  34     -18.071  27.109  -0.338  1.00 54.88           C  
ATOM    580  O   ASP A  34     -18.353  28.301  -0.271  1.00 54.77           O  
ATOM    581  CB  ASP A  34     -17.556  26.998   2.247  1.00 55.97           C  
ATOM    582  CG  ASP A  34     -16.097  26.984   2.583  1.00 53.88           C  
ATOM    583  OD1 ASP A  34     -15.792  27.204   3.819  1.00 50.88           O  
ATOM    584  OD2 ASP A  34     -15.164  27.018   1.734  1.00 54.19           O1-
ATOM    585  H   ASP A  34     -16.258  25.055   0.753  1.00  0.00           H  
ATOM    586  HA  ASP A  34     -19.087  26.018   1.187  1.00  0.00           H  
ATOM    587  HB2 ASP A  34     -17.878  28.037   2.177  1.00  0.00           H  
ATOM    588  HB3 ASP A  34     -18.060  26.441   3.037  1.00  0.00           H  
ATOM    589  N   VAL A  35     -17.854  26.470  -1.529  1.00 49.58           N  
ATOM    590  CA  VAL A  35     -18.084  27.123  -2.833  1.00 47.37           C  
ATOM    591  C   VAL A  35     -19.122  26.270  -3.571  1.00 49.51           C  
ATOM    592  O   VAL A  35     -19.014  25.080  -3.494  1.00 54.33           O  
ATOM    593  CB  VAL A  35     -16.810  27.200  -3.639  1.00 45.29           C  
ATOM    594  CG1 VAL A  35     -17.019  28.114  -4.798  1.00 42.92           C  
ATOM    595  CG2 VAL A  35     -15.653  27.627  -2.841  1.00 43.18           C  
ATOM    596  H   VAL A  35     -17.655  25.483  -1.598  1.00  0.00           H  
ATOM    597  HA  VAL A  35     -18.496  28.114  -2.640  1.00  0.00           H  
ATOM    598  HB  VAL A  35     -16.534  26.226  -4.042  1.00  0.00           H  
ATOM    599 HG11 VAL A  35     -16.115  28.057  -5.405  1.00  0.00           H  
ATOM    600 HG12 VAL A  35     -17.874  27.873  -5.429  1.00  0.00           H  
ATOM    601 HG13 VAL A  35     -17.078  29.191  -4.640  1.00  0.00           H  
ATOM    602 HG21 VAL A  35     -15.889  28.524  -2.269  1.00  0.00           H  
ATOM    603 HG22 VAL A  35     -15.305  26.875  -2.133  1.00  0.00           H  
ATOM    604 HG23 VAL A  35     -14.794  27.952  -3.428  1.00  0.00           H  
ATOM    605  N   VAL A  36     -20.077  26.880  -4.255  1.00 49.48           N  
ATOM    606  CA  VAL A  36     -21.022  26.231  -5.126  1.00 46.95           C  
ATOM    607  C   VAL A  36     -20.798  26.709  -6.586  1.00 48.09           C  
ATOM    608  O   VAL A  36     -20.915  27.869  -6.901  1.00 54.49           O  
ATOM    609  CB  VAL A  36     -22.479  26.651  -4.717  1.00 45.12           C  
ATOM    610  CG1 VAL A  36     -23.588  26.140  -5.678  1.00 44.80           C  
ATOM    611  CG2 VAL A  36     -22.779  26.078  -3.335  1.00 47.72           C  
ATOM    612  H   VAL A  36     -20.199  27.879  -4.171  1.00  0.00           H  
ATOM    613  HA  VAL A  36     -20.948  25.145  -5.183  1.00  0.00           H  
ATOM    614  HB  VAL A  36     -22.592  27.719  -4.526  1.00  0.00           H  
ATOM    615 HG11 VAL A  36     -23.372  25.086  -5.857  1.00  0.00           H  
ATOM    616 HG12 VAL A  36     -24.571  26.161  -5.207  1.00  0.00           H  
ATOM    617 HG13 VAL A  36     -23.706  26.676  -6.619  1.00  0.00           H  
ATOM    618 HG21 VAL A  36     -22.403  25.063  -3.203  1.00  0.00           H  
ATOM    619 HG22 VAL A  36     -22.247  26.657  -2.580  1.00  0.00           H  
ATOM    620 HG23 VAL A  36     -23.843  25.943  -3.141  1.00  0.00           H  
ATOM    621  N   TYR A  37     -20.299  25.800  -7.411  1.00 48.68           N  
ATOM    622  CA  TYR A  37     -19.976  26.131  -8.826  1.00 44.25           C  
ATOM    623  C   TYR A  37     -21.321  26.015  -9.594  1.00 48.25           C  
ATOM    624  O   TYR A  37     -22.067  25.099  -9.327  1.00 54.45           O  
ATOM    625  CB  TYR A  37     -18.836  25.187  -9.327  1.00 43.40           C  
ATOM    626  CG  TYR A  37     -17.472  25.433  -8.815  1.00 42.58           C  
ATOM    627  CD1 TYR A  37     -17.099  25.086  -7.482  1.00 41.82           C  
ATOM    628  CD2 TYR A  37     -16.625  26.219  -9.669  1.00 44.77           C  
ATOM    629  CE1 TYR A  37     -15.866  25.555  -7.000  1.00 46.72           C  
ATOM    630  CE2 TYR A  37     -15.380  26.577  -9.161  1.00 45.32           C  
ATOM    631  CZ  TYR A  37     -15.024  26.227  -7.894  1.00 48.27           C  
ATOM    632  OH  TYR A  37     -13.806  26.673  -7.364  1.00 51.68           O  
ATOM    633  H   TYR A  37     -19.972  24.935  -7.005  1.00  0.00           H  
ATOM    634  HA  TYR A  37     -19.553  27.124  -8.977  1.00  0.00           H  
ATOM    635  HB2 TYR A  37     -19.155  24.192  -9.016  1.00  0.00           H  
ATOM    636  HB3 TYR A  37     -18.799  25.192 -10.417  1.00  0.00           H  
ATOM    637  HD1 TYR A  37     -17.696  24.426  -6.869  1.00  0.00           H  
ATOM    638  HD2 TYR A  37     -16.817  26.413 -10.714  1.00  0.00           H  
ATOM    639  HE1 TYR A  37     -15.503  25.160  -6.063  1.00  0.00           H  
ATOM    640  HE2 TYR A  37     -14.746  27.223  -9.750  1.00  0.00           H  
ATOM    641  HH  TYR A  37     -13.184  26.733  -8.093  1.00  0.00           H  
ATOM    642  N   CYS A  38     -21.652  26.876 -10.555  1.00 49.75           N  
ATOM    643  CA  CYS A  38     -22.803  26.723 -11.524  1.00 44.45           C  
ATOM    644  C   CYS A  38     -22.432  27.510 -12.816  1.00 45.78           C  
ATOM    645  O   CYS A  38     -21.481  28.288 -12.834  1.00 43.39           O  
ATOM    646  CB  CYS A  38     -24.172  26.988 -10.890  1.00 45.87           C  
ATOM    647  SG  CYS A  38     -24.335  28.703 -10.473  1.00 45.61           S  
ATOM    648  H   CYS A  38     -21.030  27.655 -10.720  1.00  0.00           H  
ATOM    649  HA  CYS A  38     -22.758  25.682 -11.846  1.00  0.00           H  
ATOM    650  HB2 CYS A  38     -25.032  26.713 -11.501  1.00  0.00           H  
ATOM    651  HB3 CYS A  38     -24.202  26.439  -9.949  1.00  0.00           H  
ATOM    652  HG  CYS A  38     -23.343  28.712  -9.579  1.00  0.00           H  
ATOM    653  N   PRO A  39     -23.144  27.231 -13.942  1.00 48.41           N  
ATOM    654  CA  PRO A  39     -23.104  27.905 -15.330  1.00 48.99           C  
ATOM    655  C   PRO A  39     -23.496  29.381 -15.137  1.00 57.44           C  
ATOM    656  O   PRO A  39     -24.311  29.738 -14.261  1.00 67.79           O  
ATOM    657  CB  PRO A  39     -24.081  27.199 -16.199  1.00 46.36           C  
ATOM    658  CG  PRO A  39     -24.339  25.853 -15.544  1.00 48.03           C  
ATOM    659  CD  PRO A  39     -24.247  26.281 -14.050  1.00 47.09           C  
ATOM    660  HA  PRO A  39     -22.117  27.774 -15.775  1.00  0.00           H  
ATOM    661  HB2 PRO A  39     -24.971  27.827 -16.161  1.00  0.00           H  
ATOM    662  HB3 PRO A  39     -23.687  27.019 -17.199  1.00  0.00           H  
ATOM    663  HG2 PRO A  39     -25.316  25.394 -15.698  1.00  0.00           H  
ATOM    664  HG3 PRO A  39     -23.547  25.131 -15.744  1.00  0.00           H  
ATOM    665  HD2 PRO A  39     -25.190  26.780 -13.824  1.00  0.00           H  
ATOM    666  HD3 PRO A  39     -24.205  25.431 -13.370  1.00  0.00           H  
ATOM    667  N   ARG A  40     -22.810  30.299 -15.859  1.00 51.67           N  
ATOM    668  CA  ARG A  40     -22.930  31.755 -15.596  1.00 48.39           C  
ATOM    669  C   ARG A  40     -24.222  32.379 -16.039  1.00 46.71           C  
ATOM    670  O   ARG A  40     -24.582  33.432 -15.512  1.00 47.16           O  
ATOM    671  CB  ARG A  40     -21.712  32.476 -16.109  1.00 51.24           C  
ATOM    672  CG  ARG A  40     -21.618  32.751 -17.590  1.00 50.08           C  
ATOM    673  CD  ARG A  40     -20.494  33.664 -18.092  1.00 49.64           C  
ATOM    674  NE  ARG A  40     -20.234  33.462 -19.577  1.00 52.93           N  
ATOM    675  CZ  ARG A  40     -19.301  33.885 -20.448  1.00 50.05           C  
ATOM    676  NH1 ARG A  40     -18.122  34.363 -20.018  1.00 48.50           N1+
ATOM    677  NH2 ARG A  40     -19.533  33.704 -21.732  1.00 50.70           N1+
ATOM    678  H   ARG A  40     -22.167  29.975 -16.567  1.00  0.00           H  
ATOM    679  HA  ARG A  40     -22.845  31.923 -14.522  1.00  0.00           H  
ATOM    680  HB2 ARG A  40     -21.569  33.491 -15.739  1.00  0.00           H  
ATOM    681  HB3 ARG A  40     -20.834  31.954 -15.727  1.00  0.00           H  
ATOM    682  HG2 ARG A  40     -21.608  31.777 -18.080  1.00  0.00           H  
ATOM    683  HG3 ARG A  40     -22.517  33.246 -17.957  1.00  0.00           H  
ATOM    684  HD2 ARG A  40     -20.806  34.705 -18.018  1.00  0.00           H  
ATOM    685  HD3 ARG A  40     -19.578  33.518 -17.518  1.00  0.00           H  
ATOM    686  HE  ARG A  40     -21.022  33.039 -20.046  1.00  0.00           H  
ATOM    687 HH11 ARG A  40     -17.774  34.240 -19.077  1.00  0.00           H  
ATOM    688 HH12 ARG A  40     -17.760  35.025 -20.689  1.00  0.00           H  
ATOM    689 HH21 ARG A  40     -20.316  33.171 -22.085  1.00  0.00           H  
ATOM    690 HH22 ARG A  40     -18.874  33.759 -22.495  1.00  0.00           H  
ATOM    691  N   HIS A  41     -25.025  31.733 -16.893  1.00 49.39           N  
ATOM    692  CA  HIS A  41     -26.315  32.204 -17.266  1.00 51.54           C  
ATOM    693  C   HIS A  41     -27.354  32.011 -16.190  1.00 54.23           C  
ATOM    694  O   HIS A  41     -28.496  32.335 -16.402  1.00 56.34           O  
ATOM    695  CB  HIS A  41     -26.733  31.693 -18.648  1.00 52.00           C  
ATOM    696  CG  HIS A  41     -27.056  30.242 -18.745  1.00 54.18           C  
ATOM    697  CD2 HIS A  41     -28.253  29.614 -18.685  1.00 55.76           C  
ATOM    698  ND1 HIS A  41     -26.008  29.270 -18.711  1.00 56.65           N  
ATOM    699  CE1 HIS A  41     -26.617  28.086 -18.729  1.00 56.71           C  
ATOM    700  NE2 HIS A  41     -27.967  28.240 -18.738  1.00 54.72           N  
ATOM    701  H   HIS A  41     -24.807  30.917 -17.447  1.00  0.00           H  
ATOM    702  HA  HIS A  41     -26.211  33.288 -17.300  1.00  0.00           H  
ATOM    703  HB2 HIS A  41     -27.472  32.307 -19.163  1.00  0.00           H  
ATOM    704  HB3 HIS A  41     -25.855  31.873 -19.268  1.00  0.00           H  
ATOM    705  HD2 HIS A  41     -29.203  30.127 -18.734  1.00  0.00           H  
ATOM    706  HE1 HIS A  41     -25.975  27.220 -18.667  1.00  0.00           H  
ATOM    707  HE2 HIS A  41     -28.571  27.436 -18.836  1.00  0.00           H  
ATOM    708  N   VAL A  42     -26.967  31.653 -14.903  1.00 49.80           N  
ATOM    709  CA  VAL A  42     -27.897  31.378 -13.859  1.00 54.26           C  
ATOM    710  C   VAL A  42     -28.740  32.594 -13.407  1.00 54.99           C  
ATOM    711  O   VAL A  42     -29.886  32.442 -12.938  1.00 57.13           O  
ATOM    712  CB  VAL A  42     -27.145  30.942 -12.630  1.00 50.06           C  
ATOM    713  CG1 VAL A  42     -26.203  31.982 -11.889  1.00 45.70           C  
ATOM    714  CG2 VAL A  42     -28.005  30.326 -11.496  1.00 48.56           C  
ATOM    715  H   VAL A  42     -26.015  31.361 -14.733  1.00  0.00           H  
ATOM    716  HA  VAL A  42     -28.537  30.526 -14.089  1.00  0.00           H  
ATOM    717  HB  VAL A  42     -26.496  30.154 -13.012  1.00  0.00           H  
ATOM    718 HG11 VAL A  42     -26.776  32.555 -11.159  1.00  0.00           H  
ATOM    719 HG12 VAL A  42     -25.448  31.463 -11.299  1.00  0.00           H  
ATOM    720 HG13 VAL A  42     -25.806  32.735 -12.571  1.00  0.00           H  
ATOM    721 HG21 VAL A  42     -27.367  29.744 -10.830  1.00  0.00           H  
ATOM    722 HG22 VAL A  42     -28.625  31.072 -11.000  1.00  0.00           H  
ATOM    723 HG23 VAL A  42     -28.696  29.530 -11.771  1.00  0.00           H  
ATOM    724  N   ILE A  43     -28.015  33.708 -13.436  1.00 51.99           N  
ATOM    725  CA  ILE A  43     -28.413  35.077 -13.053  1.00 51.74           C  
ATOM    726  C   ILE A  43     -29.568  35.665 -13.903  1.00 53.73           C  
ATOM    727  O   ILE A  43     -30.114  36.684 -13.522  1.00 54.07           O  
ATOM    728  CB  ILE A  43     -27.189  36.215 -13.162  1.00 47.89           C  
ATOM    729  CG1 ILE A  43     -26.476  36.309 -14.602  1.00 43.66           C  
ATOM    730  CG2 ILE A  43     -26.219  36.372 -11.976  1.00 44.78           C  
ATOM    731  CD1 ILE A  43     -25.132  37.106 -14.708  1.00 43.29           C  
ATOM    732  H   ILE A  43     -27.047  33.627 -13.715  1.00  0.00           H  
ATOM    733  HA  ILE A  43     -28.945  35.031 -12.103  1.00  0.00           H  
ATOM    734  HB  ILE A  43     -27.518  37.253 -13.108  1.00  0.00           H  
ATOM    735 HG12 ILE A  43     -26.033  35.338 -14.823  1.00  0.00           H  
ATOM    736 HG13 ILE A  43     -27.278  36.515 -15.311  1.00  0.00           H  
ATOM    737 HG21 ILE A  43     -26.807  36.146 -11.086  1.00  0.00           H  
ATOM    738 HG22 ILE A  43     -25.462  35.588 -11.961  1.00  0.00           H  
ATOM    739 HG23 ILE A  43     -25.914  37.391 -11.741  1.00  0.00           H  
ATOM    740 HD11 ILE A  43     -25.129  37.962 -14.032  1.00  0.00           H  
ATOM    741 HD12 ILE A  43     -24.327  36.417 -14.450  1.00  0.00           H  
ATOM    742 HD13 ILE A  43     -24.987  37.431 -15.738  1.00  0.00           H  
ATOM    743  N   CYS A  44     -29.844  35.206 -15.126  1.00 61.71           N  
ATOM    744  CA  CYS A  44     -30.620  35.872 -16.220  1.00 64.87           C  
ATOM    745  C   CYS A  44     -32.126  35.596 -16.313  1.00 65.37           C  
ATOM    746  O   CYS A  44     -32.523  34.514 -15.927  1.00 59.24           O  
ATOM    747  CB  CYS A  44     -30.014  35.610 -17.588  1.00 69.87           C  
ATOM    748  SG  CYS A  44     -28.498  36.508 -17.833  1.00 73.02           S  
ATOM    749  H   CYS A  44     -29.478  34.294 -15.359  1.00  0.00           H  
ATOM    750  HA  CYS A  44     -30.560  36.940 -16.010  1.00  0.00           H  
ATOM    751  HB2 CYS A  44     -29.848  34.578 -17.898  1.00  0.00           H  
ATOM    752  HB3 CYS A  44     -30.529  36.031 -18.451  1.00  0.00           H  
ATOM    753  HG  CYS A  44     -29.164  37.646 -17.618  1.00  0.00           H  
ATOM    754  N   THR A  45     -32.957  36.542 -16.779  1.00 73.65           N  
ATOM    755  CA  THR A  45     -34.268  36.185 -17.315  1.00 82.36           C  
ATOM    756  C   THR A  45     -34.095  35.721 -18.779  1.00 85.38           C  
ATOM    757  O   THR A  45     -32.921  35.620 -19.261  1.00 78.98           O  
ATOM    758  CB  THR A  45     -35.253  37.460 -17.250  1.00 84.86           C  
ATOM    759  CG2 THR A  45     -35.140  38.293 -15.911  1.00 87.01           C  
ATOM    760  OG1 THR A  45     -34.895  38.408 -18.234  1.00 94.12           O  
ATOM    761  H   THR A  45     -32.480  37.394 -17.037  1.00  0.00           H  
ATOM    762  HA  THR A  45     -34.691  35.287 -16.865  1.00  0.00           H  
ATOM    763  HB  THR A  45     -36.262  37.065 -17.371  1.00  0.00           H  
ATOM    764  HG1 THR A  45     -33.935  38.431 -18.231  1.00  0.00           H  
ATOM    765 HG21 THR A  45     -35.319  37.683 -15.025  1.00  0.00           H  
ATOM    766 HG22 THR A  45     -34.121  38.673 -15.842  1.00  0.00           H  
ATOM    767 HG23 THR A  45     -35.860  39.111 -15.917  1.00  0.00           H  
ATOM    768  N   SER A  46     -35.264  35.470 -19.440  1.00 95.15           N  
ATOM    769  CA  SER A  46     -35.413  35.084 -20.793  1.00 95.08           C  
ATOM    770  C   SER A  46     -34.945  36.169 -21.856  1.00 89.47           C  
ATOM    771  O   SER A  46     -34.309  35.923 -22.860  1.00 92.39           O  
ATOM    772  CB  SER A  46     -36.900  34.505 -20.905  1.00 92.10           C  
ATOM    773  OG  SER A  46     -37.910  35.515 -20.887  1.00 85.78           O  
ATOM    774  H   SER A  46     -36.115  35.308 -18.921  1.00  0.00           H  
ATOM    775  HA  SER A  46     -34.728  34.246 -20.918  1.00  0.00           H  
ATOM    776  HB2 SER A  46     -37.060  34.046 -21.881  1.00  0.00           H  
ATOM    777  HB3 SER A  46     -37.143  33.784 -20.125  1.00  0.00           H  
ATOM    778  HG  SER A  46     -38.806  35.219 -21.066  1.00  0.00           H  
ATOM    779  N   GLU A  47     -35.319  37.394 -21.562  1.00 88.57           N  
ATOM    780  CA  GLU A  47     -35.048  38.659 -22.277  1.00 90.38           C  
ATOM    781  C   GLU A  47     -33.582  38.988 -22.561  1.00 85.93           C  
ATOM    782  O   GLU A  47     -33.111  39.310 -23.675  1.00 84.85           O  
ATOM    783  CB  GLU A  47     -35.851  39.797 -21.645  1.00 92.16           C  
ATOM    784  CG  GLU A  47     -37.280  39.491 -21.741  1.00 92.10           C  
ATOM    785  CD  GLU A  47     -38.219  40.441 -21.024  1.00 92.68           C  
ATOM    786  OE1 GLU A  47     -37.782  41.459 -20.415  1.00 91.45           O  
ATOM    787  OE2 GLU A  47     -39.462  40.335 -21.192  1.00 83.03           O1-
ATOM    788  H   GLU A  47     -35.861  37.496 -20.716  1.00  0.00           H  
ATOM    789  HA  GLU A  47     -35.453  38.407 -23.257  1.00  0.00           H  
ATOM    790  HB2 GLU A  47     -35.619  39.893 -20.585  1.00  0.00           H  
ATOM    791  HB3 GLU A  47     -35.519  40.749 -22.059  1.00  0.00           H  
ATOM    792  HG2 GLU A  47     -37.529  39.348 -22.793  1.00  0.00           H  
ATOM    793  HG3 GLU A  47     -37.489  38.499 -21.341  1.00  0.00           H  
ATOM    794  N   ASP A  48     -32.803  38.770 -21.513  1.00 83.64           N  
ATOM    795  CA  ASP A  48     -31.351  39.025 -21.344  1.00 81.48           C  
ATOM    796  C   ASP A  48     -30.627  38.162 -22.378  1.00 76.87           C  
ATOM    797  O   ASP A  48     -29.776  38.637 -23.023  1.00 75.38           O  
ATOM    798  CB  ASP A  48     -30.779  38.704 -19.891  1.00 80.64           C  
ATOM    799  CG  ASP A  48     -31.541  39.473 -18.841  1.00 81.50           C  
ATOM    800  OD1 ASP A  48     -32.010  38.944 -17.841  1.00 76.84           O  
ATOM    801  OD2 ASP A  48     -31.664  40.705 -19.009  1.00 76.92           O1-
ATOM    802  H   ASP A  48     -33.203  38.252 -20.745  1.00  0.00           H  
ATOM    803  HA  ASP A  48     -31.272  40.041 -21.733  1.00  0.00           H  
ATOM    804  HB2 ASP A  48     -30.599  37.635 -19.779  1.00  0.00           H  
ATOM    805  HB3 ASP A  48     -29.819  39.206 -20.011  1.00  0.00           H  
ATOM    806  N   MET A  49     -31.010  36.877 -22.449  1.00 71.10           N  
ATOM    807  CA  MET A  49     -30.300  35.684 -23.090  1.00 73.02           C  
ATOM    808  C   MET A  49     -30.017  35.765 -24.644  1.00 69.40           C  
ATOM    809  O   MET A  49     -29.151  35.020 -25.103  1.00 66.28           O  
ATOM    810  CB  MET A  49     -30.969  34.295 -22.797  1.00 82.63           C  
ATOM    811  CG  MET A  49     -30.731  33.938 -21.320  1.00 85.82           C  
ATOM    812  SD  MET A  49     -30.895  32.192 -20.953  1.00101.69           S  
ATOM    813  CE  MET A  49     -31.531  32.282 -19.246  1.00 95.95           C  
ATOM    814  H   MET A  49     -31.905  36.648 -22.039  1.00  0.00           H  
ATOM    815  HA  MET A  49     -29.343  35.660 -22.569  1.00  0.00           H  
ATOM    816  HB2 MET A  49     -32.032  34.423 -22.997  1.00  0.00           H  
ATOM    817  HB3 MET A  49     -30.500  33.536 -23.423  1.00  0.00           H  
ATOM    818  HG2 MET A  49     -29.745  34.223 -20.955  1.00  0.00           H  
ATOM    819  HG3 MET A  49     -31.437  34.418 -20.641  1.00  0.00           H  
ATOM    820  HE1 MET A  49     -30.975  32.946 -18.584  1.00  0.00           H  
ATOM    821  HE2 MET A  49     -32.564  32.624 -19.310  1.00  0.00           H  
ATOM    822  HE3 MET A  49     -31.446  31.294 -18.795  1.00  0.00           H  
ATOM    823  N   LEU A  50     -30.600  36.792 -25.294  1.00 69.97           N  
ATOM    824  CA  LEU A  50     -30.333  37.247 -26.614  1.00 70.95           C  
ATOM    825  C   LEU A  50     -28.835  37.589 -26.792  1.00 71.15           C  
ATOM    826  O   LEU A  50     -28.124  37.024 -27.638  1.00 74.28           O  
ATOM    827  CB  LEU A  50     -31.163  38.469 -26.908  1.00 72.45           C  
ATOM    828  CG  LEU A  50     -32.648  38.204 -27.191  1.00 75.58           C  
ATOM    829  CD1 LEU A  50     -33.532  39.512 -26.902  1.00 72.46           C  
ATOM    830  CD2 LEU A  50     -32.867  37.696 -28.653  1.00 77.57           C  
ATOM    831  H   LEU A  50     -31.028  37.469 -24.679  1.00  0.00           H  
ATOM    832  HA  LEU A  50     -30.644  36.565 -27.405  1.00  0.00           H  
ATOM    833  HB2 LEU A  50     -31.259  39.140 -26.054  1.00  0.00           H  
ATOM    834  HB3 LEU A  50     -30.675  39.125 -27.630  1.00  0.00           H  
ATOM    835  HG  LEU A  50     -33.004  37.571 -26.378  1.00  0.00           H  
ATOM    836 HD11 LEU A  50     -34.311  39.741 -27.629  1.00  0.00           H  
ATOM    837 HD12 LEU A  50     -34.241  39.302 -26.101  1.00  0.00           H  
ATOM    838 HD13 LEU A  50     -32.981  40.452 -26.881  1.00  0.00           H  
ATOM    839 HD21 LEU A  50     -33.590  36.881 -28.642  1.00  0.00           H  
ATOM    840 HD22 LEU A  50     -33.163  38.595 -29.194  1.00  0.00           H  
ATOM    841 HD23 LEU A  50     -31.996  37.410 -29.243  1.00  0.00           H  
ATOM    842  N   ASN A  51     -28.352  38.642 -26.074  1.00 71.18           N  
ATOM    843  CA  ASN A  51     -26.976  39.271 -26.052  1.00 73.38           C  
ATOM    844  C   ASN A  51     -26.625  39.625 -24.636  1.00 74.65           C  
ATOM    845  O   ASN A  51     -26.814  40.720 -24.217  1.00 75.33           O  
ATOM    846  CB  ASN A  51     -27.024  40.539 -27.016  1.00 71.35           C  
ATOM    847  CG  ASN A  51     -26.858  40.251 -28.464  1.00 69.80           C  
ATOM    848  ND2 ASN A  51     -27.671  40.856 -29.286  1.00 77.98           N  
ATOM    849  OD1 ASN A  51     -26.030  39.485 -28.855  1.00 70.20           O  
ATOM    850  H   ASN A  51     -29.022  39.023 -25.421  1.00  0.00           H  
ATOM    851  HA  ASN A  51     -26.154  38.592 -26.279  1.00  0.00           H  
ATOM    852  HB2 ASN A  51     -27.940  41.127 -26.953  1.00  0.00           H  
ATOM    853  HB3 ASN A  51     -26.276  41.248 -26.661  1.00  0.00           H  
ATOM    854 HD21 ASN A  51     -28.315  41.460 -28.795  1.00  0.00           H  
ATOM    855 HD22 ASN A  51     -27.737  40.632 -30.269  1.00  0.00           H  
ATOM    856  N   PRO A  52     -26.458  38.581 -23.758  1.00 74.58           N  
ATOM    857  CA  PRO A  52     -26.218  38.901 -22.339  1.00 71.24           C  
ATOM    858  C   PRO A  52     -24.855  39.555 -22.070  1.00 64.88           C  
ATOM    859  O   PRO A  52     -23.818  38.915 -22.375  1.00 61.14           O  
ATOM    860  CB  PRO A  52     -26.377  37.515 -21.628  1.00 71.33           C  
ATOM    861  CG  PRO A  52     -25.962  36.525 -22.719  1.00 73.02           C  
ATOM    862  CD  PRO A  52     -26.322  37.195 -24.027  1.00 73.18           C  
ATOM    863  HA  PRO A  52     -27.001  39.487 -21.858  1.00  0.00           H  
ATOM    864  HB2 PRO A  52     -25.731  37.419 -20.756  1.00  0.00           H  
ATOM    865  HB3 PRO A  52     -27.409  37.316 -21.340  1.00  0.00           H  
ATOM    866  HG2 PRO A  52     -24.884  36.358 -22.715  1.00  0.00           H  
ATOM    867  HG3 PRO A  52     -26.457  35.559 -22.615  1.00  0.00           H  
ATOM    868  HD2 PRO A  52     -25.520  37.020 -24.744  1.00  0.00           H  
ATOM    869  HD3 PRO A  52     -27.279  36.761 -24.316  1.00  0.00           H  
ATOM    870  N   ASN A  53     -24.800  40.785 -21.561  1.00 62.05           N  
ATOM    871  CA  ASN A  53     -23.592  41.445 -21.013  1.00 59.24           C  
ATOM    872  C   ASN A  53     -23.508  40.863 -19.582  1.00 59.25           C  
ATOM    873  O   ASN A  53     -23.883  41.630 -18.686  1.00 62.34           O  
ATOM    874  CB  ASN A  53     -23.818  43.005 -20.921  1.00 59.26           C  
ATOM    875  CG  ASN A  53     -23.713  43.580 -22.294  1.00 58.90           C  
ATOM    876  ND2 ASN A  53     -24.746  44.275 -22.699  1.00 55.31           N  
ATOM    877  OD1 ASN A  53     -22.747  43.420 -23.029  1.00 56.52           O  
ATOM    878  H   ASN A  53     -25.693  41.218 -21.375  1.00  0.00           H  
ATOM    879  HA  ASN A  53     -22.712  41.104 -21.558  1.00  0.00           H  
ATOM    880  HB2 ASN A  53     -24.672  43.492 -20.450  1.00  0.00           H  
ATOM    881  HB3 ASN A  53     -22.961  43.417 -20.388  1.00  0.00           H  
ATOM    882 HD21 ASN A  53     -25.618  44.206 -22.193  1.00  0.00           H  
ATOM    883 HD22 ASN A  53     -24.826  44.792 -23.563  1.00  0.00           H  
ATOM    884  N   TYR A  54     -22.993  39.613 -19.429  1.00 53.97           N  
ATOM    885  CA  TYR A  54     -23.014  38.943 -18.107  1.00 53.16           C  
ATOM    886  C   TYR A  54     -22.369  39.804 -16.975  1.00 52.54           C  
ATOM    887  O   TYR A  54     -22.905  39.870 -15.905  1.00 53.38           O  
ATOM    888  CB  TYR A  54     -22.257  37.603 -18.323  1.00 53.39           C  
ATOM    889  CG  TYR A  54     -23.025  36.546 -18.956  1.00 52.21           C  
ATOM    890  CD1 TYR A  54     -24.320  36.116 -18.401  1.00 46.81           C  
ATOM    891  CD2 TYR A  54     -22.570  35.845 -20.100  1.00 54.27           C  
ATOM    892  CE1 TYR A  54     -25.140  35.288 -19.199  1.00 49.74           C  
ATOM    893  CE2 TYR A  54     -23.344  34.888 -20.731  1.00 50.64           C  
ATOM    894  CZ  TYR A  54     -24.654  34.688 -20.350  1.00 48.00           C  
ATOM    895  OH  TYR A  54     -25.538  33.872 -20.978  1.00 45.87           O  
ATOM    896  H   TYR A  54     -22.776  39.040 -20.232  1.00  0.00           H  
ATOM    897  HA  TYR A  54     -24.054  38.756 -17.841  1.00  0.00           H  
ATOM    898  HB2 TYR A  54     -21.299  37.774 -18.814  1.00  0.00           H  
ATOM    899  HB3 TYR A  54     -22.119  37.061 -17.387  1.00  0.00           H  
ATOM    900  HD1 TYR A  54     -24.804  36.628 -17.583  1.00  0.00           H  
ATOM    901  HD2 TYR A  54     -21.636  36.099 -20.579  1.00  0.00           H  
ATOM    902  HE1 TYR A  54     -26.210  35.315 -19.057  1.00  0.00           H  
ATOM    903  HE2 TYR A  54     -22.936  34.341 -21.568  1.00  0.00           H  
ATOM    904  HH  TYR A  54     -25.292  33.691 -21.888  1.00  0.00           H  
ATOM    905  N   GLU A  55     -21.160  40.291 -17.244  1.00 56.34           N  
ATOM    906  CA  GLU A  55     -20.326  41.044 -16.307  1.00 57.87           C  
ATOM    907  C   GLU A  55     -21.027  42.391 -15.804  1.00 58.20           C  
ATOM    908  O   GLU A  55     -21.099  42.692 -14.591  1.00 59.07           O  
ATOM    909  CB  GLU A  55     -18.952  41.389 -17.028  1.00 58.89           C  
ATOM    910  CG  GLU A  55     -18.161  40.172 -17.526  1.00 63.65           C  
ATOM    911  CD  GLU A  55     -18.506  39.554 -18.865  1.00 67.88           C  
ATOM    912  OE1 GLU A  55     -17.970  38.441 -19.156  1.00 62.03           O  
ATOM    913  OE2 GLU A  55     -19.319  40.108 -19.582  1.00 71.51           O1-
ATOM    914  H   GLU A  55     -20.619  40.090 -18.073  1.00  0.00           H  
ATOM    915  HA  GLU A  55     -20.008  40.450 -15.451  1.00  0.00           H  
ATOM    916  HB2 GLU A  55     -18.900  42.130 -17.826  1.00  0.00           H  
ATOM    917  HB3 GLU A  55     -18.343  41.941 -16.312  1.00  0.00           H  
ATOM    918  HG2 GLU A  55     -17.295  40.725 -17.892  1.00  0.00           H  
ATOM    919  HG3 GLU A  55     -17.960  39.379 -16.806  1.00  0.00           H  
ATOM    920  N   ASP A  56     -21.709  43.130 -16.765  1.00 60.87           N  
ATOM    921  CA  ASP A  56     -22.614  44.242 -16.560  1.00 61.94           C  
ATOM    922  C   ASP A  56     -23.869  43.810 -15.760  1.00 63.44           C  
ATOM    923  O   ASP A  56     -24.326  44.580 -14.825  1.00 63.95           O  
ATOM    924  CB  ASP A  56     -23.124  45.139 -17.797  1.00 60.50           C  
ATOM    925  CG  ASP A  56     -23.957  46.402 -17.503  1.00 62.97           C  
ATOM    926  OD1 ASP A  56     -24.900  46.720 -18.241  1.00 64.80           O  
ATOM    927  OD2 ASP A  56     -23.656  47.085 -16.470  1.00 59.82           O1-
ATOM    928  H   ASP A  56     -21.672  42.809 -17.722  1.00  0.00           H  
ATOM    929  HA  ASP A  56     -22.139  44.935 -15.866  1.00  0.00           H  
ATOM    930  HB2 ASP A  56     -22.363  45.530 -18.472  1.00  0.00           H  
ATOM    931  HB3 ASP A  56     -23.703  44.529 -18.491  1.00  0.00           H  
ATOM    932  N   LEU A  57     -24.460  42.654 -16.100  1.00 57.05           N  
ATOM    933  CA  LEU A  57     -25.610  42.045 -15.409  1.00 55.44           C  
ATOM    934  C   LEU A  57     -25.309  41.659 -13.970  1.00 62.68           C  
ATOM    935  O   LEU A  57     -26.022  42.126 -13.045  1.00 67.37           O  
ATOM    936  CB  LEU A  57     -26.065  40.791 -16.191  1.00 54.53           C  
ATOM    937  CG  LEU A  57     -26.933  41.124 -17.369  1.00 54.90           C  
ATOM    938  CD1 LEU A  57     -26.937  39.890 -18.348  1.00 53.75           C  
ATOM    939  CD2 LEU A  57     -28.366  41.347 -16.870  1.00 59.71           C  
ATOM    940  H   LEU A  57     -24.041  42.111 -16.842  1.00  0.00           H  
ATOM    941  HA  LEU A  57     -26.427  42.763 -15.347  1.00  0.00           H  
ATOM    942  HB2 LEU A  57     -25.137  40.276 -16.438  1.00  0.00           H  
ATOM    943  HB3 LEU A  57     -26.690  40.204 -15.518  1.00  0.00           H  
ATOM    944  HG  LEU A  57     -26.592  42.015 -17.897  1.00  0.00           H  
ATOM    945 HD11 LEU A  57     -26.810  38.954 -17.804  1.00  0.00           H  
ATOM    946 HD12 LEU A  57     -27.894  39.816 -18.864  1.00  0.00           H  
ATOM    947 HD13 LEU A  57     -26.163  40.001 -19.107  1.00  0.00           H  
ATOM    948 HD21 LEU A  57     -28.575  41.137 -15.821  1.00  0.00           H  
ATOM    949 HD22 LEU A  57     -28.489  42.412 -17.066  1.00  0.00           H  
ATOM    950 HD23 LEU A  57     -29.127  40.943 -17.538  1.00  0.00           H  
ATOM    951  N   LEU A  58     -24.340  40.776 -13.804  1.00 70.00           N  
ATOM    952  CA  LEU A  58     -23.867  40.257 -12.429  1.00 68.39           C  
ATOM    953  C   LEU A  58     -23.551  41.327 -11.313  1.00 66.73           C  
ATOM    954  O   LEU A  58     -23.900  41.116 -10.170  1.00 68.26           O  
ATOM    955  CB  LEU A  58     -22.560  39.454 -12.648  1.00 72.07           C  
ATOM    956  CG  LEU A  58     -22.018  38.653 -11.370  1.00 68.58           C  
ATOM    957  CD1 LEU A  58     -21.075  39.460 -10.414  1.00 66.79           C  
ATOM    958  CD2 LEU A  58     -23.092  38.038 -10.510  1.00 72.13           C  
ATOM    959  H   LEU A  58     -23.896  40.356 -14.608  1.00  0.00           H  
ATOM    960  HA  LEU A  58     -24.612  39.583 -12.008  1.00  0.00           H  
ATOM    961  HB2 LEU A  58     -22.774  38.839 -13.522  1.00  0.00           H  
ATOM    962  HB3 LEU A  58     -21.775  40.112 -13.020  1.00  0.00           H  
ATOM    963  HG  LEU A  58     -21.289  37.926 -11.727  1.00  0.00           H  
ATOM    964 HD11 LEU A  58     -20.282  38.848  -9.984  1.00  0.00           H  
ATOM    965 HD12 LEU A  58     -20.588  40.175 -11.077  1.00  0.00           H  
ATOM    966 HD13 LEU A  58     -21.583  39.971  -9.597  1.00  0.00           H  
ATOM    967 HD21 LEU A  58     -23.146  38.545  -9.547  1.00  0.00           H  
ATOM    968 HD22 LEU A  58     -24.119  38.057 -10.874  1.00  0.00           H  
ATOM    969 HD23 LEU A  58     -22.827  36.997 -10.324  1.00  0.00           H  
ATOM    970  N   ILE A  59     -22.995  42.482 -11.614  1.00 62.95           N  
ATOM    971  CA  ILE A  59     -22.772  43.534 -10.579  1.00 67.30           C  
ATOM    972  C   ILE A  59     -24.017  44.314 -10.081  1.00 70.85           C  
ATOM    973  O   ILE A  59     -24.024  44.747  -8.945  1.00 73.72           O  
ATOM    974  CB  ILE A  59     -21.808  44.664 -11.052  1.00 66.44           C  
ATOM    975  CG1 ILE A  59     -22.213  45.508 -12.367  1.00 65.10           C  
ATOM    976  CG2 ILE A  59     -20.392  43.994 -11.282  1.00 67.90           C  
ATOM    977  CD1 ILE A  59     -21.464  46.755 -12.502  1.00 65.40           C  
ATOM    978  H   ILE A  59     -22.770  42.706 -12.573  1.00  0.00           H  
ATOM    979  HA  ILE A  59     -22.389  43.058  -9.676  1.00  0.00           H  
ATOM    980  HB  ILE A  59     -21.667  45.338 -10.207  1.00  0.00           H  
ATOM    981 HG12 ILE A  59     -22.184  44.846 -13.232  1.00  0.00           H  
ATOM    982 HG13 ILE A  59     -23.223  45.907 -12.266  1.00  0.00           H  
ATOM    983 HG21 ILE A  59     -20.355  43.219 -12.047  1.00  0.00           H  
ATOM    984 HG22 ILE A  59     -19.504  44.595 -11.480  1.00  0.00           H  
ATOM    985 HG23 ILE A  59     -20.092  43.434 -10.396  1.00  0.00           H  
ATOM    986 HD11 ILE A  59     -20.412  46.741 -12.787  1.00  0.00           H  
ATOM    987 HD12 ILE A  59     -21.789  47.291 -13.394  1.00  0.00           H  
ATOM    988 HD13 ILE A  59     -21.491  47.376 -11.606  1.00  0.00           H  
ATOM    989  N   ARG A  60     -25.093  44.210 -10.896  1.00 73.11           N  
ATOM    990  CA  ARG A  60     -26.427  44.671 -10.588  1.00 74.76           C  
ATOM    991  C   ARG A  60     -27.101  43.789  -9.547  1.00 67.39           C  
ATOM    992  O   ARG A  60     -28.087  44.280  -9.028  1.00 66.79           O  
ATOM    993  CB  ARG A  60     -27.346  44.842 -11.769  1.00 82.27           C  
ATOM    994  CG  ARG A  60     -26.774  45.883 -12.734  1.00 86.46           C  
ATOM    995  CD  ARG A  60     -27.275  45.889 -14.155  1.00 87.10           C  
ATOM    996  NE  ARG A  60     -26.596  46.819 -15.003  1.00 89.77           N  
ATOM    997  CZ  ARG A  60     -26.943  48.106 -15.316  1.00 86.52           C  
ATOM    998  NH1 ARG A  60     -28.017  48.678 -14.791  1.00 84.50           N1+
ATOM    999  NH2 ARG A  60     -26.186  48.787 -16.123  1.00 83.57           N1+
ATOM   1000  H   ARG A  60     -24.920  43.852 -11.824  1.00  0.00           H  
ATOM   1001  HA  ARG A  60     -26.492  45.641 -10.096  1.00  0.00           H  
ATOM   1002  HB2 ARG A  60     -27.460  43.919 -12.339  1.00  0.00           H  
ATOM   1003  HB3 ARG A  60     -28.371  45.096 -11.501  1.00  0.00           H  
ATOM   1004  HG2 ARG A  60     -26.806  46.886 -12.308  1.00  0.00           H  
ATOM   1005  HG3 ARG A  60     -25.714  45.633 -12.684  1.00  0.00           H  
ATOM   1006  HD2 ARG A  60     -27.115  44.951 -14.687  1.00  0.00           H  
ATOM   1007  HD3 ARG A  60     -28.327  46.170 -14.108  1.00  0.00           H  
ATOM   1008  HE  ARG A  60     -25.665  46.505 -15.236  1.00  0.00           H  
ATOM   1009 HH11 ARG A  60     -28.693  48.210 -14.204  1.00  0.00           H  
ATOM   1010 HH12 ARG A  60     -28.306  49.580 -15.141  1.00  0.00           H  
ATOM   1011 HH21 ARG A  60     -26.465  49.705 -16.439  1.00  0.00           H  
ATOM   1012 HH22 ARG A  60     -25.441  48.393 -16.679  1.00  0.00           H  
ATOM   1013  N   LYS A  61     -26.706  42.532  -9.420  1.00 65.93           N  
ATOM   1014  CA  LYS A  61     -27.294  41.622  -8.463  1.00 64.87           C  
ATOM   1015  C   LYS A  61     -26.227  41.564  -7.313  1.00 64.99           C  
ATOM   1016  O   LYS A  61     -25.058  41.847  -7.539  1.00 63.64           O  
ATOM   1017  CB  LYS A  61     -27.548  40.199  -8.930  1.00 60.95           C  
ATOM   1018  CG  LYS A  61     -27.901  40.072 -10.463  1.00 60.07           C  
ATOM   1019  CD  LYS A  61     -29.308  40.626 -10.803  1.00 63.39           C  
ATOM   1020  CE  LYS A  61     -29.762  40.404 -12.247  1.00 71.30           C  
ATOM   1021  NZ  LYS A  61     -30.765  41.380 -12.786  1.00 77.20           N1+
ATOM   1022  H   LYS A  61     -25.880  42.268  -9.937  1.00  0.00           H  
ATOM   1023  HA  LYS A  61     -28.190  42.067  -8.030  1.00  0.00           H  
ATOM   1024  HB2 LYS A  61     -26.659  39.573  -8.860  1.00  0.00           H  
ATOM   1025  HB3 LYS A  61     -28.303  39.727  -8.300  1.00  0.00           H  
ATOM   1026  HG2 LYS A  61     -27.177  40.565 -11.112  1.00  0.00           H  
ATOM   1027  HG3 LYS A  61     -27.972  39.024 -10.753  1.00  0.00           H  
ATOM   1028  HD2 LYS A  61     -30.103  40.250 -10.159  1.00  0.00           H  
ATOM   1029  HD3 LYS A  61     -29.301  41.702 -10.634  1.00  0.00           H  
ATOM   1030  HE2 LYS A  61     -28.863  40.483 -12.857  1.00  0.00           H  
ATOM   1031  HE3 LYS A  61     -30.137  39.403 -12.458  1.00  0.00           H  
ATOM   1032  HZ1 LYS A  61     -31.603  41.402 -12.223  1.00  0.00           H  
ATOM   1033  HZ2 LYS A  61     -30.419  42.322 -12.898  1.00  0.00           H  
ATOM   1034  HZ3 LYS A  61     -31.054  40.966 -13.661  1.00  0.00           H  
ATOM   1035  N   SER A  62     -26.724  41.152  -6.152  1.00 63.59           N  
ATOM   1036  CA  SER A  62     -26.047  40.992  -4.844  1.00 64.58           C  
ATOM   1037  C   SER A  62     -26.101  39.492  -4.541  1.00 61.81           C  
ATOM   1038  O   SER A  62     -26.862  38.654  -5.159  1.00 57.56           O  
ATOM   1039  CB  SER A  62     -26.663  41.825  -3.681  1.00 66.83           C  
ATOM   1040  OG  SER A  62     -27.995  41.331  -3.233  1.00 67.04           O  
ATOM   1041  H   SER A  62     -27.726  41.143  -6.029  1.00  0.00           H  
ATOM   1042  HA  SER A  62     -25.041  41.410  -4.798  1.00  0.00           H  
ATOM   1043  HB2 SER A  62     -25.940  41.759  -2.867  1.00  0.00           H  
ATOM   1044  HB3 SER A  62     -26.795  42.851  -4.025  1.00  0.00           H  
ATOM   1045  HG  SER A  62     -28.605  42.037  -3.461  1.00  0.00           H  
ATOM   1046  N   ASN A  63     -25.403  39.098  -3.471  1.00 57.71           N  
ATOM   1047  CA  ASN A  63     -25.452  37.822  -2.776  1.00 58.32           C  
ATOM   1048  C   ASN A  63     -26.826  37.277  -2.466  1.00 59.73           C  
ATOM   1049  O   ASN A  63     -26.988  36.043  -2.576  1.00 69.22           O  
ATOM   1050  CB  ASN A  63     -24.702  37.884  -1.388  1.00 60.08           C  
ATOM   1051  CG  ASN A  63     -23.164  38.012  -1.540  1.00 61.88           C  
ATOM   1052  ND2 ASN A  63     -22.496  38.593  -0.588  1.00 54.32           N  
ATOM   1053  OD1 ASN A  63     -22.585  37.508  -2.515  1.00 57.15           O  
ATOM   1054  H   ASN A  63     -24.754  39.753  -3.059  1.00  0.00           H  
ATOM   1055  HA  ASN A  63     -24.900  37.168  -3.451  1.00  0.00           H  
ATOM   1056  HB2 ASN A  63     -25.083  38.722  -0.805  1.00  0.00           H  
ATOM   1057  HB3 ASN A  63     -24.906  37.100  -0.658  1.00  0.00           H  
ATOM   1058 HD21 ASN A  63     -22.986  39.089   0.142  1.00  0.00           H  
ATOM   1059 HD22 ASN A  63     -21.491  38.584  -0.683  1.00  0.00           H  
ATOM   1060  N   HIS A  64     -27.681  38.221  -1.992  1.00 57.21           N  
ATOM   1061  CA  HIS A  64     -28.981  38.012  -1.450  1.00 57.43           C  
ATOM   1062  C   HIS A  64     -29.871  37.622  -2.706  1.00 56.78           C  
ATOM   1063  O   HIS A  64     -30.920  37.054  -2.476  1.00 61.06           O  
ATOM   1064  CB  HIS A  64     -29.441  39.338  -0.868  1.00 60.85           C  
ATOM   1065  CG  HIS A  64     -28.559  39.931   0.161  1.00 61.78           C  
ATOM   1066  CD2 HIS A  64     -27.775  41.047   0.075  1.00 65.39           C  
ATOM   1067  ND1 HIS A  64     -28.256  39.340   1.426  1.00 69.24           N  
ATOM   1068  CE1 HIS A  64     -27.356  40.140   1.970  1.00 66.97           C  
ATOM   1069  NE2 HIS A  64     -27.024  41.227   1.214  1.00 64.42           N  
ATOM   1070  H   HIS A  64     -27.508  39.212  -2.079  1.00  0.00           H  
ATOM   1071  HA  HIS A  64     -29.029  37.175  -0.753  1.00  0.00           H  
ATOM   1072  HB2 HIS A  64     -29.659  40.097  -1.620  1.00  0.00           H  
ATOM   1073  HB3 HIS A  64     -30.461  39.372  -0.485  1.00  0.00           H  
ATOM   1074  HD1 HIS A  64     -28.744  38.559   1.841  1.00  0.00           H  
ATOM   1075  HD2 HIS A  64     -27.590  41.716  -0.753  1.00  0.00           H  
ATOM   1076  HE1 HIS A  64     -26.931  39.863   2.924  1.00  0.00           H  
ATOM   1077  N   ASN A  65     -29.446  38.048  -3.918  1.00 61.35           N  
ATOM   1078  CA  ASN A  65     -30.096  37.622  -5.206  1.00 59.13           C  
ATOM   1079  C   ASN A  65     -29.879  36.193  -5.571  1.00 54.91           C  
ATOM   1080  O   ASN A  65     -30.657  35.794  -6.429  1.00 54.66           O  
ATOM   1081  CB  ASN A  65     -29.880  38.546  -6.410  1.00 61.85           C  
ATOM   1082  CG  ASN A  65     -30.225  40.035  -6.203  1.00 63.26           C  
ATOM   1083  ND2 ASN A  65     -31.498  40.422  -6.000  1.00 65.21           N  
ATOM   1084  OD1 ASN A  65     -29.385  40.898  -6.092  1.00 69.91           O  
ATOM   1085  H   ASN A  65     -28.467  38.250  -4.061  1.00  0.00           H  
ATOM   1086  HA  ASN A  65     -31.185  37.637  -5.151  1.00  0.00           H  
ATOM   1087  HB2 ASN A  65     -28.848  38.415  -6.737  1.00  0.00           H  
ATOM   1088  HB3 ASN A  65     -30.505  38.095  -7.180  1.00  0.00           H  
ATOM   1089 HD21 ASN A  65     -32.297  39.805  -6.021  1.00  0.00           H  
ATOM   1090 HD22 ASN A  65     -31.721  41.371  -5.737  1.00  0.00           H  
ATOM   1091  N   PHE A  66     -28.785  35.549  -5.083  1.00 49.14           N  
ATOM   1092  CA  PHE A  66     -28.522  34.116  -5.302  1.00 50.75           C  
ATOM   1093  C   PHE A  66     -29.306  33.342  -4.236  1.00 52.58           C  
ATOM   1094  O   PHE A  66     -29.144  33.582  -3.052  1.00 57.89           O  
ATOM   1095  CB  PHE A  66     -27.024  33.862  -5.341  1.00 48.21           C  
ATOM   1096  CG  PHE A  66     -26.400  34.450  -6.557  1.00 49.56           C  
ATOM   1097  CD1 PHE A  66     -26.285  33.676  -7.728  1.00 49.15           C  
ATOM   1098  CD2 PHE A  66     -26.010  35.789  -6.592  1.00 50.12           C  
ATOM   1099  CE1 PHE A  66     -25.516  34.197  -8.802  1.00 47.52           C  
ATOM   1100  CE2 PHE A  66     -25.408  36.389  -7.695  1.00 48.42           C  
ATOM   1101  CZ  PHE A  66     -25.140  35.555  -8.745  1.00 49.82           C  
ATOM   1102  H   PHE A  66     -28.119  35.982  -4.459  1.00  0.00           H  
ATOM   1103  HA  PHE A  66     -29.009  33.745  -6.204  1.00  0.00           H  
ATOM   1104  HB2 PHE A  66     -26.522  34.280  -4.469  1.00  0.00           H  
ATOM   1105  HB3 PHE A  66     -26.784  32.801  -5.410  1.00  0.00           H  
ATOM   1106  HD1 PHE A  66     -26.661  32.664  -7.699  1.00  0.00           H  
ATOM   1107  HD2 PHE A  66     -26.284  36.377  -5.729  1.00  0.00           H  
ATOM   1108  HE1 PHE A  66     -25.337  33.640  -9.710  1.00  0.00           H  
ATOM   1109  HE2 PHE A  66     -25.022  37.395  -7.764  1.00  0.00           H  
ATOM   1110  HZ  PHE A  66     -24.591  35.875  -9.618  1.00  0.00           H  
ATOM   1111  N   LEU A  67     -30.037  32.287  -4.606  1.00 53.75           N  
ATOM   1112  CA  LEU A  67     -30.827  31.406  -3.828  1.00 55.41           C  
ATOM   1113  C   LEU A  67     -30.253  29.968  -4.011  1.00 56.87           C  
ATOM   1114  O   LEU A  67     -29.867  29.601  -5.097  1.00 54.71           O  
ATOM   1115  CB  LEU A  67     -32.248  31.573  -4.338  1.00 56.33           C  
ATOM   1116  CG  LEU A  67     -32.826  32.955  -4.429  1.00 57.60           C  
ATOM   1117  CD1 LEU A  67     -34.286  32.778  -4.934  1.00 57.78           C  
ATOM   1118  CD2 LEU A  67     -32.713  33.858  -3.175  1.00 56.12           C  
ATOM   1119  H   LEU A  67     -29.998  32.016  -5.579  1.00  0.00           H  
ATOM   1120  HA  LEU A  67     -30.861  31.681  -2.773  1.00  0.00           H  
ATOM   1121  HB2 LEU A  67     -32.258  31.143  -5.340  1.00  0.00           H  
ATOM   1122  HB3 LEU A  67     -32.859  30.908  -3.727  1.00  0.00           H  
ATOM   1123  HG  LEU A  67     -32.236  33.440  -5.208  1.00  0.00           H  
ATOM   1124 HD11 LEU A  67     -34.309  32.861  -6.021  1.00  0.00           H  
ATOM   1125 HD12 LEU A  67     -34.659  31.812  -4.595  1.00  0.00           H  
ATOM   1126 HD13 LEU A  67     -35.021  33.458  -4.504  1.00  0.00           H  
ATOM   1127 HD21 LEU A  67     -33.630  34.415  -2.982  1.00  0.00           H  
ATOM   1128 HD22 LEU A  67     -32.464  33.327  -2.256  1.00  0.00           H  
ATOM   1129 HD23 LEU A  67     -31.928  34.554  -3.472  1.00  0.00           H  
ATOM   1130  N   VAL A  68     -30.169  29.206  -2.934  1.00 60.13           N  
ATOM   1131  CA  VAL A  68     -29.621  27.854  -3.006  1.00 59.53           C  
ATOM   1132  C   VAL A  68     -30.257  26.946  -1.938  1.00 59.65           C  
ATOM   1133  O   VAL A  68     -30.484  27.347  -0.830  1.00 58.62           O  
ATOM   1134  CB  VAL A  68     -28.076  27.812  -2.745  1.00 62.77           C  
ATOM   1135  CG1 VAL A  68     -27.325  28.064  -4.051  1.00 62.52           C  
ATOM   1136  CG2 VAL A  68     -27.513  28.768  -1.557  1.00 61.66           C  
ATOM   1137  H   VAL A  68     -30.497  29.448  -2.010  1.00  0.00           H  
ATOM   1138  HA  VAL A  68     -29.653  27.308  -3.949  1.00  0.00           H  
ATOM   1139  HB  VAL A  68     -27.769  26.826  -2.395  1.00  0.00           H  
ATOM   1140 HG11 VAL A  68     -27.592  29.087  -4.317  1.00  0.00           H  
ATOM   1141 HG12 VAL A  68     -26.283  27.797  -3.875  1.00  0.00           H  
ATOM   1142 HG13 VAL A  68     -27.622  27.272  -4.739  1.00  0.00           H  
ATOM   1143 HG21 VAL A  68     -28.142  28.564  -0.691  1.00  0.00           H  
ATOM   1144 HG22 VAL A  68     -26.461  28.711  -1.278  1.00  0.00           H  
ATOM   1145 HG23 VAL A  68     -27.688  29.812  -1.816  1.00  0.00           H  
ATOM   1146  N   GLN A  69     -30.320  25.637  -2.278  1.00 60.21           N  
ATOM   1147  CA  GLN A  69     -30.792  24.670  -1.324  1.00 59.63           C  
ATOM   1148  C   GLN A  69     -29.992  23.380  -1.481  1.00 59.71           C  
ATOM   1149  O   GLN A  69     -29.670  23.027  -2.615  1.00 54.38           O  
ATOM   1150  CB  GLN A  69     -32.376  24.551  -1.432  1.00 64.88           C  
ATOM   1151  CG  GLN A  69     -33.076  23.791  -0.304  1.00 65.45           C  
ATOM   1152  CD  GLN A  69     -34.548  23.649  -0.619  1.00 64.21           C  
ATOM   1153  NE2 GLN A  69     -35.360  23.599   0.452  1.00 71.30           N  
ATOM   1154  OE1 GLN A  69     -34.995  23.716  -1.732  1.00 61.71           O  
ATOM   1155  H   GLN A  69     -29.871  25.303  -3.118  1.00  0.00           H  
ATOM   1156  HA  GLN A  69     -30.463  25.003  -0.339  1.00  0.00           H  
ATOM   1157  HB2 GLN A  69     -32.797  25.541  -1.608  1.00  0.00           H  
ATOM   1158  HB3 GLN A  69     -32.599  24.040  -2.369  1.00  0.00           H  
ATOM   1159  HG2 GLN A  69     -32.610  22.807  -0.363  1.00  0.00           H  
ATOM   1160  HG3 GLN A  69     -33.087  24.244   0.687  1.00  0.00           H  
ATOM   1161 HE21 GLN A  69     -34.929  23.382   1.340  1.00  0.00           H  
ATOM   1162 HE22 GLN A  69     -36.355  23.472   0.337  1.00  0.00           H  
ATOM   1163  N   ALA A  70     -29.811  22.702  -0.336  1.00 57.65           N  
ATOM   1164  CA  ALA A  70     -29.112  21.469  -0.184  1.00 59.05           C  
ATOM   1165  C   ALA A  70     -30.037  20.283   0.109  1.00 61.74           C  
ATOM   1166  O   ALA A  70     -30.207  19.998   1.309  1.00 63.57           O  
ATOM   1167  CB  ALA A  70     -27.923  21.671   0.776  1.00 57.52           C  
ATOM   1168  H   ALA A  70     -30.316  23.053   0.465  1.00  0.00           H  
ATOM   1169  HA  ALA A  70     -28.577  21.273  -1.114  1.00  0.00           H  
ATOM   1170  HB1 ALA A  70     -27.294  20.783   0.727  1.00  0.00           H  
ATOM   1171  HB2 ALA A  70     -27.394  22.544   0.392  1.00  0.00           H  
ATOM   1172  HB3 ALA A  70     -28.254  21.702   1.814  1.00  0.00           H  
ATOM   1173  N   GLY A  71     -30.813  19.832  -0.923  1.00 62.67           N  
ATOM   1174  CA  GLY A  71     -31.841  18.809  -0.737  1.00 67.25           C  
ATOM   1175  C   GLY A  71     -32.953  19.551   0.024  1.00 72.26           C  
ATOM   1176  O   GLY A  71     -33.615  20.396  -0.514  1.00 78.41           O  
ATOM   1177  H   GLY A  71     -30.701  20.093  -1.892  1.00  0.00           H  
ATOM   1178  HA2 GLY A  71     -32.188  18.427  -1.697  1.00  0.00           H  
ATOM   1179  HA3 GLY A  71     -31.490  17.920  -0.212  1.00  0.00           H  
ATOM   1180  N   ASN A  72     -33.025  19.253   1.332  1.00 72.69           N  
ATOM   1181  CA  ASN A  72     -34.091  19.873   2.209  1.00 74.03           C  
ATOM   1182  C   ASN A  72     -33.840  21.236   2.907  1.00 70.34           C  
ATOM   1183  O   ASN A  72     -34.755  21.969   3.299  1.00 68.64           O  
ATOM   1184  CB  ASN A  72     -34.498  18.975   3.385  1.00 78.27           C  
ATOM   1185  CG  ASN A  72     -34.820  17.476   3.014  1.00 82.60           C  
ATOM   1186  ND2 ASN A  72     -33.823  16.575   2.942  1.00 79.42           N  
ATOM   1187  OD1 ASN A  72     -35.968  17.189   2.692  1.00 83.36           O  
ATOM   1188  H   ASN A  72     -32.433  18.595   1.819  1.00  0.00           H  
ATOM   1189  HA  ASN A  72     -34.908  20.163   1.548  1.00  0.00           H  
ATOM   1190  HB2 ASN A  72     -33.669  18.982   4.093  1.00  0.00           H  
ATOM   1191  HB3 ASN A  72     -35.384  19.448   3.809  1.00  0.00           H  
ATOM   1192 HD21 ASN A  72     -32.934  16.843   3.341  1.00  0.00           H  
ATOM   1193 HD22 ASN A  72     -33.984  15.690   2.484  1.00  0.00           H  
ATOM   1194  N   VAL A  73     -32.582  21.622   2.999  1.00 66.37           N  
ATOM   1195  CA  VAL A  73     -32.052  22.614   3.937  1.00 68.19           C  
ATOM   1196  C   VAL A  73     -31.521  23.736   3.068  1.00 67.39           C  
ATOM   1197  O   VAL A  73     -30.817  23.535   2.063  1.00 74.54           O  
ATOM   1198  CB  VAL A  73     -30.864  21.977   4.731  1.00 73.31           C  
ATOM   1199  CG1 VAL A  73     -30.583  22.849   5.963  1.00 74.51           C  
ATOM   1200  CG2 VAL A  73     -31.115  20.534   5.171  1.00 74.92           C  
ATOM   1201  H   VAL A  73     -31.849  21.182   2.460  1.00  0.00           H  
ATOM   1202  HA  VAL A  73     -32.690  22.902   4.773  1.00  0.00           H  
ATOM   1203  HB  VAL A  73     -29.929  22.000   4.171  1.00  0.00           H  
ATOM   1204 HG11 VAL A  73     -31.507  23.020   6.515  1.00  0.00           H  
ATOM   1205 HG12 VAL A  73     -29.992  22.230   6.638  1.00  0.00           H  
ATOM   1206 HG13 VAL A  73     -30.125  23.795   5.674  1.00  0.00           H  
ATOM   1207 HG21 VAL A  73     -32.004  20.517   5.801  1.00  0.00           H  
ATOM   1208 HG22 VAL A  73     -31.248  19.835   4.346  1.00  0.00           H  
ATOM   1209 HG23 VAL A  73     -30.247  20.213   5.747  1.00  0.00           H  
ATOM   1210  N   GLN A  74     -31.813  24.966   3.371  1.00 64.65           N  
ATOM   1211  CA  GLN A  74     -31.440  26.206   2.685  1.00 61.24           C  
ATOM   1212  C   GLN A  74     -30.066  26.722   3.151  1.00 58.10           C  
ATOM   1213  O   GLN A  74     -29.841  26.653   4.379  1.00 57.89           O  
ATOM   1214  CB  GLN A  74     -32.514  27.342   2.765  1.00 63.12           C  
ATOM   1215  CG  GLN A  74     -33.649  27.115   1.693  1.00 65.23           C  
ATOM   1216  CD  GLN A  74     -34.635  28.253   1.694  1.00 66.03           C  
ATOM   1217  NE2 GLN A  74     -35.547  28.208   0.719  1.00 66.33           N  
ATOM   1218  OE1 GLN A  74     -34.552  29.203   2.493  1.00 70.02           O  
ATOM   1219  H   GLN A  74     -32.492  25.188   4.085  1.00  0.00           H  
ATOM   1220  HA  GLN A  74     -31.222  26.030   1.632  1.00  0.00           H  
ATOM   1221  HB2 GLN A  74     -32.961  27.595   3.726  1.00  0.00           H  
ATOM   1222  HB3 GLN A  74     -32.002  28.261   2.478  1.00  0.00           H  
ATOM   1223  HG2 GLN A  74     -33.238  27.131   0.684  1.00  0.00           H  
ATOM   1224  HG3 GLN A  74     -34.184  26.173   1.815  1.00  0.00           H  
ATOM   1225 HE21 GLN A  74     -35.660  27.444   0.068  1.00  0.00           H  
ATOM   1226 HE22 GLN A  74     -36.012  29.105   0.718  1.00  0.00           H  
ATOM   1227  N   LEU A  75     -29.266  27.364   2.276  1.00 58.62           N  
ATOM   1228  CA  LEU A  75     -27.953  27.980   2.661  1.00 55.53           C  
ATOM   1229  C   LEU A  75     -28.006  29.449   2.419  1.00 49.60           C  
ATOM   1230  O   LEU A  75     -28.975  29.963   1.840  1.00 45.29           O  
ATOM   1231  CB  LEU A  75     -26.792  27.325   1.837  1.00 57.63           C  
ATOM   1232  CG  LEU A  75     -26.842  25.863   1.696  1.00 58.13           C  
ATOM   1233  CD1 LEU A  75     -25.627  25.200   1.077  1.00 59.38           C  
ATOM   1234  CD2 LEU A  75     -27.041  25.083   3.079  1.00 59.33           C  
ATOM   1235  H   LEU A  75     -29.549  27.411   1.308  1.00  0.00           H  
ATOM   1236  HA  LEU A  75     -27.712  27.774   3.704  1.00  0.00           H  
ATOM   1237  HB2 LEU A  75     -26.771  27.743   0.830  1.00  0.00           H  
ATOM   1238  HB3 LEU A  75     -25.871  27.543   2.377  1.00  0.00           H  
ATOM   1239  HG  LEU A  75     -27.704  25.621   1.074  1.00  0.00           H  
ATOM   1240 HD11 LEU A  75     -25.333  24.228   1.474  1.00  0.00           H  
ATOM   1241 HD12 LEU A  75     -25.732  25.030   0.006  1.00  0.00           H  
ATOM   1242 HD13 LEU A  75     -24.771  25.872   1.012  1.00  0.00           H  
ATOM   1243 HD21 LEU A  75     -26.165  24.481   3.321  1.00  0.00           H  
ATOM   1244 HD22 LEU A  75     -27.290  25.653   3.974  1.00  0.00           H  
ATOM   1245 HD23 LEU A  75     -27.791  24.322   2.863  1.00  0.00           H  
ATOM   1246  N   ARG A  76     -26.918  30.182   2.777  1.00 46.38           N  
ATOM   1247  CA  ARG A  76     -26.758  31.631   2.504  1.00 49.00           C  
ATOM   1248  C   ARG A  76     -25.470  31.778   1.726  1.00 47.56           C  
ATOM   1249  O   ARG A  76     -24.423  31.358   2.182  1.00 42.26           O  
ATOM   1250  CB  ARG A  76     -26.669  32.475   3.840  1.00 49.08           C  
ATOM   1251  CG  ARG A  76     -27.969  32.311   4.669  1.00 53.52           C  
ATOM   1252  CD  ARG A  76     -28.042  33.085   5.990  1.00 59.68           C  
ATOM   1253  NE  ARG A  76     -26.923  32.711   6.911  1.00 59.91           N  
ATOM   1254  CZ  ARG A  76     -26.421  33.415   7.924  1.00 55.09           C  
ATOM   1255  NH1 ARG A  76     -27.074  34.460   8.387  1.00 54.45           N1+
ATOM   1256  NH2 ARG A  76     -25.260  32.970   8.362  1.00 57.69           N1+
ATOM   1257  H   ARG A  76     -26.176  29.708   3.271  1.00  0.00           H  
ATOM   1258  HA  ARG A  76     -27.638  32.002   1.980  1.00  0.00           H  
ATOM   1259  HB2 ARG A  76     -25.776  32.074   4.320  1.00  0.00           H  
ATOM   1260  HB3 ARG A  76     -26.467  33.517   3.592  1.00  0.00           H  
ATOM   1261  HG2 ARG A  76     -28.896  32.539   4.143  1.00  0.00           H  
ATOM   1262  HG3 ARG A  76     -28.066  31.275   4.993  1.00  0.00           H  
ATOM   1263  HD2 ARG A  76     -27.892  34.120   5.685  1.00  0.00           H  
ATOM   1264  HD3 ARG A  76     -29.038  33.056   6.432  1.00  0.00           H  
ATOM   1265  HE  ARG A  76     -26.352  31.947   6.577  1.00  0.00           H  
ATOM   1266 HH11 ARG A  76     -27.977  34.754   8.044  1.00  0.00           H  
ATOM   1267 HH12 ARG A  76     -26.694  35.197   8.964  1.00  0.00           H  
ATOM   1268 HH21 ARG A  76     -24.912  32.114   7.955  1.00  0.00           H  
ATOM   1269 HH22 ARG A  76     -24.788  33.186   9.228  1.00  0.00           H  
ATOM   1270  N   VAL A  77     -25.448  32.532   0.667  1.00 46.44           N  
ATOM   1271  CA  VAL A  77     -24.349  32.989  -0.268  1.00 48.20           C  
ATOM   1272  C   VAL A  77     -23.764  34.268   0.437  1.00 53.66           C  
ATOM   1273  O   VAL A  77     -24.551  35.092   0.804  1.00 56.11           O  
ATOM   1274  CB  VAL A  77     -24.847  33.447  -1.618  1.00 47.53           C  
ATOM   1275  CG1 VAL A  77     -23.763  34.036  -2.592  1.00 46.44           C  
ATOM   1276  CG2 VAL A  77     -25.545  32.253  -2.312  1.00 44.97           C  
ATOM   1277  H   VAL A  77     -26.395  32.796   0.433  1.00  0.00           H  
ATOM   1278  HA  VAL A  77     -23.670  32.151  -0.427  1.00  0.00           H  
ATOM   1279  HB  VAL A  77     -25.654  34.162  -1.459  1.00  0.00           H  
ATOM   1280 HG11 VAL A  77     -23.572  35.065  -2.289  1.00  0.00           H  
ATOM   1281 HG12 VAL A  77     -22.850  33.456  -2.735  1.00  0.00           H  
ATOM   1282 HG13 VAL A  77     -24.186  34.032  -3.596  1.00  0.00           H  
ATOM   1283 HG21 VAL A  77     -24.949  31.730  -3.061  1.00  0.00           H  
ATOM   1284 HG22 VAL A  77     -25.761  31.456  -1.601  1.00  0.00           H  
ATOM   1285 HG23 VAL A  77     -26.490  32.568  -2.755  1.00  0.00           H  
ATOM   1286  N   ILE A  78     -22.443  34.277   0.596  1.00 53.48           N  
ATOM   1287  CA  ILE A  78     -21.587  35.267   1.317  1.00 55.81           C  
ATOM   1288  C   ILE A  78     -20.323  35.731   0.513  1.00 55.15           C  
ATOM   1289  O   ILE A  78     -19.486  36.518   1.038  1.00 57.94           O  
ATOM   1290  CB  ILE A  78     -21.217  34.661   2.743  1.00 54.68           C  
ATOM   1291  CG1 ILE A  78     -20.458  33.320   2.684  1.00 55.98           C  
ATOM   1292  CG2 ILE A  78     -22.518  34.534   3.610  1.00 56.91           C  
ATOM   1293  CD1 ILE A  78     -19.327  33.164   3.657  1.00 54.65           C  
ATOM   1294  H   ILE A  78     -21.962  33.454   0.264  1.00  0.00           H  
ATOM   1295  HA  ILE A  78     -22.119  36.195   1.522  1.00  0.00           H  
ATOM   1296  HB  ILE A  78     -20.631  35.372   3.325  1.00  0.00           H  
ATOM   1297 HG12 ILE A  78     -21.162  32.488   2.657  1.00  0.00           H  
ATOM   1298 HG13 ILE A  78     -20.104  33.121   1.672  1.00  0.00           H  
ATOM   1299 HG21 ILE A  78     -23.044  35.467   3.810  1.00  0.00           H  
ATOM   1300 HG22 ILE A  78     -23.290  33.998   3.058  1.00  0.00           H  
ATOM   1301 HG23 ILE A  78     -22.282  34.032   4.548  1.00  0.00           H  
ATOM   1302 HD11 ILE A  78     -18.491  32.678   3.154  1.00  0.00           H  
ATOM   1303 HD12 ILE A  78     -19.045  34.174   3.957  1.00  0.00           H  
ATOM   1304 HD13 ILE A  78     -19.676  32.634   4.543  1.00  0.00           H  
ATOM   1305  N   GLY A  79     -20.162  35.298  -0.740  1.00 57.17           N  
ATOM   1306  CA  GLY A  79     -19.238  35.965  -1.682  1.00 60.12           C  
ATOM   1307  C   GLY A  79     -19.513  35.252  -3.032  1.00 58.29           C  
ATOM   1308  O   GLY A  79     -20.277  34.284  -3.156  1.00 66.51           O  
ATOM   1309  H   GLY A  79     -20.780  34.596  -1.122  1.00  0.00           H  
ATOM   1310  HA2 GLY A  79     -19.412  37.040  -1.638  1.00  0.00           H  
ATOM   1311  HA3 GLY A  79     -18.207  35.799  -1.371  1.00  0.00           H  
ATOM   1312  N   HIS A  80     -18.940  35.888  -4.096  1.00 55.91           N  
ATOM   1313  CA  HIS A  80     -18.996  35.326  -5.464  1.00 51.63           C  
ATOM   1314  C   HIS A  80     -17.987  35.909  -6.363  1.00 52.92           C  
ATOM   1315  O   HIS A  80     -17.849  37.150  -6.330  1.00 53.30           O  
ATOM   1316  CB  HIS A  80     -20.396  35.372  -6.113  1.00 52.23           C  
ATOM   1317  CG  HIS A  80     -21.108  36.705  -6.296  1.00 51.96           C  
ATOM   1318  CD2 HIS A  80     -21.325  37.484  -7.415  1.00 51.46           C  
ATOM   1319  ND1 HIS A  80     -21.742  37.266  -5.188  1.00 48.99           N  
ATOM   1320  CE1 HIS A  80     -22.380  38.384  -5.691  1.00 52.13           C  
ATOM   1321  NE2 HIS A  80     -22.169  38.543  -7.015  1.00 49.93           N  
ATOM   1322  H   HIS A  80     -18.335  36.695  -4.048  1.00  0.00           H  
ATOM   1323  HA  HIS A  80     -18.754  34.266  -5.389  1.00  0.00           H  
ATOM   1324  HB2 HIS A  80     -20.338  34.791  -7.033  1.00  0.00           H  
ATOM   1325  HB3 HIS A  80     -21.124  34.767  -5.573  1.00  0.00           H  
ATOM   1326  HD1 HIS A  80     -21.732  36.987  -4.217  1.00  0.00           H  
ATOM   1327  HD2 HIS A  80     -20.956  37.361  -8.423  1.00  0.00           H  
ATOM   1328  HE1 HIS A  80     -22.952  39.069  -5.083  1.00  0.00           H  
ATOM   1329  N   SER A  81     -17.492  35.141  -7.349  1.00 53.05           N  
ATOM   1330  CA  SER A  81     -16.947  35.642  -8.585  1.00 50.83           C  
ATOM   1331  C   SER A  81     -17.140  34.704  -9.798  1.00 52.08           C  
ATOM   1332  O   SER A  81     -17.681  33.615  -9.651  1.00 56.36           O  
ATOM   1333  CB  SER A  81     -15.410  35.954  -8.416  1.00 49.70           C  
ATOM   1334  OG  SER A  81     -14.643  34.843  -7.933  1.00 46.09           O  
ATOM   1335  H   SER A  81     -17.758  34.173  -7.458  1.00  0.00           H  
ATOM   1336  HA  SER A  81     -17.485  36.555  -8.841  1.00  0.00           H  
ATOM   1337  HB2 SER A  81     -15.051  36.333  -9.373  1.00  0.00           H  
ATOM   1338  HB3 SER A  81     -15.345  36.865  -7.820  1.00  0.00           H  
ATOM   1339  HG  SER A  81     -13.859  34.859  -8.487  1.00  0.00           H  
ATOM   1340  N   MET A  82     -16.845  35.201 -11.026  1.00 46.63           N  
ATOM   1341  CA  MET A  82     -16.946  34.529 -12.338  1.00 48.62           C  
ATOM   1342  C   MET A  82     -15.774  33.462 -12.398  1.00 46.45           C  
ATOM   1343  O   MET A  82     -14.727  33.707 -11.749  1.00 49.78           O  
ATOM   1344  CB  MET A  82     -16.880  35.523 -13.563  1.00 49.97           C  
ATOM   1345  CG  MET A  82     -17.607  34.959 -14.799  1.00 53.00           C  
ATOM   1346  SD  MET A  82     -18.001  36.089 -16.199  1.00 57.94           S  
ATOM   1347  CE  MET A  82     -19.487  37.036 -15.512  1.00 55.61           C  
ATOM   1348  H   MET A  82     -16.306  36.049 -11.134  1.00  0.00           H  
ATOM   1349  HA  MET A  82     -17.895  33.992 -12.350  1.00  0.00           H  
ATOM   1350  HB2 MET A  82     -17.408  36.431 -13.271  1.00  0.00           H  
ATOM   1351  HB3 MET A  82     -15.883  35.720 -13.959  1.00  0.00           H  
ATOM   1352  HG2 MET A  82     -17.126  34.032 -15.111  1.00  0.00           H  
ATOM   1353  HG3 MET A  82     -18.556  34.655 -14.357  1.00  0.00           H  
ATOM   1354  HE1 MET A  82     -19.209  37.537 -14.585  1.00  0.00           H  
ATOM   1355  HE2 MET A  82     -19.813  37.745 -16.273  1.00  0.00           H  
ATOM   1356  HE3 MET A  82     -20.379  36.423 -15.378  1.00  0.00           H  
ATOM   1357  N   GLN A  83     -15.923  32.360 -13.066  1.00 44.02           N  
ATOM   1358  CA  GLN A  83     -14.868  31.429 -13.400  1.00 44.18           C  
ATOM   1359  C   GLN A  83     -14.993  31.137 -14.920  1.00 42.49           C  
ATOM   1360  O   GLN A  83     -15.558  30.132 -15.327  1.00 42.09           O  
ATOM   1361  CB  GLN A  83     -14.883  30.189 -12.394  1.00 44.20           C  
ATOM   1362  CG  GLN A  83     -13.759  29.213 -12.561  1.00 45.16           C  
ATOM   1363  CD  GLN A  83     -12.361  29.850 -12.576  1.00 47.64           C  
ATOM   1364  NE2 GLN A  83     -11.676  29.828 -13.692  1.00 46.32           N  
ATOM   1365  OE1 GLN A  83     -11.974  30.501 -11.540  1.00 60.72           O  
ATOM   1366  H   GLN A  83     -16.799  32.188 -13.539  1.00  0.00           H  
ATOM   1367  HA  GLN A  83     -13.902  31.859 -13.134  1.00  0.00           H  
ATOM   1368  HB2 GLN A  83     -14.852  30.500 -11.350  1.00  0.00           H  
ATOM   1369  HB3 GLN A  83     -15.831  29.651 -12.389  1.00  0.00           H  
ATOM   1370  HG2 GLN A  83     -13.798  28.456 -11.778  1.00  0.00           H  
ATOM   1371  HG3 GLN A  83     -13.795  28.686 -13.515  1.00  0.00           H  
ATOM   1372 HE21 GLN A  83     -12.049  29.377 -14.515  1.00  0.00           H  
ATOM   1373 HE22 GLN A  83     -10.748  30.211 -13.801  1.00  0.00           H  
ATOM   1374  N   ASN A  84     -14.354  31.999 -15.772  1.00 44.66           N  
ATOM   1375  CA  ASN A  84     -14.334  31.988 -17.210  1.00 45.96           C  
ATOM   1376  C   ASN A  84     -15.797  32.120 -17.650  1.00 46.05           C  
ATOM   1377  O   ASN A  84     -16.439  33.163 -17.559  1.00 47.78           O  
ATOM   1378  CB  ASN A  84     -13.535  30.839 -17.858  1.00 44.49           C  
ATOM   1379  CG  ASN A  84     -12.042  30.938 -17.853  1.00 46.01           C  
ATOM   1380  ND2 ASN A  84     -11.346  29.948 -17.325  1.00 46.98           N  
ATOM   1381  OD1 ASN A  84     -11.384  31.900 -18.214  1.00 49.10           O  
ATOM   1382  H   ASN A  84     -13.924  32.763 -15.271  1.00  0.00           H  
ATOM   1383  HA  ASN A  84     -13.823  32.897 -17.526  1.00  0.00           H  
ATOM   1384  HB2 ASN A  84     -13.964  29.924 -17.449  1.00  0.00           H  
ATOM   1385  HB3 ASN A  84     -13.832  30.831 -18.907  1.00  0.00           H  
ATOM   1386 HD21 ASN A  84     -11.806  29.062 -17.171  1.00  0.00           H  
ATOM   1387 HD22 ASN A  84     -10.340  29.880 -17.274  1.00  0.00           H  
ATOM   1388  N   CYS A  85     -16.323  30.982 -18.150  1.00 46.07           N  
ATOM   1389  CA  CYS A  85     -17.799  30.816 -18.466  1.00 46.76           C  
ATOM   1390  C   CYS A  85     -18.707  30.147 -17.420  1.00 48.35           C  
ATOM   1391  O   CYS A  85     -19.856  29.859 -17.710  1.00 51.40           O  
ATOM   1392  CB  CYS A  85     -17.970  30.088 -19.841  1.00 46.83           C  
ATOM   1393  SG  CYS A  85     -16.934  30.884 -21.089  1.00 51.51           S  
ATOM   1394  H   CYS A  85     -15.870  30.079 -18.150  1.00  0.00           H  
ATOM   1395  HA  CYS A  85     -18.214  31.807 -18.649  1.00  0.00           H  
ATOM   1396  HB2 CYS A  85     -17.719  29.027 -19.864  1.00  0.00           H  
ATOM   1397  HB3 CYS A  85     -19.014  30.107 -20.155  1.00  0.00           H  
ATOM   1398  HG  CYS A  85     -16.060  29.874 -21.084  1.00  0.00           H  
ATOM   1399  N   VAL A  86     -18.224  29.810 -16.236  1.00 50.94           N  
ATOM   1400  CA  VAL A  86     -19.037  29.389 -15.120  1.00 52.58           C  
ATOM   1401  C   VAL A  86     -18.910  30.437 -13.977  1.00 51.46           C  
ATOM   1402  O   VAL A  86     -18.312  31.476 -14.156  1.00 46.51           O  
ATOM   1403  CB  VAL A  86     -18.738  27.921 -14.662  1.00 52.99           C  
ATOM   1404  CG1 VAL A  86     -18.928  26.811 -15.736  1.00 56.52           C  
ATOM   1405  CG2 VAL A  86     -17.259  27.692 -14.123  1.00 50.82           C  
ATOM   1406  H   VAL A  86     -17.302  30.147 -15.997  1.00  0.00           H  
ATOM   1407  HA  VAL A  86     -20.117  29.357 -15.265  1.00  0.00           H  
ATOM   1408  HB  VAL A  86     -19.416  27.751 -13.826  1.00  0.00           H  
ATOM   1409 HG11 VAL A  86     -18.874  25.814 -15.300  1.00  0.00           H  
ATOM   1410 HG12 VAL A  86     -19.935  26.865 -16.151  1.00  0.00           H  
ATOM   1411 HG13 VAL A  86     -18.211  26.866 -16.555  1.00  0.00           H  
ATOM   1412 HG21 VAL A  86     -16.486  28.251 -14.649  1.00  0.00           H  
ATOM   1413 HG22 VAL A  86     -17.388  28.034 -13.096  1.00  0.00           H  
ATOM   1414 HG23 VAL A  86     -16.864  26.677 -14.164  1.00  0.00           H  
ATOM   1415  N   LEU A  87     -19.539  30.219 -12.837  1.00 55.21           N  
ATOM   1416  CA  LEU A  87     -19.713  31.202 -11.737  1.00 57.88           C  
ATOM   1417  C   LEU A  87     -19.527  30.358 -10.525  1.00 54.32           C  
ATOM   1418  O   LEU A  87     -20.013  29.233 -10.354  1.00 54.15           O  
ATOM   1419  CB  LEU A  87     -21.154  31.785 -11.666  1.00 57.92           C  
ATOM   1420  CG  LEU A  87     -21.255  33.349 -11.966  1.00 61.19           C  
ATOM   1421  CD1 LEU A  87     -22.721  33.702 -12.036  1.00 59.36           C  
ATOM   1422  CD2 LEU A  87     -20.480  34.137 -10.774  1.00 69.21           C  
ATOM   1423  H   LEU A  87     -20.040  29.351 -12.715  1.00  0.00           H  
ATOM   1424  HA  LEU A  87     -19.052  32.063 -11.633  1.00  0.00           H  
ATOM   1425  HB2 LEU A  87     -21.810  31.300 -12.389  1.00  0.00           H  
ATOM   1426  HB3 LEU A  87     -21.772  31.523 -10.807  1.00  0.00           H  
ATOM   1427  HG  LEU A  87     -20.804  33.487 -12.949  1.00  0.00           H  
ATOM   1428 HD11 LEU A  87     -22.868  34.416 -12.846  1.00  0.00           H  
ATOM   1429 HD12 LEU A  87     -23.381  32.842 -12.148  1.00  0.00           H  
ATOM   1430 HD13 LEU A  87     -23.076  34.085 -11.079  1.00  0.00           H  
ATOM   1431 HD21 LEU A  87     -20.024  33.436 -10.076  1.00  0.00           H  
ATOM   1432 HD22 LEU A  87     -19.670  34.807 -11.062  1.00  0.00           H  
ATOM   1433 HD23 LEU A  87     -21.237  34.697 -10.225  1.00  0.00           H  
ATOM   1434  N   LYS A  88     -18.853  30.908  -9.504  1.00 57.43           N  
ATOM   1435  CA  LYS A  88     -18.546  30.209  -8.283  1.00 55.80           C  
ATOM   1436  C   LYS A  88     -19.030  31.196  -7.143  1.00 52.67           C  
ATOM   1437  O   LYS A  88     -18.569  32.319  -7.050  1.00 50.87           O  
ATOM   1438  CB  LYS A  88     -17.036  29.702  -8.338  1.00 56.40           C  
ATOM   1439  CG  LYS A  88     -15.942  30.810  -8.198  1.00 59.24           C  
ATOM   1440  CD  LYS A  88     -14.595  30.219  -7.922  1.00 59.05           C  
ATOM   1441  CE  LYS A  88     -13.482  31.263  -7.950  1.00 58.16           C  
ATOM   1442  NZ  LYS A  88     -12.124  30.722  -8.054  1.00 58.47           N1+
ATOM   1443  H   LYS A  88     -18.671  31.901  -9.520  1.00  0.00           H  
ATOM   1444  HA  LYS A  88     -19.142  29.312  -8.114  1.00  0.00           H  
ATOM   1445  HB2 LYS A  88     -16.866  29.037  -7.491  1.00  0.00           H  
ATOM   1446  HB3 LYS A  88     -16.901  29.222  -9.307  1.00  0.00           H  
ATOM   1447  HG2 LYS A  88     -15.998  31.446  -9.081  1.00  0.00           H  
ATOM   1448  HG3 LYS A  88     -16.296  31.434  -7.377  1.00  0.00           H  
ATOM   1449  HD2 LYS A  88     -14.737  29.777  -6.936  1.00  0.00           H  
ATOM   1450  HD3 LYS A  88     -14.408  29.420  -8.640  1.00  0.00           H  
ATOM   1451  HE2 LYS A  88     -13.640  31.846  -8.858  1.00  0.00           H  
ATOM   1452  HE3 LYS A  88     -13.487  31.838  -7.024  1.00  0.00           H  
ATOM   1453  HZ1 LYS A  88     -11.447  31.429  -8.303  1.00  0.00           H  
ATOM   1454  HZ2 LYS A  88     -11.892  30.265  -7.184  1.00  0.00           H  
ATOM   1455  HZ3 LYS A  88     -12.201  30.066  -8.818  1.00  0.00           H  
ATOM   1456  N   LEU A  89     -20.030  30.773  -6.352  1.00 51.55           N  
ATOM   1457  CA  LEU A  89     -20.625  31.400  -5.189  1.00 53.17           C  
ATOM   1458  C   LEU A  89     -19.879  30.896  -3.978  1.00 48.53           C  
ATOM   1459  O   LEU A  89     -19.955  29.689  -3.719  1.00 52.21           O  
ATOM   1460  CB  LEU A  89     -22.125  30.982  -5.005  1.00 51.48           C  
ATOM   1461  CG  LEU A  89     -23.063  31.391  -6.105  1.00 49.54           C  
ATOM   1462  CD1 LEU A  89     -24.328  30.483  -6.044  1.00 50.72           C  
ATOM   1463  CD2 LEU A  89     -23.411  32.915  -5.972  1.00 51.71           C  
ATOM   1464  H   LEU A  89     -20.407  29.851  -6.522  1.00  0.00           H  
ATOM   1465  HA  LEU A  89     -20.710  32.476  -5.338  1.00  0.00           H  
ATOM   1466  HB2 LEU A  89     -22.145  29.900  -4.876  1.00  0.00           H  
ATOM   1467  HB3 LEU A  89     -22.512  31.405  -4.078  1.00  0.00           H  
ATOM   1468  HG  LEU A  89     -22.606  31.204  -7.077  1.00  0.00           H  
ATOM   1469 HD11 LEU A  89     -25.295  30.952  -6.228  1.00  0.00           H  
ATOM   1470 HD12 LEU A  89     -24.314  29.715  -6.818  1.00  0.00           H  
ATOM   1471 HD13 LEU A  89     -24.488  30.052  -5.056  1.00  0.00           H  
ATOM   1472 HD21 LEU A  89     -23.107  33.331  -6.933  1.00  0.00           H  
ATOM   1473 HD22 LEU A  89     -24.449  33.131  -5.720  1.00  0.00           H  
ATOM   1474 HD23 LEU A  89     -22.808  33.395  -5.201  1.00  0.00           H  
ATOM   1475  N   LYS A  90     -19.440  31.802  -3.100  1.00 47.03           N  
ATOM   1476  CA  LYS A  90     -18.912  31.435  -1.787  1.00 48.44           C  
ATOM   1477  C   LYS A  90     -20.108  31.333  -0.824  1.00 49.03           C  
ATOM   1478  O   LYS A  90     -20.876  32.301  -0.760  1.00 48.71           O  
ATOM   1479  CB  LYS A  90     -17.911  32.518  -1.341  1.00 50.06           C  
ATOM   1480  CG  LYS A  90     -17.236  32.215  -0.025  1.00 55.07           C  
ATOM   1481  CD  LYS A  90     -16.196  31.047   0.008  1.00 61.74           C  
ATOM   1482  CE  LYS A  90     -15.573  30.956   1.393  1.00 66.89           C  
ATOM   1483  NZ  LYS A  90     -14.549  29.922   1.480  1.00 68.69           N1+
ATOM   1484  H   LYS A  90     -19.682  32.771  -3.246  1.00  0.00           H  
ATOM   1485  HA  LYS A  90     -18.530  30.416  -1.833  1.00  0.00           H  
ATOM   1486  HB2 LYS A  90     -17.083  32.536  -2.049  1.00  0.00           H  
ATOM   1487  HB3 LYS A  90     -18.413  33.485  -1.293  1.00  0.00           H  
ATOM   1488  HG2 LYS A  90     -16.765  33.153   0.270  1.00  0.00           H  
ATOM   1489  HG3 LYS A  90     -18.010  31.948   0.695  1.00  0.00           H  
ATOM   1490  HD2 LYS A  90     -16.723  30.105  -0.145  1.00  0.00           H  
ATOM   1491  HD3 LYS A  90     -15.496  31.142  -0.823  1.00  0.00           H  
ATOM   1492  HE2 LYS A  90     -15.092  31.877   1.723  1.00  0.00           H  
ATOM   1493  HE3 LYS A  90     -16.386  30.761   2.092  1.00  0.00           H  
ATOM   1494  HZ1 LYS A  90     -14.448  29.701   2.460  1.00  0.00           H  
ATOM   1495  HZ2 LYS A  90     -14.881  29.020   1.170  1.00  0.00           H  
ATOM   1496  HZ3 LYS A  90     -13.696  30.129   0.980  1.00  0.00           H  
ATOM   1497  N   VAL A  91     -20.360  30.156  -0.201  1.00 50.33           N  
ATOM   1498  CA  VAL A  91     -21.533  29.938   0.654  1.00 53.65           C  
ATOM   1499  C   VAL A  91     -21.104  29.773   2.162  1.00 53.94           C  
ATOM   1500  O   VAL A  91     -19.933  29.572   2.402  1.00 52.89           O  
ATOM   1501  CB  VAL A  91     -22.369  28.708   0.215  1.00 49.92           C  
ATOM   1502  CG1 VAL A  91     -23.187  29.063  -1.079  1.00 51.57           C  
ATOM   1503  CG2 VAL A  91     -21.463  27.504   0.105  1.00 49.47           C  
ATOM   1504  H   VAL A  91     -19.611  29.479  -0.160  1.00  0.00           H  
ATOM   1505  HA  VAL A  91     -22.149  30.834   0.577  1.00  0.00           H  
ATOM   1506  HB  VAL A  91     -23.075  28.419   0.993  1.00  0.00           H  
ATOM   1507 HG11 VAL A  91     -23.813  29.956  -1.067  1.00  0.00           H  
ATOM   1508 HG12 VAL A  91     -22.419  29.177  -1.844  1.00  0.00           H  
ATOM   1509 HG13 VAL A  91     -23.861  28.263  -1.384  1.00  0.00           H  
ATOM   1510 HG21 VAL A  91     -21.881  26.502   0.002  1.00  0.00           H  
ATOM   1511 HG22 VAL A  91     -20.847  27.691  -0.774  1.00  0.00           H  
ATOM   1512 HG23 VAL A  91     -20.838  27.375   0.988  1.00  0.00           H  
ATOM   1513  N   ASP A  92     -22.128  29.909   3.096  1.00 55.77           N  
ATOM   1514  CA  ASP A  92     -21.970  29.943   4.586  1.00 58.10           C  
ATOM   1515  C   ASP A  92     -21.685  28.554   5.226  1.00 57.95           C  
ATOM   1516  O   ASP A  92     -21.009  28.508   6.212  1.00 60.61           O  
ATOM   1517  CB  ASP A  92     -23.130  30.802   5.315  1.00 61.27           C  
ATOM   1518  CG  ASP A  92     -24.399  29.983   5.652  1.00 60.70           C  
ATOM   1519  OD1 ASP A  92     -25.014  30.316   6.754  1.00 58.27           O  
ATOM   1520  OD2 ASP A  92     -24.844  29.092   4.837  1.00 67.33           O1-
ATOM   1521  H   ASP A  92     -23.027  30.191   2.730  1.00  0.00           H  
ATOM   1522  HA  ASP A  92     -21.112  30.606   4.698  1.00  0.00           H  
ATOM   1523  HB2 ASP A  92     -22.668  31.221   6.209  1.00  0.00           H  
ATOM   1524  HB3 ASP A  92     -23.484  31.644   4.719  1.00  0.00           H  
ATOM   1525  N   THR A  93     -22.279  27.525   4.707  1.00 61.19           N  
ATOM   1526  CA  THR A  93     -22.261  26.086   5.086  1.00 65.84           C  
ATOM   1527  C   THR A  93     -21.432  25.159   4.166  1.00 70.95           C  
ATOM   1528  O   THR A  93     -21.712  25.206   2.991  1.00 73.39           O  
ATOM   1529  CB  THR A  93     -23.726  25.537   5.059  1.00 67.28           C  
ATOM   1530  CG2 THR A  93     -23.941  24.153   5.654  1.00 65.63           C  
ATOM   1531  OG1 THR A  93     -24.502  26.489   5.768  1.00 69.03           O  
ATOM   1532  H   THR A  93     -22.713  27.856   3.858  1.00  0.00           H  
ATOM   1533  HA  THR A  93     -21.920  26.054   6.121  1.00  0.00           H  
ATOM   1534  HB  THR A  93     -24.047  25.653   4.023  1.00  0.00           H  
ATOM   1535  HG1 THR A  93     -24.500  27.364   5.372  1.00  0.00           H  
ATOM   1536 HG21 THR A  93     -23.706  24.153   6.719  1.00  0.00           H  
ATOM   1537 HG22 THR A  93     -24.983  23.872   5.503  1.00  0.00           H  
ATOM   1538 HG23 THR A  93     -23.229  23.442   5.235  1.00  0.00           H  
ATOM   1539  N   ALA A  94     -20.445  24.566   4.724  1.00 67.54           N  
ATOM   1540  CA  ALA A  94     -19.492  23.646   4.121  1.00 66.25           C  
ATOM   1541  C   ALA A  94     -20.100  22.225   3.956  1.00 67.31           C  
ATOM   1542  O   ALA A  94     -20.678  21.792   4.902  1.00 66.16           O  
ATOM   1543  CB  ALA A  94     -18.146  23.624   4.927  1.00 64.90           C  
ATOM   1544  H   ALA A  94     -20.154  24.854   5.647  1.00  0.00           H  
ATOM   1545  HA  ALA A  94     -19.260  24.017   3.123  1.00  0.00           H  
ATOM   1546  HB1 ALA A  94     -18.115  22.785   5.624  1.00  0.00           H  
ATOM   1547  HB2 ALA A  94     -17.442  23.288   4.165  1.00  0.00           H  
ATOM   1548  HB3 ALA A  94     -17.808  24.519   5.449  1.00  0.00           H  
ATOM   1549  N   ASN A  95     -19.972  21.747   2.685  1.00 64.89           N  
ATOM   1550  CA  ASN A  95     -20.300  20.364   2.181  1.00 59.94           C  
ATOM   1551  C   ASN A  95     -19.597  19.305   3.013  1.00 55.03           C  
ATOM   1552  O   ASN A  95     -18.388  19.200   2.867  1.00 51.29           O  
ATOM   1553  CB  ASN A  95     -19.913  20.191   0.701  1.00 60.73           C  
ATOM   1554  CG  ASN A  95     -20.474  18.848   0.111  1.00 62.15           C  
ATOM   1555  ND2 ASN A  95     -20.038  18.512  -1.089  1.00 64.26           N  
ATOM   1556  OD1 ASN A  95     -21.179  18.081   0.777  1.00 68.42           O  
ATOM   1557  H   ASN A  95     -19.611  22.367   1.974  1.00  0.00           H  
ATOM   1558  HA  ASN A  95     -21.346  20.061   2.225  1.00  0.00           H  
ATOM   1559  HB2 ASN A  95     -20.278  21.028   0.106  1.00  0.00           H  
ATOM   1560  HB3 ASN A  95     -18.849  20.151   0.467  1.00  0.00           H  
ATOM   1561 HD21 ASN A  95     -19.541  19.190  -1.649  1.00  0.00           H  
ATOM   1562 HD22 ASN A  95     -20.350  17.615  -1.433  1.00  0.00           H  
ATOM   1563  N   PRO A  96     -20.322  18.598   3.899  1.00 55.37           N  
ATOM   1564  CA  PRO A  96     -19.712  17.434   4.621  1.00 56.67           C  
ATOM   1565  C   PRO A  96     -19.516  16.144   3.864  1.00 56.30           C  
ATOM   1566  O   PRO A  96     -19.061  15.130   4.419  1.00 53.16           O  
ATOM   1567  CB  PRO A  96     -20.707  17.199   5.778  1.00 54.79           C  
ATOM   1568  CG  PRO A  96     -22.039  17.650   5.225  1.00 55.21           C  
ATOM   1569  CD  PRO A  96     -21.753  18.745   4.214  1.00 53.07           C  
ATOM   1570  HA  PRO A  96     -18.737  17.728   5.011  1.00  0.00           H  
ATOM   1571  HB2 PRO A  96     -20.719  16.152   6.079  1.00  0.00           H  
ATOM   1572  HB3 PRO A  96     -20.374  17.801   6.624  1.00  0.00           H  
ATOM   1573  HG2 PRO A  96     -22.537  16.775   4.807  1.00  0.00           H  
ATOM   1574  HG3 PRO A  96     -22.806  18.017   5.907  1.00  0.00           H  
ATOM   1575  HD2 PRO A  96     -22.446  18.663   3.377  1.00  0.00           H  
ATOM   1576  HD3 PRO A  96     -21.844  19.714   4.703  1.00  0.00           H  
ATOM   1577  N   LYS A  97     -19.913  16.112   2.567  1.00 57.21           N  
ATOM   1578  CA  LYS A  97     -19.750  14.903   1.735  1.00 52.77           C  
ATOM   1579  C   LYS A  97     -18.861  15.134   0.469  1.00 49.73           C  
ATOM   1580  O   LYS A  97     -18.960  14.317  -0.478  1.00 51.30           O  
ATOM   1581  CB  LYS A  97     -21.182  14.473   1.378  1.00 50.57           C  
ATOM   1582  CG  LYS A  97     -22.026  14.143   2.575  1.00 53.76           C  
ATOM   1583  CD  LYS A  97     -23.400  13.933   2.130  1.00 58.25           C  
ATOM   1584  CE  LYS A  97     -24.314  13.597   3.319  1.00 59.40           C  
ATOM   1585  NZ  LYS A  97     -25.676  13.182   2.946  1.00 61.79           N1+
ATOM   1586  H   LYS A  97     -20.412  16.881   2.143  1.00  0.00           H  
ATOM   1587  HA  LYS A  97     -19.261  14.088   2.267  1.00  0.00           H  
ATOM   1588  HB2 LYS A  97     -21.658  15.286   0.831  1.00  0.00           H  
ATOM   1589  HB3 LYS A  97     -21.026  13.604   0.739  1.00  0.00           H  
ATOM   1590  HG2 LYS A  97     -21.690  13.297   3.175  1.00  0.00           H  
ATOM   1591  HG3 LYS A  97     -22.073  14.897   3.360  1.00  0.00           H  
ATOM   1592  HD2 LYS A  97     -23.843  14.863   1.772  1.00  0.00           H  
ATOM   1593  HD3 LYS A  97     -23.472  13.082   1.452  1.00  0.00           H  
ATOM   1594  HE2 LYS A  97     -23.847  12.915   4.029  1.00  0.00           H  
ATOM   1595  HE3 LYS A  97     -24.343  14.568   3.813  1.00  0.00           H  
ATOM   1596  HZ1 LYS A  97     -26.247  13.001   3.758  1.00  0.00           H  
ATOM   1597  HZ2 LYS A  97     -26.198  13.801   2.342  1.00  0.00           H  
ATOM   1598  HZ3 LYS A  97     -25.645  12.319   2.422  1.00  0.00           H  
ATOM   1599  N   THR A  98     -18.030  16.144   0.430  1.00 42.60           N  
ATOM   1600  CA  THR A  98     -17.061  16.416  -0.627  1.00 42.64           C  
ATOM   1601  C   THR A  98     -16.133  15.188  -0.923  1.00 46.41           C  
ATOM   1602  O   THR A  98     -15.601  14.583  -0.057  1.00 40.56           O  
ATOM   1603  CB  THR A  98     -16.228  17.650  -0.412  1.00 40.30           C  
ATOM   1604  CG2 THR A  98     -15.159  18.024  -1.474  1.00 42.70           C  
ATOM   1605  OG1 THR A  98     -17.115  18.808  -0.241  1.00 35.68           O  
ATOM   1606  H   THR A  98     -18.195  16.897   1.082  1.00  0.00           H  
ATOM   1607  HA  THR A  98     -17.698  16.556  -1.501  1.00  0.00           H  
ATOM   1608  HB  THR A  98     -15.672  17.399   0.491  1.00  0.00           H  
ATOM   1609  HG1 THR A  98     -16.639  19.492   0.235  1.00  0.00           H  
ATOM   1610 HG21 THR A  98     -15.031  19.103  -1.557  1.00  0.00           H  
ATOM   1611 HG22 THR A  98     -14.186  17.757  -1.063  1.00  0.00           H  
ATOM   1612 HG23 THR A  98     -15.369  17.669  -2.483  1.00  0.00           H  
ATOM   1613  N   PRO A  99     -15.856  14.909  -2.191  1.00 47.69           N  
ATOM   1614  CA  PRO A  99     -14.862  13.850  -2.598  1.00 49.78           C  
ATOM   1615  C   PRO A  99     -13.393  14.474  -2.619  1.00 50.26           C  
ATOM   1616  O   PRO A  99     -13.335  15.698  -2.403  1.00 52.03           O  
ATOM   1617  CB  PRO A  99     -15.363  13.490  -4.049  1.00 48.84           C  
ATOM   1618  CG  PRO A  99     -16.047  14.683  -4.590  1.00 49.67           C  
ATOM   1619  CD  PRO A  99     -16.719  15.223  -3.363  1.00 47.59           C  
ATOM   1620  HA  PRO A  99     -14.795  12.951  -1.984  1.00  0.00           H  
ATOM   1621  HB2 PRO A  99     -14.494  13.146  -4.610  1.00  0.00           H  
ATOM   1622  HB3 PRO A  99     -16.177  12.768  -4.115  1.00  0.00           H  
ATOM   1623  HG2 PRO A  99     -15.359  15.459  -4.926  1.00  0.00           H  
ATOM   1624  HG3 PRO A  99     -16.707  14.473  -5.431  1.00  0.00           H  
ATOM   1625  HD2 PRO A  99     -16.793  16.306  -3.468  1.00  0.00           H  
ATOM   1626  HD3 PRO A  99     -17.709  14.781  -3.249  1.00  0.00           H  
ATOM   1627  N   LYS A 100     -12.368  13.634  -2.810  1.00 54.51           N  
ATOM   1628  CA  LYS A 100     -11.181  14.167  -3.416  1.00 57.76           C  
ATOM   1629  C   LYS A 100     -11.386  14.468  -4.901  1.00 56.52           C  
ATOM   1630  O   LYS A 100     -11.764  13.523  -5.601  1.00 53.45           O  
ATOM   1631  CB  LYS A 100     -10.014  13.173  -3.171  1.00 62.01           C  
ATOM   1632  CG  LYS A 100      -9.644  12.924  -1.695  1.00 69.99           C  
ATOM   1633  CD  LYS A 100      -9.247  14.204  -0.914  1.00 74.94           C  
ATOM   1634  CE  LYS A 100      -8.268  14.023   0.338  1.00 80.40           C  
ATOM   1635  NZ  LYS A 100      -8.855  13.349   1.477  1.00 78.91           N1+
ATOM   1636  H   LYS A 100     -12.562  12.649  -2.925  1.00  0.00           H  
ATOM   1637  HA  LYS A 100     -10.815  15.046  -2.885  1.00  0.00           H  
ATOM   1638  HB2 LYS A 100     -10.147  12.217  -3.678  1.00  0.00           H  
ATOM   1639  HB3 LYS A 100      -9.104  13.590  -3.603  1.00  0.00           H  
ATOM   1640  HG2 LYS A 100     -10.540  12.562  -1.189  1.00  0.00           H  
ATOM   1641  HG3 LYS A 100      -8.829  12.210  -1.582  1.00  0.00           H  
ATOM   1642  HD2 LYS A 100      -8.736  14.841  -1.637  1.00  0.00           H  
ATOM   1643  HD3 LYS A 100     -10.222  14.642  -0.701  1.00  0.00           H  
ATOM   1644  HE2 LYS A 100      -7.508  13.368  -0.089  1.00  0.00           H  
ATOM   1645  HE3 LYS A 100      -7.815  14.965   0.649  1.00  0.00           H  
ATOM   1646  HZ1 LYS A 100      -8.118  12.966   2.052  1.00  0.00           H  
ATOM   1647  HZ2 LYS A 100      -9.380  14.047   1.983  1.00  0.00           H  
ATOM   1648  HZ3 LYS A 100      -9.448  12.582   1.191  1.00  0.00           H  
ATOM   1649  N   TYR A 101     -11.376  15.805  -5.276  1.00 55.72           N  
ATOM   1650  CA  TYR A 101     -11.872  16.224  -6.567  1.00 51.72           C  
ATOM   1651  C   TYR A 101     -10.738  16.942  -7.331  1.00 53.12           C  
ATOM   1652  O   TYR A 101      -9.898  17.598  -6.807  1.00 53.04           O  
ATOM   1653  CB  TYR A 101     -12.939  17.276  -6.285  1.00 51.64           C  
ATOM   1654  CG  TYR A 101     -12.682  18.746  -5.635  1.00 49.22           C  
ATOM   1655  CD1 TYR A 101     -12.429  19.833  -6.585  1.00 49.22           C  
ATOM   1656  CD2 TYR A 101     -12.593  18.909  -4.258  1.00 49.13           C  
ATOM   1657  CE1 TYR A 101     -12.271  21.126  -6.087  1.00 46.70           C  
ATOM   1658  CE2 TYR A 101     -12.333  20.200  -3.757  1.00 51.00           C  
ATOM   1659  CZ  TYR A 101     -12.148  21.277  -4.681  1.00 50.58           C  
ATOM   1660  OH  TYR A 101     -11.792  22.526  -4.221  1.00 50.94           O  
ATOM   1661  H   TYR A 101     -10.925  16.513  -4.715  1.00  0.00           H  
ATOM   1662  HA  TYR A 101     -12.376  15.473  -7.175  1.00  0.00           H  
ATOM   1663  HB2 TYR A 101     -13.400  17.487  -7.250  1.00  0.00           H  
ATOM   1664  HB3 TYR A 101     -13.735  16.891  -5.647  1.00  0.00           H  
ATOM   1665  HD1 TYR A 101     -12.374  19.653  -7.648  1.00  0.00           H  
ATOM   1666  HD2 TYR A 101     -12.595  18.052  -3.601  1.00  0.00           H  
ATOM   1667  HE1 TYR A 101     -12.193  22.032  -6.669  1.00  0.00           H  
ATOM   1668  HE2 TYR A 101     -12.016  20.406  -2.746  1.00  0.00           H  
ATOM   1669  HH  TYR A 101     -12.042  22.697  -3.311  1.00  0.00           H  
ATOM   1670  N   LYS A 102     -10.750  16.795  -8.658  1.00 52.48           N  
ATOM   1671  CA  LYS A 102      -9.722  17.425  -9.591  1.00 52.54           C  
ATOM   1672  C   LYS A 102     -10.555  17.902 -10.772  1.00 52.34           C  
ATOM   1673  O   LYS A 102     -11.374  17.142 -11.312  1.00 54.86           O  
ATOM   1674  CB  LYS A 102      -8.775  16.324 -10.095  1.00 56.74           C  
ATOM   1675  CG  LYS A 102      -7.850  15.746  -9.052  1.00 58.98           C  
ATOM   1676  CD  LYS A 102      -6.916  14.669  -9.561  1.00 63.26           C  
ATOM   1677  CE  LYS A 102      -5.832  15.224 -10.551  1.00 67.38           C  
ATOM   1678  NZ  LYS A 102      -4.930  14.171 -11.003  1.00 67.80           N1+
ATOM   1679  H   LYS A 102     -11.373  16.139  -9.107  1.00  0.00           H  
ATOM   1680  HA  LYS A 102      -9.155  18.199  -9.073  1.00  0.00           H  
ATOM   1681  HB2 LYS A 102      -9.365  15.565 -10.610  1.00  0.00           H  
ATOM   1682  HB3 LYS A 102      -8.117  16.661 -10.895  1.00  0.00           H  
ATOM   1683  HG2 LYS A 102      -7.307  16.515  -8.503  1.00  0.00           H  
ATOM   1684  HG3 LYS A 102      -8.434  15.167  -8.336  1.00  0.00           H  
ATOM   1685  HD2 LYS A 102      -6.429  14.057  -8.802  1.00  0.00           H  
ATOM   1686  HD3 LYS A 102      -7.582  13.945 -10.030  1.00  0.00           H  
ATOM   1687  HE2 LYS A 102      -6.344  15.507 -11.471  1.00  0.00           H  
ATOM   1688  HE3 LYS A 102      -5.273  16.056 -10.124  1.00  0.00           H  
ATOM   1689  HZ1 LYS A 102      -4.110  13.965 -10.451  1.00  0.00           H  
ATOM   1690  HZ2 LYS A 102      -5.577  13.418 -11.188  1.00  0.00           H  
ATOM   1691  HZ3 LYS A 102      -4.498  14.344 -11.899  1.00  0.00           H  
ATOM   1692  N   PHE A 103     -10.294  19.111 -11.325  1.00 54.92           N  
ATOM   1693  CA  PHE A 103     -10.920  19.730 -12.479  1.00 56.17           C  
ATOM   1694  C   PHE A 103     -10.011  19.461 -13.650  1.00 57.72           C  
ATOM   1695  O   PHE A 103      -8.894  19.962 -13.624  1.00 59.12           O  
ATOM   1696  CB  PHE A 103     -11.063  21.198 -12.222  1.00 56.35           C  
ATOM   1697  CG  PHE A 103     -11.943  21.678 -11.051  1.00 56.16           C  
ATOM   1698  CD1 PHE A 103     -11.673  22.978 -10.501  1.00 57.58           C  
ATOM   1699  CD2 PHE A 103     -13.008  20.944 -10.569  1.00 53.04           C  
ATOM   1700  CE1 PHE A 103     -12.464  23.502  -9.472  1.00 55.36           C  
ATOM   1701  CE2 PHE A 103     -13.808  21.425  -9.503  1.00 53.49           C  
ATOM   1702  CZ  PHE A 103     -13.491  22.722  -8.977  1.00 51.68           C  
ATOM   1703  H   PHE A 103      -9.538  19.655 -10.934  1.00  0.00           H  
ATOM   1704  HA  PHE A 103     -11.929  19.359 -12.656  1.00  0.00           H  
ATOM   1705  HB2 PHE A 103     -10.081  21.663 -12.139  1.00  0.00           H  
ATOM   1706  HB3 PHE A 103     -11.423  21.667 -13.137  1.00  0.00           H  
ATOM   1707  HD1 PHE A 103     -10.858  23.589 -10.860  1.00  0.00           H  
ATOM   1708  HD2 PHE A 103     -13.216  20.006 -11.062  1.00  0.00           H  
ATOM   1709  HE1 PHE A 103     -12.213  24.437  -8.995  1.00  0.00           H  
ATOM   1710  HE2 PHE A 103     -14.647  20.912  -9.056  1.00  0.00           H  
ATOM   1711  HZ  PHE A 103     -14.068  23.190  -8.193  1.00  0.00           H  
ATOM   1712  N   VAL A 104     -10.413  18.664 -14.653  1.00 59.10           N  
ATOM   1713  CA  VAL A 104      -9.591  18.319 -15.850  1.00 62.61           C  
ATOM   1714  C   VAL A 104     -10.387  18.377 -17.159  1.00 62.55           C  
ATOM   1715  O   VAL A 104     -11.655  18.373 -17.052  1.00 66.86           O  
ATOM   1716  CB  VAL A 104      -8.860  17.014 -15.703  1.00 63.97           C  
ATOM   1717  CG1 VAL A 104      -8.010  16.826 -14.426  1.00 65.96           C  
ATOM   1718  CG2 VAL A 104      -9.628  15.707 -16.030  1.00 66.22           C  
ATOM   1719  H   VAL A 104     -11.295  18.175 -14.602  1.00  0.00           H  
ATOM   1720  HA  VAL A 104      -8.748  19.005 -15.931  1.00  0.00           H  
ATOM   1721  HB  VAL A 104      -8.094  17.112 -16.472  1.00  0.00           H  
ATOM   1722 HG11 VAL A 104      -8.702  16.942 -13.592  1.00  0.00           H  
ATOM   1723 HG12 VAL A 104      -7.450  15.900 -14.299  1.00  0.00           H  
ATOM   1724 HG13 VAL A 104      -7.257  17.609 -14.506  1.00  0.00           H  
ATOM   1725 HG21 VAL A 104     -10.106  15.345 -15.119  1.00  0.00           H  
ATOM   1726 HG22 VAL A 104     -10.260  15.796 -16.914  1.00  0.00           H  
ATOM   1727 HG23 VAL A 104      -8.914  14.935 -16.316  1.00  0.00           H  
ATOM   1728  N   ARG A 105      -9.664  18.327 -18.274  1.00 59.83           N  
ATOM   1729  CA  ARG A 105     -10.147  18.215 -19.636  1.00 56.70           C  
ATOM   1730  C   ARG A 105      -9.690  16.825 -20.240  1.00 59.16           C  
ATOM   1731  O   ARG A 105      -8.594  16.328 -19.946  1.00 64.26           O  
ATOM   1732  CB  ARG A 105      -9.588  19.299 -20.567  1.00 53.72           C  
ATOM   1733  CG  ARG A 105      -9.870  20.739 -20.025  1.00 53.61           C  
ATOM   1734  CD  ARG A 105      -9.101  21.862 -20.724  1.00 54.77           C  
ATOM   1735  NE  ARG A 105      -9.521  21.981 -22.102  1.00 53.02           N  
ATOM   1736  CZ  ARG A 105     -10.652  22.530 -22.614  1.00 54.70           C  
ATOM   1737  NH1 ARG A 105     -11.693  22.995 -21.922  1.00 55.62           N1+
ATOM   1738  NH2 ARG A 105     -10.807  22.539 -23.947  1.00 54.28           N1+
ATOM   1739  H   ARG A 105      -8.654  18.320 -18.265  1.00  0.00           H  
ATOM   1740  HA  ARG A 105     -11.234  18.295 -19.627  1.00  0.00           H  
ATOM   1741  HB2 ARG A 105      -8.498  19.278 -20.550  1.00  0.00           H  
ATOM   1742  HB3 ARG A 105      -9.735  19.181 -21.640  1.00  0.00           H  
ATOM   1743  HG2 ARG A 105     -10.886  21.106 -20.178  1.00  0.00           H  
ATOM   1744  HG3 ARG A 105      -9.878  20.869 -18.943  1.00  0.00           H  
ATOM   1745  HD2 ARG A 105      -9.358  22.787 -20.208  1.00  0.00           H  
ATOM   1746  HD3 ARG A 105      -8.023  21.700 -20.701  1.00  0.00           H  
ATOM   1747  HE  ARG A 105      -8.802  21.555 -22.668  1.00  0.00           H  
ATOM   1748 HH11 ARG A 105     -11.757  23.010 -20.914  1.00  0.00           H  
ATOM   1749 HH12 ARG A 105     -12.488  23.411 -22.386  1.00  0.00           H  
ATOM   1750 HH21 ARG A 105     -10.013  22.349 -24.542  1.00  0.00           H  
ATOM   1751 HH22 ARG A 105     -11.644  22.847 -24.420  1.00  0.00           H  
ATOM   1752  N   ILE A 106     -10.568  16.188 -21.051  1.00 59.13           N  
ATOM   1753  CA  ILE A 106     -10.408  14.915 -21.592  1.00 56.98           C  
ATOM   1754  C   ILE A 106     -10.346  15.158 -23.166  1.00 55.75           C  
ATOM   1755  O   ILE A 106     -10.745  16.237 -23.590  1.00 52.85           O  
ATOM   1756  CB  ILE A 106     -11.582  13.958 -21.344  1.00 58.99           C  
ATOM   1757  CG1 ILE A 106     -12.956  14.312 -21.959  1.00 63.73           C  
ATOM   1758  CG2 ILE A 106     -11.563  13.465 -19.905  1.00 57.65           C  
ATOM   1759  CD1 ILE A 106     -13.486  15.725 -21.689  1.00 67.69           C  
ATOM   1760  H   ILE A 106     -11.372  16.628 -21.477  1.00  0.00           H  
ATOM   1761  HA  ILE A 106      -9.461  14.429 -21.354  1.00  0.00           H  
ATOM   1762  HB  ILE A 106     -11.369  13.061 -21.925  1.00  0.00           H  
ATOM   1763 HG12 ILE A 106     -12.939  14.281 -23.049  1.00  0.00           H  
ATOM   1764 HG13 ILE A 106     -13.638  13.554 -21.572  1.00  0.00           H  
ATOM   1765 HG21 ILE A 106     -10.673  12.856 -19.751  1.00  0.00           H  
ATOM   1766 HG22 ILE A 106     -11.568  14.364 -19.289  1.00  0.00           H  
ATOM   1767 HG23 ILE A 106     -12.507  12.965 -19.690  1.00  0.00           H  
ATOM   1768 HD11 ILE A 106     -14.572  15.815 -21.717  1.00  0.00           H  
ATOM   1769 HD12 ILE A 106     -13.057  16.116 -20.767  1.00  0.00           H  
ATOM   1770 HD13 ILE A 106     -13.159  16.343 -22.525  1.00  0.00           H  
ATOM   1771  N   GLN A 107      -9.761  14.252 -23.916  1.00 62.29           N  
ATOM   1772  CA  GLN A 107      -9.592  14.339 -25.380  1.00 66.78           C  
ATOM   1773  C   GLN A 107     -10.892  13.696 -26.002  1.00 66.92           C  
ATOM   1774  O   GLN A 107     -11.510  12.834 -25.327  1.00 66.99           O  
ATOM   1775  CB  GLN A 107      -8.500  13.338 -25.879  1.00 67.09           C  
ATOM   1776  CG  GLN A 107      -7.277  13.467 -24.958  1.00 67.76           C  
ATOM   1777  CD  GLN A 107      -6.079  12.649 -25.423  1.00 69.98           C  
ATOM   1778  NE2 GLN A 107      -4.908  13.168 -25.481  1.00 70.70           N  
ATOM   1779  OE1 GLN A 107      -6.179  11.463 -25.677  1.00 67.53           O  
ATOM   1780  H   GLN A 107      -9.663  13.336 -23.501  1.00  0.00           H  
ATOM   1781  HA  GLN A 107      -9.436  15.349 -25.760  1.00  0.00           H  
ATOM   1782  HB2 GLN A 107      -8.880  12.326 -25.737  1.00  0.00           H  
ATOM   1783  HB3 GLN A 107      -8.204  13.477 -26.919  1.00  0.00           H  
ATOM   1784  HG2 GLN A 107      -6.910  14.480 -24.789  1.00  0.00           H  
ATOM   1785  HG3 GLN A 107      -7.514  13.088 -23.964  1.00  0.00           H  
ATOM   1786 HE21 GLN A 107      -4.645  14.054 -25.073  1.00  0.00           H  
ATOM   1787 HE22 GLN A 107      -4.212  12.450 -25.618  1.00  0.00           H  
ATOM   1788  N   PRO A 108     -11.334  14.179 -27.239  1.00 64.70           N  
ATOM   1789  CA  PRO A 108     -12.539  13.605 -27.874  1.00 58.74           C  
ATOM   1790  C   PRO A 108     -12.480  12.118 -28.283  1.00 57.76           C  
ATOM   1791  O   PRO A 108     -11.351  11.610 -28.526  1.00 60.32           O  
ATOM   1792  CB  PRO A 108     -12.589  14.446 -29.171  1.00 62.24           C  
ATOM   1793  CG  PRO A 108     -11.147  14.886 -29.460  1.00 66.92           C  
ATOM   1794  CD  PRO A 108     -10.659  15.192 -28.005  1.00 66.01           C  
ATOM   1795  HA  PRO A 108     -13.439  13.927 -27.349  1.00  0.00           H  
ATOM   1796  HB2 PRO A 108     -12.988  13.869 -30.005  1.00  0.00           H  
ATOM   1797  HB3 PRO A 108     -13.191  15.333 -28.977  1.00  0.00           H  
ATOM   1798  HG2 PRO A 108     -10.618  14.065 -29.944  1.00  0.00           H  
ATOM   1799  HG3 PRO A 108     -11.113  15.810 -30.038  1.00  0.00           H  
ATOM   1800  HD2 PRO A 108      -9.572  15.188 -27.924  1.00  0.00           H  
ATOM   1801  HD3 PRO A 108     -10.957  16.170 -27.626  1.00  0.00           H  
ATOM   1802  N   GLY A 109     -13.692  11.470 -28.226  1.00 57.03           N  
ATOM   1803  CA  GLY A 109     -13.919  10.037 -28.371  1.00 54.47           C  
ATOM   1804  C   GLY A 109     -13.660   9.395 -27.013  1.00 53.62           C  
ATOM   1805  O   GLY A 109     -13.845   8.192 -27.019  1.00 55.35           O  
ATOM   1806  H   GLY A 109     -14.523  11.974 -27.951  1.00  0.00           H  
ATOM   1807  HA2 GLY A 109     -14.954   9.777 -28.594  1.00  0.00           H  
ATOM   1808  HA3 GLY A 109     -13.231   9.538 -29.053  1.00  0.00           H  
ATOM   1809  N   GLN A 110     -13.331  10.047 -25.867  1.00 58.80           N  
ATOM   1810  CA  GLN A 110     -13.063   9.374 -24.582  1.00 59.72           C  
ATOM   1811  C   GLN A 110     -14.331   9.431 -23.708  1.00 55.95           C  
ATOM   1812  O   GLN A 110     -15.313  10.164 -24.040  1.00 47.44           O  
ATOM   1813  CB  GLN A 110     -11.940  10.023 -23.771  1.00 64.51           C  
ATOM   1814  CG  GLN A 110     -10.581   9.931 -24.402  1.00 71.37           C  
ATOM   1815  CD  GLN A 110      -9.476  10.688 -23.592  1.00 70.53           C  
ATOM   1816  NE2 GLN A 110      -8.282  10.156 -23.767  1.00 66.14           N  
ATOM   1817  OE1 GLN A 110      -9.679  11.620 -22.844  1.00 69.36           O  
ATOM   1818  H   GLN A 110     -13.246  11.051 -25.788  1.00  0.00           H  
ATOM   1819  HA  GLN A 110     -12.728   8.349 -24.738  1.00  0.00           H  
ATOM   1820  HB2 GLN A 110     -12.253  11.067 -23.811  1.00  0.00           H  
ATOM   1821  HB3 GLN A 110     -11.892   9.728 -22.722  1.00  0.00           H  
ATOM   1822  HG2 GLN A 110     -10.175   8.920 -24.423  1.00  0.00           H  
ATOM   1823  HG3 GLN A 110     -10.647  10.154 -25.467  1.00  0.00           H  
ATOM   1824 HE21 GLN A 110      -8.174   9.370 -24.392  1.00  0.00           H  
ATOM   1825 HE22 GLN A 110      -7.420  10.444 -23.327  1.00  0.00           H  
ATOM   1826  N   THR A 111     -14.359   8.546 -22.643  1.00 54.70           N  
ATOM   1827  CA  THR A 111     -15.539   8.269 -21.808  1.00 54.94           C  
ATOM   1828  C   THR A 111     -15.507   8.990 -20.473  1.00 51.98           C  
ATOM   1829  O   THR A 111     -14.497   9.221 -19.814  1.00 53.84           O  
ATOM   1830  CB  THR A 111     -15.631   6.756 -21.612  1.00 56.95           C  
ATOM   1831  CG2 THR A 111     -15.923   6.104 -22.997  1.00 58.53           C  
ATOM   1832  OG1 THR A 111     -14.346   6.319 -21.216  1.00 58.11           O  
ATOM   1833  H   THR A 111     -13.591   7.926 -22.430  1.00  0.00           H  
ATOM   1834  HA  THR A 111     -16.391   8.611 -22.397  1.00  0.00           H  
ATOM   1835  HB  THR A 111     -16.453   6.419 -20.980  1.00  0.00           H  
ATOM   1836  HG1 THR A 111     -14.490   5.369 -21.223  1.00  0.00           H  
ATOM   1837 HG21 THR A 111     -15.792   5.028 -22.887  1.00  0.00           H  
ATOM   1838 HG22 THR A 111     -16.958   6.327 -23.258  1.00  0.00           H  
ATOM   1839 HG23 THR A 111     -15.275   6.539 -23.758  1.00  0.00           H  
ATOM   1840  N   PHE A 112     -16.696   9.239 -19.914  1.00 54.24           N  
ATOM   1841  CA  PHE A 112     -16.919   9.749 -18.600  1.00 54.16           C  
ATOM   1842  C   PHE A 112     -18.280   9.336 -18.013  1.00 48.75           C  
ATOM   1843  O   PHE A 112     -19.208   9.307 -18.786  1.00 44.47           O  
ATOM   1844  CB  PHE A 112     -16.599  11.221 -18.379  1.00 52.75           C  
ATOM   1845  CG  PHE A 112     -17.179  12.308 -19.235  1.00 53.20           C  
ATOM   1846  CD1 PHE A 112     -16.318  12.852 -20.233  1.00 54.63           C  
ATOM   1847  CD2 PHE A 112     -18.533  12.746 -19.181  1.00 54.95           C  
ATOM   1848  CE1 PHE A 112     -16.757  13.818 -21.117  1.00 52.23           C  
ATOM   1849  CE2 PHE A 112     -18.929  13.731 -20.098  1.00 57.05           C  
ATOM   1850  CZ  PHE A 112     -18.021  14.227 -21.007  1.00 55.54           C  
ATOM   1851  H   PHE A 112     -17.558   9.027 -20.397  1.00  0.00           H  
ATOM   1852  HA  PHE A 112     -16.195   9.195 -18.003  1.00  0.00           H  
ATOM   1853  HB2 PHE A 112     -16.895  11.421 -17.349  1.00  0.00           H  
ATOM   1854  HB3 PHE A 112     -15.523  11.376 -18.296  1.00  0.00           H  
ATOM   1855  HD1 PHE A 112     -15.278  12.588 -20.352  1.00  0.00           H  
ATOM   1856  HD2 PHE A 112     -19.256  12.396 -18.459  1.00  0.00           H  
ATOM   1857  HE1 PHE A 112     -16.205  14.111 -21.998  1.00  0.00           H  
ATOM   1858  HE2 PHE A 112     -19.942  14.104 -20.136  1.00  0.00           H  
ATOM   1859  HZ  PHE A 112     -18.350  14.954 -21.734  1.00  0.00           H  
ATOM   1860  N   SER A 113     -18.455   9.049 -16.715  1.00 48.33           N  
ATOM   1861  CA  SER A 113     -19.780   8.710 -16.146  1.00 49.43           C  
ATOM   1862  C   SER A 113     -20.518  10.017 -15.933  1.00 47.72           C  
ATOM   1863  O   SER A 113     -20.055  10.803 -15.103  1.00 44.06           O  
ATOM   1864  CB  SER A 113     -19.508   7.933 -14.794  1.00 48.67           C  
ATOM   1865  OG  SER A 113     -18.817   6.687 -15.036  1.00 49.78           O  
ATOM   1866  H   SER A 113     -17.763   9.320 -16.031  1.00  0.00           H  
ATOM   1867  HA  SER A 113     -20.375   8.062 -16.790  1.00  0.00           H  
ATOM   1868  HB2 SER A 113     -18.829   8.554 -14.209  1.00  0.00           H  
ATOM   1869  HB3 SER A 113     -20.431   7.755 -14.243  1.00  0.00           H  
ATOM   1870  HG  SER A 113     -18.026   6.837 -15.559  1.00  0.00           H  
ATOM   1871  N   VAL A 114     -21.604  10.236 -16.695  1.00 48.22           N  
ATOM   1872  CA  VAL A 114     -22.568  11.315 -16.509  1.00 47.55           C  
ATOM   1873  C   VAL A 114     -23.567  10.926 -15.431  1.00 48.77           C  
ATOM   1874  O   VAL A 114     -24.111   9.836 -15.562  1.00 46.15           O  
ATOM   1875  CB  VAL A 114     -23.141  11.744 -17.898  1.00 47.41           C  
ATOM   1876  CG1 VAL A 114     -24.260  12.775 -17.631  1.00 47.08           C  
ATOM   1877  CG2 VAL A 114     -22.092  12.464 -18.756  1.00 45.63           C  
ATOM   1878  H   VAL A 114     -21.903   9.462 -17.271  1.00  0.00           H  
ATOM   1879  HA  VAL A 114     -22.040  12.111 -15.984  1.00  0.00           H  
ATOM   1880  HB  VAL A 114     -23.566  10.840 -18.335  1.00  0.00           H  
ATOM   1881 HG11 VAL A 114     -23.910  13.619 -17.038  1.00  0.00           H  
ATOM   1882 HG12 VAL A 114     -24.579  13.129 -18.611  1.00  0.00           H  
ATOM   1883 HG13 VAL A 114     -25.125  12.375 -17.101  1.00  0.00           H  
ATOM   1884 HG21 VAL A 114     -21.208  11.861 -18.965  1.00  0.00           H  
ATOM   1885 HG22 VAL A 114     -22.579  12.609 -19.720  1.00  0.00           H  
ATOM   1886 HG23 VAL A 114     -21.838  13.408 -18.273  1.00  0.00           H  
ATOM   1887  N   LEU A 115     -23.723  11.650 -14.295  1.00 49.25           N  
ATOM   1888  CA  LEU A 115     -24.800  11.605 -13.347  1.00 46.85           C  
ATOM   1889  C   LEU A 115     -25.747  12.726 -13.839  1.00 49.08           C  
ATOM   1890  O   LEU A 115     -25.387  13.900 -13.867  1.00 52.72           O  
ATOM   1891  CB  LEU A 115     -24.184  11.790 -11.947  1.00 49.57           C  
ATOM   1892  CG  LEU A 115     -24.999  12.141 -10.729  1.00 51.19           C  
ATOM   1893  CD1 LEU A 115     -25.852  10.914 -10.408  1.00 49.17           C  
ATOM   1894  CD2 LEU A 115     -24.223  12.485  -9.522  1.00 53.08           C  
ATOM   1895  H   LEU A 115     -23.124  12.463 -14.319  1.00  0.00           H  
ATOM   1896  HA  LEU A 115     -25.375  10.687 -13.466  1.00  0.00           H  
ATOM   1897  HB2 LEU A 115     -23.596  10.942 -11.594  1.00  0.00           H  
ATOM   1898  HB3 LEU A 115     -23.473  12.616 -11.902  1.00  0.00           H  
ATOM   1899  HG  LEU A 115     -25.701  12.915 -11.038  1.00  0.00           H  
ATOM   1900 HD11 LEU A 115     -26.882  11.232 -10.570  1.00  0.00           H  
ATOM   1901 HD12 LEU A 115     -25.753  10.046 -11.061  1.00  0.00           H  
ATOM   1902 HD13 LEU A 115     -25.752  10.627  -9.361  1.00  0.00           H  
ATOM   1903 HD21 LEU A 115     -24.789  12.466  -8.590  1.00  0.00           H  
ATOM   1904 HD22 LEU A 115     -23.306  11.963  -9.248  1.00  0.00           H  
ATOM   1905 HD23 LEU A 115     -23.854  13.490  -9.728  1.00  0.00           H  
ATOM   1906  N   ALA A 116     -26.958  12.313 -14.143  1.00 50.29           N  
ATOM   1907  CA  ALA A 116     -27.966  13.318 -14.551  1.00 46.89           C  
ATOM   1908  C   ALA A 116     -28.452  13.896 -13.193  1.00 46.80           C  
ATOM   1909  O   ALA A 116     -28.701  13.051 -12.337  1.00 43.52           O  
ATOM   1910  CB  ALA A 116     -29.099  12.469 -15.173  1.00 46.69           C  
ATOM   1911  H   ALA A 116     -27.386  11.408 -14.011  1.00  0.00           H  
ATOM   1912  HA  ALA A 116     -27.490  14.108 -15.132  1.00  0.00           H  
ATOM   1913  HB1 ALA A 116     -29.322  11.647 -14.493  1.00  0.00           H  
ATOM   1914  HB2 ALA A 116     -30.055  12.980 -15.287  1.00  0.00           H  
ATOM   1915  HB3 ALA A 116     -28.687  12.050 -16.091  1.00  0.00           H  
ATOM   1916  N   CYS A 117     -28.634  15.218 -13.186  1.00 47.38           N  
ATOM   1917  CA  CYS A 117     -29.272  15.997 -12.153  1.00 49.16           C  
ATOM   1918  C   CYS A 117     -30.214  17.029 -12.760  1.00 46.77           C  
ATOM   1919  O   CYS A 117     -29.898  17.712 -13.767  1.00 45.65           O  
ATOM   1920  CB  CYS A 117     -28.291  16.678 -11.235  1.00 46.92           C  
ATOM   1921  SG  CYS A 117     -27.217  15.574 -10.362  1.00 47.20           S  
ATOM   1922  H   CYS A 117     -28.422  15.777 -14.001  1.00  0.00           H  
ATOM   1923  HA  CYS A 117     -29.903  15.304 -11.597  1.00  0.00           H  
ATOM   1924  HB2 CYS A 117     -27.688  17.392 -11.796  1.00  0.00           H  
ATOM   1925  HB3 CYS A 117     -28.844  17.234 -10.477  1.00  0.00           H  
ATOM   1926  HG  CYS A 117     -26.548  15.365 -11.499  1.00  0.00           H  
ATOM   1927  N   TYR A 118     -31.379  17.202 -12.078  1.00 50.22           N  
ATOM   1928  CA  TYR A 118     -32.457  18.119 -12.441  1.00 54.91           C  
ATOM   1929  C   TYR A 118     -32.853  18.819 -11.139  1.00 57.56           C  
ATOM   1930  O   TYR A 118     -33.102  18.168 -10.131  1.00 63.15           O  
ATOM   1931  CB  TYR A 118     -33.579  17.235 -12.981  1.00 54.21           C  
ATOM   1932  CG  TYR A 118     -33.335  16.591 -14.305  1.00 53.89           C  
ATOM   1933  CD1 TYR A 118     -32.485  15.465 -14.397  1.00 52.75           C  
ATOM   1934  CD2 TYR A 118     -33.946  17.071 -15.447  1.00 55.49           C  
ATOM   1935  CE1 TYR A 118     -32.328  14.833 -15.648  1.00 52.68           C  
ATOM   1936  CE2 TYR A 118     -33.797  16.450 -16.698  1.00 55.48           C  
ATOM   1937  CZ  TYR A 118     -32.960  15.373 -16.807  1.00 55.05           C  
ATOM   1938  OH  TYR A 118     -32.991  14.740 -18.023  1.00 50.97           O  
ATOM   1939  H   TYR A 118     -31.579  16.662 -11.249  1.00  0.00           H  
ATOM   1940  HA  TYR A 118     -32.108  18.849 -13.171  1.00  0.00           H  
ATOM   1941  HB2 TYR A 118     -33.794  16.501 -12.205  1.00  0.00           H  
ATOM   1942  HB3 TYR A 118     -34.440  17.903 -13.002  1.00  0.00           H  
ATOM   1943  HD1 TYR A 118     -32.099  14.947 -13.532  1.00  0.00           H  
ATOM   1944  HD2 TYR A 118     -34.543  17.964 -15.333  1.00  0.00           H  
ATOM   1945  HE1 TYR A 118     -31.910  13.837 -15.679  1.00  0.00           H  
ATOM   1946  HE2 TYR A 118     -34.218  16.915 -17.578  1.00  0.00           H  
ATOM   1947  HH  TYR A 118     -33.350  15.416 -18.602  1.00  0.00           H  
ATOM   1948  N   ASN A 119     -32.838  20.166 -11.074  1.00 59.99           N  
ATOM   1949  CA  ASN A 119     -33.143  21.060  -9.996  1.00 57.57           C  
ATOM   1950  C   ASN A 119     -32.296  20.819  -8.727  1.00 59.78           C  
ATOM   1951  O   ASN A 119     -32.610  21.254  -7.634  1.00 66.23           O  
ATOM   1952  CB  ASN A 119     -34.653  21.237  -9.584  1.00 54.02           C  
ATOM   1953  CG  ASN A 119     -35.548  21.967 -10.631  1.00 51.45           C  
ATOM   1954  ND2 ASN A 119     -36.592  21.213 -11.122  1.00 47.35           N  
ATOM   1955  OD1 ASN A 119     -35.248  23.034 -11.194  1.00 50.60           O  
ATOM   1956  H   ASN A 119     -32.775  20.606 -11.981  1.00  0.00           H  
ATOM   1957  HA  ASN A 119     -32.914  22.047 -10.399  1.00  0.00           H  
ATOM   1958  HB2 ASN A 119     -35.110  20.252  -9.494  1.00  0.00           H  
ATOM   1959  HB3 ASN A 119     -34.823  21.730  -8.627  1.00  0.00           H  
ATOM   1960 HD21 ASN A 119     -36.605  20.214 -10.980  1.00  0.00           H  
ATOM   1961 HD22 ASN A 119     -37.377  21.636 -11.598  1.00  0.00           H  
ATOM   1962  N   GLY A 120     -31.122  20.146  -8.902  1.00 58.75           N  
ATOM   1963  CA  GLY A 120     -30.319  19.727  -7.720  1.00 55.83           C  
ATOM   1964  C   GLY A 120     -30.615  18.259  -7.294  1.00 53.11           C  
ATOM   1965  O   GLY A 120     -29.822  17.717  -6.521  1.00 55.34           O  
ATOM   1966  H   GLY A 120     -30.772  19.970  -9.833  1.00  0.00           H  
ATOM   1967  HA2 GLY A 120     -29.300  19.732  -8.107  1.00  0.00           H  
ATOM   1968  HA3 GLY A 120     -30.526  20.340  -6.843  1.00  0.00           H  
ATOM   1969  N   SER A 121     -31.690  17.584  -7.726  1.00 48.97           N  
ATOM   1970  CA  SER A 121     -31.899  16.199  -7.411  1.00 51.97           C  
ATOM   1971  C   SER A 121     -31.026  15.303  -8.327  1.00 54.45           C  
ATOM   1972  O   SER A 121     -31.206  15.269  -9.555  1.00 48.39           O  
ATOM   1973  CB  SER A 121     -33.366  16.037  -7.643  1.00 51.35           C  
ATOM   1974  OG  SER A 121     -34.057  14.836  -7.191  1.00 49.42           O  
ATOM   1975  H   SER A 121     -32.360  17.880  -8.421  1.00  0.00           H  
ATOM   1976  HA  SER A 121     -31.718  16.087  -6.342  1.00  0.00           H  
ATOM   1977  HB2 SER A 121     -33.860  16.843  -7.100  1.00  0.00           H  
ATOM   1978  HB3 SER A 121     -33.664  16.171  -8.683  1.00  0.00           H  
ATOM   1979  HG  SER A 121     -34.868  15.124  -6.766  1.00  0.00           H  
ATOM   1980  N   PRO A 122     -30.159  14.450  -7.725  1.00 61.19           N  
ATOM   1981  CA  PRO A 122     -29.667  13.254  -8.515  1.00 58.87           C  
ATOM   1982  C   PRO A 122     -30.770  12.241  -8.890  1.00 55.74           C  
ATOM   1983  O   PRO A 122     -31.663  11.900  -8.088  1.00 54.44           O  
ATOM   1984  CB  PRO A 122     -28.666  12.511  -7.506  1.00 60.13           C  
ATOM   1985  CG  PRO A 122     -28.226  13.754  -6.618  1.00 62.06           C  
ATOM   1986  CD  PRO A 122     -29.580  14.506  -6.396  1.00 63.48           C  
ATOM   1987  HA  PRO A 122     -29.120  13.550  -9.410  1.00  0.00           H  
ATOM   1988  HB2 PRO A 122     -29.117  11.738  -6.884  1.00  0.00           H  
ATOM   1989  HB3 PRO A 122     -27.808  12.067  -8.011  1.00  0.00           H  
ATOM   1990  HG2 PRO A 122     -27.837  13.483  -5.637  1.00  0.00           H  
ATOM   1991  HG3 PRO A 122     -27.588  14.403  -7.218  1.00  0.00           H  
ATOM   1992  HD2 PRO A 122     -30.240  13.893  -5.781  1.00  0.00           H  
ATOM   1993  HD3 PRO A 122     -29.398  15.546  -6.127  1.00  0.00           H  
ATOM   1994  N   SER A 123     -30.643  11.826 -10.209  1.00 56.32           N  
ATOM   1995  CA  SER A 123     -31.682  11.110 -10.992  1.00 55.11           C  
ATOM   1996  C   SER A 123     -31.139   9.734 -11.412  1.00 54.68           C  
ATOM   1997  O   SER A 123     -31.733   8.686 -11.075  1.00 50.26           O  
ATOM   1998  CB  SER A 123     -32.024  12.058 -12.192  1.00 58.63           C  
ATOM   1999  OG  SER A 123     -32.491  13.331 -11.731  1.00 69.92           O  
ATOM   2000  H   SER A 123     -30.063  12.347 -10.850  1.00  0.00           H  
ATOM   2001  HA  SER A 123     -32.529  10.966 -10.321  1.00  0.00           H  
ATOM   2002  HB2 SER A 123     -31.135  12.165 -12.812  1.00  0.00           H  
ATOM   2003  HB3 SER A 123     -32.632  11.624 -12.985  1.00  0.00           H  
ATOM   2004  HG  SER A 123     -32.932  13.198 -10.889  1.00  0.00           H  
ATOM   2005  N   GLY A 124     -29.910   9.652 -12.025  1.00 55.32           N  
ATOM   2006  CA  GLY A 124     -29.355   8.302 -12.327  1.00 55.35           C  
ATOM   2007  C   GLY A 124     -28.072   8.511 -13.048  1.00 51.37           C  
ATOM   2008  O   GLY A 124     -27.805   9.620 -13.553  1.00 52.63           O  
ATOM   2009  H   GLY A 124     -29.160  10.318 -11.906  1.00  0.00           H  
ATOM   2010  HA2 GLY A 124     -29.130   7.777 -11.399  1.00  0.00           H  
ATOM   2011  HA3 GLY A 124     -30.057   7.670 -12.871  1.00  0.00           H  
ATOM   2012  N   VAL A 125     -27.258   7.451 -13.147  1.00 51.37           N  
ATOM   2013  CA  VAL A 125     -25.852   7.458 -13.560  1.00 53.30           C  
ATOM   2014  C   VAL A 125     -25.777   6.598 -14.879  1.00 51.30           C  
ATOM   2015  O   VAL A 125     -26.347   5.505 -14.992  1.00 45.08           O  
ATOM   2016  CB  VAL A 125     -24.785   6.938 -12.468  1.00 58.92           C  
ATOM   2017  CG1 VAL A 125     -24.763   5.485 -12.090  1.00 59.06           C  
ATOM   2018  CG2 VAL A 125     -23.414   7.359 -12.888  1.00 64.16           C  
ATOM   2019  H   VAL A 125     -27.637   6.552 -12.884  1.00  0.00           H  
ATOM   2020  HA  VAL A 125     -25.632   8.444 -13.970  1.00  0.00           H  
ATOM   2021  HB  VAL A 125     -24.996   7.527 -11.576  1.00  0.00           H  
ATOM   2022 HG11 VAL A 125     -24.470   4.772 -12.862  1.00  0.00           H  
ATOM   2023 HG12 VAL A 125     -24.007   5.328 -11.320  1.00  0.00           H  
ATOM   2024 HG13 VAL A 125     -25.716   5.172 -11.663  1.00  0.00           H  
ATOM   2025 HG21 VAL A 125     -23.205   6.896 -13.852  1.00  0.00           H  
ATOM   2026 HG22 VAL A 125     -23.393   8.422 -13.125  1.00  0.00           H  
ATOM   2027 HG23 VAL A 125     -22.525   7.177 -12.283  1.00  0.00           H  
ATOM   2028  N   TYR A 126     -24.938   7.155 -15.752  1.00 49.44           N  
ATOM   2029  CA  TYR A 126     -24.778   6.790 -17.111  1.00 50.45           C  
ATOM   2030  C   TYR A 126     -23.308   6.966 -17.495  1.00 50.99           C  
ATOM   2031  O   TYR A 126     -22.863   8.059 -17.497  1.00 47.33           O  
ATOM   2032  CB  TYR A 126     -25.698   7.677 -17.949  1.00 48.54           C  
ATOM   2033  CG  TYR A 126     -27.117   7.633 -17.469  1.00 49.71           C  
ATOM   2034  CD1 TYR A 126     -27.678   8.820 -16.941  1.00 48.51           C  
ATOM   2035  CD2 TYR A 126     -27.863   6.446 -17.644  1.00 50.60           C  
ATOM   2036  CE1 TYR A 126     -28.983   8.728 -16.432  1.00 48.62           C  
ATOM   2037  CE2 TYR A 126     -29.183   6.390 -17.123  1.00 48.90           C  
ATOM   2038  CZ  TYR A 126     -29.735   7.503 -16.515  1.00 49.30           C  
ATOM   2039  OH  TYR A 126     -31.059   7.481 -16.108  1.00 53.40           O  
ATOM   2040  H   TYR A 126     -24.445   8.002 -15.508  1.00  0.00           H  
ATOM   2041  HA  TYR A 126     -25.039   5.755 -17.328  1.00  0.00           H  
ATOM   2042  HB2 TYR A 126     -25.470   8.735 -18.081  1.00  0.00           H  
ATOM   2043  HB3 TYR A 126     -25.633   7.309 -18.973  1.00  0.00           H  
ATOM   2044  HD1 TYR A 126     -27.103   9.733 -16.885  1.00  0.00           H  
ATOM   2045  HD2 TYR A 126     -27.486   5.507 -18.022  1.00  0.00           H  
ATOM   2046  HE1 TYR A 126     -29.433   9.638 -16.061  1.00  0.00           H  
ATOM   2047  HE2 TYR A 126     -29.725   5.462 -17.229  1.00  0.00           H  
ATOM   2048  HH  TYR A 126     -31.285   6.592 -15.823  1.00  0.00           H  
ATOM   2049  N   GLN A 127     -22.793   5.895 -18.072  1.00 53.18           N  
ATOM   2050  CA  GLN A 127     -21.687   5.949 -18.961  1.00 58.83           C  
ATOM   2051  C   GLN A 127     -21.913   6.799 -20.185  1.00 57.54           C  
ATOM   2052  O   GLN A 127     -22.950   6.589 -20.856  1.00 57.27           O  
ATOM   2053  CB  GLN A 127     -21.430   4.458 -19.334  1.00 62.48           C  
ATOM   2054  CG  GLN A 127     -20.281   4.060 -20.300  1.00 64.30           C  
ATOM   2055  CD  GLN A 127     -18.874   4.105 -19.607  1.00 67.48           C  
ATOM   2056  NE2 GLN A 127     -17.837   4.200 -20.398  1.00 74.31           N  
ATOM   2057  OE1 GLN A 127     -18.704   4.099 -18.378  1.00 60.62           O  
ATOM   2058  H   GLN A 127     -23.199   4.998 -17.846  1.00  0.00           H  
ATOM   2059  HA  GLN A 127     -20.835   6.297 -18.377  1.00  0.00           H  
ATOM   2060  HB2 GLN A 127     -21.328   3.901 -18.403  1.00  0.00           H  
ATOM   2061  HB3 GLN A 127     -22.342   4.011 -19.728  1.00  0.00           H  
ATOM   2062  HG2 GLN A 127     -20.360   3.025 -20.632  1.00  0.00           H  
ATOM   2063  HG3 GLN A 127     -20.306   4.598 -21.247  1.00  0.00           H  
ATOM   2064 HE21 GLN A 127     -17.967   4.153 -21.399  1.00  0.00           H  
ATOM   2065 HE22 GLN A 127     -16.924   3.959 -20.039  1.00  0.00           H  
ATOM   2066  N   CYS A 128     -20.943   7.692 -20.498  1.00 59.44           N  
ATOM   2067  CA  CYS A 128     -21.024   8.442 -21.739  1.00 58.47           C  
ATOM   2068  C   CYS A 128     -19.654   8.540 -22.495  1.00 56.39           C  
ATOM   2069  O   CYS A 128     -18.633   8.190 -21.918  1.00 54.94           O  
ATOM   2070  CB  CYS A 128     -21.508   9.844 -21.448  1.00 63.46           C  
ATOM   2071  SG  CYS A 128     -23.367  10.017 -21.380  1.00 77.40           S  
ATOM   2072  H   CYS A 128     -20.127   7.795 -19.911  1.00  0.00           H  
ATOM   2073  HA  CYS A 128     -21.645   7.927 -22.472  1.00  0.00           H  
ATOM   2074  HB2 CYS A 128     -21.104  10.254 -20.522  1.00  0.00           H  
ATOM   2075  HB3 CYS A 128     -21.236  10.431 -22.325  1.00  0.00           H  
ATOM   2076  HG  CYS A 128     -23.445   9.802 -20.064  1.00  0.00           H  
ATOM   2077  N   ALA A 129     -19.658   8.977 -23.766  1.00 55.60           N  
ATOM   2078  CA  ALA A 129     -18.417   9.354 -24.459  1.00 53.62           C  
ATOM   2079  C   ALA A 129     -18.556  10.701 -25.161  1.00 51.94           C  
ATOM   2080  O   ALA A 129     -19.631  11.037 -25.624  1.00 50.21           O  
ATOM   2081  CB  ALA A 129     -17.904   8.226 -25.417  1.00 51.93           C  
ATOM   2082  H   ALA A 129     -20.474   9.318 -24.253  1.00  0.00           H  
ATOM   2083  HA  ALA A 129     -17.758   9.670 -23.649  1.00  0.00           H  
ATOM   2084  HB1 ALA A 129     -18.681   7.803 -26.053  1.00  0.00           H  
ATOM   2085  HB2 ALA A 129     -17.150   8.535 -26.142  1.00  0.00           H  
ATOM   2086  HB3 ALA A 129     -17.367   7.483 -24.828  1.00  0.00           H  
ATOM   2087  N   MET A 130     -17.499  11.546 -25.178  1.00 50.90           N  
ATOM   2088  CA  MET A 130     -17.504  12.858 -25.734  1.00 50.98           C  
ATOM   2089  C   MET A 130     -17.328  12.776 -27.242  1.00 50.69           C  
ATOM   2090  O   MET A 130     -16.313  12.313 -27.639  1.00 49.30           O  
ATOM   2091  CB  MET A 130     -16.412  13.779 -25.131  1.00 53.69           C  
ATOM   2092  CG  MET A 130     -16.543  15.288 -25.480  1.00 54.00           C  
ATOM   2093  SD  MET A 130     -15.359  16.384 -24.566  1.00 55.87           S  
ATOM   2094  CE  MET A 130     -13.908  16.264 -25.573  1.00 59.87           C  
ATOM   2095  H   MET A 130     -16.591  11.137 -25.010  1.00  0.00           H  
ATOM   2096  HA  MET A 130     -18.464  13.333 -25.530  1.00  0.00           H  
ATOM   2097  HB2 MET A 130     -16.477  13.706 -24.045  1.00  0.00           H  
ATOM   2098  HB3 MET A 130     -15.391  13.472 -25.357  1.00  0.00           H  
ATOM   2099  HG2 MET A 130     -16.273  15.466 -26.521  1.00  0.00           H  
ATOM   2100  HG3 MET A 130     -17.568  15.542 -25.209  1.00  0.00           H  
ATOM   2101  HE1 MET A 130     -13.266  17.143 -25.512  1.00  0.00           H  
ATOM   2102  HE2 MET A 130     -13.294  15.391 -25.351  1.00  0.00           H  
ATOM   2103  HE3 MET A 130     -14.166  16.294 -26.631  1.00  0.00           H  
ATOM   2104  N   ARG A 131     -18.339  13.148 -27.974  1.00 53.16           N  
ATOM   2105  CA  ARG A 131     -18.408  12.952 -29.466  1.00 52.04           C  
ATOM   2106  C   ARG A 131     -17.347  13.806 -30.150  1.00 57.54           C  
ATOM   2107  O   ARG A 131     -16.811  14.759 -29.606  1.00 61.41           O  
ATOM   2108  CB  ARG A 131     -19.821  13.562 -29.892  1.00 51.31           C  
ATOM   2109  CG  ARG A 131     -21.044  12.660 -29.534  1.00 50.57           C  
ATOM   2110  CD  ARG A 131     -20.754  11.145 -29.325  1.00 52.63           C  
ATOM   2111  NE  ARG A 131     -20.424  10.441 -30.570  1.00 55.37           N  
ATOM   2112  CZ  ARG A 131     -20.181   9.094 -30.637  1.00 53.95           C  
ATOM   2113  NH1 ARG A 131     -20.314   8.307 -29.590  1.00 52.72           N1+
ATOM   2114  NH2 ARG A 131     -19.952   8.532 -31.784  1.00 55.30           N1+
ATOM   2115  H   ARG A 131     -19.109  13.672 -27.582  1.00  0.00           H  
ATOM   2116  HA  ARG A 131     -18.187  11.928 -29.767  1.00  0.00           H  
ATOM   2117  HB2 ARG A 131     -20.061  14.603 -29.676  1.00  0.00           H  
ATOM   2118  HB3 ARG A 131     -19.958  13.460 -30.969  1.00  0.00           H  
ATOM   2119  HG2 ARG A 131     -21.701  13.048 -28.756  1.00  0.00           H  
ATOM   2120  HG3 ARG A 131     -21.736  12.648 -30.376  1.00  0.00           H  
ATOM   2121  HD2 ARG A 131     -19.863  11.018 -28.710  1.00  0.00           H  
ATOM   2122  HD3 ARG A 131     -21.572  10.775 -28.707  1.00  0.00           H  
ATOM   2123  HE  ARG A 131     -20.486  10.967 -31.430  1.00  0.00           H  
ATOM   2124 HH11 ARG A 131     -20.480   8.727 -28.686  1.00  0.00           H  
ATOM   2125 HH12 ARG A 131     -20.240   7.303 -29.674  1.00  0.00           H  
ATOM   2126 HH21 ARG A 131     -19.965   9.016 -32.671  1.00  0.00           H  
ATOM   2127 HH22 ARG A 131     -19.754   7.542 -31.766  1.00  0.00           H  
ATOM   2128  N   PRO A 132     -16.939  13.423 -31.385  1.00 59.21           N  
ATOM   2129  CA  PRO A 132     -15.801  14.090 -32.142  1.00 58.56           C  
ATOM   2130  C   PRO A 132     -15.942  15.565 -32.215  1.00 57.78           C  
ATOM   2131  O   PRO A 132     -14.959  16.383 -32.127  1.00 61.03           O  
ATOM   2132  CB  PRO A 132     -15.743  13.420 -33.452  1.00 54.58           C  
ATOM   2133  CG  PRO A 132     -16.356  12.032 -33.202  1.00 56.40           C  
ATOM   2134  CD  PRO A 132     -17.482  12.296 -32.248  1.00 56.98           C  
ATOM   2135  HA  PRO A 132     -14.882  13.890 -31.590  1.00  0.00           H  
ATOM   2136  HB2 PRO A 132     -16.348  13.932 -34.200  1.00  0.00           H  
ATOM   2137  HB3 PRO A 132     -14.717  13.254 -33.781  1.00  0.00           H  
ATOM   2138  HG2 PRO A 132     -16.560  11.558 -34.162  1.00  0.00           H  
ATOM   2139  HG3 PRO A 132     -15.537  11.358 -32.953  1.00  0.00           H  
ATOM   2140  HD2 PRO A 132     -18.290  12.693 -32.862  1.00  0.00           H  
ATOM   2141  HD3 PRO A 132     -17.718  11.334 -31.793  1.00  0.00           H  
ATOM   2142  N   ASN A 133     -17.232  15.938 -32.337  1.00 54.12           N  
ATOM   2143  CA  ASN A 133     -17.800  17.242 -32.629  1.00 57.99           C  
ATOM   2144  C   ASN A 133     -17.847  18.119 -31.399  1.00 56.14           C  
ATOM   2145  O   ASN A 133     -18.413  19.199 -31.504  1.00 61.99           O  
ATOM   2146  CB  ASN A 133     -19.121  17.154 -33.432  1.00 58.29           C  
ATOM   2147  CG  ASN A 133     -20.319  16.673 -32.567  1.00 52.82           C  
ATOM   2148  ND2 ASN A 133     -21.510  16.455 -33.210  1.00 55.34           N  
ATOM   2149  OD1 ASN A 133     -20.151  16.240 -31.451  1.00 47.73           O  
ATOM   2150  H   ASN A 133     -17.948  15.231 -32.423  1.00  0.00           H  
ATOM   2151  HA  ASN A 133     -17.088  17.783 -33.253  1.00  0.00           H  
ATOM   2152  HB2 ASN A 133     -19.208  18.206 -33.702  1.00  0.00           H  
ATOM   2153  HB3 ASN A 133     -18.941  16.632 -34.372  1.00  0.00           H  
ATOM   2154 HD21 ASN A 133     -21.737  16.880 -34.098  1.00  0.00           H  
ATOM   2155 HD22 ASN A 133     -22.239  15.921 -32.759  1.00  0.00           H  
ATOM   2156  N   PHE A 134     -17.516  17.522 -30.232  1.00 57.69           N  
ATOM   2157  CA  PHE A 134     -17.421  18.159 -28.878  1.00 61.95           C  
ATOM   2158  C   PHE A 134     -18.733  18.337 -28.072  1.00 57.93           C  
ATOM   2159  O   PHE A 134     -18.836  19.264 -27.269  1.00 59.20           O  
ATOM   2160  CB  PHE A 134     -16.571  19.459 -28.911  1.00 63.48           C  
ATOM   2161  CG  PHE A 134     -15.099  19.260 -29.059  1.00 64.50           C  
ATOM   2162  CD1 PHE A 134     -14.512  19.267 -30.372  1.00 64.11           C  
ATOM   2163  CD2 PHE A 134     -14.325  18.804 -28.011  1.00 63.88           C  
ATOM   2164  CE1 PHE A 134     -13.168  18.900 -30.593  1.00 65.00           C  
ATOM   2165  CE2 PHE A 134     -12.957  18.505 -28.241  1.00 64.54           C  
ATOM   2166  CZ  PHE A 134     -12.373  18.646 -29.510  1.00 65.88           C  
ATOM   2167  H   PHE A 134     -17.205  16.561 -30.236  1.00  0.00           H  
ATOM   2168  HA  PHE A 134     -16.857  17.364 -28.389  1.00  0.00           H  
ATOM   2169  HB2 PHE A 134     -16.931  20.065 -29.742  1.00  0.00           H  
ATOM   2170  HB3 PHE A 134     -16.724  20.158 -28.089  1.00  0.00           H  
ATOM   2171  HD1 PHE A 134     -15.187  19.412 -31.202  1.00  0.00           H  
ATOM   2172  HD2 PHE A 134     -14.658  18.769 -26.985  1.00  0.00           H  
ATOM   2173  HE1 PHE A 134     -12.701  18.834 -31.564  1.00  0.00           H  
ATOM   2174  HE2 PHE A 134     -12.330  18.155 -27.434  1.00  0.00           H  
ATOM   2175  HZ  PHE A 134     -11.317  18.492 -29.675  1.00  0.00           H  
ATOM   2176  N   THR A 135     -19.689  17.411 -28.327  1.00 53.93           N  
ATOM   2177  CA  THR A 135     -20.978  17.298 -27.628  1.00 52.71           C  
ATOM   2178  C   THR A 135     -21.050  15.994 -26.856  1.00 47.64           C  
ATOM   2179  O   THR A 135     -20.251  15.063 -27.114  1.00 45.78           O  
ATOM   2180  CB  THR A 135     -22.150  17.249 -28.665  1.00 50.63           C  
ATOM   2181  CG2 THR A 135     -22.134  18.593 -29.440  1.00 52.56           C  
ATOM   2182  OG1 THR A 135     -22.074  16.226 -29.603  1.00 55.30           O  
ATOM   2183  H   THR A 135     -19.600  16.669 -29.007  1.00  0.00           H  
ATOM   2184  HA  THR A 135     -20.989  18.130 -26.924  1.00  0.00           H  
ATOM   2185  HB  THR A 135     -23.154  17.220 -28.241  1.00  0.00           H  
ATOM   2186  HG1 THR A 135     -21.477  16.457 -30.319  1.00  0.00           H  
ATOM   2187 HG21 THR A 135     -23.081  18.598 -29.979  1.00  0.00           H  
ATOM   2188 HG22 THR A 135     -22.254  19.511 -28.865  1.00  0.00           H  
ATOM   2189 HG23 THR A 135     -21.316  18.796 -30.132  1.00  0.00           H  
ATOM   2190  N   ILE A 136     -22.034  15.840 -25.888  1.00 50.50           N  
ATOM   2191  CA  ILE A 136     -22.383  14.568 -25.356  1.00 50.27           C  
ATOM   2192  C   ILE A 136     -23.818  14.316 -25.904  1.00 47.99           C  
ATOM   2193  O   ILE A 136     -24.634  15.214 -25.720  1.00 47.69           O  
ATOM   2194  CB  ILE A 136     -22.498  14.456 -23.831  1.00 52.39           C  
ATOM   2195  CG1 ILE A 136     -21.160  14.337 -23.155  1.00 52.24           C  
ATOM   2196  CG2 ILE A 136     -23.412  13.442 -23.127  1.00 56.01           C  
ATOM   2197  CD1 ILE A 136     -20.525  12.971 -23.427  1.00 55.20           C  
ATOM   2198  H   ILE A 136     -22.680  16.579 -25.650  1.00  0.00           H  
ATOM   2199  HA  ILE A 136     -21.759  13.825 -25.851  1.00  0.00           H  
ATOM   2200  HB  ILE A 136     -22.957  15.428 -23.648  1.00  0.00           H  
ATOM   2201 HG12 ILE A 136     -20.478  15.125 -23.475  1.00  0.00           H  
ATOM   2202 HG13 ILE A 136     -21.318  14.531 -22.094  1.00  0.00           H  
ATOM   2203 HG21 ILE A 136     -23.170  12.385 -23.233  1.00  0.00           H  
ATOM   2204 HG22 ILE A 136     -23.412  13.733 -22.077  1.00  0.00           H  
ATOM   2205 HG23 ILE A 136     -24.436  13.531 -23.489  1.00  0.00           H  
ATOM   2206 HD11 ILE A 136     -21.100  12.396 -24.153  1.00  0.00           H  
ATOM   2207 HD12 ILE A 136     -19.508  13.106 -23.796  1.00  0.00           H  
ATOM   2208 HD13 ILE A 136     -20.676  12.472 -22.470  1.00  0.00           H  
ATOM   2209  N   LYS A 137     -24.049  13.004 -26.299  1.00 49.66           N  
ATOM   2210  CA  LYS A 137     -25.399  12.427 -26.433  1.00 53.56           C  
ATOM   2211  C   LYS A 137     -25.724  11.591 -25.208  1.00 52.88           C  
ATOM   2212  O   LYS A 137     -24.857  11.091 -24.500  1.00 50.71           O  
ATOM   2213  CB  LYS A 137     -25.459  11.522 -27.675  1.00 57.82           C  
ATOM   2214  CG  LYS A 137     -24.564  10.297 -27.811  1.00 62.75           C  
ATOM   2215  CD  LYS A 137     -25.012   9.336 -28.890  1.00 68.95           C  
ATOM   2216  CE  LYS A 137     -24.230   8.075 -28.842  1.00 78.04           C  
ATOM   2217  NZ  LYS A 137     -24.627   7.156 -29.937  1.00 81.81           N1+
ATOM   2218  H   LYS A 137     -23.265  12.370 -26.237  1.00  0.00           H  
ATOM   2219  HA  LYS A 137     -26.134  13.176 -26.727  1.00  0.00           H  
ATOM   2220  HB2 LYS A 137     -26.503  11.210 -27.663  1.00  0.00           H  
ATOM   2221  HB3 LYS A 137     -25.375  12.129 -28.576  1.00  0.00           H  
ATOM   2222  HG2 LYS A 137     -23.577  10.707 -28.025  1.00  0.00           H  
ATOM   2223  HG3 LYS A 137     -24.534   9.817 -26.833  1.00  0.00           H  
ATOM   2224  HD2 LYS A 137     -26.073   9.102 -28.809  1.00  0.00           H  
ATOM   2225  HD3 LYS A 137     -24.961   9.869 -29.839  1.00  0.00           H  
ATOM   2226  HE2 LYS A 137     -23.176   8.324 -28.968  1.00  0.00           H  
ATOM   2227  HE3 LYS A 137     -24.289   7.553 -27.886  1.00  0.00           H  
ATOM   2228  HZ1 LYS A 137     -24.349   7.590 -30.806  1.00  0.00           H  
ATOM   2229  HZ2 LYS A 137     -24.192   6.249 -29.842  1.00  0.00           H  
ATOM   2230  HZ3 LYS A 137     -25.606   6.929 -30.031  1.00  0.00           H  
ATOM   2231  N   GLY A 138     -26.981  11.386 -24.911  1.00 54.31           N  
ATOM   2232  CA  GLY A 138     -27.435  10.691 -23.732  1.00 56.67           C  
ATOM   2233  C   GLY A 138     -28.958  10.860 -23.737  1.00 57.03           C  
ATOM   2234  O   GLY A 138     -29.491  11.543 -24.595  1.00 64.59           O  
ATOM   2235  H   GLY A 138     -27.696  11.759 -25.519  1.00  0.00           H  
ATOM   2236  HA2 GLY A 138     -27.123   9.660 -23.899  1.00  0.00           H  
ATOM   2237  HA3 GLY A 138     -26.914  11.128 -22.880  1.00  0.00           H  
ATOM   2238  N   SER A 139     -29.599  10.043 -22.943  1.00 53.23           N  
ATOM   2239  CA  SER A 139     -31.044  10.122 -22.821  1.00 50.71           C  
ATOM   2240  C   SER A 139     -31.632  11.236 -21.925  1.00 47.44           C  
ATOM   2241  O   SER A 139     -32.877  11.474 -21.836  1.00 53.16           O  
ATOM   2242  CB  SER A 139     -31.484   8.851 -22.234  1.00 53.62           C  
ATOM   2243  OG  SER A 139     -30.973   8.401 -21.028  1.00 53.39           O  
ATOM   2244  H   SER A 139     -29.034   9.426 -22.377  1.00  0.00           H  
ATOM   2245  HA  SER A 139     -31.541  10.130 -23.791  1.00  0.00           H  
ATOM   2246  HB2 SER A 139     -32.564   8.758 -22.117  1.00  0.00           H  
ATOM   2247  HB3 SER A 139     -31.293   7.987 -22.870  1.00  0.00           H  
ATOM   2248  HG  SER A 139     -31.575   7.668 -20.880  1.00  0.00           H  
ATOM   2249  N   PHE A 140     -30.741  11.860 -21.130  1.00 45.78           N  
ATOM   2250  CA  PHE A 140     -31.145  12.876 -20.189  1.00 49.84           C  
ATOM   2251  C   PHE A 140     -31.215  14.230 -20.916  1.00 50.38           C  
ATOM   2252  O   PHE A 140     -30.204  14.692 -21.342  1.00 50.61           O  
ATOM   2253  CB  PHE A 140     -30.074  12.813 -19.098  1.00 56.46           C  
ATOM   2254  CG  PHE A 140     -28.586  12.442 -19.510  1.00 55.57           C  
ATOM   2255  CD1 PHE A 140     -28.086  11.085 -19.414  1.00 54.64           C  
ATOM   2256  CD2 PHE A 140     -27.772  13.394 -20.121  1.00 54.81           C  
ATOM   2257  CE1 PHE A 140     -26.782  10.819 -19.833  1.00 57.84           C  
ATOM   2258  CE2 PHE A 140     -26.463  13.104 -20.507  1.00 55.47           C  
ATOM   2259  CZ  PHE A 140     -26.012  11.852 -20.331  1.00 56.75           C  
ATOM   2260  H   PHE A 140     -29.786  11.885 -21.459  1.00  0.00           H  
ATOM   2261  HA  PHE A 140     -32.116  12.622 -19.766  1.00  0.00           H  
ATOM   2262  HB2 PHE A 140     -30.066  13.807 -18.651  1.00  0.00           H  
ATOM   2263  HB3 PHE A 140     -30.318  12.120 -18.293  1.00  0.00           H  
ATOM   2264  HD1 PHE A 140     -28.757  10.370 -18.960  1.00  0.00           H  
ATOM   2265  HD2 PHE A 140     -28.231  14.336 -20.381  1.00  0.00           H  
ATOM   2266  HE1 PHE A 140     -26.412   9.830 -19.609  1.00  0.00           H  
ATOM   2267  HE2 PHE A 140     -25.781  13.733 -21.059  1.00  0.00           H  
ATOM   2268  HZ  PHE A 140     -25.030  11.673 -20.743  1.00  0.00           H  
ATOM   2269  N   LEU A 141     -32.353  14.830 -20.996  1.00 51.99           N  
ATOM   2270  CA  LEU A 141     -32.715  16.050 -21.689  1.00 52.72           C  
ATOM   2271  C   LEU A 141     -33.677  16.840 -20.756  1.00 54.77           C  
ATOM   2272  O   LEU A 141     -34.113  16.226 -19.801  1.00 60.77           O  
ATOM   2273  CB  LEU A 141     -33.430  15.740 -22.995  1.00 50.36           C  
ATOM   2274  CG  LEU A 141     -32.492  15.277 -24.110  1.00 54.62           C  
ATOM   2275  CD1 LEU A 141     -33.468  14.910 -25.315  1.00 57.40           C  
ATOM   2276  CD2 LEU A 141     -31.425  16.312 -24.508  1.00 53.36           C  
ATOM   2277  H   LEU A 141     -33.100  14.252 -20.636  1.00  0.00           H  
ATOM   2278  HA  LEU A 141     -31.864  16.691 -21.923  1.00  0.00           H  
ATOM   2279  HB2 LEU A 141     -34.265  15.039 -23.006  1.00  0.00           H  
ATOM   2280  HB3 LEU A 141     -33.681  16.758 -23.291  1.00  0.00           H  
ATOM   2281  HG  LEU A 141     -31.969  14.370 -23.808  1.00  0.00           H  
ATOM   2282 HD11 LEU A 141     -34.500  15.136 -25.047  1.00  0.00           H  
ATOM   2283 HD12 LEU A 141     -33.156  15.423 -26.225  1.00  0.00           H  
ATOM   2284 HD13 LEU A 141     -33.401  13.846 -25.543  1.00  0.00           H  
ATOM   2285 HD21 LEU A 141     -31.654  17.210 -23.934  1.00  0.00           H  
ATOM   2286 HD22 LEU A 141     -30.393  16.000 -24.354  1.00  0.00           H  
ATOM   2287 HD23 LEU A 141     -31.492  16.428 -25.590  1.00  0.00           H  
ATOM   2288  N   ASN A 142     -34.117  18.047 -21.070  1.00 56.47           N  
ATOM   2289  CA  ASN A 142     -35.155  18.928 -20.505  1.00 55.29           C  
ATOM   2290  C   ASN A 142     -34.933  19.258 -19.006  1.00 56.85           C  
ATOM   2291  O   ASN A 142     -35.683  18.908 -18.058  1.00 54.14           O  
ATOM   2292  CB  ASN A 142     -36.547  18.291 -20.751  1.00 59.42           C  
ATOM   2293  CG  ASN A 142     -36.993  18.111 -22.165  1.00 66.47           C  
ATOM   2294  ND2 ASN A 142     -37.171  16.909 -22.564  1.00 68.31           N  
ATOM   2295  OD1 ASN A 142     -37.106  19.130 -22.821  1.00 69.64           O  
ATOM   2296  H   ASN A 142     -33.461  18.597 -21.606  1.00  0.00           H  
ATOM   2297  HA  ASN A 142     -35.107  19.835 -21.108  1.00  0.00           H  
ATOM   2298  HB2 ASN A 142     -36.687  17.347 -20.226  1.00  0.00           H  
ATOM   2299  HB3 ASN A 142     -37.276  18.793 -20.115  1.00  0.00           H  
ATOM   2300 HD21 ASN A 142     -36.874  16.119 -22.011  1.00  0.00           H  
ATOM   2301 HD22 ASN A 142     -37.201  16.669 -23.545  1.00  0.00           H  
ATOM   2302  N   GLY A 143     -33.913  20.119 -18.914  1.00 51.86           N  
ATOM   2303  CA  GLY A 143     -33.516  20.734 -17.598  1.00 54.01           C  
ATOM   2304  C   GLY A 143     -32.183  20.059 -17.089  1.00 50.76           C  
ATOM   2305  O   GLY A 143     -31.738  20.106 -15.918  1.00 47.23           O  
ATOM   2306  H   GLY A 143     -33.396  20.413 -19.730  1.00  0.00           H  
ATOM   2307  HA2 GLY A 143     -33.390  21.757 -17.953  1.00  0.00           H  
ATOM   2308  HA3 GLY A 143     -34.312  20.678 -16.856  1.00  0.00           H  
ATOM   2309  N   SER A 144     -31.502  19.355 -18.020  1.00 51.53           N  
ATOM   2310  CA  SER A 144     -30.210  18.711 -17.845  1.00 51.67           C  
ATOM   2311  C   SER A 144     -28.985  19.670 -17.648  1.00 51.24           C  
ATOM   2312  O   SER A 144     -27.981  19.091 -17.186  1.00 56.70           O  
ATOM   2313  CB  SER A 144     -30.047  17.620 -18.902  1.00 50.83           C  
ATOM   2314  OG  SER A 144     -29.719  18.186 -20.238  1.00 44.96           O  
ATOM   2315  H   SER A 144     -31.765  19.369 -18.995  1.00  0.00           H  
ATOM   2316  HA  SER A 144     -30.335  18.198 -16.892  1.00  0.00           H  
ATOM   2317  HB2 SER A 144     -29.254  17.007 -18.473  1.00  0.00           H  
ATOM   2318  HB3 SER A 144     -30.923  16.971 -18.897  1.00  0.00           H  
ATOM   2319  HG  SER A 144     -30.443  18.688 -20.620  1.00  0.00           H  
ATOM   2320  N   CYS A 145     -29.116  20.972 -17.817  1.00 48.79           N  
ATOM   2321  CA  CYS A 145     -28.048  21.952 -17.583  1.00 49.65           C  
ATOM   2322  C   CYS A 145     -27.525  21.906 -16.108  1.00 45.97           C  
ATOM   2323  O   CYS A 145     -28.215  21.615 -15.145  1.00 50.16           O  
ATOM   2324  CB  CYS A 145     -28.511  23.461 -17.859  1.00 50.56           C  
ATOM   2325  SG  CYS A 145     -26.986  24.615 -17.824  1.00 47.99           S  
ATOM   2326  H   CYS A 145     -29.931  21.330 -18.294  1.00  0.00           H  
ATOM   2327  HA  CYS A 145     -27.259  21.704 -18.293  1.00  0.00           H  
ATOM   2328  HB2 CYS A 145     -28.963  23.517 -18.850  1.00  0.00           H  
ATOM   2329  HB3 CYS A 145     -29.276  23.857 -17.191  1.00  0.00           H  
ATOM   2330  HG  CYS A 145     -26.968  24.799 -19.147  1.00  0.00           H  
ATOM   2331  N   GLY A 146     -26.176  21.857 -16.005  1.00 46.66           N  
ATOM   2332  CA  GLY A 146     -25.517  21.694 -14.733  1.00 45.17           C  
ATOM   2333  C   GLY A 146     -25.314  20.210 -14.453  1.00 44.22           C  
ATOM   2334  O   GLY A 146     -24.606  20.036 -13.506  1.00 47.50           O  
ATOM   2335  H   GLY A 146     -25.642  22.152 -16.810  1.00  0.00           H  
ATOM   2336  HA2 GLY A 146     -24.538  22.172 -14.757  1.00  0.00           H  
ATOM   2337  HA3 GLY A 146     -26.157  22.055 -13.928  1.00  0.00           H  
ATOM   2338  N   SER A 147     -25.782  19.126 -15.171  1.00 44.94           N  
ATOM   2339  CA  SER A 147     -25.479  17.720 -14.908  1.00 42.62           C  
ATOM   2340  C   SER A 147     -24.020  17.500 -15.227  1.00 43.63           C  
ATOM   2341  O   SER A 147     -23.562  17.871 -16.308  1.00 43.31           O  
ATOM   2342  CB  SER A 147     -26.349  16.839 -15.775  1.00 40.66           C  
ATOM   2343  OG  SER A 147     -27.739  16.812 -15.428  1.00 41.32           O  
ATOM   2344  H   SER A 147     -26.432  19.229 -15.937  1.00  0.00           H  
ATOM   2345  HA  SER A 147     -25.590  17.459 -13.855  1.00  0.00           H  
ATOM   2346  HB2 SER A 147     -26.396  17.319 -16.752  1.00  0.00           H  
ATOM   2347  HB3 SER A 147     -25.881  15.855 -15.758  1.00  0.00           H  
ATOM   2348  HG  SER A 147     -28.159  17.663 -15.571  1.00  0.00           H  
ATOM   2349  N   VAL A 148     -23.280  16.906 -14.278  1.00 44.61           N  
ATOM   2350  CA  VAL A 148     -21.793  16.685 -14.351  1.00 43.39           C  
ATOM   2351  C   VAL A 148     -21.455  15.345 -15.061  1.00 40.61           C  
ATOM   2352  O   VAL A 148     -22.257  14.431 -15.037  1.00 41.29           O  
ATOM   2353  CB  VAL A 148     -21.285  16.682 -12.915  1.00 41.55           C  
ATOM   2354  CG1 VAL A 148     -21.469  18.021 -12.155  1.00 42.69           C  
ATOM   2355  CG2 VAL A 148     -21.425  15.485 -12.042  1.00 41.57           C  
ATOM   2356  H   VAL A 148     -23.748  16.682 -13.412  1.00  0.00           H  
ATOM   2357  HA  VAL A 148     -21.279  17.452 -14.930  1.00  0.00           H  
ATOM   2358  HB  VAL A 148     -20.198  16.756 -12.940  1.00  0.00           H  
ATOM   2359 HG11 VAL A 148     -22.465  18.323 -11.833  1.00  0.00           H  
ATOM   2360 HG12 VAL A 148     -20.857  18.066 -11.255  1.00  0.00           H  
ATOM   2361 HG13 VAL A 148     -21.032  18.761 -12.825  1.00  0.00           H  
ATOM   2362 HG21 VAL A 148     -22.482  15.305 -11.843  1.00  0.00           H  
ATOM   2363 HG22 VAL A 148     -20.992  14.555 -12.412  1.00  0.00           H  
ATOM   2364 HG23 VAL A 148     -21.093  15.537 -11.005  1.00  0.00           H  
ATOM   2365  N   GLY A 149     -20.259  15.328 -15.642  1.00 41.68           N  
ATOM   2366  CA  GLY A 149     -19.648  14.114 -16.234  1.00 43.84           C  
ATOM   2367  C   GLY A 149     -18.296  13.970 -15.513  1.00 44.96           C  
ATOM   2368  O   GLY A 149     -17.532  14.956 -15.339  1.00 47.44           O  
ATOM   2369  H   GLY A 149     -19.648  16.128 -15.729  1.00  0.00           H  
ATOM   2370  HA2 GLY A 149     -20.217  13.198 -16.078  1.00  0.00           H  
ATOM   2371  HA3 GLY A 149     -19.516  14.245 -17.308  1.00  0.00           H  
ATOM   2372  N   PHE A 150     -17.960  12.723 -15.140  1.00 44.87           N  
ATOM   2373  CA  PHE A 150     -16.732  12.542 -14.269  1.00 49.71           C  
ATOM   2374  C   PHE A 150     -16.105  11.170 -14.531  1.00 53.59           C  
ATOM   2375  O   PHE A 150     -16.726  10.273 -15.153  1.00 62.74           O  
ATOM   2376  CB  PHE A 150     -17.111  12.589 -12.794  1.00 53.44           C  
ATOM   2377  CG  PHE A 150     -17.881  11.453 -12.142  1.00 51.52           C  
ATOM   2378  CD1 PHE A 150     -19.235  11.351 -12.380  1.00 52.31           C  
ATOM   2379  CD2 PHE A 150     -17.227  10.386 -11.502  1.00 48.55           C  
ATOM   2380  CE1 PHE A 150     -19.963  10.253 -12.016  1.00 52.14           C  
ATOM   2381  CE2 PHE A 150     -18.004   9.317 -11.104  1.00 52.31           C  
ATOM   2382  CZ  PHE A 150     -19.372   9.228 -11.363  1.00 50.87           C  
ATOM   2383  H   PHE A 150     -18.601  11.953 -15.270  1.00  0.00           H  
ATOM   2384  HA  PHE A 150     -15.929  13.234 -14.521  1.00  0.00           H  
ATOM   2385  HB2 PHE A 150     -16.261  12.681 -12.118  1.00  0.00           H  
ATOM   2386  HB3 PHE A 150     -17.597  13.559 -12.685  1.00  0.00           H  
ATOM   2387  HD1 PHE A 150     -19.772  12.151 -12.867  1.00  0.00           H  
ATOM   2388  HD2 PHE A 150     -16.149  10.325 -11.526  1.00  0.00           H  
ATOM   2389  HE1 PHE A 150     -21.032  10.182 -12.152  1.00  0.00           H  
ATOM   2390  HE2 PHE A 150     -17.500   8.576 -10.501  1.00  0.00           H  
ATOM   2391  HZ  PHE A 150     -19.945   8.358 -11.076  1.00  0.00           H  
ATOM   2392  N   ASN A 151     -14.879  10.976 -14.010  1.00 53.48           N  
ATOM   2393  CA  ASN A 151     -14.198   9.708 -13.962  1.00 55.86           C  
ATOM   2394  C   ASN A 151     -13.598   9.617 -12.515  1.00 61.53           C  
ATOM   2395  O   ASN A 151     -13.439  10.687 -11.918  1.00 63.36           O  
ATOM   2396  CB  ASN A 151     -13.118   9.631 -15.052  1.00 56.75           C  
ATOM   2397  CG  ASN A 151     -13.486   9.202 -16.438  1.00 51.70           C  
ATOM   2398  ND2 ASN A 151     -13.403  10.102 -17.423  1.00 48.93           N  
ATOM   2399  OD1 ASN A 151     -13.892   8.030 -16.612  1.00 61.23           O  
ATOM   2400  H   ASN A 151     -14.341  11.693 -13.543  1.00  0.00           H  
ATOM   2401  HA  ASN A 151     -14.931   8.906 -14.046  1.00  0.00           H  
ATOM   2402  HB2 ASN A 151     -12.519  10.520 -15.251  1.00  0.00           H  
ATOM   2403  HB3 ASN A 151     -12.414   8.897 -14.662  1.00  0.00           H  
ATOM   2404 HD21 ASN A 151     -13.132  11.065 -17.285  1.00  0.00           H  
ATOM   2405 HD22 ASN A 151     -13.681   9.698 -18.306  1.00  0.00           H  
ATOM   2406  N   ILE A 152     -13.217   8.392 -12.026  1.00 67.82           N  
ATOM   2407  CA  ILE A 152     -12.447   8.299 -10.715  1.00 65.79           C  
ATOM   2408  C   ILE A 152     -11.103   7.657 -11.073  1.00 66.90           C  
ATOM   2409  O   ILE A 152     -11.242   6.587 -11.629  1.00 55.66           O  
ATOM   2410  CB  ILE A 152     -13.187   7.405  -9.684  1.00 63.39           C  
ATOM   2411  CG1 ILE A 152     -14.703   7.890  -9.631  1.00 63.34           C  
ATOM   2412  CG2 ILE A 152     -12.463   7.530  -8.313  1.00 62.18           C  
ATOM   2413  CD1 ILE A 152     -15.503   6.907  -8.740  1.00 63.24           C  
ATOM   2414  H   ILE A 152     -13.319   7.587 -12.627  1.00  0.00           H  
ATOM   2415  HA  ILE A 152     -12.254   9.274 -10.268  1.00  0.00           H  
ATOM   2416  HB  ILE A 152     -13.167   6.409 -10.127  1.00  0.00           H  
ATOM   2417 HG12 ILE A 152     -14.738   8.934  -9.322  1.00  0.00           H  
ATOM   2418 HG13 ILE A 152     -15.256   7.865 -10.570  1.00  0.00           H  
ATOM   2419 HG21 ILE A 152     -11.374   7.561  -8.339  1.00  0.00           H  
ATOM   2420 HG22 ILE A 152     -12.928   8.280  -7.674  1.00  0.00           H  
ATOM   2421 HG23 ILE A 152     -12.626   6.613  -7.746  1.00  0.00           H  
ATOM   2422 HD11 ILE A 152     -15.220   5.859  -8.837  1.00  0.00           H  
ATOM   2423 HD12 ILE A 152     -15.341   7.222  -7.709  1.00  0.00           H  
ATOM   2424 HD13 ILE A 152     -16.564   6.916  -8.988  1.00  0.00           H  
ATOM   2425  N   ASP A 153      -9.975   8.255 -10.544  1.00 74.95           N  
ATOM   2426  CA  ASP A 153      -8.580   8.051 -11.070  1.00 78.03           C  
ATOM   2427  C   ASP A 153      -7.751   7.945  -9.753  1.00 78.95           C  
ATOM   2428  O   ASP A 153      -7.324   9.037  -9.290  1.00 69.31           O  
ATOM   2429  CB  ASP A 153      -8.143   9.114 -11.906  1.00 83.68           C  
ATOM   2430  CG  ASP A 153      -6.864   8.904 -12.716  1.00 88.89           C  
ATOM   2431  OD1 ASP A 153      -6.324   9.842 -13.257  1.00 85.37           O  
ATOM   2432  OD2 ASP A 153      -6.437   7.761 -12.837  1.00 88.39           O1-
ATOM   2433  H   ASP A 153     -10.082   9.024  -9.897  1.00  0.00           H  
ATOM   2434  HA  ASP A 153      -8.573   7.115 -11.628  1.00  0.00           H  
ATOM   2435  HB2 ASP A 153      -8.941   9.250 -12.636  1.00  0.00           H  
ATOM   2436  HB3 ASP A 153      -8.204  10.072 -11.389  1.00  0.00           H  
ATOM   2437  N   TYR A 154      -7.657   6.785  -9.107  1.00 81.79           N  
ATOM   2438  CA  TYR A 154      -6.960   6.489  -7.874  1.00 83.33           C  
ATOM   2439  C   TYR A 154      -7.586   7.224  -6.701  1.00 78.50           C  
ATOM   2440  O   TYR A 154      -6.986   7.821  -5.874  1.00 88.31           O  
ATOM   2441  CB  TYR A 154      -5.449   6.935  -7.959  1.00 89.38           C  
ATOM   2442  CG  TYR A 154      -4.642   6.262  -9.034  1.00 93.17           C  
ATOM   2443  CD1 TYR A 154      -4.327   6.893 -10.254  1.00 95.08           C  
ATOM   2444  CD2 TYR A 154      -4.336   4.908  -8.896  1.00 95.58           C  
ATOM   2445  CE1 TYR A 154      -3.722   6.211 -11.332  1.00 91.88           C  
ATOM   2446  CE2 TYR A 154      -3.688   4.222  -9.896  1.00 96.99           C  
ATOM   2447  CZ  TYR A 154      -3.300   4.882 -11.086  1.00 93.14           C  
ATOM   2448  OH  TYR A 154      -2.694   4.201 -12.140  1.00 86.88           O  
ATOM   2449  H   TYR A 154      -8.055   6.031  -9.647  1.00  0.00           H  
ATOM   2450  HA  TYR A 154      -6.956   5.409  -7.731  1.00  0.00           H  
ATOM   2451  HB2 TYR A 154      -5.478   8.024  -7.929  1.00  0.00           H  
ATOM   2452  HB3 TYR A 154      -4.930   6.718  -7.025  1.00  0.00           H  
ATOM   2453  HD1 TYR A 154      -4.633   7.920 -10.383  1.00  0.00           H  
ATOM   2454  HD2 TYR A 154      -4.574   4.477  -7.935  1.00  0.00           H  
ATOM   2455  HE1 TYR A 154      -3.697   6.643 -12.322  1.00  0.00           H  
ATOM   2456  HE2 TYR A 154      -3.317   3.237  -9.655  1.00  0.00           H  
ATOM   2457  HH  TYR A 154      -2.431   3.350 -11.783  1.00  0.00           H  
ATOM   2458  N   ASP A 155      -8.883   6.957  -6.549  1.00 70.65           N  
ATOM   2459  CA  ASP A 155      -9.874   7.494  -5.561  1.00 69.92           C  
ATOM   2460  C   ASP A 155     -10.231   8.947  -5.806  1.00 64.52           C  
ATOM   2461  O   ASP A 155     -11.358   9.252  -5.461  1.00 68.00           O  
ATOM   2462  CB  ASP A 155      -9.494   7.354  -4.010  1.00 71.41           C  
ATOM   2463  CG  ASP A 155      -9.496   5.876  -3.470  1.00 69.61           C  
ATOM   2464  OD1 ASP A 155      -9.722   4.904  -4.225  1.00 71.54           O  
ATOM   2465  OD2 ASP A 155      -9.128   5.612  -2.254  1.00 76.42           O1-
ATOM   2466  H   ASP A 155      -9.278   6.358  -7.260  1.00  0.00           H  
ATOM   2467  HA  ASP A 155     -10.785   6.946  -5.802  1.00  0.00           H  
ATOM   2468  HB2 ASP A 155      -8.509   7.744  -3.757  1.00  0.00           H  
ATOM   2469  HB3 ASP A 155     -10.207   7.898  -3.390  1.00  0.00           H  
ATOM   2470  N   CYS A 156      -9.306   9.724  -6.393  1.00 61.30           N  
ATOM   2471  CA  CYS A 156      -9.547  11.087  -6.789  1.00 61.06           C  
ATOM   2472  C   CYS A 156     -10.581  11.163  -7.962  1.00 61.27           C  
ATOM   2473  O   CYS A 156     -10.280  10.625  -8.996  1.00 64.80           O  
ATOM   2474  CB  CYS A 156      -8.233  11.721  -7.115  1.00 60.67           C  
ATOM   2475  SG  CYS A 156      -7.135  11.764  -5.597  1.00 66.83           S  
ATOM   2476  H   CYS A 156      -8.447   9.218  -6.554  1.00  0.00           H  
ATOM   2477  HA  CYS A 156      -9.917  11.729  -5.990  1.00  0.00           H  
ATOM   2478  HB2 CYS A 156      -7.676  11.058  -7.776  1.00  0.00           H  
ATOM   2479  HB3 CYS A 156      -8.204  12.657  -7.672  1.00  0.00           H  
ATOM   2480  HG  CYS A 156      -7.757  10.817  -4.889  1.00  0.00           H  
ATOM   2481  N   VAL A 157     -11.772  11.707  -7.752  1.00 55.34           N  
ATOM   2482  CA  VAL A 157     -12.776  11.971  -8.745  1.00 50.87           C  
ATOM   2483  C   VAL A 157     -12.279  13.107  -9.683  1.00 51.84           C  
ATOM   2484  O   VAL A 157     -12.113  14.188  -9.178  1.00 47.82           O  
ATOM   2485  CB  VAL A 157     -14.073  12.385  -8.116  1.00 49.52           C  
ATOM   2486  CG1 VAL A 157     -15.127  12.725  -9.189  1.00 47.48           C  
ATOM   2487  CG2 VAL A 157     -14.567  11.314  -7.164  1.00 47.30           C  
ATOM   2488  H   VAL A 157     -11.919  12.242  -6.908  1.00  0.00           H  
ATOM   2489  HA  VAL A 157     -12.971  10.989  -9.175  1.00  0.00           H  
ATOM   2490  HB  VAL A 157     -13.913  13.289  -7.529  1.00  0.00           H  
ATOM   2491 HG11 VAL A 157     -14.849  13.445  -9.958  1.00  0.00           H  
ATOM   2492 HG12 VAL A 157     -15.368  11.855  -9.800  1.00  0.00           H  
ATOM   2493 HG13 VAL A 157     -16.081  12.958  -8.717  1.00  0.00           H  
ATOM   2494 HG21 VAL A 157     -14.808  10.409  -7.722  1.00  0.00           H  
ATOM   2495 HG22 VAL A 157     -13.783  10.980  -6.484  1.00  0.00           H  
ATOM   2496 HG23 VAL A 157     -15.383  11.620  -6.510  1.00  0.00           H  
ATOM   2497  N   SER A 158     -12.110  12.761 -10.929  1.00 53.14           N  
ATOM   2498  CA  SER A 158     -11.837  13.749 -12.000  1.00 52.64           C  
ATOM   2499  C   SER A 158     -13.184  14.109 -12.574  1.00 51.50           C  
ATOM   2500  O   SER A 158     -13.873  13.332 -13.122  1.00 60.28           O  
ATOM   2501  CB  SER A 158     -10.954  13.156 -13.033  1.00 53.38           C  
ATOM   2502  OG  SER A 158      -9.615  13.104 -12.561  1.00 54.26           O  
ATOM   2503  H   SER A 158     -12.295  11.806 -11.202  1.00  0.00           H  
ATOM   2504  HA  SER A 158     -11.375  14.643 -11.581  1.00  0.00           H  
ATOM   2505  HB2 SER A 158     -11.228  12.159 -13.378  1.00  0.00           H  
ATOM   2506  HB3 SER A 158     -10.870  13.807 -13.903  1.00  0.00           H  
ATOM   2507  HG  SER A 158      -9.109  13.051 -13.375  1.00  0.00           H  
ATOM   2508  N   PHE A 159     -13.552  15.380 -12.309  1.00 50.94           N  
ATOM   2509  CA  PHE A 159     -14.614  16.088 -13.022  1.00 48.63           C  
ATOM   2510  C   PHE A 159     -14.093  16.446 -14.401  1.00 47.84           C  
ATOM   2511  O   PHE A 159     -13.027  17.020 -14.498  1.00 46.91           O  
ATOM   2512  CB  PHE A 159     -15.018  17.343 -12.227  1.00 47.12           C  
ATOM   2513  CG  PHE A 159     -15.675  17.028 -10.976  1.00 45.80           C  
ATOM   2514  CD1 PHE A 159     -14.995  16.797  -9.758  1.00 44.05           C  
ATOM   2515  CD2 PHE A 159     -17.026  16.645 -11.067  1.00 46.69           C  
ATOM   2516  CE1 PHE A 159     -15.646  16.266  -8.670  1.00 44.01           C  
ATOM   2517  CE2 PHE A 159     -17.670  16.100  -9.955  1.00 44.77           C  
ATOM   2518  CZ  PHE A 159     -16.976  15.907  -8.792  1.00 45.66           C  
ATOM   2519  H   PHE A 159     -12.953  16.039 -11.832  1.00  0.00           H  
ATOM   2520  HA  PHE A 159     -15.444  15.412 -13.227  1.00  0.00           H  
ATOM   2521  HB2 PHE A 159     -14.128  17.945 -12.039  1.00  0.00           H  
ATOM   2522  HB3 PHE A 159     -15.606  17.978 -12.890  1.00  0.00           H  
ATOM   2523  HD1 PHE A 159     -13.938  16.999  -9.662  1.00  0.00           H  
ATOM   2524  HD2 PHE A 159     -17.453  16.653 -12.059  1.00  0.00           H  
ATOM   2525  HE1 PHE A 159     -15.180  16.079  -7.714  1.00  0.00           H  
ATOM   2526  HE2 PHE A 159     -18.698  15.772 -10.003  1.00  0.00           H  
ATOM   2527  HZ  PHE A 159     -17.486  15.494  -7.935  1.00  0.00           H  
ATOM   2528  N   CYS A 160     -14.952  16.169 -15.390  1.00 46.34           N  
ATOM   2529  CA  CYS A 160     -14.577  16.158 -16.852  1.00 49.30           C  
ATOM   2530  C   CYS A 160     -15.298  17.206 -17.582  1.00 51.86           C  
ATOM   2531  O   CYS A 160     -14.729  18.068 -18.318  1.00 60.44           O  
ATOM   2532  CB  CYS A 160     -14.809  14.883 -17.523  1.00 51.80           C  
ATOM   2533  SG  CYS A 160     -13.644  13.589 -16.900  1.00 50.67           S  
ATOM   2534  H   CYS A 160     -15.857  15.789 -15.153  1.00  0.00           H  
ATOM   2535  HA  CYS A 160     -13.504  16.347 -16.831  1.00  0.00           H  
ATOM   2536  HB2 CYS A 160     -15.812  14.472 -17.400  1.00  0.00           H  
ATOM   2537  HB3 CYS A 160     -14.706  14.906 -18.608  1.00  0.00           H  
ATOM   2538  HG  CYS A 160     -12.647  13.954 -17.712  1.00  0.00           H  
ATOM   2539  N   TYR A 161     -16.584  17.276 -17.374  1.00 48.27           N  
ATOM   2540  CA  TYR A 161     -17.473  18.056 -18.159  1.00 50.67           C  
ATOM   2541  C   TYR A 161     -18.674  18.473 -17.348  1.00 45.99           C  
ATOM   2542  O   TYR A 161     -19.006  17.828 -16.365  1.00 50.64           O  
ATOM   2543  CB  TYR A 161     -17.909  17.133 -19.319  1.00 54.27           C  
ATOM   2544  CG  TYR A 161     -18.783  17.693 -20.406  1.00 53.97           C  
ATOM   2545  CD1 TYR A 161     -18.169  17.940 -21.660  1.00 58.15           C  
ATOM   2546  CD2 TYR A 161     -20.165  17.820 -20.233  1.00 54.95           C  
ATOM   2547  CE1 TYR A 161     -18.911  18.209 -22.776  1.00 58.81           C  
ATOM   2548  CE2 TYR A 161     -20.956  18.055 -21.385  1.00 52.79           C  
ATOM   2549  CZ  TYR A 161     -20.355  18.210 -22.586  1.00 56.17           C  
ATOM   2550  OH  TYR A 161     -21.159  18.482 -23.688  1.00 62.05           O  
ATOM   2551  H   TYR A 161     -17.052  16.749 -16.651  1.00  0.00           H  
ATOM   2552  HA  TYR A 161     -17.031  18.978 -18.537  1.00  0.00           H  
ATOM   2553  HB2 TYR A 161     -17.061  16.726 -19.869  1.00  0.00           H  
ATOM   2554  HB3 TYR A 161     -18.386  16.223 -18.954  1.00  0.00           H  
ATOM   2555  HD1 TYR A 161     -17.119  17.733 -21.807  1.00  0.00           H  
ATOM   2556  HD2 TYR A 161     -20.665  17.662 -19.289  1.00  0.00           H  
ATOM   2557  HE1 TYR A 161     -18.520  18.437 -23.756  1.00  0.00           H  
ATOM   2558  HE2 TYR A 161     -22.004  18.308 -21.317  1.00  0.00           H  
ATOM   2559  HH  TYR A 161     -20.835  19.014 -24.418  1.00  0.00           H  
ATOM   2560  N   MET A 162     -19.415  19.495 -17.773  1.00 46.24           N  
ATOM   2561  CA  MET A 162     -20.724  19.838 -17.269  1.00 47.95           C  
ATOM   2562  C   MET A 162     -21.607  20.460 -18.366  1.00 46.02           C  
ATOM   2563  O   MET A 162     -21.179  21.407 -19.004  1.00 49.23           O  
ATOM   2564  CB  MET A 162     -20.409  20.922 -16.165  1.00 47.40           C  
ATOM   2565  CG  MET A 162     -21.732  21.324 -15.502  1.00 48.39           C  
ATOM   2566  SD  MET A 162     -21.614  22.878 -14.473  1.00 53.19           S  
ATOM   2567  CE  MET A 162     -20.939  22.134 -12.930  1.00 48.47           C  
ATOM   2568  H   MET A 162     -19.063  20.083 -18.514  1.00  0.00           H  
ATOM   2569  HA  MET A 162     -21.249  19.072 -16.699  1.00  0.00           H  
ATOM   2570  HB2 MET A 162     -19.644  20.522 -15.500  1.00  0.00           H  
ATOM   2571  HB3 MET A 162     -19.901  21.760 -16.642  1.00  0.00           H  
ATOM   2572  HG2 MET A 162     -22.562  21.568 -16.166  1.00  0.00           H  
ATOM   2573  HG3 MET A 162     -21.996  20.539 -14.792  1.00  0.00           H  
ATOM   2574  HE1 MET A 162     -21.737  21.564 -12.454  1.00  0.00           H  
ATOM   2575  HE2 MET A 162     -20.165  21.382 -13.087  1.00  0.00           H  
ATOM   2576  HE3 MET A 162     -20.668  22.724 -12.055  1.00  0.00           H  
ATOM   2577  N   HIS A 163     -22.814  19.998 -18.550  1.00 44.85           N  
ATOM   2578  CA  HIS A 163     -23.906  20.381 -19.497  1.00 45.29           C  
ATOM   2579  C   HIS A 163     -24.233  21.878 -19.330  1.00 46.92           C  
ATOM   2580  O   HIS A 163     -24.513  22.308 -18.180  1.00 48.49           O  
ATOM   2581  CB  HIS A 163     -25.158  19.496 -19.235  1.00 46.35           C  
ATOM   2582  CG  HIS A 163     -24.939  18.026 -19.453  1.00 43.54           C  
ATOM   2583  CD2 HIS A 163     -25.849  17.030 -19.694  1.00 43.02           C  
ATOM   2584  ND1 HIS A 163     -23.687  17.445 -19.435  1.00 44.16           N  
ATOM   2585  CE1 HIS A 163     -23.874  16.166 -19.672  1.00 48.15           C  
ATOM   2586  NE2 HIS A 163     -25.130  15.862 -19.656  1.00 48.29           N  
ATOM   2587  H   HIS A 163     -23.036  19.104 -18.135  1.00  0.00           H  
ATOM   2588  HA  HIS A 163     -23.525  20.166 -20.495  1.00  0.00           H  
ATOM   2589  HB2 HIS A 163     -25.424  19.718 -18.202  1.00  0.00           H  
ATOM   2590  HB3 HIS A 163     -25.997  19.798 -19.862  1.00  0.00           H  
ATOM   2591  HD2 HIS A 163     -26.921  17.112 -19.802  1.00  0.00           H  
ATOM   2592  HE1 HIS A 163     -23.152  15.364 -19.629  1.00  0.00           H  
ATOM   2593  HE2 HIS A 163     -25.550  14.944 -19.691  1.00  0.00           H  
ATOM   2594  N   HIS A 164     -24.111  22.687 -20.335  1.00 48.72           N  
ATOM   2595  CA  HIS A 164     -24.270  24.108 -20.226  1.00 48.98           C  
ATOM   2596  C   HIS A 164     -25.618  24.557 -20.953  1.00 53.68           C  
ATOM   2597  O   HIS A 164     -26.169  25.583 -20.748  1.00 52.99           O  
ATOM   2598  CB  HIS A 164     -23.066  24.813 -20.886  1.00 45.53           C  
ATOM   2599  CG  HIS A 164     -22.854  26.232 -20.389  1.00 42.34           C  
ATOM   2600  CD2 HIS A 164     -23.574  27.373 -20.667  1.00 43.46           C  
ATOM   2601  ND1 HIS A 164     -21.683  26.516 -19.719  1.00 43.00           N1+
ATOM   2602  CE1 HIS A 164     -21.669  27.818 -19.627  1.00 45.76           C  
ATOM   2603  NE2 HIS A 164     -22.798  28.355 -20.133  1.00 42.93           N  
ATOM   2604  H   HIS A 164     -24.045  22.308 -21.269  1.00  0.00           H  
ATOM   2605  HA  HIS A 164     -24.407  24.483 -19.212  1.00  0.00           H  
ATOM   2606  HB2 HIS A 164     -22.224  24.128 -20.798  1.00  0.00           H  
ATOM   2607  HB3 HIS A 164     -23.060  24.801 -21.976  1.00  0.00           H  
ATOM   2608  HD1 HIS A 164     -20.966  25.831 -19.526  1.00  0.00           H  
ATOM   2609  HD2 HIS A 164     -24.492  27.521 -21.216  1.00  0.00           H  
ATOM   2610  HE1 HIS A 164     -20.948  28.486 -19.180  1.00  0.00           H  
ATOM   2611  HE2 HIS A 164     -22.967  29.350 -20.149  1.00  0.00           H  
ATOM   2612  N   MET A 165     -26.206  23.621 -21.725  1.00 57.92           N  
ATOM   2613  CA  MET A 165     -27.336  23.882 -22.620  1.00 59.24           C  
ATOM   2614  C   MET A 165     -27.628  22.676 -23.479  1.00 55.87           C  
ATOM   2615  O   MET A 165     -26.738  21.799 -23.596  1.00 54.06           O  
ATOM   2616  CB  MET A 165     -26.882  25.022 -23.523  1.00 61.57           C  
ATOM   2617  CG  MET A 165     -25.604  24.844 -24.325  1.00 64.21           C  
ATOM   2618  SD  MET A 165     -24.583  26.292 -23.954  1.00 67.07           S  
ATOM   2619  CE  MET A 165     -23.864  26.624 -25.597  1.00 72.43           C  
ATOM   2620  H   MET A 165     -25.885  22.669 -21.833  1.00  0.00           H  
ATOM   2621  HA  MET A 165     -28.213  24.055 -21.996  1.00  0.00           H  
ATOM   2622  HB2 MET A 165     -27.696  25.090 -24.244  1.00  0.00           H  
ATOM   2623  HB3 MET A 165     -27.060  25.955 -22.989  1.00  0.00           H  
ATOM   2624  HG2 MET A 165     -25.133  23.904 -24.038  1.00  0.00           H  
ATOM   2625  HG3 MET A 165     -25.901  24.878 -25.373  1.00  0.00           H  
ATOM   2626  HE1 MET A 165     -24.505  26.769 -26.467  1.00  0.00           H  
ATOM   2627  HE2 MET A 165     -23.191  27.478 -25.525  1.00  0.00           H  
ATOM   2628  HE3 MET A 165     -23.214  25.775 -25.808  1.00  0.00           H  
ATOM   2629  N   GLU A 166     -28.742  22.653 -24.167  1.00 53.60           N  
ATOM   2630  CA  GLU A 166     -29.121  21.543 -25.050  1.00 57.38           C  
ATOM   2631  C   GLU A 166     -29.227  22.206 -26.482  1.00 56.45           C  
ATOM   2632  O   GLU A 166     -29.636  23.362 -26.629  1.00 57.25           O  
ATOM   2633  CB  GLU A 166     -30.500  20.837 -24.690  1.00 61.97           C  
ATOM   2634  CG  GLU A 166     -30.494  20.349 -23.213  1.00 64.31           C  
ATOM   2635  CD  GLU A 166     -31.758  19.826 -22.566  1.00 70.29           C  
ATOM   2636  OE1 GLU A 166     -31.760  19.684 -21.315  1.00 68.24           O  
ATOM   2637  OE2 GLU A 166     -32.859  19.734 -23.133  1.00 75.35           O1-
ATOM   2638  H   GLU A 166     -29.458  23.365 -24.152  1.00  0.00           H  
ATOM   2639  HA  GLU A 166     -28.316  20.808 -25.034  1.00  0.00           H  
ATOM   2640  HB2 GLU A 166     -31.215  21.655 -24.777  1.00  0.00           H  
ATOM   2641  HB3 GLU A 166     -30.714  20.159 -25.517  1.00  0.00           H  
ATOM   2642  HG2 GLU A 166     -29.702  19.654 -22.934  1.00  0.00           H  
ATOM   2643  HG3 GLU A 166     -30.379  21.271 -22.643  1.00  0.00           H  
ATOM   2644  N   LEU A 167     -28.755  21.435 -27.440  1.00 59.39           N  
ATOM   2645  CA  LEU A 167     -28.698  21.664 -28.880  1.00 64.03           C  
ATOM   2646  C   LEU A 167     -29.876  20.883 -29.460  1.00 73.16           C  
ATOM   2647  O   LEU A 167     -30.052  19.702 -29.144  1.00 71.23           O  
ATOM   2648  CB  LEU A 167     -27.305  21.100 -29.426  1.00 60.59           C  
ATOM   2649  CG  LEU A 167     -26.106  21.652 -28.731  1.00 60.05           C  
ATOM   2650  CD1 LEU A 167     -24.800  21.127 -29.368  1.00 64.49           C  
ATOM   2651  CD2 LEU A 167     -26.206  23.176 -28.559  1.00 59.11           C  
ATOM   2652  H   LEU A 167     -28.303  20.558 -27.223  1.00  0.00           H  
ATOM   2653  HA  LEU A 167     -28.706  22.730 -29.108  1.00  0.00           H  
ATOM   2654  HB2 LEU A 167     -27.115  20.027 -29.452  1.00  0.00           H  
ATOM   2655  HB3 LEU A 167     -27.133  21.303 -30.483  1.00  0.00           H  
ATOM   2656  HG  LEU A 167     -26.130  21.200 -27.740  1.00  0.00           H  
ATOM   2657 HD11 LEU A 167     -24.649  20.048 -29.357  1.00  0.00           H  
ATOM   2658 HD12 LEU A 167     -24.760  21.551 -30.371  1.00  0.00           H  
ATOM   2659 HD13 LEU A 167     -23.894  21.479 -28.875  1.00  0.00           H  
ATOM   2660 HD21 LEU A 167     -26.882  23.438 -27.745  1.00  0.00           H  
ATOM   2661 HD22 LEU A 167     -25.259  23.631 -28.269  1.00  0.00           H  
ATOM   2662 HD23 LEU A 167     -26.434  23.642 -29.518  1.00  0.00           H  
ATOM   2663  N   PRO A 168     -30.577  21.461 -30.484  1.00 82.42           N  
ATOM   2664  CA  PRO A 168     -31.892  20.997 -30.930  1.00 85.01           C  
ATOM   2665  C   PRO A 168     -31.815  19.652 -31.725  1.00 81.79           C  
ATOM   2666  O   PRO A 168     -32.821  19.053 -31.998  1.00 81.26           O  
ATOM   2667  CB  PRO A 168     -32.402  22.150 -31.812  1.00 86.96           C  
ATOM   2668  CG  PRO A 168     -31.197  22.786 -32.359  1.00 90.47           C  
ATOM   2669  CD  PRO A 168     -30.232  22.655 -31.195  1.00 84.71           C  
ATOM   2670  HA  PRO A 168     -32.453  20.873 -30.004  1.00  0.00           H  
ATOM   2671  HB2 PRO A 168     -32.978  21.899 -32.702  1.00  0.00           H  
ATOM   2672  HB3 PRO A 168     -32.910  22.834 -31.132  1.00  0.00           H  
ATOM   2673  HG2 PRO A 168     -30.948  22.214 -33.253  1.00  0.00           H  
ATOM   2674  HG3 PRO A 168     -31.412  23.826 -32.601  1.00  0.00           H  
ATOM   2675  HD2 PRO A 168     -29.165  22.761 -31.394  1.00  0.00           H  
ATOM   2676  HD3 PRO A 168     -30.473  23.511 -30.565  1.00  0.00           H  
ATOM   2677  N   THR A 169     -30.591  19.232 -31.962  1.00 73.64           N  
ATOM   2678  CA  THR A 169     -30.341  17.867 -32.361  1.00 74.02           C  
ATOM   2679  C   THR A 169     -30.414  16.872 -31.217  1.00 72.08           C  
ATOM   2680  O   THR A 169     -30.299  15.670 -31.530  1.00 68.66           O  
ATOM   2681  CB  THR A 169     -28.966  17.727 -33.054  1.00 79.11           C  
ATOM   2682  CG2 THR A 169     -29.011  18.087 -34.556  1.00 77.90           C  
ATOM   2683  OG1 THR A 169     -27.977  18.430 -32.388  1.00 88.75           O  
ATOM   2684  H   THR A 169     -29.733  19.766 -31.967  1.00  0.00           H  
ATOM   2685  HA  THR A 169     -31.025  17.444 -33.097  1.00  0.00           H  
ATOM   2686  HB  THR A 169     -28.603  16.714 -32.878  1.00  0.00           H  
ATOM   2687  HG1 THR A 169     -27.172  17.907 -32.389  1.00  0.00           H  
ATOM   2688 HG21 THR A 169     -29.470  19.050 -34.780  1.00  0.00           H  
ATOM   2689 HG22 THR A 169     -27.979  18.099 -34.909  1.00  0.00           H  
ATOM   2690 HG23 THR A 169     -29.552  17.307 -35.091  1.00  0.00           H  
ATOM   2691  N   GLY A 170     -30.628  17.309 -29.975  1.00 73.61           N  
ATOM   2692  CA  GLY A 170     -30.978  16.336 -28.931  1.00 69.93           C  
ATOM   2693  C   GLY A 170     -29.722  15.931 -28.250  1.00 65.68           C  
ATOM   2694  O   GLY A 170     -29.680  14.762 -27.747  1.00 62.26           O  
ATOM   2695  H   GLY A 170     -30.538  18.287 -29.741  1.00  0.00           H  
ATOM   2696  HA2 GLY A 170     -31.644  16.790 -28.197  1.00  0.00           H  
ATOM   2697  HA3 GLY A 170     -31.537  15.476 -29.297  1.00  0.00           H  
ATOM   2698  N   VAL A 171     -28.721  16.733 -28.303  1.00 63.63           N  
ATOM   2699  CA  VAL A 171     -27.452  16.563 -27.692  1.00 62.00           C  
ATOM   2700  C   VAL A 171     -27.063  17.804 -26.880  1.00 51.62           C  
ATOM   2701  O   VAL A 171     -27.790  18.782 -26.880  1.00 52.64           O  
ATOM   2702  CB  VAL A 171     -26.331  16.189 -28.721  1.00 68.67           C  
ATOM   2703  CG1 VAL A 171     -26.602  14.863 -29.466  1.00 71.42           C  
ATOM   2704  CG2 VAL A 171     -26.043  17.321 -29.798  1.00 72.82           C  
ATOM   2705  H   VAL A 171     -28.961  17.681 -28.555  1.00  0.00           H  
ATOM   2706  HA  VAL A 171     -27.498  15.751 -26.966  1.00  0.00           H  
ATOM   2707  HB  VAL A 171     -25.424  16.004 -28.146  1.00  0.00           H  
ATOM   2708 HG11 VAL A 171     -25.711  14.558 -30.016  1.00  0.00           H  
ATOM   2709 HG12 VAL A 171     -26.838  14.043 -28.789  1.00  0.00           H  
ATOM   2710 HG13 VAL A 171     -27.416  14.968 -30.183  1.00  0.00           H  
ATOM   2711 HG21 VAL A 171     -25.186  17.039 -30.410  1.00  0.00           H  
ATOM   2712 HG22 VAL A 171     -26.978  17.225 -30.350  1.00  0.00           H  
ATOM   2713 HG23 VAL A 171     -25.975  18.320 -29.368  1.00  0.00           H  
ATOM   2714  N   HIS A 172     -26.027  17.727 -26.109  1.00 48.19           N  
ATOM   2715  CA  HIS A 172     -25.587  18.676 -25.093  1.00 50.01           C  
ATOM   2716  C   HIS A 172     -24.373  19.455 -25.670  1.00 50.14           C  
ATOM   2717  O   HIS A 172     -23.533  18.791 -26.260  1.00 53.37           O  
ATOM   2718  CB  HIS A 172     -25.215  17.989 -23.773  1.00 50.08           C  
ATOM   2719  CG  HIS A 172     -26.472  17.264 -23.214  1.00 52.83           C  
ATOM   2720  CD2 HIS A 172     -26.585  16.028 -22.723  1.00 52.64           C  
ATOM   2721  ND1 HIS A 172     -27.711  17.859 -23.261  1.00 53.72           N  
ATOM   2722  CE1 HIS A 172     -28.578  16.971 -22.800  1.00 57.01           C  
ATOM   2723  NE2 HIS A 172     -27.958  15.858 -22.518  1.00 54.64           N  
ATOM   2724  H   HIS A 172     -25.435  16.909 -26.100  1.00  0.00           H  
ATOM   2725  HA  HIS A 172     -26.345  19.440 -24.924  1.00  0.00           H  
ATOM   2726  HB2 HIS A 172     -24.397  17.274 -23.864  1.00  0.00           H  
ATOM   2727  HB3 HIS A 172     -24.905  18.669 -22.980  1.00  0.00           H  
ATOM   2728  HD2 HIS A 172     -25.776  15.320 -22.617  1.00  0.00           H  
ATOM   2729  HE1 HIS A 172     -29.628  17.224 -22.775  1.00  0.00           H  
ATOM   2730  HE2 HIS A 172     -28.504  15.135 -22.071  1.00  0.00           H  
ATOM   2731  N   ALA A 173     -24.236  20.668 -25.184  1.00 50.31           N  
ATOM   2732  CA  ALA A 173     -22.950  21.345 -25.133  1.00 48.83           C  
ATOM   2733  C   ALA A 173     -22.571  21.590 -23.665  1.00 50.20           C  
ATOM   2734  O   ALA A 173     -23.445  21.852 -22.817  1.00 57.21           O  
ATOM   2735  CB  ALA A 173     -22.996  22.544 -26.070  1.00 46.99           C  
ATOM   2736  H   ALA A 173     -25.013  21.051 -24.665  1.00  0.00           H  
ATOM   2737  HA  ALA A 173     -22.123  20.717 -25.463  1.00  0.00           H  
ATOM   2738  HB1 ALA A 173     -22.684  22.262 -27.076  1.00  0.00           H  
ATOM   2739  HB2 ALA A 173     -23.983  23.003 -26.126  1.00  0.00           H  
ATOM   2740  HB3 ALA A 173     -22.328  23.336 -25.733  1.00  0.00           H  
ATOM   2741  N   GLY A 174     -21.263  21.601 -23.369  1.00 51.99           N  
ATOM   2742  CA  GLY A 174     -20.812  21.747 -21.997  1.00 51.31           C  
ATOM   2743  C   GLY A 174     -19.616  22.653 -21.932  1.00 47.59           C  
ATOM   2744  O   GLY A 174     -18.894  22.982 -22.902  1.00 44.96           O  
ATOM   2745  H   GLY A 174     -20.533  21.358 -24.024  1.00  0.00           H  
ATOM   2746  HA2 GLY A 174     -21.603  22.172 -21.378  1.00  0.00           H  
ATOM   2747  HA3 GLY A 174     -20.435  20.821 -21.563  1.00  0.00           H  
ATOM   2748  N   THR A 175     -19.250  22.923 -20.714  1.00 48.70           N  
ATOM   2749  CA  THR A 175     -17.986  23.441 -20.218  1.00 47.96           C  
ATOM   2750  C   THR A 175     -17.361  22.524 -19.127  1.00 44.46           C  
ATOM   2751  O   THR A 175     -18.118  21.925 -18.371  1.00 50.16           O  
ATOM   2752  CB  THR A 175     -18.297  24.866 -19.524  1.00 46.10           C  
ATOM   2753  CG2 THR A 175     -18.695  25.961 -20.503  1.00 43.09           C  
ATOM   2754  OG1 THR A 175     -19.525  24.701 -18.757  1.00 44.56           O  
ATOM   2755  H   THR A 175     -19.810  22.560 -19.957  1.00  0.00           H  
ATOM   2756  HA  THR A 175     -17.249  23.632 -20.998  1.00  0.00           H  
ATOM   2757  HB  THR A 175     -17.378  25.054 -18.970  1.00  0.00           H  
ATOM   2758  HG1 THR A 175     -19.334  24.023 -18.105  1.00  0.00           H  
ATOM   2759 HG21 THR A 175     -18.831  26.944 -20.053  1.00  0.00           H  
ATOM   2760 HG22 THR A 175     -18.002  26.116 -21.330  1.00  0.00           H  
ATOM   2761 HG23 THR A 175     -19.580  25.631 -21.048  1.00  0.00           H  
ATOM   2762  N   ASP A 176     -16.008  22.597 -19.005  1.00 42.06           N  
ATOM   2763  CA  ASP A 176     -15.226  22.121 -17.907  1.00 44.87           C  
ATOM   2764  C   ASP A 176     -15.299  22.969 -16.597  1.00 40.86           C  
ATOM   2765  O   ASP A 176     -15.831  24.030 -16.682  1.00 39.26           O  
ATOM   2766  CB  ASP A 176     -13.848  21.725 -18.293  1.00 50.73           C  
ATOM   2767  CG  ASP A 176     -12.710  22.781 -18.113  1.00 49.96           C  
ATOM   2768  OD1 ASP A 176     -12.721  23.822 -18.827  1.00 49.39           O  
ATOM   2769  OD2 ASP A 176     -11.867  22.589 -17.180  1.00 56.21           O1-
ATOM   2770  H   ASP A 176     -15.460  23.315 -19.456  1.00  0.00           H  
ATOM   2771  HA  ASP A 176     -15.782  21.238 -17.592  1.00  0.00           H  
ATOM   2772  HB2 ASP A 176     -13.600  20.672 -18.159  1.00  0.00           H  
ATOM   2773  HB3 ASP A 176     -13.852  21.768 -19.382  1.00  0.00           H  
ATOM   2774  N   LEU A 177     -14.776  22.431 -15.416  1.00 42.34           N  
ATOM   2775  CA  LEU A 177     -14.974  23.157 -14.167  1.00 45.41           C  
ATOM   2776  C   LEU A 177     -13.981  24.313 -13.999  1.00 47.49           C  
ATOM   2777  O   LEU A 177     -14.213  25.159 -13.176  1.00 50.98           O  
ATOM   2778  CB  LEU A 177     -14.826  22.161 -13.004  1.00 45.79           C  
ATOM   2779  CG  LEU A 177     -16.149  21.438 -12.564  1.00 46.58           C  
ATOM   2780  CD1 LEU A 177     -17.183  22.420 -11.907  1.00 49.87           C  
ATOM   2781  CD2 LEU A 177     -16.772  20.472 -13.694  1.00 45.52           C  
ATOM   2782  H   LEU A 177     -14.169  21.627 -15.478  1.00  0.00           H  
ATOM   2783  HA  LEU A 177     -15.906  23.719 -14.104  1.00  0.00           H  
ATOM   2784  HB2 LEU A 177     -14.024  21.498 -13.329  1.00  0.00           H  
ATOM   2785  HB3 LEU A 177     -14.433  22.663 -12.120  1.00  0.00           H  
ATOM   2786  HG  LEU A 177     -15.854  20.700 -11.819  1.00  0.00           H  
ATOM   2787 HD11 LEU A 177     -18.033  22.411 -12.589  1.00  0.00           H  
ATOM   2788 HD12 LEU A 177     -17.468  22.114 -10.900  1.00  0.00           H  
ATOM   2789 HD13 LEU A 177     -16.822  23.438 -11.760  1.00  0.00           H  
ATOM   2790 HD21 LEU A 177     -17.360  19.685 -13.222  1.00  0.00           H  
ATOM   2791 HD22 LEU A 177     -17.358  21.106 -14.360  1.00  0.00           H  
ATOM   2792 HD23 LEU A 177     -16.060  19.933 -14.319  1.00  0.00           H  
ATOM   2793  N   GLU A 178     -12.923  24.340 -14.820  1.00 49.85           N  
ATOM   2794  CA  GLU A 178     -12.178  25.580 -14.969  1.00 50.47           C  
ATOM   2795  C   GLU A 178     -12.972  26.627 -15.875  1.00 52.69           C  
ATOM   2796  O   GLU A 178     -12.570  27.772 -16.024  1.00 55.49           O  
ATOM   2797  CB  GLU A 178     -10.776  25.274 -15.421  1.00 52.11           C  
ATOM   2798  CG  GLU A 178      -9.760  26.433 -15.117  1.00 56.96           C  
ATOM   2799  CD  GLU A 178      -8.395  26.235 -15.772  1.00 60.57           C  
ATOM   2800  OE1 GLU A 178      -8.270  25.236 -16.550  1.00 57.71           O  
ATOM   2801  OE2 GLU A 178      -7.404  26.976 -15.620  1.00 68.45           O1-
ATOM   2802  H   GLU A 178     -12.795  23.600 -15.495  1.00  0.00           H  
ATOM   2803  HA  GLU A 178     -12.100  26.117 -14.023  1.00  0.00           H  
ATOM   2804  HB2 GLU A 178     -10.293  24.388 -15.010  1.00  0.00           H  
ATOM   2805  HB3 GLU A 178     -10.946  25.244 -16.497  1.00  0.00           H  
ATOM   2806  HG2 GLU A 178     -10.241  27.396 -15.291  1.00  0.00           H  
ATOM   2807  HG3 GLU A 178      -9.448  26.411 -14.073  1.00  0.00           H  
ATOM   2808  N   GLY A 179     -14.092  26.178 -16.401  1.00 51.43           N  
ATOM   2809  CA  GLY A 179     -15.142  27.078 -16.900  1.00 44.04           C  
ATOM   2810  C   GLY A 179     -14.990  27.405 -18.411  1.00 43.23           C  
ATOM   2811  O   GLY A 179     -15.731  28.305 -18.856  1.00 41.21           O  
ATOM   2812  H   GLY A 179     -14.285  25.191 -16.301  1.00  0.00           H  
ATOM   2813  HA2 GLY A 179     -16.146  26.652 -16.886  1.00  0.00           H  
ATOM   2814  HA3 GLY A 179     -15.182  28.028 -16.366  1.00  0.00           H  
ATOM   2815  N   ASN A 180     -14.030  26.799 -19.153  1.00 44.26           N  
ATOM   2816  CA  ASN A 180     -13.796  26.964 -20.546  1.00 46.98           C  
ATOM   2817  C   ASN A 180     -14.764  26.097 -21.254  1.00 46.75           C  
ATOM   2818  O   ASN A 180     -15.151  25.047 -20.707  1.00 49.76           O  
ATOM   2819  CB  ASN A 180     -12.303  26.670 -21.032  1.00 52.15           C  
ATOM   2820  CG  ASN A 180     -11.385  27.878 -20.673  1.00 50.70           C  
ATOM   2821  ND2 ASN A 180     -10.479  27.648 -19.732  1.00 50.46           N  
ATOM   2822  OD1 ASN A 180     -11.498  28.914 -21.308  1.00 56.05           O  
ATOM   2823  H   ASN A 180     -13.525  26.004 -18.788  1.00  0.00           H  
ATOM   2824  HA  ASN A 180     -14.034  27.993 -20.816  1.00  0.00           H  
ATOM   2825  HB2 ASN A 180     -12.005  25.754 -20.522  1.00  0.00           H  
ATOM   2826  HB3 ASN A 180     -12.353  26.560 -22.115  1.00  0.00           H  
ATOM   2827 HD21 ASN A 180     -10.418  26.753 -19.268  1.00  0.00           H  
ATOM   2828 HD22 ASN A 180      -9.902  28.438 -19.481  1.00  0.00           H  
ATOM   2829  N   PHE A 181     -15.181  26.485 -22.465  1.00 46.54           N  
ATOM   2830  CA  PHE A 181     -15.923  25.726 -23.401  1.00 46.65           C  
ATOM   2831  C   PHE A 181     -15.042  24.643 -24.102  1.00 52.04           C  
ATOM   2832  O   PHE A 181     -13.776  24.595 -24.045  1.00 51.16           O  
ATOM   2833  CB  PHE A 181     -16.674  26.586 -24.440  1.00 46.19           C  
ATOM   2834  CG  PHE A 181     -18.109  26.913 -24.142  1.00 50.01           C  
ATOM   2835  CD1 PHE A 181     -19.098  25.884 -24.402  1.00 51.66           C  
ATOM   2836  CD2 PHE A 181     -18.526  28.036 -23.484  1.00 47.68           C  
ATOM   2837  CE1 PHE A 181     -20.437  26.165 -24.012  1.00 48.23           C  
ATOM   2838  CE2 PHE A 181     -19.830  28.203 -23.041  1.00 51.02           C  
ATOM   2839  CZ  PHE A 181     -20.826  27.412 -23.531  1.00 49.16           C  
ATOM   2840  H   PHE A 181     -14.724  27.302 -22.845  1.00  0.00           H  
ATOM   2841  HA  PHE A 181     -16.656  25.189 -22.799  1.00  0.00           H  
ATOM   2842  HB2 PHE A 181     -16.155  27.535 -24.576  1.00  0.00           H  
ATOM   2843  HB3 PHE A 181     -16.689  26.100 -25.415  1.00  0.00           H  
ATOM   2844  HD1 PHE A 181     -18.830  24.873 -24.669  1.00  0.00           H  
ATOM   2845  HD2 PHE A 181     -17.762  28.747 -23.205  1.00  0.00           H  
ATOM   2846  HE1 PHE A 181     -21.174  25.395 -24.191  1.00  0.00           H  
ATOM   2847  HE2 PHE A 181     -19.995  29.134 -22.518  1.00  0.00           H  
ATOM   2848  HZ  PHE A 181     -21.860  27.621 -23.298  1.00  0.00           H  
ATOM   2849  N   TYR A 182     -15.845  23.686 -24.609  1.00 55.49           N  
ATOM   2850  CA  TYR A 182     -15.401  22.662 -25.536  1.00 55.90           C  
ATOM   2851  C   TYR A 182     -16.182  22.990 -26.744  1.00 57.69           C  
ATOM   2852  O   TYR A 182     -17.431  23.166 -26.606  1.00 54.05           O  
ATOM   2853  CB  TYR A 182     -15.811  21.304 -24.987  1.00 56.61           C  
ATOM   2854  CG  TYR A 182     -15.183  20.727 -23.745  1.00 53.05           C  
ATOM   2855  CD1 TYR A 182     -13.801  20.425 -23.831  1.00 53.40           C  
ATOM   2856  CD2 TYR A 182     -15.990  20.583 -22.537  1.00 53.55           C  
ATOM   2857  CE1 TYR A 182     -13.188  19.968 -22.634  1.00 54.93           C  
ATOM   2858  CE2 TYR A 182     -15.323  20.095 -21.430  1.00 52.49           C  
ATOM   2859  CZ  TYR A 182     -13.979  19.768 -21.513  1.00 53.16           C  
ATOM   2860  OH  TYR A 182     -13.374  19.228 -20.411  1.00 55.39           O  
ATOM   2861  H   TYR A 182     -16.832  23.896 -24.651  1.00  0.00           H  
ATOM   2862  HA  TYR A 182     -14.317  22.716 -25.631  1.00  0.00           H  
ATOM   2863  HB2 TYR A 182     -16.863  21.069 -24.823  1.00  0.00           H  
ATOM   2864  HB3 TYR A 182     -15.555  20.556 -25.737  1.00  0.00           H  
ATOM   2865  HD1 TYR A 182     -13.140  20.544 -24.677  1.00  0.00           H  
ATOM   2866  HD2 TYR A 182     -17.038  20.841 -22.518  1.00  0.00           H  
ATOM   2867  HE1 TYR A 182     -12.136  19.817 -22.440  1.00  0.00           H  
ATOM   2868  HE2 TYR A 182     -15.981  19.883 -20.600  1.00  0.00           H  
ATOM   2869  HH  TYR A 182     -14.023  18.803 -19.845  1.00  0.00           H  
ATOM   2870  N   GLY A 183     -15.504  23.052 -27.911  1.00 60.50           N  
ATOM   2871  CA  GLY A 183     -16.127  23.418 -29.200  1.00 62.45           C  
ATOM   2872  C   GLY A 183     -16.277  24.946 -29.307  1.00 62.18           C  
ATOM   2873  O   GLY A 183     -16.031  25.637 -28.319  1.00 66.68           O  
ATOM   2874  H   GLY A 183     -14.500  22.950 -27.887  1.00  0.00           H  
ATOM   2875  HA2 GLY A 183     -15.464  22.999 -29.957  1.00  0.00           H  
ATOM   2876  HA3 GLY A 183     -17.147  23.033 -29.209  1.00  0.00           H  
ATOM   2877  N   PRO A 184     -16.690  25.457 -30.478  1.00 59.92           N  
ATOM   2878  CA  PRO A 184     -16.810  26.870 -30.534  1.00 62.05           C  
ATOM   2879  C   PRO A 184     -18.210  27.448 -30.008  1.00 59.94           C  
ATOM   2880  O   PRO A 184     -18.757  28.386 -30.552  1.00 53.41           O  
ATOM   2881  CB  PRO A 184     -16.606  27.041 -32.127  1.00 62.28           C  
ATOM   2882  CG  PRO A 184     -17.191  25.750 -32.731  1.00 61.71           C  
ATOM   2883  CD  PRO A 184     -16.737  24.676 -31.744  1.00 59.87           C  
ATOM   2884  HA  PRO A 184     -16.010  27.346 -29.968  1.00  0.00           H  
ATOM   2885  HB2 PRO A 184     -17.121  27.913 -32.529  1.00  0.00           H  
ATOM   2886  HB3 PRO A 184     -15.560  27.110 -32.425  1.00  0.00           H  
ATOM   2887  HG2 PRO A 184     -18.277  25.713 -32.810  1.00  0.00           H  
ATOM   2888  HG3 PRO A 184     -16.792  25.589 -33.733  1.00  0.00           H  
ATOM   2889  HD2 PRO A 184     -17.427  23.832 -31.760  1.00  0.00           H  
ATOM   2890  HD3 PRO A 184     -15.771  24.281 -32.059  1.00  0.00           H  
ATOM   2891  N   PHE A 185     -18.827  26.843 -28.973  1.00 61.52           N  
ATOM   2892  CA  PHE A 185     -20.184  27.181 -28.618  1.00 59.84           C  
ATOM   2893  C   PHE A 185     -20.176  28.414 -27.755  1.00 59.40           C  
ATOM   2894  O   PHE A 185     -19.164  28.601 -27.062  1.00 60.44           O  
ATOM   2895  CB  PHE A 185     -20.816  26.077 -27.874  1.00 59.66           C  
ATOM   2896  CG  PHE A 185     -21.005  24.740 -28.691  1.00 59.61           C  
ATOM   2897  CD1 PHE A 185     -21.655  24.764 -29.947  1.00 60.05           C  
ATOM   2898  CD2 PHE A 185     -20.415  23.570 -28.255  1.00 60.61           C  
ATOM   2899  CE1 PHE A 185     -21.890  23.581 -30.643  1.00 61.76           C  
ATOM   2900  CE2 PHE A 185     -20.573  22.403 -29.030  1.00 62.88           C  
ATOM   2901  CZ  PHE A 185     -21.429  22.349 -30.145  1.00 64.85           C  
ATOM   2902  H   PHE A 185     -18.463  26.014 -28.526  1.00  0.00           H  
ATOM   2903  HA  PHE A 185     -20.733  27.482 -29.509  1.00  0.00           H  
ATOM   2904  HB2 PHE A 185     -20.372  25.983 -26.883  1.00  0.00           H  
ATOM   2905  HB3 PHE A 185     -21.870  26.269 -27.670  1.00  0.00           H  
ATOM   2906  HD1 PHE A 185     -21.886  25.724 -30.384  1.00  0.00           H  
ATOM   2907  HD2 PHE A 185     -19.792  23.612 -27.374  1.00  0.00           H  
ATOM   2908  HE1 PHE A 185     -22.398  23.580 -31.596  1.00  0.00           H  
ATOM   2909  HE2 PHE A 185     -20.112  21.506 -28.643  1.00  0.00           H  
ATOM   2910  HZ  PHE A 185     -21.628  21.361 -30.535  1.00  0.00           H  
ATOM   2911  N   VAL A 186     -21.259  29.189 -27.682  1.00 55.44           N  
ATOM   2912  CA  VAL A 186     -21.360  30.390 -26.888  1.00 56.02           C  
ATOM   2913  C   VAL A 186     -22.712  30.430 -26.113  1.00 54.33           C  
ATOM   2914  O   VAL A 186     -23.664  29.966 -26.690  1.00 49.06           O  
ATOM   2915  CB  VAL A 186     -21.252  31.718 -27.761  1.00 55.63           C  
ATOM   2916  CG1 VAL A 186     -19.892  32.138 -28.266  1.00 58.10           C  
ATOM   2917  CG2 VAL A 186     -22.303  31.740 -28.939  1.00 53.87           C  
ATOM   2918  H   VAL A 186     -22.154  28.865 -28.020  1.00  0.00           H  
ATOM   2919  HA  VAL A 186     -20.654  30.383 -26.057  1.00  0.00           H  
ATOM   2920  HB  VAL A 186     -21.445  32.432 -26.961  1.00  0.00           H  
ATOM   2921 HG11 VAL A 186     -20.015  32.980 -28.947  1.00  0.00           H  
ATOM   2922 HG12 VAL A 186     -19.171  32.394 -27.489  1.00  0.00           H  
ATOM   2923 HG13 VAL A 186     -19.558  31.421 -29.015  1.00  0.00           H  
ATOM   2924 HG21 VAL A 186     -22.130  32.655 -29.505  1.00  0.00           H  
ATOM   2925 HG22 VAL A 186     -22.024  31.018 -29.707  1.00  0.00           H  
ATOM   2926 HG23 VAL A 186     -23.366  31.629 -28.726  1.00  0.00           H  
ATOM   2927  N   ASP A 187     -22.750  30.931 -24.866  1.00 54.33           N  
ATOM   2928  CA  ASP A 187     -23.969  31.039 -24.019  1.00 57.57           C  
ATOM   2929  C   ASP A 187     -24.732  32.338 -24.294  1.00 57.31           C  
ATOM   2930  O   ASP A 187     -25.069  33.038 -23.396  1.00 53.54           O  
ATOM   2931  CB  ASP A 187     -23.742  30.714 -22.552  1.00 59.70           C  
ATOM   2932  CG  ASP A 187     -22.511  31.378 -21.872  1.00 63.77           C  
ATOM   2933  OD1 ASP A 187     -21.701  32.003 -22.545  1.00 62.79           O  
ATOM   2934  OD2 ASP A 187     -22.249  31.225 -20.635  1.00 64.11           O1-
ATOM   2935  H   ASP A 187     -21.954  31.336 -24.395  1.00  0.00           H  
ATOM   2936  HA  ASP A 187     -24.623  30.231 -24.347  1.00  0.00           H  
ATOM   2937  HB2 ASP A 187     -24.620  30.857 -21.922  1.00  0.00           H  
ATOM   2938  HB3 ASP A 187     -23.349  29.700 -22.633  1.00  0.00           H  
ATOM   2939  N   ARG A 188     -24.964  32.592 -25.555  1.00 61.14           N  
ATOM   2940  CA  ARG A 188     -25.368  33.813 -26.156  1.00 68.11           C  
ATOM   2941  C   ARG A 188     -26.223  33.253 -27.281  1.00 67.01           C  
ATOM   2942  O   ARG A 188     -25.752  32.385 -27.985  1.00 65.71           O  
ATOM   2943  CB  ARG A 188     -24.264  34.714 -26.621  1.00 74.60           C  
ATOM   2944  CG  ARG A 188     -24.641  35.750 -27.702  1.00 80.94           C  
ATOM   2945  CD  ARG A 188     -23.545  36.830 -27.934  1.00 91.14           C  
ATOM   2946  NE  ARG A 188     -22.259  36.216 -28.324  1.00 97.85           N  
ATOM   2947  CZ  ARG A 188     -22.032  35.709 -29.569  1.00100.81           C  
ATOM   2948  NH1 ARG A 188     -20.774  35.422 -29.814  1.00101.00           N1+
ATOM   2949  NH2 ARG A 188     -22.942  35.652 -30.547  1.00 96.47           N1+
ATOM   2950  H   ARG A 188     -24.777  31.970 -26.328  1.00  0.00           H  
ATOM   2951  HA  ARG A 188     -26.041  34.392 -25.524  1.00  0.00           H  
ATOM   2952  HB2 ARG A 188     -24.028  35.354 -25.770  1.00  0.00           H  
ATOM   2953  HB3 ARG A 188     -23.309  34.237 -26.841  1.00  0.00           H  
ATOM   2954  HG2 ARG A 188     -24.740  35.128 -28.592  1.00  0.00           H  
ATOM   2955  HG3 ARG A 188     -25.597  36.137 -27.350  1.00  0.00           H  
ATOM   2956  HD2 ARG A 188     -23.830  37.781 -28.385  1.00  0.00           H  
ATOM   2957  HD3 ARG A 188     -23.246  37.103 -26.922  1.00  0.00           H  
ATOM   2958  HE  ARG A 188     -21.504  36.269 -27.655  1.00  0.00           H  
ATOM   2959 HH11 ARG A 188     -20.049  35.488 -29.115  1.00  0.00           H  
ATOM   2960 HH12 ARG A 188     -20.585  35.100 -30.753  1.00  0.00           H  
ATOM   2961 HH21 ARG A 188     -23.887  35.975 -30.399  1.00  0.00           H  
ATOM   2962 HH22 ARG A 188     -22.672  35.315 -31.460  1.00  0.00           H  
ATOM   2963  N   GLN A 189     -27.513  33.559 -27.325  1.00 69.77           N  
ATOM   2964  CA  GLN A 189     -28.511  33.010 -28.335  1.00 67.75           C  
ATOM   2965  C   GLN A 189     -28.205  33.388 -29.731  1.00 67.26           C  
ATOM   2966  O   GLN A 189     -28.256  34.553 -30.010  1.00 69.48           O  
ATOM   2967  CB  GLN A 189     -29.940  33.364 -27.892  1.00 70.59           C  
ATOM   2968  CG  GLN A 189     -31.181  32.689 -28.588  1.00 72.40           C  
ATOM   2969  CD  GLN A 189     -32.572  32.906 -27.979  1.00 77.46           C  
ATOM   2970  NE2 GLN A 189     -33.627  32.404 -28.636  1.00 81.32           N  
ATOM   2971  OE1 GLN A 189     -32.670  33.499 -26.904  1.00 71.57           O  
ATOM   2972  H   GLN A 189     -27.960  34.258 -26.750  1.00  0.00           H  
ATOM   2973  HA  GLN A 189     -28.430  31.923 -28.353  1.00  0.00           H  
ATOM   2974  HB2 GLN A 189     -30.068  33.048 -26.856  1.00  0.00           H  
ATOM   2975  HB3 GLN A 189     -30.176  34.428 -27.902  1.00  0.00           H  
ATOM   2976  HG2 GLN A 189     -31.215  33.030 -29.623  1.00  0.00           H  
ATOM   2977  HG3 GLN A 189     -30.971  31.622 -28.668  1.00  0.00           H  
ATOM   2978 HE21 GLN A 189     -33.514  32.089 -29.589  1.00  0.00           H  
ATOM   2979 HE22 GLN A 189     -34.565  32.492 -28.274  1.00  0.00           H  
ATOM   2980  N   THR A 190     -27.870  32.439 -30.637  1.00 67.17           N  
ATOM   2981  CA  THR A 190     -27.238  32.770 -31.914  1.00 71.82           C  
ATOM   2982  C   THR A 190     -27.266  31.523 -32.854  1.00 69.76           C  
ATOM   2983  O   THR A 190     -27.786  30.475 -32.484  1.00 68.10           O  
ATOM   2984  CB  THR A 190     -25.784  33.409 -31.734  1.00 70.42           C  
ATOM   2985  CG2 THR A 190     -24.719  32.372 -31.368  1.00 73.30           C  
ATOM   2986  OG1 THR A 190     -25.402  33.946 -33.001  1.00 67.63           O  
ATOM   2987  H   THR A 190     -27.743  31.462 -30.419  1.00  0.00           H  
ATOM   2988  HA  THR A 190     -27.971  33.451 -32.344  1.00  0.00           H  
ATOM   2989  HB  THR A 190     -25.938  34.236 -31.040  1.00  0.00           H  
ATOM   2990  HG1 THR A 190     -25.897  34.753 -33.161  1.00  0.00           H  
ATOM   2991 HG21 THR A 190     -23.950  32.913 -30.816  1.00  0.00           H  
ATOM   2992 HG22 THR A 190     -25.172  31.704 -30.635  1.00  0.00           H  
ATOM   2993 HG23 THR A 190     -24.370  31.811 -32.235  1.00  0.00           H  
ATOM   2994  N   ALA A 191     -26.660  31.640 -34.056  1.00 76.04           N  
ATOM   2995  CA  ALA A 191     -26.760  30.641 -35.102  1.00 74.48           C  
ATOM   2996  C   ALA A 191     -25.889  29.375 -34.873  1.00 72.56           C  
ATOM   2997  O   ALA A 191     -25.223  28.943 -35.799  1.00 77.18           O  
ATOM   2998  CB  ALA A 191     -26.444  31.417 -36.360  1.00 71.13           C  
ATOM   2999  H   ALA A 191     -26.229  32.520 -34.301  1.00  0.00           H  
ATOM   3000  HA  ALA A 191     -27.752  30.190 -35.074  1.00  0.00           H  
ATOM   3001  HB1 ALA A 191     -26.941  32.387 -36.325  1.00  0.00           H  
ATOM   3002  HB2 ALA A 191     -25.388  31.660 -36.478  1.00  0.00           H  
ATOM   3003  HB3 ALA A 191     -26.855  30.881 -37.216  1.00  0.00           H  
ATOM   3004  N   GLN A 192     -25.755  28.796 -33.669  1.00 73.50           N  
ATOM   3005  CA  GLN A 192     -24.876  27.657 -33.327  1.00 78.55           C  
ATOM   3006  C   GLN A 192     -25.548  26.354 -33.701  1.00 83.26           C  
ATOM   3007  O   GLN A 192     -26.684  26.085 -33.289  1.00 81.50           O  
ATOM   3008  CB  GLN A 192     -24.241  27.794 -31.915  1.00 78.71           C  
ATOM   3009  CG  GLN A 192     -25.253  27.707 -30.755  1.00 73.98           C  
ATOM   3010  CD  GLN A 192     -24.525  28.224 -29.461  1.00 70.41           C  
ATOM   3011  NE2 GLN A 192     -25.141  29.291 -28.912  1.00 70.13           N  
ATOM   3012  OE1 GLN A 192     -23.534  27.702 -29.044  1.00 67.44           O  
ATOM   3013  H   GLN A 192     -26.216  29.145 -32.841  1.00  0.00           H  
ATOM   3014  HA  GLN A 192     -23.956  27.717 -33.909  1.00  0.00           H  
ATOM   3015  HB2 GLN A 192     -23.550  26.980 -31.696  1.00  0.00           H  
ATOM   3016  HB3 GLN A 192     -23.633  28.695 -31.835  1.00  0.00           H  
ATOM   3017  HG2 GLN A 192     -26.133  28.332 -30.908  1.00  0.00           H  
ATOM   3018  HG3 GLN A 192     -25.643  26.729 -30.475  1.00  0.00           H  
ATOM   3019 HE21 GLN A 192     -25.982  29.749 -29.234  1.00  0.00           H  
ATOM   3020 HE22 GLN A 192     -24.883  29.647 -28.003  1.00  0.00           H  
ATOM   3021  N   ALA A 193     -24.753  25.436 -34.211  1.00 84.47           N  
ATOM   3022  CA  ALA A 193     -25.120  24.012 -34.363  1.00 84.39           C  
ATOM   3023  C   ALA A 193     -23.887  23.104 -34.059  1.00 85.99           C  
ATOM   3024  O   ALA A 193     -22.760  23.571 -34.050  1.00 80.11           O  
ATOM   3025  CB  ALA A 193     -25.699  23.699 -35.769  1.00 80.96           C  
ATOM   3026  H   ALA A 193     -23.876  25.680 -34.649  1.00  0.00           H  
ATOM   3027  HA  ALA A 193     -25.772  23.804 -33.515  1.00  0.00           H  
ATOM   3028  HB1 ALA A 193     -25.962  22.645 -35.864  1.00  0.00           H  
ATOM   3029  HB2 ALA A 193     -26.627  24.222 -35.998  1.00  0.00           H  
ATOM   3030  HB3 ALA A 193     -24.859  23.937 -36.422  1.00  0.00           H  
ATOM   3031  N   ALA A 194     -24.110  21.871 -33.617  1.00 87.56           N  
ATOM   3032  CA  ALA A 194     -23.000  20.874 -33.548  1.00 86.15           C  
ATOM   3033  C   ALA A 194     -22.638  20.450 -34.978  1.00 82.58           C  
ATOM   3034  O   ALA A 194     -23.492  20.262 -35.858  1.00 75.38           O  
ATOM   3035  CB  ALA A 194     -23.633  19.640 -32.769  1.00 86.36           C  
ATOM   3036  H   ALA A 194     -25.084  21.631 -33.502  1.00  0.00           H  
ATOM   3037  HA  ALA A 194     -22.107  21.314 -33.103  1.00  0.00           H  
ATOM   3038  HB1 ALA A 194     -22.844  18.896 -32.659  1.00  0.00           H  
ATOM   3039  HB2 ALA A 194     -24.228  19.854 -31.881  1.00  0.00           H  
ATOM   3040  HB3 ALA A 194     -24.443  19.232 -33.372  1.00  0.00           H  
ATOM   3041  N   GLY A 195     -21.394  20.137 -35.125  1.00 74.66           N  
ATOM   3042  CA  GLY A 195     -20.819  19.620 -36.410  1.00 68.12           C  
ATOM   3043  C   GLY A 195     -21.129  18.104 -36.585  1.00 63.58           C  
ATOM   3044  O   GLY A 195     -21.635  17.486 -35.615  1.00 63.12           O  
ATOM   3045  H   GLY A 195     -20.751  20.297 -34.363  1.00  0.00           H  
ATOM   3046  HA2 GLY A 195     -21.256  20.321 -37.121  1.00  0.00           H  
ATOM   3047  HA3 GLY A 195     -19.745  19.640 -36.226  1.00  0.00           H  
ATOM   3048  N   THR A 196     -20.900  17.579 -37.801  1.00 59.24           N  
ATOM   3049  CA  THR A 196     -21.019  16.070 -38.069  1.00 56.01           C  
ATOM   3050  C   THR A 196     -20.423  15.129 -37.033  1.00 61.74           C  
ATOM   3051  O   THR A 196     -19.409  15.456 -36.442  1.00 60.40           O  
ATOM   3052  CB  THR A 196     -20.399  15.645 -39.428  1.00 50.65           C  
ATOM   3053  CG2 THR A 196     -18.904  15.915 -39.638  1.00 52.67           C  
ATOM   3054  OG1 THR A 196     -20.551  14.301 -39.799  1.00 45.36           O  
ATOM   3055  H   THR A 196     -20.462  18.159 -38.503  1.00  0.00           H  
ATOM   3056  HA  THR A 196     -22.068  15.783 -38.141  1.00  0.00           H  
ATOM   3057  HB  THR A 196     -21.093  16.218 -40.043  1.00  0.00           H  
ATOM   3058  HG1 THR A 196     -21.483  14.075 -39.754  1.00  0.00           H  
ATOM   3059 HG21 THR A 196     -18.293  15.214 -39.069  1.00  0.00           H  
ATOM   3060 HG22 THR A 196     -18.505  15.782 -40.643  1.00  0.00           H  
ATOM   3061 HG23 THR A 196     -18.737  16.924 -39.260  1.00  0.00           H  
ATOM   3062  N   ASP A 197     -21.105  13.956 -36.782  1.00 60.30           N  
ATOM   3063  CA  ASP A 197     -20.699  12.876 -35.903  1.00 62.61           C  
ATOM   3064  C   ASP A 197     -20.463  11.521 -36.703  1.00 62.13           C  
ATOM   3065  O   ASP A 197     -20.924  11.406 -37.812  1.00 57.76           O  
ATOM   3066  CB  ASP A 197     -21.760  12.702 -34.785  1.00 68.24           C  
ATOM   3067  CG  ASP A 197     -21.552  11.673 -33.605  1.00 66.35           C  
ATOM   3068  OD1 ASP A 197     -20.413  11.299 -33.367  1.00 57.61           O  
ATOM   3069  OD2 ASP A 197     -22.579  11.367 -32.931  1.00 69.73           O1-
ATOM   3070  H   ASP A 197     -21.693  13.550 -37.495  1.00  0.00           H  
ATOM   3071  HA  ASP A 197     -19.709  13.148 -35.535  1.00  0.00           H  
ATOM   3072  HB2 ASP A 197     -21.915  13.590 -34.172  1.00  0.00           H  
ATOM   3073  HB3 ASP A 197     -22.757  12.643 -35.222  1.00  0.00           H  
ATOM   3074  N   THR A 198     -19.805  10.483 -36.110  1.00 62.85           N  
ATOM   3075  CA  THR A 198     -19.446   9.259 -36.706  1.00 61.99           C  
ATOM   3076  C   THR A 198     -19.203   8.214 -35.613  1.00 60.95           C  
ATOM   3077  O   THR A 198     -18.811   8.644 -34.516  1.00 59.96           O  
ATOM   3078  CB  THR A 198     -18.080   9.425 -37.411  1.00 63.93           C  
ATOM   3079  CG2 THR A 198     -18.231   9.995 -38.887  1.00 64.19           C  
ATOM   3080  OG1 THR A 198     -17.301  10.385 -36.638  1.00 60.66           O  
ATOM   3081  H   THR A 198     -19.572  10.618 -35.137  1.00  0.00           H  
ATOM   3082  HA  THR A 198     -20.241   8.913 -37.366  1.00  0.00           H  
ATOM   3083  HB  THR A 198     -17.554   8.489 -37.597  1.00  0.00           H  
ATOM   3084  HG1 THR A 198     -17.589  11.283 -36.818  1.00  0.00           H  
ATOM   3085 HG21 THR A 198     -18.695  10.982 -38.902  1.00  0.00           H  
ATOM   3086 HG22 THR A 198     -17.270  10.238 -39.341  1.00  0.00           H  
ATOM   3087 HG23 THR A 198     -18.745   9.259 -39.506  1.00  0.00           H  
ATOM   3088  N   THR A 199     -19.380   6.911 -35.891  1.00 57.12           N  
ATOM   3089  CA  THR A 199     -19.183   5.821 -34.908  1.00 52.28           C  
ATOM   3090  C   THR A 199     -17.647   5.501 -34.647  1.00 53.55           C  
ATOM   3091  O   THR A 199     -16.844   5.342 -35.606  1.00 48.26           O  
ATOM   3092  CB  THR A 199     -19.929   4.550 -35.370  1.00 50.33           C  
ATOM   3093  CG2 THR A 199     -19.829   3.443 -34.321  1.00 52.60           C  
ATOM   3094  OG1 THR A 199     -21.304   4.776 -35.471  1.00 54.47           O  
ATOM   3095  H   THR A 199     -19.656   6.602 -36.812  1.00  0.00           H  
ATOM   3096  HA  THR A 199     -19.592   6.147 -33.952  1.00  0.00           H  
ATOM   3097  HB  THR A 199     -19.649   4.167 -36.351  1.00  0.00           H  
ATOM   3098  HG1 THR A 199     -21.509   4.688 -36.404  1.00  0.00           H  
ATOM   3099 HG21 THR A 199     -20.487   2.648 -34.673  1.00  0.00           H  
ATOM   3100 HG22 THR A 199     -18.836   2.994 -34.334  1.00  0.00           H  
ATOM   3101 HG23 THR A 199     -20.031   3.857 -33.334  1.00  0.00           H  
ATOM   3102  N   ILE A 200     -17.253   5.631 -33.350  1.00 52.19           N  
ATOM   3103  CA  ILE A 200     -15.915   5.537 -32.897  1.00 49.47           C  
ATOM   3104  C   ILE A 200     -15.311   4.062 -32.945  1.00 49.07           C  
ATOM   3105  O   ILE A 200     -15.436   3.336 -32.011  1.00 50.38           O  
ATOM   3106  CB  ILE A 200     -15.695   6.037 -31.442  1.00 51.27           C  
ATOM   3107  CG1 ILE A 200     -16.428   7.364 -31.033  1.00 49.34           C  
ATOM   3108  CG2 ILE A 200     -14.187   6.124 -31.045  1.00 52.08           C  
ATOM   3109  CD1 ILE A 200     -16.737   7.620 -29.510  1.00 47.68           C  
ATOM   3110  H   ILE A 200     -17.989   5.992 -32.759  1.00  0.00           H  
ATOM   3111  HA  ILE A 200     -15.315   6.139 -33.579  1.00  0.00           H  
ATOM   3112  HB  ILE A 200     -16.176   5.368 -30.728  1.00  0.00           H  
ATOM   3113 HG12 ILE A 200     -15.880   8.239 -31.381  1.00  0.00           H  
ATOM   3114 HG13 ILE A 200     -17.403   7.395 -31.519  1.00  0.00           H  
ATOM   3115 HG21 ILE A 200     -14.108   6.475 -30.016  1.00  0.00           H  
ATOM   3116 HG22 ILE A 200     -13.625   5.197 -31.167  1.00  0.00           H  
ATOM   3117 HG23 ILE A 200     -13.676   6.905 -31.606  1.00  0.00           H  
ATOM   3118 HD11 ILE A 200     -15.805   7.823 -28.984  1.00  0.00           H  
ATOM   3119 HD12 ILE A 200     -17.468   8.414 -29.356  1.00  0.00           H  
ATOM   3120 HD13 ILE A 200     -17.056   6.720 -28.984  1.00  0.00           H  
ATOM   3121  N   THR A 201     -14.786   3.642 -34.101  1.00 49.72           N  
ATOM   3122  CA  THR A 201     -14.525   2.323 -34.586  1.00 45.27           C  
ATOM   3123  C   THR A 201     -13.621   1.471 -33.643  1.00 44.01           C  
ATOM   3124  O   THR A 201     -14.025   0.363 -33.320  1.00 47.20           O  
ATOM   3125  CB  THR A 201     -13.855   2.389 -36.068  1.00 44.25           C  
ATOM   3126  CG2 THR A 201     -13.743   1.025 -36.705  1.00 46.39           C  
ATOM   3127  OG1 THR A 201     -14.750   3.173 -36.840  1.00 40.89           O  
ATOM   3128  H   THR A 201     -14.933   4.271 -34.878  1.00  0.00           H  
ATOM   3129  HA  THR A 201     -15.488   1.822 -34.681  1.00  0.00           H  
ATOM   3130  HB  THR A 201     -12.875   2.863 -36.114  1.00  0.00           H  
ATOM   3131  HG1 THR A 201     -14.124   3.609 -37.423  1.00  0.00           H  
ATOM   3132 HG21 THR A 201     -13.611   1.058 -37.787  1.00  0.00           H  
ATOM   3133 HG22 THR A 201     -13.064   0.337 -36.201  1.00  0.00           H  
ATOM   3134 HG23 THR A 201     -14.710   0.549 -36.542  1.00  0.00           H  
ATOM   3135  N   VAL A 202     -12.567   2.056 -33.055  1.00 47.43           N  
ATOM   3136  CA  VAL A 202     -11.795   1.350 -31.997  1.00 47.41           C  
ATOM   3137  C   VAL A 202     -12.519   0.934 -30.705  1.00 49.17           C  
ATOM   3138  O   VAL A 202     -12.383  -0.234 -30.323  1.00 45.20           O  
ATOM   3139  CB  VAL A 202     -10.499   2.141 -31.569  1.00 49.68           C  
ATOM   3140  CG1 VAL A 202     -10.790   3.490 -30.820  1.00 52.49           C  
ATOM   3141  CG2 VAL A 202      -9.458   1.323 -30.881  1.00 48.01           C  
ATOM   3142  H   VAL A 202     -12.338   2.990 -33.362  1.00  0.00           H  
ATOM   3143  HA  VAL A 202     -11.344   0.420 -32.343  1.00  0.00           H  
ATOM   3144  HB  VAL A 202     -10.199   2.466 -32.565  1.00  0.00           H  
ATOM   3145 HG11 VAL A 202     -11.665   4.022 -31.193  1.00  0.00           H  
ATOM   3146 HG12 VAL A 202     -10.887   3.409 -29.737  1.00  0.00           H  
ATOM   3147 HG13 VAL A 202      -9.881   4.091 -30.863  1.00  0.00           H  
ATOM   3148 HG21 VAL A 202      -8.584   1.894 -30.567  1.00  0.00           H  
ATOM   3149 HG22 VAL A 202      -9.838   0.810 -29.997  1.00  0.00           H  
ATOM   3150 HG23 VAL A 202      -9.192   0.511 -31.558  1.00  0.00           H  
ATOM   3151  N   ASN A 203     -13.455   1.782 -30.267  1.00 51.33           N  
ATOM   3152  CA  ASN A 203     -14.323   1.502 -29.087  1.00 53.47           C  
ATOM   3153  C   ASN A 203     -15.221   0.215 -29.339  1.00 53.07           C  
ATOM   3154  O   ASN A 203     -15.495  -0.635 -28.470  1.00 51.68           O  
ATOM   3155  CB  ASN A 203     -15.306   2.640 -28.713  1.00 55.19           C  
ATOM   3156  CG  ASN A 203     -14.576   3.784 -27.977  1.00 54.45           C  
ATOM   3157  ND2 ASN A 203     -15.343   4.714 -27.487  1.00 48.08           N  
ATOM   3158  OD1 ASN A 203     -13.369   3.835 -27.970  1.00 59.67           O  
ATOM   3159  H   ASN A 203     -13.572   2.602 -30.845  1.00  0.00           H  
ATOM   3160  HA  ASN A 203     -13.628   1.288 -28.274  1.00  0.00           H  
ATOM   3161  HB2 ASN A 203     -15.785   3.049 -29.602  1.00  0.00           H  
ATOM   3162  HB3 ASN A 203     -16.019   2.184 -28.026  1.00  0.00           H  
ATOM   3163 HD21 ASN A 203     -16.347   4.634 -27.411  1.00  0.00           H  
ATOM   3164 HD22 ASN A 203     -14.943   5.484 -26.970  1.00  0.00           H  
ATOM   3165  N   VAL A 204     -15.774   0.188 -30.534  1.00 49.00           N  
ATOM   3166  CA  VAL A 204     -16.577  -0.919 -31.050  1.00 48.20           C  
ATOM   3167  C   VAL A 204     -15.924  -2.275 -31.055  1.00 50.61           C  
ATOM   3168  O   VAL A 204     -16.499  -3.244 -30.610  1.00 57.71           O  
ATOM   3169  CB  VAL A 204     -17.234  -0.593 -32.468  1.00 45.66           C  
ATOM   3170  CG1 VAL A 204     -18.078  -1.801 -33.027  1.00 47.45           C  
ATOM   3171  CG2 VAL A 204     -18.108   0.569 -32.361  1.00 44.84           C  
ATOM   3172  H   VAL A 204     -15.589   0.927 -31.198  1.00  0.00           H  
ATOM   3173  HA  VAL A 204     -17.455  -1.022 -30.413  1.00  0.00           H  
ATOM   3174  HB  VAL A 204     -16.471  -0.327 -33.198  1.00  0.00           H  
ATOM   3175 HG11 VAL A 204     -17.494  -2.707 -33.187  1.00  0.00           H  
ATOM   3176 HG12 VAL A 204     -18.815  -1.992 -32.247  1.00  0.00           H  
ATOM   3177 HG13 VAL A 204     -18.668  -1.444 -33.871  1.00  0.00           H  
ATOM   3178 HG21 VAL A 204     -17.623   1.400 -31.848  1.00  0.00           H  
ATOM   3179 HG22 VAL A 204     -18.176   0.970 -33.372  1.00  0.00           H  
ATOM   3180 HG23 VAL A 204     -19.097   0.526 -31.904  1.00  0.00           H  
ATOM   3181  N   LEU A 205     -14.688  -2.313 -31.553  1.00 51.68           N  
ATOM   3182  CA  LEU A 205     -13.892  -3.484 -31.589  1.00 49.79           C  
ATOM   3183  C   LEU A 205     -13.484  -4.058 -30.165  1.00 47.05           C  
ATOM   3184  O   LEU A 205     -13.619  -5.228 -29.806  1.00 52.06           O  
ATOM   3185  CB  LEU A 205     -12.593  -3.131 -32.424  1.00 47.40           C  
ATOM   3186  CG  LEU A 205     -12.834  -2.946 -33.955  1.00 49.61           C  
ATOM   3187  CD1 LEU A 205     -11.626  -2.271 -34.566  1.00 49.31           C  
ATOM   3188  CD2 LEU A 205     -13.142  -4.285 -34.668  1.00 52.59           C  
ATOM   3189  H   LEU A 205     -14.232  -1.431 -31.739  1.00  0.00           H  
ATOM   3190  HA  LEU A 205     -14.482  -4.226 -32.126  1.00  0.00           H  
ATOM   3191  HB2 LEU A 205     -12.172  -2.267 -31.910  1.00  0.00           H  
ATOM   3192  HB3 LEU A 205     -11.916  -3.958 -32.208  1.00  0.00           H  
ATOM   3193  HG  LEU A 205     -13.712  -2.309 -34.064  1.00  0.00           H  
ATOM   3194 HD11 LEU A 205     -10.686  -2.626 -34.144  1.00  0.00           H  
ATOM   3195 HD12 LEU A 205     -11.603  -2.323 -35.654  1.00  0.00           H  
ATOM   3196 HD13 LEU A 205     -11.659  -1.226 -34.259  1.00  0.00           H  
ATOM   3197 HD21 LEU A 205     -14.173  -4.270 -35.021  1.00  0.00           H  
ATOM   3198 HD22 LEU A 205     -12.516  -4.473 -35.540  1.00  0.00           H  
ATOM   3199 HD23 LEU A 205     -13.091  -5.167 -34.029  1.00  0.00           H  
ATOM   3200  N   ALA A 206     -13.100  -3.119 -29.243  1.00 52.71           N  
ATOM   3201  CA  ALA A 206     -13.073  -3.343 -27.803  1.00 52.95           C  
ATOM   3202  C   ALA A 206     -14.380  -3.859 -27.246  1.00 53.08           C  
ATOM   3203  O   ALA A 206     -14.364  -4.937 -26.621  1.00 55.62           O  
ATOM   3204  CB  ALA A 206     -12.518  -2.067 -27.159  1.00 53.19           C  
ATOM   3205  H   ALA A 206     -13.068  -2.130 -29.444  1.00  0.00           H  
ATOM   3206  HA  ALA A 206     -12.337  -4.098 -27.529  1.00  0.00           H  
ATOM   3207  HB1 ALA A 206     -11.434  -1.968 -27.113  1.00  0.00           H  
ATOM   3208  HB2 ALA A 206     -12.902  -1.079 -27.413  1.00  0.00           H  
ATOM   3209  HB3 ALA A 206     -12.740  -2.100 -26.092  1.00  0.00           H  
ATOM   3210  N   TRP A 207     -15.508  -3.233 -27.476  1.00 48.92           N  
ATOM   3211  CA  TRP A 207     -16.888  -3.687 -27.214  1.00 52.25           C  
ATOM   3212  C   TRP A 207     -17.182  -5.176 -27.615  1.00 52.32           C  
ATOM   3213  O   TRP A 207     -17.678  -5.878 -26.768  1.00 55.21           O  
ATOM   3214  CB  TRP A 207     -17.938  -2.695 -27.694  1.00 53.55           C  
ATOM   3215  CG  TRP A 207     -19.295  -2.936 -27.299  1.00 53.12           C  
ATOM   3216  CD1 TRP A 207     -19.814  -2.604 -26.135  1.00 53.91           C  
ATOM   3217  CD2 TRP A 207     -20.419  -3.431 -28.089  1.00 54.54           C  
ATOM   3218  CE2 TRP A 207     -21.598  -3.542 -27.207  1.00 59.69           C  
ATOM   3219  CE3 TRP A 207     -20.606  -3.875 -29.432  1.00 56.33           C  
ATOM   3220  NE1 TRP A 207     -21.125  -3.022 -26.005  1.00 56.08           N  
ATOM   3221  CZ2 TRP A 207     -22.814  -4.031 -27.736  1.00 64.60           C  
ATOM   3222  CZ3 TRP A 207     -21.827  -4.511 -29.870  1.00 59.74           C  
ATOM   3223  CH2 TRP A 207     -22.871  -4.555 -29.000  1.00 61.14           C  
ATOM   3224  H   TRP A 207     -15.505  -2.493 -28.163  1.00  0.00           H  
ATOM   3225  HA  TRP A 207     -16.990  -3.617 -26.131  1.00  0.00           H  
ATOM   3226  HB2 TRP A 207     -17.664  -1.752 -27.222  1.00  0.00           H  
ATOM   3227  HB3 TRP A 207     -17.969  -2.546 -28.774  1.00  0.00           H  
ATOM   3228  HD1 TRP A 207     -19.235  -2.087 -25.383  1.00  0.00           H  
ATOM   3229  HE1 TRP A 207     -21.579  -2.954 -25.105  1.00  0.00           H  
ATOM   3230  HE3 TRP A 207     -19.797  -3.796 -30.142  1.00  0.00           H  
ATOM   3231  HZ2 TRP A 207     -23.716  -4.043 -27.143  1.00  0.00           H  
ATOM   3232  HZ3 TRP A 207     -21.990  -4.853 -30.881  1.00  0.00           H  
ATOM   3233  HH2 TRP A 207     -23.833  -4.879 -29.368  1.00  0.00           H  
ATOM   3234  N   LEU A 208     -16.776  -5.546 -28.833  1.00 54.43           N  
ATOM   3235  CA  LEU A 208     -16.774  -6.886 -29.351  1.00 53.20           C  
ATOM   3236  C   LEU A 208     -15.788  -7.826 -28.601  1.00 53.87           C  
ATOM   3237  O   LEU A 208     -16.116  -8.939 -28.288  1.00 60.05           O  
ATOM   3238  CB  LEU A 208     -16.526  -6.834 -30.873  1.00 52.68           C  
ATOM   3239  CG  LEU A 208     -17.591  -6.194 -31.836  1.00 55.18           C  
ATOM   3240  CD1 LEU A 208     -16.914  -6.224 -33.206  1.00 57.86           C  
ATOM   3241  CD2 LEU A 208     -18.855  -6.990 -31.847  1.00 57.36           C  
ATOM   3242  H   LEU A 208     -16.386  -4.836 -29.437  1.00  0.00           H  
ATOM   3243  HA  LEU A 208     -17.747  -7.375 -29.308  1.00  0.00           H  
ATOM   3244  HB2 LEU A 208     -15.550  -6.370 -31.014  1.00  0.00           H  
ATOM   3245  HB3 LEU A 208     -16.403  -7.861 -31.216  1.00  0.00           H  
ATOM   3246  HG  LEU A 208     -17.919  -5.185 -31.586  1.00  0.00           H  
ATOM   3247 HD11 LEU A 208     -16.176  -5.455 -33.433  1.00  0.00           H  
ATOM   3248 HD12 LEU A 208     -16.469  -7.185 -33.466  1.00  0.00           H  
ATOM   3249 HD13 LEU A 208     -17.617  -6.062 -34.023  1.00  0.00           H  
ATOM   3250 HD21 LEU A 208     -19.422  -6.875 -32.771  1.00  0.00           H  
ATOM   3251 HD22 LEU A 208     -18.699  -8.058 -31.698  1.00  0.00           H  
ATOM   3252 HD23 LEU A 208     -19.507  -6.563 -31.085  1.00  0.00           H  
ATOM   3253  N   TYR A 209     -14.598  -7.329 -28.235  1.00 52.68           N  
ATOM   3254  CA  TYR A 209     -13.786  -8.084 -27.168  1.00 50.93           C  
ATOM   3255  C   TYR A 209     -14.487  -8.359 -25.865  1.00 52.01           C  
ATOM   3256  O   TYR A 209     -14.290  -9.412 -25.289  1.00 50.74           O  
ATOM   3257  CB  TYR A 209     -12.387  -7.474 -26.985  1.00 51.75           C  
ATOM   3258  CG  TYR A 209     -11.466  -7.737 -28.187  1.00 54.27           C  
ATOM   3259  CD1 TYR A 209     -11.042  -9.084 -28.442  1.00 53.28           C  
ATOM   3260  CD2 TYR A 209     -11.043  -6.655 -28.994  1.00 51.47           C  
ATOM   3261  CE1 TYR A 209     -10.272  -9.333 -29.577  1.00 53.85           C  
ATOM   3262  CE2 TYR A 209     -10.221  -6.927 -30.142  1.00 55.31           C  
ATOM   3263  CZ  TYR A 209      -9.784  -8.277 -30.392  1.00 52.88           C  
ATOM   3264  OH  TYR A 209      -9.026  -8.555 -31.518  1.00 54.42           O  
ATOM   3265  H   TYR A 209     -14.415  -6.335 -28.231  1.00  0.00           H  
ATOM   3266  HA  TYR A 209     -13.676  -9.098 -27.551  1.00  0.00           H  
ATOM   3267  HB2 TYR A 209     -12.371  -6.403 -26.786  1.00  0.00           H  
ATOM   3268  HB3 TYR A 209     -12.005  -8.144 -26.214  1.00  0.00           H  
ATOM   3269  HD1 TYR A 209     -11.539  -9.865 -27.884  1.00  0.00           H  
ATOM   3270  HD2 TYR A 209     -11.244  -5.632 -28.713  1.00  0.00           H  
ATOM   3271  HE1 TYR A 209      -9.986 -10.338 -29.852  1.00  0.00           H  
ATOM   3272  HE2 TYR A 209      -9.887  -6.157 -30.821  1.00  0.00           H  
ATOM   3273  HH  TYR A 209      -8.874  -9.490 -31.676  1.00  0.00           H  
ATOM   3274  N   ALA A 210     -15.230  -7.407 -25.299  1.00 51.61           N  
ATOM   3275  CA  ALA A 210     -15.919  -7.717 -24.030  1.00 52.32           C  
ATOM   3276  C   ALA A 210     -17.060  -8.704 -24.215  1.00 54.89           C  
ATOM   3277  O   ALA A 210     -17.216  -9.598 -23.383  1.00 55.41           O  
ATOM   3278  CB  ALA A 210     -16.388  -6.373 -23.431  1.00 54.44           C  
ATOM   3279  H   ALA A 210     -15.215  -6.466 -25.667  1.00  0.00           H  
ATOM   3280  HA  ALA A 210     -15.220  -8.160 -23.320  1.00  0.00           H  
ATOM   3281  HB1 ALA A 210     -15.682  -5.580 -23.676  1.00  0.00           H  
ATOM   3282  HB2 ALA A 210     -17.305  -5.976 -23.867  1.00  0.00           H  
ATOM   3283  HB3 ALA A 210     -16.523  -6.349 -22.350  1.00  0.00           H  
ATOM   3284  N   ALA A 211     -17.747  -8.631 -25.399  1.00 54.87           N  
ATOM   3285  CA  ALA A 211     -18.559  -9.695 -25.878  1.00 56.01           C  
ATOM   3286  C   ALA A 211     -17.961 -11.181 -25.980  1.00 57.49           C  
ATOM   3287  O   ALA A 211     -18.604 -12.137 -25.543  1.00 61.37           O  
ATOM   3288  CB  ALA A 211     -19.246  -9.281 -27.144  1.00 58.08           C  
ATOM   3289  H   ALA A 211     -17.484  -7.932 -26.080  1.00  0.00           H  
ATOM   3290  HA  ALA A 211     -19.289  -9.631 -25.071  1.00  0.00           H  
ATOM   3291  HB1 ALA A 211     -18.842  -9.895 -27.948  1.00  0.00           H  
ATOM   3292  HB2 ALA A 211     -20.292  -9.554 -27.007  1.00  0.00           H  
ATOM   3293  HB3 ALA A 211     -19.297  -8.220 -27.391  1.00  0.00           H  
ATOM   3294  N   VAL A 212     -16.728 -11.285 -26.545  1.00 57.30           N  
ATOM   3295  CA  VAL A 212     -15.998 -12.559 -26.707  1.00 58.13           C  
ATOM   3296  C   VAL A 212     -15.572 -13.095 -25.347  1.00 56.68           C  
ATOM   3297  O   VAL A 212     -15.587 -14.315 -25.186  1.00 58.84           O  
ATOM   3298  CB  VAL A 212     -14.771 -12.371 -27.657  1.00 60.23           C  
ATOM   3299  CG1 VAL A 212     -13.563 -13.263 -27.459  1.00 59.52           C  
ATOM   3300  CG2 VAL A 212     -15.190 -12.450 -29.161  1.00 60.19           C  
ATOM   3301  H   VAL A 212     -16.259 -10.427 -26.800  1.00  0.00           H  
ATOM   3302  HA  VAL A 212     -16.609 -13.363 -27.117  1.00  0.00           H  
ATOM   3303  HB  VAL A 212     -14.422 -11.349 -27.511  1.00  0.00           H  
ATOM   3304 HG11 VAL A 212     -12.801 -12.899 -28.148  1.00  0.00           H  
ATOM   3305 HG12 VAL A 212     -13.124 -13.038 -26.486  1.00  0.00           H  
ATOM   3306 HG13 VAL A 212     -13.648 -14.268 -27.870  1.00  0.00           H  
ATOM   3307 HG21 VAL A 212     -14.339 -12.445 -29.842  1.00  0.00           H  
ATOM   3308 HG22 VAL A 212     -15.762 -13.298 -29.538  1.00  0.00           H  
ATOM   3309 HG23 VAL A 212     -15.834 -11.580 -29.295  1.00  0.00           H  
ATOM   3310  N   ILE A 213     -15.234 -12.226 -24.333  1.00 57.20           N  
ATOM   3311  CA  ILE A 213     -14.814 -12.559 -22.965  1.00 60.40           C  
ATOM   3312  C   ILE A 213     -16.061 -13.170 -22.277  1.00 61.69           C  
ATOM   3313  O   ILE A 213     -15.869 -14.206 -21.595  1.00 56.83           O  
ATOM   3314  CB  ILE A 213     -14.186 -11.330 -22.315  1.00 59.60           C  
ATOM   3315  CG1 ILE A 213     -12.811 -11.019 -22.997  1.00 60.40           C  
ATOM   3316  CG2 ILE A 213     -13.958 -11.516 -20.818  1.00 59.93           C  
ATOM   3317  CD1 ILE A 213     -12.116  -9.744 -22.665  1.00 59.04           C  
ATOM   3318  H   ILE A 213     -15.146 -11.260 -24.618  1.00  0.00           H  
ATOM   3319  HA  ILE A 213     -14.079 -13.361 -23.040  1.00  0.00           H  
ATOM   3320  HB  ILE A 213     -14.798 -10.433 -22.413  1.00  0.00           H  
ATOM   3321 HG12 ILE A 213     -12.193 -11.914 -22.928  1.00  0.00           H  
ATOM   3322 HG13 ILE A 213     -13.004 -11.025 -24.070  1.00  0.00           H  
ATOM   3323 HG21 ILE A 213     -14.815 -11.569 -20.147  1.00  0.00           H  
ATOM   3324 HG22 ILE A 213     -13.339 -12.406 -20.704  1.00  0.00           H  
ATOM   3325 HG23 ILE A 213     -13.345 -10.706 -20.425  1.00  0.00           H  
ATOM   3326 HD11 ILE A 213     -11.387  -9.907 -21.872  1.00  0.00           H  
ATOM   3327 HD12 ILE A 213     -11.529  -9.529 -23.558  1.00  0.00           H  
ATOM   3328 HD13 ILE A 213     -12.881  -9.042 -22.336  1.00  0.00           H  
ATOM   3329  N   ASN A 214     -17.270 -12.643 -22.608  1.00 63.42           N  
ATOM   3330  CA  ASN A 214     -18.547 -13.226 -22.168  1.00 65.03           C  
ATOM   3331  C   ASN A 214     -18.975 -14.528 -22.870  1.00 65.10           C  
ATOM   3332  O   ASN A 214     -19.867 -15.265 -22.380  1.00 59.10           O  
ATOM   3333  CB  ASN A 214     -19.791 -12.269 -22.256  1.00 62.73           C  
ATOM   3334  CG  ASN A 214     -19.847 -10.994 -21.401  1.00 65.52           C  
ATOM   3335  ND2 ASN A 214     -20.846 -10.168 -21.708  1.00 69.45           N  
ATOM   3336  OD1 ASN A 214     -18.914 -10.762 -20.593  1.00 66.12           O  
ATOM   3337  H   ASN A 214     -17.273 -11.752 -23.083  1.00  0.00           H  
ATOM   3338  HA  ASN A 214     -18.486 -13.473 -21.108  1.00  0.00           H  
ATOM   3339  HB2 ASN A 214     -19.744 -11.925 -23.289  1.00  0.00           H  
ATOM   3340  HB3 ASN A 214     -20.751 -12.786 -22.235  1.00  0.00           H  
ATOM   3341 HD21 ASN A 214     -21.579 -10.497 -22.321  1.00  0.00           H  
ATOM   3342 HD22 ASN A 214     -20.849  -9.228 -21.338  1.00  0.00           H  
ATOM   3343  N   GLY A 215     -18.445 -14.822 -24.062  1.00 65.43           N  
ATOM   3344  CA  GLY A 215     -18.802 -15.958 -24.926  1.00 67.85           C  
ATOM   3345  C   GLY A 215     -19.654 -15.578 -26.142  1.00 70.28           C  
ATOM   3346  O   GLY A 215     -20.077 -16.460 -26.854  1.00 76.41           O  
ATOM   3347  H   GLY A 215     -17.622 -14.382 -24.448  1.00  0.00           H  
ATOM   3348  HA2 GLY A 215     -17.845 -16.403 -25.196  1.00  0.00           H  
ATOM   3349  HA3 GLY A 215     -19.367 -16.749 -24.433  1.00  0.00           H  
ATOM   3350  N   ASP A 216     -19.941 -14.299 -26.499  1.00 69.26           N  
ATOM   3351  CA  ASP A 216     -20.605 -13.921 -27.783  1.00 69.46           C  
ATOM   3352  C   ASP A 216     -19.540 -14.012 -28.919  1.00 64.83           C  
ATOM   3353  O   ASP A 216     -18.613 -13.190 -28.835  1.00 68.07           O  
ATOM   3354  CB  ASP A 216     -21.251 -12.517 -27.599  1.00 72.08           C  
ATOM   3355  CG  ASP A 216     -22.498 -12.471 -26.760  1.00 74.63           C  
ATOM   3356  OD1 ASP A 216     -23.164 -13.439 -26.364  1.00 74.33           O  
ATOM   3357  OD2 ASP A 216     -22.994 -11.349 -26.441  1.00 76.99           O1-
ATOM   3358  H   ASP A 216     -19.479 -13.538 -26.021  1.00  0.00           H  
ATOM   3359  HA  ASP A 216     -21.447 -14.604 -27.899  1.00  0.00           H  
ATOM   3360  HB2 ASP A 216     -20.535 -11.953 -27.000  1.00  0.00           H  
ATOM   3361  HB3 ASP A 216     -21.474 -12.045 -28.556  1.00  0.00           H  
ATOM   3362  N   ARG A 217     -19.614 -15.041 -29.817  1.00 62.87           N  
ATOM   3363  CA  ARG A 217     -18.616 -15.369 -30.901  1.00 64.59           C  
ATOM   3364  C   ARG A 217     -19.295 -15.467 -32.291  1.00 63.28           C  
ATOM   3365  O   ARG A 217     -18.597 -15.521 -33.328  1.00 62.98           O  
ATOM   3366  CB  ARG A 217     -17.947 -16.778 -30.459  1.00 72.39           C  
ATOM   3367  CG  ARG A 217     -17.244 -16.710 -29.078  1.00 77.77           C  
ATOM   3368  CD  ARG A 217     -16.285 -17.850 -28.805  1.00 81.51           C  
ATOM   3369  NE  ARG A 217     -15.046 -17.844 -29.566  1.00 81.59           N  
ATOM   3370  CZ  ARG A 217     -13.856 -17.705 -29.044  1.00 79.22           C  
ATOM   3371  NH1 ARG A 217     -13.621 -17.396 -27.778  1.00 81.73           N1+
ATOM   3372  NH2 ARG A 217     -12.878 -18.052 -29.950  1.00 80.07           N1+
ATOM   3373  H   ARG A 217     -20.407 -15.643 -29.647  1.00  0.00           H  
ATOM   3374  HA  ARG A 217     -17.807 -14.647 -31.005  1.00  0.00           H  
ATOM   3375  HB2 ARG A 217     -18.644 -17.615 -30.503  1.00  0.00           H  
ATOM   3376  HB3 ARG A 217     -17.178 -17.082 -31.168  1.00  0.00           H  
ATOM   3377  HG2 ARG A 217     -16.727 -15.752 -29.135  1.00  0.00           H  
ATOM   3378  HG3 ARG A 217     -17.970 -16.675 -28.265  1.00  0.00           H  
ATOM   3379  HD2 ARG A 217     -16.150 -18.016 -27.736  1.00  0.00           H  
ATOM   3380  HD3 ARG A 217     -16.622 -18.803 -29.213  1.00  0.00           H  
ATOM   3381  HE  ARG A 217     -15.139 -17.910 -30.570  1.00  0.00           H  
ATOM   3382 HH11 ARG A 217     -14.263 -17.765 -27.092  1.00  0.00           H  
ATOM   3383 HH12 ARG A 217     -12.692 -17.171 -27.453  1.00  0.00           H  
ATOM   3384 HH21 ARG A 217     -13.050 -18.301 -30.913  1.00  0.00           H  
ATOM   3385 HH22 ARG A 217     -11.881 -18.070 -29.789  1.00  0.00           H  
ATOM   3386  N   TRP A 218     -20.599 -15.243 -32.382  1.00 62.27           N  
ATOM   3387  CA  TRP A 218     -21.399 -15.572 -33.592  1.00 59.96           C  
ATOM   3388  C   TRP A 218     -20.994 -14.742 -34.808  1.00 57.42           C  
ATOM   3389  O   TRP A 218     -21.010 -15.301 -35.885  1.00 59.63           O  
ATOM   3390  CB  TRP A 218     -22.902 -15.456 -33.349  1.00 59.80           C  
ATOM   3391  CG  TRP A 218     -23.597 -14.212 -33.100  1.00 57.84           C  
ATOM   3392  CD1 TRP A 218     -23.720 -13.702 -31.848  1.00 56.72           C  
ATOM   3393  CD2 TRP A 218     -24.053 -13.194 -33.999  1.00 55.86           C  
ATOM   3394  CE2 TRP A 218     -24.411 -12.033 -33.211  1.00 55.38           C  
ATOM   3395  CE3 TRP A 218     -24.077 -13.036 -35.404  1.00 54.11           C  
ATOM   3396  NE1 TRP A 218     -24.165 -12.374 -31.867  1.00 56.18           N  
ATOM   3397  CZ2 TRP A 218     -24.836 -10.817 -33.781  1.00 54.70           C  
ATOM   3398  CZ3 TRP A 218     -24.453 -11.860 -35.981  1.00 53.51           C  
ATOM   3399  CH2 TRP A 218     -24.891 -10.763 -35.175  1.00 55.40           C  
ATOM   3400  H   TRP A 218     -21.096 -15.405 -31.517  1.00  0.00           H  
ATOM   3401  HA  TRP A 218     -21.098 -16.606 -33.762  1.00  0.00           H  
ATOM   3402  HB2 TRP A 218     -23.402 -15.963 -34.174  1.00  0.00           H  
ATOM   3403  HB3 TRP A 218     -23.091 -16.127 -32.510  1.00  0.00           H  
ATOM   3404  HD1 TRP A 218     -23.503 -14.378 -31.034  1.00  0.00           H  
ATOM   3405  HE1 TRP A 218     -24.446 -11.864 -31.042  1.00  0.00           H  
ATOM   3406  HE3 TRP A 218     -23.801 -13.939 -35.928  1.00  0.00           H  
ATOM   3407  HZ2 TRP A 218     -25.069  -9.901 -33.259  1.00  0.00           H  
ATOM   3408  HZ3 TRP A 218     -24.677 -11.879 -37.038  1.00  0.00           H  
ATOM   3409  HH2 TRP A 218     -25.274  -9.894 -35.689  1.00  0.00           H  
ATOM   3410  N   PHE A 219     -20.499 -13.544 -34.584  1.00 59.14           N  
ATOM   3411  CA  PHE A 219     -20.138 -12.546 -35.662  1.00 60.83           C  
ATOM   3412  C   PHE A 219     -18.779 -12.842 -36.263  1.00 59.06           C  
ATOM   3413  O   PHE A 219     -18.378 -12.186 -37.199  1.00 65.77           O  
ATOM   3414  CB  PHE A 219     -20.266 -11.099 -35.094  1.00 59.34           C  
ATOM   3415  CG  PHE A 219     -19.543 -10.935 -33.776  1.00 61.48           C  
ATOM   3416  CD1 PHE A 219     -18.148 -10.650 -33.547  1.00 63.93           C  
ATOM   3417  CD2 PHE A 219     -20.373 -11.144 -32.582  1.00 63.19           C  
ATOM   3418  CE1 PHE A 219     -17.624 -10.511 -32.300  1.00 68.61           C  
ATOM   3419  CE2 PHE A 219     -19.749 -11.056 -31.275  1.00 63.42           C  
ATOM   3420  CZ  PHE A 219     -18.416 -10.775 -31.171  1.00 65.51           C  
ATOM   3421  H   PHE A 219     -20.601 -13.106 -33.680  1.00  0.00           H  
ATOM   3422  HA  PHE A 219     -20.884 -12.722 -36.437  1.00  0.00           H  
ATOM   3423  HB2 PHE A 219     -19.890 -10.360 -35.802  1.00  0.00           H  
ATOM   3424  HB3 PHE A 219     -21.322 -10.857 -34.974  1.00  0.00           H  
ATOM   3425  HD1 PHE A 219     -17.495 -10.457 -34.385  1.00  0.00           H  
ATOM   3426  HD2 PHE A 219     -21.336 -11.630 -32.624  1.00  0.00           H  
ATOM   3427  HE1 PHE A 219     -16.563 -10.348 -32.181  1.00  0.00           H  
ATOM   3428  HE2 PHE A 219     -20.232 -11.096 -30.311  1.00  0.00           H  
ATOM   3429  HZ  PHE A 219     -17.952 -10.556 -30.221  1.00  0.00           H  
ATOM   3430  N   LEU A 220     -18.016 -13.798 -35.754  1.00 59.50           N  
ATOM   3431  CA  LEU A 220     -16.685 -14.043 -36.270  1.00 60.78           C  
ATOM   3432  C   LEU A 220     -16.729 -14.611 -37.761  1.00 63.83           C  
ATOM   3433  O   LEU A 220     -17.344 -15.565 -38.084  1.00 60.65           O  
ATOM   3434  CB  LEU A 220     -15.842 -14.915 -35.209  1.00 59.41           C  
ATOM   3435  CG  LEU A 220     -15.510 -14.224 -33.851  1.00 59.32           C  
ATOM   3436  CD1 LEU A 220     -14.773 -15.175 -32.896  1.00 59.15           C  
ATOM   3437  CD2 LEU A 220     -14.688 -12.968 -34.110  1.00 59.76           C  
ATOM   3438  H   LEU A 220     -18.524 -14.349 -35.077  1.00  0.00           H  
ATOM   3439  HA  LEU A 220     -16.172 -13.082 -36.294  1.00  0.00           H  
ATOM   3440  HB2 LEU A 220     -16.312 -15.898 -35.179  1.00  0.00           H  
ATOM   3441  HB3 LEU A 220     -14.861 -15.111 -35.641  1.00  0.00           H  
ATOM   3442  HG  LEU A 220     -16.426 -13.826 -33.413  1.00  0.00           H  
ATOM   3443 HD11 LEU A 220     -13.885 -14.749 -32.429  1.00  0.00           H  
ATOM   3444 HD12 LEU A 220     -15.523 -15.403 -32.138  1.00  0.00           H  
ATOM   3445 HD13 LEU A 220     -14.305 -16.022 -33.398  1.00  0.00           H  
ATOM   3446 HD21 LEU A 220     -13.674 -12.958 -33.712  1.00  0.00           H  
ATOM   3447 HD22 LEU A 220     -14.455 -12.742 -35.150  1.00  0.00           H  
ATOM   3448 HD23 LEU A 220     -15.102 -12.089 -33.616  1.00  0.00           H  
ATOM   3449  N   ASN A 221     -16.256 -13.749 -38.621  1.00 65.86           N  
ATOM   3450  CA  ASN A 221     -15.966 -14.067 -40.068  1.00 65.37           C  
ATOM   3451  C   ASN A 221     -14.472 -13.689 -40.287  1.00 69.00           C  
ATOM   3452  O   ASN A 221     -14.215 -12.715 -41.002  1.00 61.02           O  
ATOM   3453  CB  ASN A 221     -16.913 -13.227 -41.039  1.00 65.56           C  
ATOM   3454  CG  ASN A 221     -18.318 -13.812 -41.169  1.00 69.55           C  
ATOM   3455  ND2 ASN A 221     -19.244 -13.642 -40.201  1.00 74.80           N  
ATOM   3456  OD1 ASN A 221     -18.581 -14.527 -42.115  1.00 65.14           O  
ATOM   3457  H   ASN A 221     -15.951 -12.812 -38.404  1.00  0.00           H  
ATOM   3458  HA  ASN A 221     -16.025 -15.134 -40.282  1.00  0.00           H  
ATOM   3459  HB2 ASN A 221     -16.909 -12.173 -40.759  1.00  0.00           H  
ATOM   3460  HB3 ASN A 221     -16.558 -13.248 -42.069  1.00  0.00           H  
ATOM   3461 HD21 ASN A 221     -18.994 -13.131 -39.367  1.00  0.00           H  
ATOM   3462 HD22 ASN A 221     -20.138 -14.105 -40.286  1.00  0.00           H  
ATOM   3463  N   ARG A 222     -13.566 -14.461 -39.700  1.00 75.78           N  
ATOM   3464  CA  ARG A 222     -12.118 -14.263 -39.591  1.00 77.46           C  
ATOM   3465  C   ARG A 222     -11.317 -14.504 -40.897  1.00 73.13           C  
ATOM   3466  O   ARG A 222     -10.338 -15.266 -40.944  1.00 78.84           O  
ATOM   3467  CB  ARG A 222     -11.454 -15.050 -38.351  1.00 80.95           C  
ATOM   3468  CG  ARG A 222     -12.162 -14.771 -36.985  1.00 85.65           C  
ATOM   3469  CD  ARG A 222     -11.293 -15.161 -35.779  1.00 87.66           C  
ATOM   3470  NE  ARG A 222     -11.058 -16.603 -35.722  1.00 91.45           N  
ATOM   3471  CZ  ARG A 222      -9.977 -17.349 -36.149  1.00 98.55           C  
ATOM   3472  NH1 ARG A 222      -8.874 -16.755 -36.725  1.00 96.90           N1+
ATOM   3473  NH2 ARG A 222      -9.942 -18.658 -35.875  1.00 91.91           N1+
ATOM   3474  H   ARG A 222     -13.958 -15.290 -39.278  1.00  0.00           H  
ATOM   3475  HA  ARG A 222     -12.064 -13.219 -39.283  1.00  0.00           H  
ATOM   3476  HB2 ARG A 222     -11.493 -16.124 -38.534  1.00  0.00           H  
ATOM   3477  HB3 ARG A 222     -10.440 -14.661 -38.262  1.00  0.00           H  
ATOM   3478  HG2 ARG A 222     -12.362 -13.705 -36.875  1.00  0.00           H  
ATOM   3479  HG3 ARG A 222     -13.167 -15.195 -36.976  1.00  0.00           H  
ATOM   3480  HD2 ARG A 222     -10.286 -14.745 -35.785  1.00  0.00           H  
ATOM   3481  HD3 ARG A 222     -11.828 -14.863 -34.877  1.00  0.00           H  
ATOM   3482  HE  ARG A 222     -11.907 -17.106 -35.503  1.00  0.00           H  
ATOM   3483 HH11 ARG A 222      -8.711 -15.759 -36.686  1.00  0.00           H  
ATOM   3484 HH12 ARG A 222      -8.050 -17.248 -37.039  1.00  0.00           H  
ATOM   3485 HH21 ARG A 222     -10.608 -19.173 -35.317  1.00  0.00           H  
ATOM   3486 HH22 ARG A 222      -9.141 -19.234 -36.091  1.00  0.00           H  
ATOM   3487  N   PHE A 223     -11.831 -13.895 -41.967  1.00 61.79           N  
ATOM   3488  CA  PHE A 223     -11.145 -13.897 -43.285  1.00 64.45           C  
ATOM   3489  C   PHE A 223      -9.976 -12.885 -43.338  1.00 58.26           C  
ATOM   3490  O   PHE A 223     -10.014 -11.858 -42.661  1.00 58.12           O  
ATOM   3491  CB  PHE A 223     -12.202 -13.525 -44.325  1.00 67.42           C  
ATOM   3492  CG  PHE A 223     -13.449 -14.407 -44.427  1.00 75.29           C  
ATOM   3493  CD1 PHE A 223     -14.705 -13.822 -44.272  1.00 76.46           C  
ATOM   3494  CD2 PHE A 223     -13.290 -15.806 -44.667  1.00 82.71           C  
ATOM   3495  CE1 PHE A 223     -15.843 -14.628 -44.391  1.00 82.45           C  
ATOM   3496  CE2 PHE A 223     -14.457 -16.584 -44.780  1.00 87.39           C  
ATOM   3497  CZ  PHE A 223     -15.726 -16.021 -44.569  1.00 86.06           C  
ATOM   3498  H   PHE A 223     -12.631 -13.290 -41.854  1.00  0.00           H  
ATOM   3499  HA  PHE A 223     -10.799 -14.915 -43.463  1.00  0.00           H  
ATOM   3500  HB2 PHE A 223     -12.371 -12.454 -44.211  1.00  0.00           H  
ATOM   3501  HB3 PHE A 223     -11.604 -13.462 -45.234  1.00  0.00           H  
ATOM   3502  HD1 PHE A 223     -14.788 -12.778 -44.004  1.00  0.00           H  
ATOM   3503  HD2 PHE A 223     -12.322 -16.283 -44.623  1.00  0.00           H  
ATOM   3504  HE1 PHE A 223     -16.836 -14.204 -44.369  1.00  0.00           H  
ATOM   3505  HE2 PHE A 223     -14.495 -17.654 -44.919  1.00  0.00           H  
ATOM   3506  HZ  PHE A 223     -16.525 -16.739 -44.676  1.00  0.00           H  
ATOM   3507  N   THR A 224      -8.971 -13.143 -44.200  1.00 53.07           N  
ATOM   3508  CA  THR A 224      -7.914 -12.215 -44.501  1.00 55.10           C  
ATOM   3509  C   THR A 224      -8.629 -10.881 -45.029  1.00 53.11           C  
ATOM   3510  O   THR A 224      -9.518 -10.901 -45.856  1.00 51.88           O  
ATOM   3511  CB  THR A 224      -6.962 -12.802 -45.584  1.00 55.17           C  
ATOM   3512  CG2 THR A 224      -5.899 -11.782 -46.028  1.00 51.71           C  
ATOM   3513  OG1 THR A 224      -6.294 -13.830 -44.891  1.00 53.51           O  
ATOM   3514  H   THR A 224      -8.967 -13.861 -44.910  1.00  0.00           H  
ATOM   3515  HA  THR A 224      -7.418 -12.151 -43.533  1.00  0.00           H  
ATOM   3516  HB  THR A 224      -7.593 -13.076 -46.430  1.00  0.00           H  
ATOM   3517  HG1 THR A 224      -6.824 -14.624 -44.992  1.00  0.00           H  
ATOM   3518 HG21 THR A 224      -6.289 -10.881 -46.502  1.00  0.00           H  
ATOM   3519 HG22 THR A 224      -5.346 -11.472 -45.141  1.00  0.00           H  
ATOM   3520 HG23 THR A 224      -5.142 -12.300 -46.618  1.00  0.00           H  
ATOM   3521  N   THR A 225      -8.123  -9.737 -44.517  1.00 51.86           N  
ATOM   3522  CA  THR A 225      -8.700  -8.383 -44.684  1.00 55.62           C  
ATOM   3523  C   THR A 225      -7.610  -7.306 -44.303  1.00 54.13           C  
ATOM   3524  O   THR A 225      -7.263  -7.235 -43.162  1.00 52.14           O  
ATOM   3525  CB  THR A 225      -9.960  -8.137 -43.810  1.00 55.22           C  
ATOM   3526  CG2 THR A 225     -10.429  -6.674 -43.609  1.00 54.11           C  
ATOM   3527  OG1 THR A 225     -11.026  -8.768 -44.447  1.00 55.24           O  
ATOM   3528  H   THR A 225      -7.363  -9.801 -43.854  1.00  0.00           H  
ATOM   3529  HA  THR A 225      -8.855  -8.312 -45.760  1.00  0.00           H  
ATOM   3530  HB  THR A 225      -9.800  -8.528 -42.805  1.00  0.00           H  
ATOM   3531  HG1 THR A 225     -10.634  -9.557 -44.828  1.00  0.00           H  
ATOM   3532 HG21 THR A 225     -11.411  -6.603 -43.142  1.00  0.00           H  
ATOM   3533 HG22 THR A 225      -9.752  -6.126 -42.954  1.00  0.00           H  
ATOM   3534 HG23 THR A 225     -10.489  -6.118 -44.545  1.00  0.00           H  
ATOM   3535  N   THR A 226      -7.149  -6.484 -45.255  1.00 54.93           N  
ATOM   3536  CA  THR A 226      -6.291  -5.377 -44.894  1.00 59.30           C  
ATOM   3537  C   THR A 226      -7.028  -4.109 -44.386  1.00 59.20           C  
ATOM   3538  O   THR A 226      -8.216  -4.097 -44.711  1.00 62.06           O  
ATOM   3539  CB  THR A 226      -5.469  -4.994 -46.164  1.00 56.14           C  
ATOM   3540  CG2 THR A 226      -4.925  -6.290 -46.911  1.00 53.66           C  
ATOM   3541  OG1 THR A 226      -6.021  -4.105 -47.166  1.00 54.89           O  
ATOM   3542  H   THR A 226      -7.297  -6.641 -46.242  1.00  0.00           H  
ATOM   3543  HA  THR A 226      -5.560  -5.615 -44.122  1.00  0.00           H  
ATOM   3544  HB  THR A 226      -4.539  -4.540 -45.824  1.00  0.00           H  
ATOM   3545  HG1 THR A 226      -6.873  -4.402 -47.494  1.00  0.00           H  
ATOM   3546 HG21 THR A 226      -4.454  -7.050 -46.287  1.00  0.00           H  
ATOM   3547 HG22 THR A 226      -5.813  -6.767 -47.327  1.00  0.00           H  
ATOM   3548 HG23 THR A 226      -4.303  -5.920 -47.725  1.00  0.00           H  
ATOM   3549  N   LEU A 227      -6.384  -3.261 -43.579  1.00 60.45           N  
ATOM   3550  CA  LEU A 227      -6.964  -2.056 -43.025  1.00 60.31           C  
ATOM   3551  C   LEU A 227      -7.637  -1.194 -44.096  1.00 63.59           C  
ATOM   3552  O   LEU A 227      -8.731  -0.754 -43.890  1.00 62.68           O  
ATOM   3553  CB  LEU A 227      -5.860  -1.335 -42.301  1.00 60.11           C  
ATOM   3554  CG  LEU A 227      -6.195  -0.088 -41.516  1.00 64.29           C  
ATOM   3555  CD1 LEU A 227      -7.161  -0.455 -40.452  1.00 68.97           C  
ATOM   3556  CD2 LEU A 227      -4.897   0.589 -41.051  1.00 63.33           C  
ATOM   3557  H   LEU A 227      -5.451  -3.459 -43.247  1.00  0.00           H  
ATOM   3558  HA  LEU A 227      -7.754  -2.417 -42.366  1.00  0.00           H  
ATOM   3559  HB2 LEU A 227      -5.410  -2.088 -41.654  1.00  0.00           H  
ATOM   3560  HB3 LEU A 227      -5.136  -1.113 -43.085  1.00  0.00           H  
ATOM   3561  HG  LEU A 227      -6.689   0.530 -42.265  1.00  0.00           H  
ATOM   3562 HD11 LEU A 227      -8.206  -0.401 -40.758  1.00  0.00           H  
ATOM   3563 HD12 LEU A 227      -6.997  -1.487 -40.142  1.00  0.00           H  
ATOM   3564 HD13 LEU A 227      -7.116   0.228 -39.603  1.00  0.00           H  
ATOM   3565 HD21 LEU A 227      -3.994   0.326 -41.602  1.00  0.00           H  
ATOM   3566 HD22 LEU A 227      -5.021   1.661 -41.207  1.00  0.00           H  
ATOM   3567 HD23 LEU A 227      -4.579   0.476 -40.015  1.00  0.00           H  
ATOM   3568  N   ASN A 228      -6.960  -1.117 -45.290  1.00 65.85           N  
ATOM   3569  CA  ASN A 228      -7.521  -0.511 -46.466  1.00 67.72           C  
ATOM   3570  C   ASN A 228      -8.814  -1.064 -46.933  1.00 65.11           C  
ATOM   3571  O   ASN A 228      -9.701  -0.314 -47.310  1.00 61.24           O  
ATOM   3572  CB  ASN A 228      -6.438  -0.633 -47.609  1.00 66.10           C  
ATOM   3573  CG  ASN A 228      -5.196   0.340 -47.503  1.00 62.08           C  
ATOM   3574  ND2 ASN A 228      -4.121   0.195 -48.276  1.00 60.62           N  
ATOM   3575  OD1 ASN A 228      -5.212   1.258 -46.721  1.00 52.80           O  
ATOM   3576  H   ASN A 228      -6.028  -1.485 -45.410  1.00  0.00           H  
ATOM   3577  HA  ASN A 228      -7.711   0.541 -46.253  1.00  0.00           H  
ATOM   3578  HB2 ASN A 228      -6.111  -1.669 -47.705  1.00  0.00           H  
ATOM   3579  HB3 ASN A 228      -6.821  -0.365 -48.594  1.00  0.00           H  
ATOM   3580 HD21 ASN A 228      -4.039  -0.552 -48.951  1.00  0.00           H  
ATOM   3581 HD22 ASN A 228      -3.456   0.950 -48.189  1.00  0.00           H  
ATOM   3582  N   ASP A 229      -8.904  -2.385 -46.843  1.00 70.10           N  
ATOM   3583  CA  ASP A 229     -10.080  -3.157 -47.289  1.00 76.07           C  
ATOM   3584  C   ASP A 229     -11.247  -3.014 -46.292  1.00 71.91           C  
ATOM   3585  O   ASP A 229     -12.378  -3.016 -46.718  1.00 64.23           O  
ATOM   3586  CB  ASP A 229      -9.863  -4.650 -47.566  1.00 84.92           C  
ATOM   3587  CG  ASP A 229      -8.840  -4.990 -48.615  1.00 91.03           C  
ATOM   3588  OD1 ASP A 229      -8.758  -4.364 -49.690  1.00 93.45           O  
ATOM   3589  OD2 ASP A 229      -8.173  -6.047 -48.421  1.00 88.28           O1-
ATOM   3590  H   ASP A 229      -8.179  -2.882 -46.346  1.00  0.00           H  
ATOM   3591  HA  ASP A 229     -10.441  -2.818 -48.260  1.00  0.00           H  
ATOM   3592  HB2 ASP A 229      -9.536  -5.223 -46.698  1.00  0.00           H  
ATOM   3593  HB3 ASP A 229     -10.764  -4.994 -48.074  1.00  0.00           H  
ATOM   3594  N   PHE A 230     -10.989  -2.792 -45.000  1.00 66.74           N  
ATOM   3595  CA  PHE A 230     -11.919  -2.550 -43.913  1.00 63.26           C  
ATOM   3596  C   PHE A 230     -12.479  -1.082 -43.850  1.00 62.11           C  
ATOM   3597  O   PHE A 230     -13.692  -0.874 -43.941  1.00 59.84           O  
ATOM   3598  CB  PHE A 230     -11.312  -2.992 -42.573  1.00 63.67           C  
ATOM   3599  CG  PHE A 230     -12.057  -2.463 -41.305  1.00 69.37           C  
ATOM   3600  CD1 PHE A 230     -13.331  -2.941 -40.999  1.00 70.16           C  
ATOM   3601  CD2 PHE A 230     -11.676  -1.272 -40.731  1.00 66.01           C  
ATOM   3602  CE1 PHE A 230     -14.034  -2.445 -39.956  1.00 62.62           C  
ATOM   3603  CE2 PHE A 230     -12.406  -0.687 -39.713  1.00 64.55           C  
ATOM   3604  CZ  PHE A 230     -13.592  -1.289 -39.268  1.00 62.29           C  
ATOM   3605  H   PHE A 230     -10.018  -2.777 -44.722  1.00  0.00           H  
ATOM   3606  HA  PHE A 230     -12.834  -3.135 -44.013  1.00  0.00           H  
ATOM   3607  HB2 PHE A 230     -11.410  -4.071 -42.449  1.00  0.00           H  
ATOM   3608  HB3 PHE A 230     -10.248  -2.758 -42.556  1.00  0.00           H  
ATOM   3609  HD1 PHE A 230     -13.730  -3.810 -41.501  1.00  0.00           H  
ATOM   3610  HD2 PHE A 230     -10.785  -0.854 -41.175  1.00  0.00           H  
ATOM   3611  HE1 PHE A 230     -15.023  -2.825 -39.744  1.00  0.00           H  
ATOM   3612  HE2 PHE A 230     -12.023   0.153 -39.153  1.00  0.00           H  
ATOM   3613  HZ  PHE A 230     -14.176  -0.986 -38.412  1.00  0.00           H  
ATOM   3614  N   ASN A 231     -11.530  -0.154 -43.960  1.00 59.03           N  
ATOM   3615  CA  ASN A 231     -11.785   1.312 -43.817  1.00 56.23           C  
ATOM   3616  C   ASN A 231     -12.725   1.914 -44.871  1.00 60.11           C  
ATOM   3617  O   ASN A 231     -13.551   2.706 -44.556  1.00 59.55           O  
ATOM   3618  CB  ASN A 231     -10.469   2.157 -43.657  1.00 53.49           C  
ATOM   3619  CG  ASN A 231      -9.842   2.214 -42.232  1.00 55.62           C  
ATOM   3620  ND2 ASN A 231      -8.568   2.520 -42.077  1.00 53.15           N  
ATOM   3621  OD1 ASN A 231     -10.473   1.980 -41.235  1.00 59.45           O  
ATOM   3622  H   ASN A 231     -10.593  -0.502 -43.815  1.00  0.00           H  
ATOM   3623  HA  ASN A 231     -12.305   1.350 -42.859  1.00  0.00           H  
ATOM   3624  HB2 ASN A 231      -9.720   2.008 -44.435  1.00  0.00           H  
ATOM   3625  HB3 ASN A 231     -10.696   3.220 -43.740  1.00  0.00           H  
ATOM   3626 HD21 ASN A 231      -7.928   2.724 -42.831  1.00  0.00           H  
ATOM   3627 HD22 ASN A 231      -8.206   2.493 -41.134  1.00  0.00           H  
ATOM   3628  N   LEU A 232     -12.639   1.570 -46.126  1.00 65.85           N  
ATOM   3629  CA  LEU A 232     -13.551   2.101 -47.251  1.00 67.74           C  
ATOM   3630  C   LEU A 232     -15.072   1.643 -47.048  1.00 67.80           C  
ATOM   3631  O   LEU A 232     -16.023   2.278 -47.521  1.00 74.97           O  
ATOM   3632  CB  LEU A 232     -13.124   1.587 -48.645  1.00 67.44           C  
ATOM   3633  CG  LEU A 232     -11.726   2.210 -49.029  1.00 70.51           C  
ATOM   3634  CD1 LEU A 232     -11.192   1.661 -50.318  1.00 74.30           C  
ATOM   3635  CD2 LEU A 232     -11.453   3.726 -48.936  1.00 66.22           C  
ATOM   3636  H   LEU A 232     -11.919   0.916 -46.399  1.00  0.00           H  
ATOM   3637  HA  LEU A 232     -13.517   3.190 -47.241  1.00  0.00           H  
ATOM   3638  HB2 LEU A 232     -13.080   0.504 -48.754  1.00  0.00           H  
ATOM   3639  HB3 LEU A 232     -13.823   1.938 -49.405  1.00  0.00           H  
ATOM   3640  HG  LEU A 232     -10.980   1.895 -48.300  1.00  0.00           H  
ATOM   3641 HD11 LEU A 232     -11.760   0.853 -50.778  1.00  0.00           H  
ATOM   3642 HD12 LEU A 232     -11.260   2.430 -51.088  1.00  0.00           H  
ATOM   3643 HD13 LEU A 232     -10.193   1.266 -50.131  1.00  0.00           H  
ATOM   3644 HD21 LEU A 232     -11.619   4.316 -49.837  1.00  0.00           H  
ATOM   3645 HD22 LEU A 232     -11.990   4.232 -48.133  1.00  0.00           H  
ATOM   3646 HD23 LEU A 232     -10.430   3.846 -48.580  1.00  0.00           H  
ATOM   3647  N   VAL A 233     -15.291   0.612 -46.303  1.00 64.44           N  
ATOM   3648  CA  VAL A 233     -16.563   0.138 -45.879  1.00 68.86           C  
ATOM   3649  C   VAL A 233     -17.101   0.801 -44.550  1.00 66.59           C  
ATOM   3650  O   VAL A 233     -18.268   1.069 -44.389  1.00 65.65           O  
ATOM   3651  CB  VAL A 233     -16.473  -1.441 -45.656  1.00 76.37           C  
ATOM   3652  CG1 VAL A 233     -17.683  -2.045 -44.830  1.00 81.30           C  
ATOM   3653  CG2 VAL A 233     -16.529  -2.157 -47.066  1.00 80.01           C  
ATOM   3654  H   VAL A 233     -14.419   0.183 -46.029  1.00  0.00           H  
ATOM   3655  HA  VAL A 233     -17.298   0.248 -46.676  1.00  0.00           H  
ATOM   3656  HB  VAL A 233     -15.564  -1.702 -45.115  1.00  0.00           H  
ATOM   3657 HG11 VAL A 233     -18.575  -1.639 -45.306  1.00  0.00           H  
ATOM   3658 HG12 VAL A 233     -17.848  -3.109 -45.000  1.00  0.00           H  
ATOM   3659 HG13 VAL A 233     -17.710  -1.728 -43.788  1.00  0.00           H  
ATOM   3660 HG21 VAL A 233     -16.014  -1.590 -47.841  1.00  0.00           H  
ATOM   3661 HG22 VAL A 233     -15.904  -3.050 -47.051  1.00  0.00           H  
ATOM   3662 HG23 VAL A 233     -17.500  -2.496 -47.427  1.00  0.00           H  
ATOM   3663  N   ALA A 234     -16.110   1.104 -43.667  1.00 65.76           N  
ATOM   3664  CA  ALA A 234     -16.404   1.806 -42.406  1.00 65.18           C  
ATOM   3665  C   ALA A 234     -16.957   3.236 -42.706  1.00 66.19           C  
ATOM   3666  O   ALA A 234     -18.036   3.596 -42.170  1.00 73.50           O  
ATOM   3667  CB  ALA A 234     -15.076   1.672 -41.544  1.00 66.12           C  
ATOM   3668  H   ALA A 234     -15.163   0.955 -43.985  1.00  0.00           H  
ATOM   3669  HA  ALA A 234     -17.233   1.290 -41.921  1.00  0.00           H  
ATOM   3670  HB1 ALA A 234     -15.317   1.759 -40.484  1.00  0.00           H  
ATOM   3671  HB2 ALA A 234     -14.621   0.686 -41.640  1.00  0.00           H  
ATOM   3672  HB3 ALA A 234     -14.379   2.499 -41.685  1.00  0.00           H  
ATOM   3673  N   MET A 235     -16.166   3.924 -43.617  1.00 70.69           N  
ATOM   3674  CA  MET A 235     -16.472   5.210 -44.163  1.00 73.37           C  
ATOM   3675  C   MET A 235     -17.886   5.326 -44.846  1.00 68.58           C  
ATOM   3676  O   MET A 235     -18.719   6.067 -44.378  1.00 65.60           O  
ATOM   3677  CB  MET A 235     -15.439   5.508 -45.322  1.00 79.13           C  
ATOM   3678  CG  MET A 235     -14.182   6.170 -44.743  1.00 83.52           C  
ATOM   3679  SD  MET A 235     -12.644   5.757 -45.636  1.00 90.94           S  
ATOM   3680  CE  MET A 235     -12.936   6.952 -46.946  1.00 91.99           C  
ATOM   3681  H   MET A 235     -15.290   3.490 -43.872  1.00  0.00           H  
ATOM   3682  HA  MET A 235     -16.385   5.895 -43.320  1.00  0.00           H  
ATOM   3683  HB2 MET A 235     -15.250   4.612 -45.912  1.00  0.00           H  
ATOM   3684  HB3 MET A 235     -15.814   6.272 -46.003  1.00  0.00           H  
ATOM   3685  HG2 MET A 235     -14.208   7.219 -44.449  1.00  0.00           H  
ATOM   3686  HG3 MET A 235     -14.085   5.685 -43.772  1.00  0.00           H  
ATOM   3687  HE1 MET A 235     -13.169   7.918 -46.498  1.00  0.00           H  
ATOM   3688  HE2 MET A 235     -12.111   7.087 -47.645  1.00  0.00           H  
ATOM   3689  HE3 MET A 235     -13.741   6.553 -47.563  1.00  0.00           H  
ATOM   3690  N   LYS A 236     -18.170   4.505 -45.818  1.00 70.18           N  
ATOM   3691  CA  LYS A 236     -19.531   4.221 -46.374  1.00 72.88           C  
ATOM   3692  C   LYS A 236     -20.763   4.068 -45.366  1.00 68.37           C  
ATOM   3693  O   LYS A 236     -21.859   4.517 -45.710  1.00 66.10           O  
ATOM   3694  CB  LYS A 236     -19.331   2.961 -47.258  1.00 78.09           C  
ATOM   3695  CG  LYS A 236     -20.559   2.613 -48.162  1.00 84.98           C  
ATOM   3696  CD  LYS A 236     -20.633   1.430 -49.142  1.00 91.93           C  
ATOM   3697  CE  LYS A 236     -20.565   0.114 -48.295  1.00 93.52           C  
ATOM   3698  NZ  LYS A 236     -21.505  -0.928 -48.814  1.00 94.44           N1+
ATOM   3699  H   LYS A 236     -17.476   3.945 -46.292  1.00  0.00           H  
ATOM   3700  HA  LYS A 236     -19.694   5.000 -47.119  1.00  0.00           H  
ATOM   3701  HB2 LYS A 236     -18.371   2.966 -47.774  1.00  0.00           H  
ATOM   3702  HB3 LYS A 236     -19.113   2.132 -46.585  1.00  0.00           H  
ATOM   3703  HG2 LYS A 236     -21.404   2.462 -47.491  1.00  0.00           H  
ATOM   3704  HG3 LYS A 236     -20.858   3.458 -48.782  1.00  0.00           H  
ATOM   3705  HD2 LYS A 236     -21.512   1.452 -49.787  1.00  0.00           H  
ATOM   3706  HD3 LYS A 236     -19.682   1.471 -49.672  1.00  0.00           H  
ATOM   3707  HE2 LYS A 236     -19.531  -0.219 -48.208  1.00  0.00           H  
ATOM   3708  HE3 LYS A 236     -20.932   0.215 -47.274  1.00  0.00           H  
ATOM   3709  HZ1 LYS A 236     -22.473  -0.652 -48.721  1.00  0.00           H  
ATOM   3710  HZ2 LYS A 236     -21.273  -1.168 -49.767  1.00  0.00           H  
ATOM   3711  HZ3 LYS A 236     -21.295  -1.783 -48.320  1.00  0.00           H  
ATOM   3712  N   TYR A 237     -20.500   3.459 -44.229  1.00 61.78           N  
ATOM   3713  CA  TYR A 237     -21.461   3.165 -43.148  1.00 58.61           C  
ATOM   3714  C   TYR A 237     -21.359   4.083 -41.945  1.00 54.54           C  
ATOM   3715  O   TYR A 237     -21.971   3.900 -40.944  1.00 48.17           O  
ATOM   3716  CB  TYR A 237     -21.353   1.640 -42.739  1.00 56.65           C  
ATOM   3717  CG  TYR A 237     -21.831   0.654 -43.789  1.00 58.54           C  
ATOM   3718  CD1 TYR A 237     -21.098  -0.479 -44.098  1.00 60.07           C  
ATOM   3719  CD2 TYR A 237     -23.085   0.799 -44.461  1.00 57.61           C  
ATOM   3720  CE1 TYR A 237     -21.489  -1.456 -45.076  1.00 60.70           C  
ATOM   3721  CE2 TYR A 237     -23.506  -0.224 -45.353  1.00 62.51           C  
ATOM   3722  CZ  TYR A 237     -22.703  -1.394 -45.652  1.00 67.79           C  
ATOM   3723  OH  TYR A 237     -23.093  -2.401 -46.552  1.00 68.11           O  
ATOM   3724  H   TYR A 237     -19.565   3.077 -44.201  1.00  0.00           H  
ATOM   3725  HA  TYR A 237     -22.486   3.297 -43.493  1.00  0.00           H  
ATOM   3726  HB2 TYR A 237     -20.302   1.487 -42.493  1.00  0.00           H  
ATOM   3727  HB3 TYR A 237     -21.981   1.372 -41.889  1.00  0.00           H  
ATOM   3728  HD1 TYR A 237     -20.120  -0.597 -43.656  1.00  0.00           H  
ATOM   3729  HD2 TYR A 237     -23.596   1.742 -44.333  1.00  0.00           H  
ATOM   3730  HE1 TYR A 237     -20.852  -2.287 -45.338  1.00  0.00           H  
ATOM   3731  HE2 TYR A 237     -24.494  -0.238 -45.789  1.00  0.00           H  
ATOM   3732  HH  TYR A 237     -24.039  -2.374 -46.713  1.00  0.00           H  
ATOM   3733  N   ASN A 238     -20.686   5.221 -42.163  1.00 55.58           N  
ATOM   3734  CA  ASN A 238     -20.497   6.320 -41.171  1.00 55.32           C  
ATOM   3735  C   ASN A 238     -19.722   5.937 -39.961  1.00 50.98           C  
ATOM   3736  O   ASN A 238     -19.845   6.691 -38.994  1.00 57.62           O  
ATOM   3737  CB  ASN A 238     -21.812   7.109 -40.878  1.00 59.71           C  
ATOM   3738  CG  ASN A 238     -22.364   7.750 -42.154  1.00 62.60           C  
ATOM   3739  ND2 ASN A 238     -21.966   8.941 -42.418  1.00 61.65           N  
ATOM   3740  OD1 ASN A 238     -23.219   7.145 -42.856  1.00 66.27           O  
ATOM   3741  H   ASN A 238     -20.100   5.321 -42.980  1.00  0.00           H  
ATOM   3742  HA  ASN A 238     -19.773   7.004 -41.615  1.00  0.00           H  
ATOM   3743  HB2 ASN A 238     -22.600   6.577 -40.346  1.00  0.00           H  
ATOM   3744  HB3 ASN A 238     -21.526   7.863 -40.145  1.00  0.00           H  
ATOM   3745 HD21 ASN A 238     -21.320   9.379 -41.777  1.00  0.00           H  
ATOM   3746 HD22 ASN A 238     -22.306   9.450 -43.222  1.00  0.00           H  
ATOM   3747  N   TYR A 239     -18.866   4.959 -39.991  1.00 48.97           N  
ATOM   3748  CA  TYR A 239     -17.887   4.621 -38.942  1.00 51.64           C  
ATOM   3749  C   TYR A 239     -16.593   5.473 -39.303  1.00 56.19           C  
ATOM   3750  O   TYR A 239     -16.395   5.895 -40.433  1.00 61.86           O  
ATOM   3751  CB  TYR A 239     -17.622   3.153 -38.952  1.00 47.94           C  
ATOM   3752  CG  TYR A 239     -18.820   2.319 -38.359  1.00 48.10           C  
ATOM   3753  CD1 TYR A 239     -20.044   2.342 -39.056  1.00 49.19           C  
ATOM   3754  CD2 TYR A 239     -18.726   1.520 -37.143  1.00 50.24           C  
ATOM   3755  CE1 TYR A 239     -21.155   1.699 -38.486  1.00 46.95           C  
ATOM   3756  CE2 TYR A 239     -19.876   0.859 -36.586  1.00 50.49           C  
ATOM   3757  CZ  TYR A 239     -21.112   1.060 -37.223  1.00 48.40           C  
ATOM   3758  OH  TYR A 239     -22.178   0.471 -36.741  1.00 51.14           O  
ATOM   3759  H   TYR A 239     -18.573   4.585 -40.882  1.00  0.00           H  
ATOM   3760  HA  TYR A 239     -18.126   4.848 -37.904  1.00  0.00           H  
ATOM   3761  HB2 TYR A 239     -17.248   2.809 -39.917  1.00  0.00           H  
ATOM   3762  HB3 TYR A 239     -16.814   2.827 -38.297  1.00  0.00           H  
ATOM   3763  HD1 TYR A 239     -20.106   2.828 -40.019  1.00  0.00           H  
ATOM   3764  HD2 TYR A 239     -17.805   1.496 -36.578  1.00  0.00           H  
ATOM   3765  HE1 TYR A 239     -22.077   1.708 -39.047  1.00  0.00           H  
ATOM   3766  HE2 TYR A 239     -19.804   0.219 -35.719  1.00  0.00           H  
ATOM   3767  HH  TYR A 239     -22.000   0.159 -35.851  1.00  0.00           H  
ATOM   3768  N   GLU A 240     -15.795   5.713 -38.241  1.00 62.22           N  
ATOM   3769  CA  GLU A 240     -14.512   6.402 -38.279  1.00 68.88           C  
ATOM   3770  C   GLU A 240     -13.461   5.498 -39.048  1.00 66.24           C  
ATOM   3771  O   GLU A 240     -13.383   4.301 -38.802  1.00 67.81           O  
ATOM   3772  CB  GLU A 240     -14.077   6.649 -36.805  1.00 79.89           C  
ATOM   3773  CG  GLU A 240     -12.657   7.243 -36.827  1.00 87.29           C  
ATOM   3774  CD  GLU A 240     -12.209   7.703 -35.372  1.00 96.42           C  
ATOM   3775  OE1 GLU A 240     -11.598   8.774 -35.339  1.00100.68           O  
ATOM   3776  OE2 GLU A 240     -12.432   7.042 -34.331  1.00 99.06           O1-
ATOM   3777  H   GLU A 240     -15.942   5.359 -37.307  1.00  0.00           H  
ATOM   3778  HA  GLU A 240     -14.681   7.309 -38.859  1.00  0.00           H  
ATOM   3779  HB2 GLU A 240     -14.788   7.309 -36.308  1.00  0.00           H  
ATOM   3780  HB3 GLU A 240     -14.015   5.757 -36.181  1.00  0.00           H  
ATOM   3781  HG2 GLU A 240     -11.909   6.574 -37.253  1.00  0.00           H  
ATOM   3782  HG3 GLU A 240     -12.600   8.126 -37.463  1.00  0.00           H  
ATOM   3783  N   PRO A 241     -12.693   6.019 -40.075  1.00 69.04           N  
ATOM   3784  CA  PRO A 241     -11.539   5.284 -40.585  1.00 69.72           C  
ATOM   3785  C   PRO A 241     -10.461   4.993 -39.463  1.00 67.98           C  
ATOM   3786  O   PRO A 241      -9.907   5.927 -38.914  1.00 70.72           O  
ATOM   3787  CB  PRO A 241     -11.151   6.191 -41.782  1.00 71.62           C  
ATOM   3788  CG  PRO A 241     -11.631   7.637 -41.488  1.00 75.53           C  
ATOM   3789  CD  PRO A 241     -12.824   7.406 -40.584  1.00 73.83           C  
ATOM   3790  HA  PRO A 241     -11.790   4.274 -40.909  1.00  0.00           H  
ATOM   3791  HB2 PRO A 241     -10.109   6.118 -42.095  1.00  0.00           H  
ATOM   3792  HB3 PRO A 241     -11.637   5.938 -42.724  1.00  0.00           H  
ATOM   3793  HG2 PRO A 241     -10.816   8.212 -41.050  1.00  0.00           H  
ATOM   3794  HG3 PRO A 241     -11.969   8.198 -42.360  1.00  0.00           H  
ATOM   3795  HD2 PRO A 241     -12.840   8.058 -39.711  1.00  0.00           H  
ATOM   3796  HD3 PRO A 241     -13.715   7.513 -41.202  1.00  0.00           H  
ATOM   3797  N   LEU A 242     -10.358   3.753 -39.070  1.00 60.34           N  
ATOM   3798  CA  LEU A 242      -9.416   3.271 -38.020  1.00 60.42           C  
ATOM   3799  C   LEU A 242      -7.950   3.513 -38.347  1.00 61.20           C  
ATOM   3800  O   LEU A 242      -7.551   3.249 -39.516  1.00 62.52           O  
ATOM   3801  CB  LEU A 242      -9.822   1.779 -37.852  1.00 56.16           C  
ATOM   3802  CG  LEU A 242      -9.108   0.838 -36.799  1.00 53.41           C  
ATOM   3803  CD1 LEU A 242      -9.926   0.965 -35.483  1.00 51.38           C  
ATOM   3804  CD2 LEU A 242      -9.254  -0.639 -37.139  1.00 58.47           C  
ATOM   3805  H   LEU A 242     -10.803   3.059 -39.653  1.00  0.00           H  
ATOM   3806  HA  LEU A 242      -9.633   3.610 -37.007  1.00  0.00           H  
ATOM   3807  HB2 LEU A 242     -10.899   1.809 -37.688  1.00  0.00           H  
ATOM   3808  HB3 LEU A 242      -9.721   1.287 -38.820  1.00  0.00           H  
ATOM   3809  HG  LEU A 242      -8.031   0.972 -36.693  1.00  0.00           H  
ATOM   3810 HD11 LEU A 242     -10.920   0.630 -35.782  1.00  0.00           H  
ATOM   3811 HD12 LEU A 242      -9.625   0.276 -34.694  1.00  0.00           H  
ATOM   3812 HD13 LEU A 242      -9.949   1.967 -35.055  1.00  0.00           H  
ATOM   3813 HD21 LEU A 242      -8.215  -0.966 -37.162  1.00  0.00           H  
ATOM   3814 HD22 LEU A 242      -9.866  -1.114 -36.373  1.00  0.00           H  
ATOM   3815 HD23 LEU A 242      -9.669  -0.889 -38.116  1.00  0.00           H  
ATOM   3816  N   THR A 243      -7.185   4.117 -37.387  1.00 64.87           N  
ATOM   3817  CA  THR A 243      -5.763   4.464 -37.549  1.00 63.23           C  
ATOM   3818  C   THR A 243      -4.960   3.232 -37.172  1.00 62.87           C  
ATOM   3819  O   THR A 243      -5.368   2.377 -36.382  1.00 58.52           O  
ATOM   3820  CB  THR A 243      -5.527   5.652 -36.683  1.00 62.15           C  
ATOM   3821  CG2 THR A 243      -6.441   6.932 -36.903  1.00 62.70           C  
ATOM   3822  OG1 THR A 243      -5.543   5.292 -35.274  1.00 64.66           O  
ATOM   3823  H   THR A 243      -7.628   4.392 -36.522  1.00  0.00           H  
ATOM   3824  HA  THR A 243      -5.656   4.780 -38.587  1.00  0.00           H  
ATOM   3825  HB  THR A 243      -4.487   5.943 -36.836  1.00  0.00           H  
ATOM   3826  HG1 THR A 243      -6.437   4.984 -35.108  1.00  0.00           H  
ATOM   3827 HG21 THR A 243      -6.028   7.822 -36.427  1.00  0.00           H  
ATOM   3828 HG22 THR A 243      -6.419   7.147 -37.971  1.00  0.00           H  
ATOM   3829 HG23 THR A 243      -7.509   6.760 -36.771  1.00  0.00           H  
ATOM   3830  N   GLN A 244      -3.696   3.131 -37.570  1.00 65.08           N  
ATOM   3831  CA  GLN A 244      -2.741   2.115 -37.152  1.00 64.51           C  
ATOM   3832  C   GLN A 244      -2.324   2.166 -35.634  1.00 59.84           C  
ATOM   3833  O   GLN A 244      -1.996   1.119 -35.089  1.00 55.86           O  
ATOM   3834  CB  GLN A 244      -1.434   2.063 -38.003  1.00 64.85           C  
ATOM   3835  CG  GLN A 244      -1.663   1.833 -39.542  1.00 67.92           C  
ATOM   3836  CD  GLN A 244      -0.790   2.727 -40.445  1.00 64.46           C  
ATOM   3837  NE2 GLN A 244      -1.336   3.350 -41.471  1.00 62.97           N  
ATOM   3838  OE1 GLN A 244       0.418   2.782 -40.277  1.00 70.36           O  
ATOM   3839  H   GLN A 244      -3.454   3.825 -38.263  1.00  0.00           H  
ATOM   3840  HA  GLN A 244      -3.189   1.153 -37.402  1.00  0.00           H  
ATOM   3841  HB2 GLN A 244      -0.820   2.941 -37.801  1.00  0.00           H  
ATOM   3842  HB3 GLN A 244      -0.846   1.231 -37.616  1.00  0.00           H  
ATOM   3843  HG2 GLN A 244      -1.273   0.865 -39.854  1.00  0.00           H  
ATOM   3844  HG3 GLN A 244      -2.699   1.799 -39.881  1.00  0.00           H  
ATOM   3845 HE21 GLN A 244      -2.312   3.360 -41.729  1.00  0.00           H  
ATOM   3846 HE22 GLN A 244      -0.695   3.972 -41.943  1.00  0.00           H  
ATOM   3847  N   ASP A 245      -2.454   3.338 -35.048  1.00 58.69           N  
ATOM   3848  CA  ASP A 245      -2.468   3.695 -33.594  1.00 60.29           C  
ATOM   3849  C   ASP A 245      -3.538   2.939 -32.781  1.00 58.15           C  
ATOM   3850  O   ASP A 245      -3.242   2.258 -31.797  1.00 49.39           O  
ATOM   3851  CB  ASP A 245      -2.412   5.118 -33.180  1.00 64.32           C  
ATOM   3852  CG  ASP A 245      -1.227   6.098 -33.484  1.00 66.95           C  
ATOM   3853  OD1 ASP A 245      -1.414   7.289 -33.324  1.00 67.48           O  
ATOM   3854  OD2 ASP A 245      -0.043   5.611 -33.582  1.00 68.82           O1-
ATOM   3855  H   ASP A 245      -2.491   4.138 -35.663  1.00  0.00           H  
ATOM   3856  HA  ASP A 245      -1.520   3.280 -33.252  1.00  0.00           H  
ATOM   3857  HB2 ASP A 245      -3.342   5.499 -33.602  1.00  0.00           H  
ATOM   3858  HB3 ASP A 245      -2.482   5.277 -32.104  1.00  0.00           H  
ATOM   3859  N   HIS A 246      -4.752   2.967 -33.336  1.00 57.96           N  
ATOM   3860  CA  HIS A 246      -5.852   2.166 -32.915  1.00 55.16           C  
ATOM   3861  C   HIS A 246      -5.722   0.650 -32.956  1.00 54.10           C  
ATOM   3862  O   HIS A 246      -6.301  -0.056 -32.113  1.00 57.89           O  
ATOM   3863  CB  HIS A 246      -7.172   2.589 -33.552  1.00 54.36           C  
ATOM   3864  CG  HIS A 246      -7.711   3.966 -33.457  1.00 54.45           C  
ATOM   3865  CD2 HIS A 246      -7.823   4.785 -32.357  1.00 54.96           C  
ATOM   3866  ND1 HIS A 246      -8.184   4.699 -34.561  1.00 57.07           N  
ATOM   3867  CE1 HIS A 246      -8.568   5.850 -34.053  1.00 56.55           C  
ATOM   3868  NE2 HIS A 246      -8.529   5.938 -32.712  1.00 58.07           N  
ATOM   3869  H   HIS A 246      -4.863   3.444 -34.219  1.00  0.00           H  
ATOM   3870  HA  HIS A 246      -5.968   2.509 -31.887  1.00  0.00           H  
ATOM   3871  HB2 HIS A 246      -7.125   2.343 -34.613  1.00  0.00           H  
ATOM   3872  HB3 HIS A 246      -7.939   1.967 -33.092  1.00  0.00           H  
ATOM   3873  HD2 HIS A 246      -7.638   4.549 -31.320  1.00  0.00           H  
ATOM   3874  HE1 HIS A 246      -9.129   6.597 -34.596  1.00  0.00           H  
ATOM   3875  HE2 HIS A 246      -8.924   6.670 -32.139  1.00  0.00           H  
ATOM   3876  N   VAL A 247      -4.996   0.126 -33.997  1.00 52.05           N  
ATOM   3877  CA  VAL A 247      -4.758  -1.275 -34.057  1.00 48.74           C  
ATOM   3878  C   VAL A 247      -3.731  -1.768 -32.979  1.00 49.46           C  
ATOM   3879  O   VAL A 247      -3.964  -2.728 -32.296  1.00 56.71           O  
ATOM   3880  CB  VAL A 247      -4.196  -1.653 -35.445  1.00 48.21           C  
ATOM   3881  CG1 VAL A 247      -3.669  -3.095 -35.528  1.00 49.82           C  
ATOM   3882  CG2 VAL A 247      -5.292  -1.304 -36.535  1.00 49.91           C  
ATOM   3883  H   VAL A 247      -4.503   0.695 -34.670  1.00  0.00           H  
ATOM   3884  HA  VAL A 247      -5.688  -1.817 -33.884  1.00  0.00           H  
ATOM   3885  HB  VAL A 247      -3.327  -1.034 -35.669  1.00  0.00           H  
ATOM   3886 HG11 VAL A 247      -4.378  -3.719 -34.984  1.00  0.00           H  
ATOM   3887 HG12 VAL A 247      -3.582  -3.470 -36.548  1.00  0.00           H  
ATOM   3888 HG13 VAL A 247      -2.737  -3.184 -34.969  1.00  0.00           H  
ATOM   3889 HG21 VAL A 247      -5.104  -0.426 -37.153  1.00  0.00           H  
ATOM   3890 HG22 VAL A 247      -5.518  -2.139 -37.197  1.00  0.00           H  
ATOM   3891 HG23 VAL A 247      -6.281  -1.100 -36.124  1.00  0.00           H  
ATOM   3892  N   ASP A 248      -2.757  -0.897 -32.703  1.00 52.26           N  
ATOM   3893  CA  ASP A 248      -1.765  -1.057 -31.661  1.00 50.70           C  
ATOM   3894  C   ASP A 248      -2.314  -1.053 -30.242  1.00 51.25           C  
ATOM   3895  O   ASP A 248      -1.934  -1.916 -29.479  1.00 56.42           O  
ATOM   3896  CB  ASP A 248      -0.621   0.034 -31.804  1.00 48.58           C  
ATOM   3897  CG  ASP A 248       0.389  -0.071 -32.913  1.00 48.07           C  
ATOM   3898  OD1 ASP A 248       0.721  -1.174 -33.333  1.00 49.88           O  
ATOM   3899  OD2 ASP A 248       1.108   0.961 -33.092  1.00 53.59           O1-
ATOM   3900  H   ASP A 248      -2.681  -0.101 -33.321  1.00  0.00           H  
ATOM   3901  HA  ASP A 248      -1.360  -2.037 -31.911  1.00  0.00           H  
ATOM   3902  HB2 ASP A 248      -1.113   0.967 -32.077  1.00  0.00           H  
ATOM   3903  HB3 ASP A 248      -0.117   0.274 -30.867  1.00  0.00           H  
ATOM   3904  N   ILE A 249      -3.316  -0.163 -29.957  1.00 57.93           N  
ATOM   3905  CA  ILE A 249      -3.991   0.037 -28.679  1.00 62.23           C  
ATOM   3906  C   ILE A 249      -4.830  -1.184 -28.310  1.00 62.29           C  
ATOM   3907  O   ILE A 249      -4.938  -1.461 -27.113  1.00 61.82           O  
ATOM   3908  CB  ILE A 249      -4.905   1.334 -28.710  1.00 66.87           C  
ATOM   3909  CG1 ILE A 249      -4.209   2.582 -28.235  1.00 70.97           C  
ATOM   3910  CG2 ILE A 249      -6.320   1.238 -28.069  1.00 66.33           C  
ATOM   3911  CD1 ILE A 249      -4.836   3.938 -28.680  1.00 73.86           C  
ATOM   3912  H   ILE A 249      -3.496   0.538 -30.662  1.00  0.00           H  
ATOM   3913  HA  ILE A 249      -3.183   0.070 -27.948  1.00  0.00           H  
ATOM   3914  HB  ILE A 249      -5.235   1.447 -29.742  1.00  0.00           H  
ATOM   3915 HG12 ILE A 249      -3.979   2.552 -27.170  1.00  0.00           H  
ATOM   3916 HG13 ILE A 249      -3.199   2.493 -28.635  1.00  0.00           H  
ATOM   3917 HG21 ILE A 249      -6.971   0.522 -28.571  1.00  0.00           H  
ATOM   3918 HG22 ILE A 249      -6.229   1.057 -26.998  1.00  0.00           H  
ATOM   3919 HG23 ILE A 249      -6.916   2.136 -28.235  1.00  0.00           H  
ATOM   3920 HD11 ILE A 249      -4.872   4.626 -27.836  1.00  0.00           H  
ATOM   3921 HD12 ILE A 249      -4.283   4.415 -29.489  1.00  0.00           H  
ATOM   3922 HD13 ILE A 249      -5.825   3.741 -29.096  1.00  0.00           H  
ATOM   3923  N   LEU A 250      -5.428  -1.833 -29.323  1.00 60.40           N  
ATOM   3924  CA  LEU A 250      -6.060  -3.170 -29.305  1.00 63.67           C  
ATOM   3925  C   LEU A 250      -5.048  -4.303 -29.203  1.00 68.49           C  
ATOM   3926  O   LEU A 250      -5.530  -5.409 -28.918  1.00 71.71           O  
ATOM   3927  CB  LEU A 250      -6.946  -3.310 -30.556  1.00 57.89           C  
ATOM   3928  CG  LEU A 250      -8.370  -2.683 -30.543  1.00 53.97           C  
ATOM   3929  CD1 LEU A 250      -8.829  -2.717 -31.983  1.00 52.44           C  
ATOM   3930  CD2 LEU A 250      -9.396  -3.288 -29.528  1.00 52.46           C  
ATOM   3931  H   LEU A 250      -5.403  -1.368 -30.220  1.00  0.00           H  
ATOM   3932  HA  LEU A 250      -6.706  -3.263 -28.432  1.00  0.00           H  
ATOM   3933  HB2 LEU A 250      -6.370  -2.936 -31.402  1.00  0.00           H  
ATOM   3934  HB3 LEU A 250      -7.062  -4.385 -30.695  1.00  0.00           H  
ATOM   3935  HG  LEU A 250      -8.319  -1.621 -30.303  1.00  0.00           H  
ATOM   3936 HD11 LEU A 250      -8.623  -3.653 -32.501  1.00  0.00           H  
ATOM   3937 HD12 LEU A 250      -9.883  -2.451 -32.053  1.00  0.00           H  
ATOM   3938 HD13 LEU A 250      -8.371  -1.825 -32.411  1.00  0.00           H  
ATOM   3939 HD21 LEU A 250      -9.357  -2.634 -28.657  1.00  0.00           H  
ATOM   3940 HD22 LEU A 250     -10.373  -3.082 -29.964  1.00  0.00           H  
ATOM   3941 HD23 LEU A 250      -9.028  -4.269 -29.227  1.00  0.00           H  
ATOM   3942  N   GLY A 251      -3.749  -4.079 -29.386  1.00 67.93           N  
ATOM   3943  CA  GLY A 251      -2.663  -5.041 -29.034  1.00 67.75           C  
ATOM   3944  C   GLY A 251      -2.821  -5.936 -27.837  1.00 65.31           C  
ATOM   3945  O   GLY A 251      -2.698  -7.109 -28.046  1.00 67.10           O  
ATOM   3946  H   GLY A 251      -3.478  -3.149 -29.674  1.00  0.00           H  
ATOM   3947  HA2 GLY A 251      -2.356  -5.594 -29.922  1.00  0.00           H  
ATOM   3948  HA3 GLY A 251      -1.766  -4.422 -29.066  1.00  0.00           H  
ATOM   3949  N   PRO A 252      -3.013  -5.475 -26.592  1.00 64.57           N  
ATOM   3950  CA  PRO A 252      -3.126  -6.402 -25.470  1.00 62.86           C  
ATOM   3951  C   PRO A 252      -4.397  -7.225 -25.541  1.00 59.86           C  
ATOM   3952  O   PRO A 252      -4.285  -8.424 -25.347  1.00 62.84           O  
ATOM   3953  CB  PRO A 252      -3.164  -5.493 -24.212  1.00 66.99           C  
ATOM   3954  CG  PRO A 252      -3.507  -4.108 -24.736  1.00 68.10           C  
ATOM   3955  CD  PRO A 252      -2.745  -4.141 -26.044  1.00 68.35           C  
ATOM   3956  HA  PRO A 252      -2.309  -7.122 -25.415  1.00  0.00           H  
ATOM   3957  HB2 PRO A 252      -3.943  -5.577 -23.454  1.00  0.00           H  
ATOM   3958  HB3 PRO A 252      -2.242  -5.595 -23.640  1.00  0.00           H  
ATOM   3959  HG2 PRO A 252      -4.576  -3.901 -24.779  1.00  0.00           H  
ATOM   3960  HG3 PRO A 252      -3.076  -3.392 -24.036  1.00  0.00           H  
ATOM   3961  HD2 PRO A 252      -2.981  -3.316 -26.716  1.00  0.00           H  
ATOM   3962  HD3 PRO A 252      -1.672  -4.061 -25.868  1.00  0.00           H  
ATOM   3963  N   LEU A 253      -5.512  -6.553 -25.905  1.00 57.13           N  
ATOM   3964  CA  LEU A 253      -6.753  -7.236 -25.995  1.00 57.71           C  
ATOM   3965  C   LEU A 253      -6.844  -8.321 -27.127  1.00 57.85           C  
ATOM   3966  O   LEU A 253      -7.451  -9.386 -26.899  1.00 61.19           O  
ATOM   3967  CB  LEU A 253      -7.929  -6.139 -26.196  1.00 56.82           C  
ATOM   3968  CG  LEU A 253      -8.523  -5.600 -24.876  1.00 53.98           C  
ATOM   3969  CD1 LEU A 253      -9.204  -4.269 -25.133  1.00 56.60           C  
ATOM   3970  CD2 LEU A 253      -9.610  -6.548 -24.333  1.00 58.90           C  
ATOM   3971  H   LEU A 253      -5.414  -5.549 -25.847  1.00  0.00           H  
ATOM   3972  HA  LEU A 253      -6.960  -7.759 -25.062  1.00  0.00           H  
ATOM   3973  HB2 LEU A 253      -7.469  -5.404 -26.857  1.00  0.00           H  
ATOM   3974  HB3 LEU A 253      -8.767  -6.465 -26.811  1.00  0.00           H  
ATOM   3975  HG  LEU A 253      -7.704  -5.498 -24.164  1.00  0.00           H  
ATOM   3976 HD11 LEU A 253      -9.544  -4.133 -26.159  1.00  0.00           H  
ATOM   3977 HD12 LEU A 253     -10.024  -4.072 -24.443  1.00  0.00           H  
ATOM   3978 HD13 LEU A 253      -8.417  -3.519 -25.054  1.00  0.00           H  
ATOM   3979 HD21 LEU A 253     -10.581  -6.386 -24.802  1.00  0.00           H  
ATOM   3980 HD22 LEU A 253      -9.396  -7.616 -24.320  1.00  0.00           H  
ATOM   3981 HD23 LEU A 253      -9.739  -6.303 -23.279  1.00  0.00           H  
ATOM   3982  N   SER A 254      -6.250  -8.066 -28.287  1.00 60.74           N  
ATOM   3983  CA  SER A 254      -6.146  -9.047 -29.365  1.00 62.24           C  
ATOM   3984  C   SER A 254      -5.060 -10.131 -29.104  1.00 62.62           C  
ATOM   3985  O   SER A 254      -5.067 -11.206 -29.726  1.00 60.11           O  
ATOM   3986  CB  SER A 254      -5.829  -8.269 -30.643  1.00 62.00           C  
ATOM   3987  OG  SER A 254      -4.644  -7.552 -30.505  1.00 64.05           O  
ATOM   3988  H   SER A 254      -5.954  -7.121 -28.485  1.00  0.00           H  
ATOM   3989  HA  SER A 254      -7.049  -9.627 -29.555  1.00  0.00           H  
ATOM   3990  HB2 SER A 254      -5.805  -8.821 -31.582  1.00  0.00           H  
ATOM   3991  HB3 SER A 254      -6.679  -7.622 -30.864  1.00  0.00           H  
ATOM   3992  HG  SER A 254      -4.859  -6.799 -29.951  1.00  0.00           H  
ATOM   3993  N   ALA A 255      -4.135  -9.876 -28.164  1.00 67.54           N  
ATOM   3994  CA  ALA A 255      -3.171 -10.876 -27.793  1.00 73.52           C  
ATOM   3995  C   ALA A 255      -3.874 -11.709 -26.632  1.00 74.54           C  
ATOM   3996  O   ALA A 255      -3.892 -12.966 -26.867  1.00 78.62           O  
ATOM   3997  CB  ALA A 255      -1.798 -10.266 -27.385  1.00 70.44           C  
ATOM   3998  H   ALA A 255      -4.145  -9.167 -27.445  1.00  0.00           H  
ATOM   3999  HA  ALA A 255      -2.989 -11.514 -28.658  1.00  0.00           H  
ATOM   4000  HB1 ALA A 255      -1.375 -10.737 -26.497  1.00  0.00           H  
ATOM   4001  HB2 ALA A 255      -1.081 -10.207 -28.204  1.00  0.00           H  
ATOM   4002  HB3 ALA A 255      -1.954  -9.222 -27.114  1.00  0.00           H  
ATOM   4003  N   GLN A 256      -4.285 -11.112 -25.450  1.00 72.78           N  
ATOM   4004  CA  GLN A 256      -4.736 -11.938 -24.283  1.00 74.44           C  
ATOM   4005  C   GLN A 256      -6.048 -12.713 -24.551  1.00 71.16           C  
ATOM   4006  O   GLN A 256      -6.316 -13.640 -23.776  1.00 69.59           O  
ATOM   4007  CB  GLN A 256      -4.804 -10.889 -23.065  1.00 75.68           C  
ATOM   4008  CG  GLN A 256      -3.450 -10.448 -22.620  1.00 75.57           C  
ATOM   4009  CD  GLN A 256      -3.448  -9.495 -21.465  1.00 82.27           C  
ATOM   4010  NE2 GLN A 256      -2.251  -9.123 -20.969  1.00 86.68           N  
ATOM   4011  OE1 GLN A 256      -4.462  -8.970 -21.023  1.00 78.70           O  
ATOM   4012  H   GLN A 256      -4.304 -10.103 -25.414  1.00  0.00           H  
ATOM   4013  HA  GLN A 256      -3.989 -12.663 -23.961  1.00  0.00           H  
ATOM   4014  HB2 GLN A 256      -5.444 -10.063 -23.374  1.00  0.00           H  
ATOM   4015  HB3 GLN A 256      -5.319 -11.351 -22.222  1.00  0.00           H  
ATOM   4016  HG2 GLN A 256      -2.781 -11.202 -22.204  1.00  0.00           H  
ATOM   4017  HG3 GLN A 256      -2.841  -9.968 -23.385  1.00  0.00           H  
ATOM   4018 HE21 GLN A 256      -1.434  -9.384 -21.502  1.00  0.00           H  
ATOM   4019 HE22 GLN A 256      -2.142  -8.456 -20.218  1.00  0.00           H  
ATOM   4020  N   THR A 257      -6.862 -12.362 -25.541  1.00 63.89           N  
ATOM   4021  CA  THR A 257      -7.976 -13.232 -25.946  1.00 63.86           C  
ATOM   4022  C   THR A 257      -7.591 -14.263 -27.054  1.00 64.03           C  
ATOM   4023  O   THR A 257      -8.307 -15.178 -27.256  1.00 62.40           O  
ATOM   4024  CB  THR A 257      -9.110 -12.404 -26.661  1.00 61.25           C  
ATOM   4025  CG2 THR A 257      -9.761 -11.575 -25.473  1.00 62.78           C  
ATOM   4026  OG1 THR A 257      -8.819 -11.474 -27.696  1.00 56.78           O  
ATOM   4027  H   THR A 257      -6.787 -11.491 -26.046  1.00  0.00           H  
ATOM   4028  HA  THR A 257      -8.407 -13.732 -25.078  1.00  0.00           H  
ATOM   4029  HB  THR A 257      -9.916 -13.019 -27.062  1.00  0.00           H  
ATOM   4030  HG1 THR A 257      -8.559 -10.664 -27.251  1.00  0.00           H  
ATOM   4031 HG21 THR A 257     -10.433 -10.791 -25.824  1.00  0.00           H  
ATOM   4032 HG22 THR A 257     -10.352 -12.151 -24.761  1.00  0.00           H  
ATOM   4033 HG23 THR A 257      -9.066 -11.045 -24.822  1.00  0.00           H  
ATOM   4034  N   GLY A 258      -6.513 -14.044 -27.795  1.00 63.24           N  
ATOM   4035  CA  GLY A 258      -6.049 -14.963 -28.857  1.00 61.31           C  
ATOM   4036  C   GLY A 258      -6.374 -14.449 -30.231  1.00 59.96           C  
ATOM   4037  O   GLY A 258      -5.763 -14.954 -31.156  1.00 57.66           O  
ATOM   4038  H   GLY A 258      -5.921 -13.272 -27.524  1.00  0.00           H  
ATOM   4039  HA2 GLY A 258      -4.964 -15.063 -28.837  1.00  0.00           H  
ATOM   4040  HA3 GLY A 258      -6.467 -15.936 -28.597  1.00  0.00           H  
ATOM   4041  N   ILE A 259      -7.303 -13.593 -30.393  1.00 57.79           N  
ATOM   4042  CA  ILE A 259      -7.822 -13.164 -31.725  1.00 56.19           C  
ATOM   4043  C   ILE A 259      -7.251 -11.836 -32.217  1.00 55.71           C  
ATOM   4044  O   ILE A 259      -7.431 -10.874 -31.487  1.00 52.93           O  
ATOM   4045  CB  ILE A 259      -9.414 -12.978 -31.768  1.00 53.49           C  
ATOM   4046  CG1 ILE A 259     -10.197 -14.253 -31.281  1.00 56.32           C  
ATOM   4047  CG2 ILE A 259      -9.952 -12.463 -33.078  1.00 55.35           C  
ATOM   4048  CD1 ILE A 259     -11.414 -13.809 -30.434  1.00 55.92           C  
ATOM   4049  H   ILE A 259      -7.771 -13.293 -29.550  1.00  0.00           H  
ATOM   4050  HA  ILE A 259      -7.516 -13.988 -32.371  1.00  0.00           H  
ATOM   4051  HB  ILE A 259      -9.635 -12.303 -30.941  1.00  0.00           H  
ATOM   4052 HG12 ILE A 259     -10.418 -14.764 -32.218  1.00  0.00           H  
ATOM   4053 HG13 ILE A 259      -9.520 -14.937 -30.768  1.00  0.00           H  
ATOM   4054 HG21 ILE A 259      -9.761 -11.403 -33.245  1.00  0.00           H  
ATOM   4055 HG22 ILE A 259      -9.834 -13.012 -34.012  1.00  0.00           H  
ATOM   4056 HG23 ILE A 259     -11.041 -12.439 -33.081  1.00  0.00           H  
ATOM   4057 HD11 ILE A 259     -11.886 -12.893 -30.788  1.00  0.00           H  
ATOM   4058 HD12 ILE A 259     -12.208 -14.556 -30.440  1.00  0.00           H  
ATOM   4059 HD13 ILE A 259     -11.106 -13.530 -29.427  1.00  0.00           H  
ATOM   4060  N   ALA A 260      -6.669 -11.767 -33.411  1.00 56.41           N  
ATOM   4061  CA  ALA A 260      -6.034 -10.611 -33.989  1.00 56.39           C  
ATOM   4062  C   ALA A 260      -6.946  -9.471 -34.327  1.00 56.57           C  
ATOM   4063  O   ALA A 260      -8.109  -9.724 -34.587  1.00 58.96           O  
ATOM   4064  CB  ALA A 260      -5.199 -11.081 -35.138  1.00 56.97           C  
ATOM   4065  H   ALA A 260      -6.713 -12.530 -34.072  1.00  0.00           H  
ATOM   4066  HA  ALA A 260      -5.312 -10.188 -33.290  1.00  0.00           H  
ATOM   4067  HB1 ALA A 260      -4.759 -10.264 -35.711  1.00  0.00           H  
ATOM   4068  HB2 ALA A 260      -4.345 -11.622 -34.731  1.00  0.00           H  
ATOM   4069  HB3 ALA A 260      -5.652 -11.752 -35.868  1.00  0.00           H  
ATOM   4070  N   VAL A 261      -6.522  -8.236 -34.223  1.00 55.71           N  
ATOM   4071  CA  VAL A 261      -7.283  -7.034 -34.580  1.00 54.61           C  
ATOM   4072  C   VAL A 261      -7.971  -7.200 -35.982  1.00 52.23           C  
ATOM   4073  O   VAL A 261      -9.157  -6.907 -36.084  1.00 56.79           O  
ATOM   4074  CB  VAL A 261      -6.466  -5.700 -34.606  1.00 54.03           C  
ATOM   4075  CG1 VAL A 261      -7.075  -4.506 -35.365  1.00 57.94           C  
ATOM   4076  CG2 VAL A 261      -6.071  -5.282 -33.149  1.00 55.34           C  
ATOM   4077  H   VAL A 261      -5.604  -7.958 -33.906  1.00  0.00           H  
ATOM   4078  HA  VAL A 261      -8.060  -6.895 -33.828  1.00  0.00           H  
ATOM   4079  HB  VAL A 261      -5.563  -5.973 -35.151  1.00  0.00           H  
ATOM   4080 HG11 VAL A 261      -8.016  -4.360 -34.835  1.00  0.00           H  
ATOM   4081 HG12 VAL A 261      -6.502  -3.579 -35.322  1.00  0.00           H  
ATOM   4082 HG13 VAL A 261      -7.257  -4.661 -36.428  1.00  0.00           H  
ATOM   4083 HG21 VAL A 261      -6.881  -5.239 -32.421  1.00  0.00           H  
ATOM   4084 HG22 VAL A 261      -5.397  -6.025 -32.723  1.00  0.00           H  
ATOM   4085 HG23 VAL A 261      -5.610  -4.295 -33.094  1.00  0.00           H  
ATOM   4086  N   LEU A 262      -7.113  -7.617 -36.963  1.00 55.72           N  
ATOM   4087  CA  LEU A 262      -7.511  -7.651 -38.410  1.00 57.12           C  
ATOM   4088  C   LEU A 262      -8.614  -8.688 -38.592  1.00 56.08           C  
ATOM   4089  O   LEU A 262      -9.366  -8.621 -39.574  1.00 52.87           O  
ATOM   4090  CB  LEU A 262      -6.332  -7.907 -39.320  1.00 56.97           C  
ATOM   4091  CG  LEU A 262      -5.381  -6.751 -39.424  1.00 57.71           C  
ATOM   4092  CD1 LEU A 262      -4.064  -7.010 -40.180  1.00 56.27           C  
ATOM   4093  CD2 LEU A 262      -6.080  -5.614 -40.167  1.00 59.21           C  
ATOM   4094  H   LEU A 262      -6.229  -8.059 -36.751  1.00  0.00           H  
ATOM   4095  HA  LEU A 262      -8.020  -6.688 -38.468  1.00  0.00           H  
ATOM   4096  HB2 LEU A 262      -5.768  -8.725 -38.871  1.00  0.00           H  
ATOM   4097  HB3 LEU A 262      -6.724  -8.190 -40.296  1.00  0.00           H  
ATOM   4098  HG  LEU A 262      -5.212  -6.372 -38.417  1.00  0.00           H  
ATOM   4099 HD11 LEU A 262      -3.743  -8.040 -40.026  1.00  0.00           H  
ATOM   4100 HD12 LEU A 262      -4.103  -6.909 -41.265  1.00  0.00           H  
ATOM   4101 HD13 LEU A 262      -3.250  -6.334 -39.919  1.00  0.00           H  
ATOM   4102 HD21 LEU A 262      -5.381  -5.285 -40.936  1.00  0.00           H  
ATOM   4103 HD22 LEU A 262      -6.947  -5.931 -40.746  1.00  0.00           H  
ATOM   4104 HD23 LEU A 262      -6.480  -4.860 -39.488  1.00  0.00           H  
ATOM   4105  N   ASP A 263      -8.746  -9.697 -37.732  1.00 55.28           N  
ATOM   4106  CA  ASP A 263      -9.731 -10.762 -37.819  1.00 55.64           C  
ATOM   4107  C   ASP A 263     -11.056 -10.260 -37.257  1.00 55.59           C  
ATOM   4108  O   ASP A 263     -12.125 -10.685 -37.717  1.00 58.64           O  
ATOM   4109  CB  ASP A 263      -9.313 -12.053 -37.044  1.00 56.38           C  
ATOM   4110  CG  ASP A 263      -8.176 -12.822 -37.637  1.00 55.21           C  
ATOM   4111  OD1 ASP A 263      -7.956 -13.988 -37.143  1.00 51.70           O  
ATOM   4112  OD2 ASP A 263      -7.589 -12.393 -38.652  1.00 55.34           O1-
ATOM   4113  H   ASP A 263      -8.103  -9.843 -36.968  1.00  0.00           H  
ATOM   4114  HA  ASP A 263      -9.975 -11.063 -38.838  1.00  0.00           H  
ATOM   4115  HB2 ASP A 263      -9.029 -11.729 -36.043  1.00  0.00           H  
ATOM   4116  HB3 ASP A 263     -10.157 -12.696 -36.792  1.00  0.00           H  
ATOM   4117  N   MET A 264     -10.966  -9.264 -36.315  1.00 58.12           N  
ATOM   4118  CA  MET A 264     -12.196  -8.600 -35.725  1.00 57.03           C  
ATOM   4119  C   MET A 264     -12.720  -7.567 -36.782  1.00 57.22           C  
ATOM   4120  O   MET A 264     -13.863  -7.359 -36.995  1.00 62.52           O  
ATOM   4121  CB  MET A 264     -11.936  -8.004 -34.273  1.00 58.00           C  
ATOM   4122  CG  MET A 264     -13.240  -7.840 -33.314  1.00 58.75           C  
ATOM   4123  SD  MET A 264     -14.049  -9.310 -32.797  1.00 57.80           S  
ATOM   4124  CE  MET A 264     -13.014  -9.869 -31.476  1.00 56.60           C  
ATOM   4125  H   MET A 264     -10.047  -8.889 -36.132  1.00  0.00           H  
ATOM   4126  HA  MET A 264     -12.990  -9.329 -35.563  1.00  0.00           H  
ATOM   4127  HB2 MET A 264     -11.298  -8.611 -33.631  1.00  0.00           H  
ATOM   4128  HB3 MET A 264     -11.447  -7.054 -34.490  1.00  0.00           H  
ATOM   4129  HG2 MET A 264     -13.031  -7.099 -32.542  1.00  0.00           H  
ATOM   4130  HG3 MET A 264     -13.985  -7.390 -33.970  1.00  0.00           H  
ATOM   4131  HE1 MET A 264     -12.090 -10.244 -31.918  1.00  0.00           H  
ATOM   4132  HE2 MET A 264     -12.825  -9.058 -30.773  1.00  0.00           H  
ATOM   4133  HE3 MET A 264     -13.407 -10.680 -30.863  1.00  0.00           H  
ATOM   4134  N   CYS A 265     -11.762  -6.919 -37.499  1.00 54.65           N  
ATOM   4135  CA  CYS A 265     -11.965  -6.013 -38.601  1.00 61.19           C  
ATOM   4136  C   CYS A 265     -12.677  -6.713 -39.746  1.00 54.21           C  
ATOM   4137  O   CYS A 265     -13.629  -6.136 -40.300  1.00 56.02           O  
ATOM   4138  CB  CYS A 265     -10.680  -5.269 -39.087  1.00 67.24           C  
ATOM   4139  SG  CYS A 265      -9.994  -4.247 -37.838  1.00 65.08           S  
ATOM   4140  H   CYS A 265     -10.794  -7.082 -37.260  1.00  0.00           H  
ATOM   4141  HA  CYS A 265     -12.625  -5.215 -38.261  1.00  0.00           H  
ATOM   4142  HB2 CYS A 265      -9.952  -5.902 -39.595  1.00  0.00           H  
ATOM   4143  HB3 CYS A 265     -11.045  -4.601 -39.867  1.00  0.00           H  
ATOM   4144  HG  CYS A 265      -9.884  -5.200 -36.908  1.00  0.00           H  
ATOM   4145  N   ALA A 266     -12.186  -7.941 -40.007  1.00 55.85           N  
ATOM   4146  CA  ALA A 266     -12.738  -8.918 -40.964  1.00 61.97           C  
ATOM   4147  C   ALA A 266     -14.244  -9.308 -40.514  1.00 61.56           C  
ATOM   4148  O   ALA A 266     -15.118  -9.344 -41.389  1.00 55.58           O  
ATOM   4149  CB  ALA A 266     -11.772 -10.086 -41.101  1.00 62.39           C  
ATOM   4150  H   ALA A 266     -11.361  -8.258 -39.519  1.00  0.00           H  
ATOM   4151  HA  ALA A 266     -12.869  -8.351 -41.886  1.00  0.00           H  
ATOM   4152  HB1 ALA A 266     -11.549 -10.639 -40.188  1.00  0.00           H  
ATOM   4153  HB2 ALA A 266     -12.262 -10.795 -41.769  1.00  0.00           H  
ATOM   4154  HB3 ALA A 266     -10.866  -9.735 -41.593  1.00  0.00           H  
ATOM   4155  N   SER A 267     -14.428  -9.555 -39.247  1.00 61.49           N  
ATOM   4156  CA  SER A 267     -15.664  -9.875 -38.664  1.00 61.84           C  
ATOM   4157  C   SER A 267     -16.597  -8.729 -38.627  1.00 60.52           C  
ATOM   4158  O   SER A 267     -17.692  -8.922 -39.097  1.00 64.51           O  
ATOM   4159  CB  SER A 267     -15.354 -10.319 -37.197  1.00 59.25           C  
ATOM   4160  OG  SER A 267     -14.649 -11.534 -37.360  1.00 59.79           O  
ATOM   4161  H   SER A 267     -13.604  -9.618 -38.666  1.00  0.00           H  
ATOM   4162  HA  SER A 267     -16.134 -10.721 -39.165  1.00  0.00           H  
ATOM   4163  HB2 SER A 267     -14.732  -9.668 -36.582  1.00  0.00           H  
ATOM   4164  HB3 SER A 267     -16.235 -10.587 -36.613  1.00  0.00           H  
ATOM   4165  HG  SER A 267     -13.799 -11.387 -37.783  1.00  0.00           H  
ATOM   4166  N   LEU A 268     -16.106  -7.492 -38.338  1.00 53.91           N  
ATOM   4167  CA  LEU A 268     -16.797  -6.213 -38.451  1.00 54.60           C  
ATOM   4168  C   LEU A 268     -17.274  -5.890 -39.861  1.00 54.73           C  
ATOM   4169  O   LEU A 268     -18.340  -5.284 -39.919  1.00 54.19           O  
ATOM   4170  CB  LEU A 268     -16.074  -5.037 -37.858  1.00 54.16           C  
ATOM   4171  CG  LEU A 268     -16.906  -3.761 -37.536  1.00 55.02           C  
ATOM   4172  CD1 LEU A 268     -18.206  -4.014 -36.720  1.00 57.03           C  
ATOM   4173  CD2 LEU A 268     -16.069  -2.754 -36.735  1.00 56.35           C  
ATOM   4174  H   LEU A 268     -15.155  -7.442 -38.001  1.00  0.00           H  
ATOM   4175  HA  LEU A 268     -17.708  -6.338 -37.866  1.00  0.00           H  
ATOM   4176  HB2 LEU A 268     -15.501  -5.161 -36.939  1.00  0.00           H  
ATOM   4177  HB3 LEU A 268     -15.301  -4.718 -38.558  1.00  0.00           H  
ATOM   4178  HG  LEU A 268     -17.182  -3.261 -38.464  1.00  0.00           H  
ATOM   4179 HD11 LEU A 268     -18.135  -4.873 -36.051  1.00  0.00           H  
ATOM   4180 HD12 LEU A 268     -18.442  -3.114 -36.152  1.00  0.00           H  
ATOM   4181 HD13 LEU A 268     -18.977  -4.210 -37.465  1.00  0.00           H  
ATOM   4182 HD21 LEU A 268     -14.996  -2.817 -36.915  1.00  0.00           H  
ATOM   4183 HD22 LEU A 268     -16.355  -1.753 -37.058  1.00  0.00           H  
ATOM   4184 HD23 LEU A 268     -16.215  -2.742 -35.655  1.00  0.00           H  
ATOM   4185  N   LYS A 269     -16.491  -6.218 -40.969  1.00 56.95           N  
ATOM   4186  CA  LYS A 269     -16.774  -5.931 -42.386  1.00 57.41           C  
ATOM   4187  C   LYS A 269     -18.011  -6.731 -42.883  1.00 54.35           C  
ATOM   4188  O   LYS A 269     -18.743  -6.198 -43.691  1.00 52.61           O  
ATOM   4189  CB  LYS A 269     -15.549  -6.248 -43.235  1.00 60.42           C  
ATOM   4190  CG  LYS A 269     -15.633  -5.777 -44.791  1.00 60.87           C  
ATOM   4191  CD  LYS A 269     -14.280  -5.934 -45.550  1.00 63.09           C  
ATOM   4192  CE  LYS A 269     -14.412  -5.763 -47.092  1.00 65.61           C  
ATOM   4193  NZ  LYS A 269     -14.117  -7.045 -47.827  1.00 68.84           N1+
ATOM   4194  H   LYS A 269     -15.639  -6.716 -40.752  1.00  0.00           H  
ATOM   4195  HA  LYS A 269     -16.902  -4.849 -42.339  1.00  0.00           H  
ATOM   4196  HB2 LYS A 269     -14.684  -5.910 -42.665  1.00  0.00           H  
ATOM   4197  HB3 LYS A 269     -15.415  -7.327 -43.150  1.00  0.00           H  
ATOM   4198  HG2 LYS A 269     -16.290  -6.549 -45.191  1.00  0.00           H  
ATOM   4199  HG3 LYS A 269     -16.085  -4.793 -44.918  1.00  0.00           H  
ATOM   4200  HD2 LYS A 269     -13.551  -5.232 -45.147  1.00  0.00           H  
ATOM   4201  HD3 LYS A 269     -13.839  -6.905 -45.322  1.00  0.00           H  
ATOM   4202  HE2 LYS A 269     -15.400  -5.382 -47.349  1.00  0.00           H  
ATOM   4203  HE3 LYS A 269     -13.672  -5.036 -47.427  1.00  0.00           H  
ATOM   4204  HZ1 LYS A 269     -13.164  -7.173 -47.520  1.00  0.00           H  
ATOM   4205  HZ2 LYS A 269     -14.638  -7.827 -47.457  1.00  0.00           H  
ATOM   4206  HZ3 LYS A 269     -14.318  -6.942 -48.812  1.00  0.00           H  
ATOM   4207  N   GLU A 270     -18.111  -8.036 -42.658  1.00 56.80           N  
ATOM   4208  CA  GLU A 270     -19.299  -8.844 -42.923  1.00 61.79           C  
ATOM   4209  C   GLU A 270     -20.430  -8.421 -41.970  1.00 64.23           C  
ATOM   4210  O   GLU A 270     -21.529  -8.367 -42.493  1.00 69.99           O  
ATOM   4211  CB  GLU A 270     -19.001 -10.358 -42.734  1.00 65.93           C  
ATOM   4212  CG  GLU A 270     -17.919 -10.980 -43.647  1.00 69.08           C  
ATOM   4213  CD  GLU A 270     -18.123 -10.647 -45.136  1.00 75.41           C  
ATOM   4214  OE1 GLU A 270     -17.471  -9.733 -45.614  1.00 81.13           O  
ATOM   4215  OE2 GLU A 270     -18.947 -11.285 -45.824  1.00 71.29           O1-
ATOM   4216  H   GLU A 270     -17.396  -8.491 -42.108  1.00  0.00           H  
ATOM   4217  HA  GLU A 270     -19.713  -8.727 -43.924  1.00  0.00           H  
ATOM   4218  HB2 GLU A 270     -18.772 -10.673 -41.715  1.00  0.00           H  
ATOM   4219  HB3 GLU A 270     -19.966 -10.844 -42.873  1.00  0.00           H  
ATOM   4220  HG2 GLU A 270     -16.978 -10.627 -43.224  1.00  0.00           H  
ATOM   4221  HG3 GLU A 270     -17.952 -12.066 -43.564  1.00  0.00           H  
ATOM   4222  N   LEU A 271     -20.207  -7.896 -40.768  1.00 63.32           N  
ATOM   4223  CA  LEU A 271     -21.216  -7.569 -39.777  1.00 61.51           C  
ATOM   4224  C   LEU A 271     -21.924  -6.315 -40.298  1.00 54.32           C  
ATOM   4225  O   LEU A 271     -23.141  -6.236 -40.372  1.00 51.56           O  
ATOM   4226  CB  LEU A 271     -20.775  -7.350 -38.342  1.00 60.95           C  
ATOM   4227  CG  LEU A 271     -21.841  -7.255 -37.224  1.00 61.63           C  
ATOM   4228  CD1 LEU A 271     -22.691  -8.556 -37.105  1.00 63.31           C  
ATOM   4229  CD2 LEU A 271     -21.302  -6.816 -35.840  1.00 61.63           C  
ATOM   4230  H   LEU A 271     -19.294  -7.717 -40.375  1.00  0.00           H  
ATOM   4231  HA  LEU A 271     -21.998  -8.324 -39.703  1.00  0.00           H  
ATOM   4232  HB2 LEU A 271     -20.034  -8.132 -38.179  1.00  0.00           H  
ATOM   4233  HB3 LEU A 271     -20.171  -6.449 -38.236  1.00  0.00           H  
ATOM   4234  HG  LEU A 271     -22.540  -6.495 -37.573  1.00  0.00           H  
ATOM   4235 HD11 LEU A 271     -22.372  -9.309 -37.826  1.00  0.00           H  
ATOM   4236 HD12 LEU A 271     -22.564  -9.067 -36.151  1.00  0.00           H  
ATOM   4237 HD13 LEU A 271     -23.762  -8.434 -37.263  1.00  0.00           H  
ATOM   4238 HD21 LEU A 271     -20.962  -7.586 -35.148  1.00  0.00           H  
ATOM   4239 HD22 LEU A 271     -20.471  -6.115 -35.921  1.00  0.00           H  
ATOM   4240 HD23 LEU A 271     -22.090  -6.269 -35.322  1.00  0.00           H  
ATOM   4241  N   LEU A 272     -21.136  -5.302 -40.666  1.00 57.06           N  
ATOM   4242  CA  LEU A 272     -21.675  -4.065 -41.276  1.00 55.77           C  
ATOM   4243  C   LEU A 272     -22.460  -4.284 -42.609  1.00 54.90           C  
ATOM   4244  O   LEU A 272     -23.342  -3.458 -42.899  1.00 60.64           O  
ATOM   4245  CB  LEU A 272     -20.537  -3.084 -41.661  1.00 56.59           C  
ATOM   4246  CG  LEU A 272     -19.974  -2.284 -40.489  1.00 58.94           C  
ATOM   4247  CD1 LEU A 272     -18.567  -1.814 -40.843  1.00 61.21           C  
ATOM   4248  CD2 LEU A 272     -20.954  -1.091 -40.057  1.00 60.36           C  
ATOM   4249  H   LEU A 272     -20.126  -5.295 -40.641  1.00  0.00           H  
ATOM   4250  HA  LEU A 272     -22.335  -3.432 -40.683  1.00  0.00           H  
ATOM   4251  HB2 LEU A 272     -19.748  -3.571 -42.234  1.00  0.00           H  
ATOM   4252  HB3 LEU A 272     -20.933  -2.419 -42.429  1.00  0.00           H  
ATOM   4253  HG  LEU A 272     -19.861  -3.037 -39.709  1.00  0.00           H  
ATOM   4254 HD11 LEU A 272     -17.997  -2.630 -41.287  1.00  0.00           H  
ATOM   4255 HD12 LEU A 272     -18.525  -0.929 -41.478  1.00  0.00           H  
ATOM   4256 HD13 LEU A 272     -17.955  -1.680 -39.951  1.00  0.00           H  
ATOM   4257 HD21 LEU A 272     -21.917  -1.091 -40.568  1.00  0.00           H  
ATOM   4258 HD22 LEU A 272     -21.162  -1.141 -38.989  1.00  0.00           H  
ATOM   4259 HD23 LEU A 272     -20.445  -0.141 -40.224  1.00  0.00           H  
ATOM   4260  N   GLN A 273     -22.122  -5.357 -43.387  1.00 56.16           N  
ATOM   4261  CA  GLN A 273     -22.668  -5.575 -44.733  1.00 58.85           C  
ATOM   4262  C   GLN A 273     -24.030  -6.370 -44.648  1.00 57.72           C  
ATOM   4263  O   GLN A 273     -24.999  -5.920 -45.290  1.00 58.00           O  
ATOM   4264  CB  GLN A 273     -21.706  -6.160 -45.760  1.00 59.66           C  
ATOM   4265  CG  GLN A 273     -20.689  -5.206 -46.244  1.00 61.16           C  
ATOM   4266  CD  GLN A 273     -19.557  -5.681 -47.187  1.00 61.74           C  
ATOM   4267  NE2 GLN A 273     -19.348  -7.007 -47.254  1.00 60.41           N  
ATOM   4268  OE1 GLN A 273     -18.848  -4.814 -47.593  1.00 67.63           O  
ATOM   4269  H   GLN A 273     -21.287  -5.865 -43.131  1.00  0.00           H  
ATOM   4270  HA  GLN A 273     -23.034  -4.608 -45.080  1.00  0.00           H  
ATOM   4271  HB2 GLN A 273     -21.276  -7.050 -45.300  1.00  0.00           H  
ATOM   4272  HB3 GLN A 273     -22.278  -6.503 -46.621  1.00  0.00           H  
ATOM   4273  HG2 GLN A 273     -21.237  -4.419 -46.762  1.00  0.00           H  
ATOM   4274  HG3 GLN A 273     -20.170  -4.740 -45.407  1.00  0.00           H  
ATOM   4275 HE21 GLN A 273     -20.046  -7.662 -46.934  1.00  0.00           H  
ATOM   4276 HE22 GLN A 273     -18.761  -7.244 -48.041  1.00  0.00           H  
ATOM   4277  N   ASN A 274     -24.060  -7.405 -43.826  1.00 59.31           N  
ATOM   4278  CA  ASN A 274     -25.171  -8.299 -43.541  1.00 58.01           C  
ATOM   4279  C   ASN A 274     -26.215  -7.662 -42.630  1.00 57.12           C  
ATOM   4280  O   ASN A 274     -27.429  -7.905 -42.771  1.00 56.79           O  
ATOM   4281  CB  ASN A 274     -24.737  -9.562 -42.818  1.00 58.85           C  
ATOM   4282  CG  ASN A 274     -23.730 -10.488 -43.588  1.00 56.46           C  
ATOM   4283  ND2 ASN A 274     -22.701 -11.158 -42.991  1.00 47.71           N  
ATOM   4284  OD1 ASN A 274     -23.993 -10.604 -44.767  1.00 59.23           O  
ATOM   4285  H   ASN A 274     -23.138  -7.678 -43.518  1.00  0.00           H  
ATOM   4286  HA  ASN A 274     -25.857  -8.508 -44.361  1.00  0.00           H  
ATOM   4287  HB2 ASN A 274     -24.372  -9.362 -41.811  1.00  0.00           H  
ATOM   4288  HB3 ASN A 274     -25.642 -10.151 -42.667  1.00  0.00           H  
ATOM   4289 HD21 ASN A 274     -22.389 -11.217 -42.032  1.00  0.00           H  
ATOM   4290 HD22 ASN A 274     -22.247 -11.804 -43.622  1.00  0.00           H  
ATOM   4291  N   GLY A 275     -25.791  -6.793 -41.718  1.00 57.27           N  
ATOM   4292  CA  GLY A 275     -26.654  -6.213 -40.663  1.00 56.68           C  
ATOM   4293  C   GLY A 275     -26.452  -7.144 -39.417  1.00 58.59           C  
ATOM   4294  O   GLY A 275     -25.921  -8.253 -39.408  1.00 60.08           O  
ATOM   4295  H   GLY A 275     -24.799  -6.759 -41.531  1.00  0.00           H  
ATOM   4296  HA2 GLY A 275     -26.358  -5.175 -40.510  1.00  0.00           H  
ATOM   4297  HA3 GLY A 275     -27.698  -6.331 -40.952  1.00  0.00           H  
ATOM   4298  N   MET A 276     -27.152  -6.799 -38.355  1.00 61.67           N  
ATOM   4299  CA  MET A 276     -27.233  -7.677 -37.167  1.00 64.71           C  
ATOM   4300  C   MET A 276     -28.409  -8.678 -37.182  1.00 62.91           C  
ATOM   4301  O   MET A 276     -28.188  -9.823 -36.758  1.00 64.45           O  
ATOM   4302  CB  MET A 276     -27.345  -6.816 -35.887  1.00 68.68           C  
ATOM   4303  CG  MET A 276     -26.024  -6.060 -35.668  1.00 70.31           C  
ATOM   4304  SD  MET A 276     -24.898  -6.962 -34.587  1.00 72.14           S  
ATOM   4305  CE  MET A 276     -25.615  -6.771 -32.981  1.00 73.55           C  
ATOM   4306  H   MET A 276     -27.689  -5.943 -38.367  1.00  0.00           H  
ATOM   4307  HA  MET A 276     -26.376  -8.344 -37.078  1.00  0.00           H  
ATOM   4308  HB2 MET A 276     -28.109  -6.041 -35.956  1.00  0.00           H  
ATOM   4309  HB3 MET A 276     -27.568  -7.379 -34.981  1.00  0.00           H  
ATOM   4310  HG2 MET A 276     -25.507  -5.755 -36.578  1.00  0.00           H  
ATOM   4311  HG3 MET A 276     -26.185  -5.080 -35.220  1.00  0.00           H  
ATOM   4312  HE1 MET A 276     -25.976  -5.759 -32.797  1.00  0.00           H  
ATOM   4313  HE2 MET A 276     -26.468  -7.448 -32.935  1.00  0.00           H  
ATOM   4314  HE3 MET A 276     -24.923  -7.056 -32.188  1.00  0.00           H  
ATOM   4315  N   ASN A 277     -29.546  -8.211 -37.722  1.00 60.71           N  
ATOM   4316  CA  ASN A 277     -30.770  -8.926 -38.066  1.00 60.50           C  
ATOM   4317  C   ASN A 277     -31.425  -9.633 -36.873  1.00 61.76           C  
ATOM   4318  O   ASN A 277     -31.848 -10.799 -36.956  1.00 61.85           O  
ATOM   4319  CB  ASN A 277     -30.643  -9.815 -39.398  1.00 61.35           C  
ATOM   4320  CG  ASN A 277     -30.227  -8.965 -40.590  1.00 61.63           C  
ATOM   4321  ND2 ASN A 277     -29.267  -9.585 -41.315  1.00 62.70           N  
ATOM   4322  OD1 ASN A 277     -30.619  -7.817 -40.880  1.00 60.82           O  
ATOM   4323  H   ASN A 277     -29.647  -7.216 -37.863  1.00  0.00           H  
ATOM   4324  HA  ASN A 277     -31.409  -8.069 -38.280  1.00  0.00           H  
ATOM   4325  HB2 ASN A 277     -30.038 -10.692 -39.168  1.00  0.00           H  
ATOM   4326  HB3 ASN A 277     -31.649 -10.219 -39.506  1.00  0.00           H  
ATOM   4327 HD21 ASN A 277     -29.021 -10.540 -41.097  1.00  0.00           H  
ATOM   4328 HD22 ASN A 277     -28.826  -9.098 -42.082  1.00  0.00           H  
ATOM   4329  N   GLY A 278     -31.532  -8.888 -35.789  1.00 65.81           N  
ATOM   4330  CA  GLY A 278     -32.318  -9.185 -34.658  1.00 64.29           C  
ATOM   4331  C   GLY A 278     -31.628 -10.135 -33.600  1.00 63.76           C  
ATOM   4332  O   GLY A 278     -32.073 -10.140 -32.444  1.00 68.89           O  
ATOM   4333  H   GLY A 278     -31.093  -7.980 -35.837  1.00  0.00           H  
ATOM   4334  HA2 GLY A 278     -32.606  -8.275 -34.131  1.00  0.00           H  
ATOM   4335  HA3 GLY A 278     -33.273  -9.688 -34.810  1.00  0.00           H  
ATOM   4336  N   ARG A 279     -30.483 -10.764 -34.011  1.00 58.80           N  
ATOM   4337  CA  ARG A 279     -29.367 -11.225 -33.123  1.00 59.14           C  
ATOM   4338  C   ARG A 279     -28.792 -10.080 -32.370  1.00 55.87           C  
ATOM   4339  O   ARG A 279     -28.699  -8.934 -32.854  1.00 53.95           O  
ATOM   4340  CB  ARG A 279     -28.203 -11.932 -33.894  1.00 62.34           C  
ATOM   4341  CG  ARG A 279     -28.726 -13.153 -34.698  1.00 70.79           C  
ATOM   4342  CD  ARG A 279     -27.605 -14.105 -35.172  1.00 76.51           C  
ATOM   4343  NE  ARG A 279     -27.025 -14.991 -34.113  1.00 84.66           N  
ATOM   4344  CZ  ARG A 279     -26.321 -16.104 -34.269  1.00 83.56           C  
ATOM   4345  NH1 ARG A 279     -26.062 -16.845 -33.191  1.00 82.50           N1+
ATOM   4346  NH2 ARG A 279     -26.037 -16.536 -35.495  1.00 85.84           N1+
ATOM   4347  H   ARG A 279     -30.287 -10.725 -35.002  1.00  0.00           H  
ATOM   4348  HA  ARG A 279     -29.830 -11.900 -32.404  1.00  0.00           H  
ATOM   4349  HB2 ARG A 279     -27.713 -11.265 -34.604  1.00  0.00           H  
ATOM   4350  HB3 ARG A 279     -27.461 -12.306 -33.188  1.00  0.00           H  
ATOM   4351  HG2 ARG A 279     -29.353 -13.699 -33.993  1.00  0.00           H  
ATOM   4352  HG3 ARG A 279     -29.391 -13.026 -35.552  1.00  0.00           H  
ATOM   4353  HD2 ARG A 279     -28.131 -14.593 -35.993  1.00  0.00           H  
ATOM   4354  HD3 ARG A 279     -26.867 -13.431 -35.608  1.00  0.00           H  
ATOM   4355  HE  ARG A 279     -27.145 -14.707 -33.152  1.00  0.00           H  
ATOM   4356 HH11 ARG A 279     -26.261 -16.500 -32.263  1.00  0.00           H  
ATOM   4357 HH12 ARG A 279     -25.637 -17.746 -33.360  1.00  0.00           H  
ATOM   4358 HH21 ARG A 279     -26.262 -15.942 -36.280  1.00  0.00           H  
ATOM   4359 HH22 ARG A 279     -25.542 -17.414 -35.555  1.00  0.00           H  
ATOM   4360  N   THR A 280     -28.207 -10.418 -31.165  1.00 52.17           N  
ATOM   4361  CA  THR A 280     -27.673  -9.486 -30.234  1.00 50.81           C  
ATOM   4362  C   THR A 280     -26.214  -9.901 -29.880  1.00 49.78           C  
ATOM   4363  O   THR A 280     -25.802 -11.052 -29.847  1.00 50.45           O  
ATOM   4364  CB  THR A 280     -28.518  -9.517 -28.896  1.00 53.08           C  
ATOM   4365  CG2 THR A 280     -29.984  -9.370 -29.124  1.00 54.26           C  
ATOM   4366  OG1 THR A 280     -28.358 -10.664 -28.074  1.00 53.17           O  
ATOM   4367  H   THR A 280     -28.173 -11.333 -30.740  1.00  0.00           H  
ATOM   4368  HA  THR A 280     -27.585  -8.501 -30.691  1.00  0.00           H  
ATOM   4369  HB  THR A 280     -28.282  -8.694 -28.221  1.00  0.00           H  
ATOM   4370  HG1 THR A 280     -27.655 -10.460 -27.452  1.00  0.00           H  
ATOM   4371 HG21 THR A 280     -30.278  -8.501 -29.711  1.00  0.00           H  
ATOM   4372 HG22 THR A 280     -30.278 -10.212 -29.750  1.00  0.00           H  
ATOM   4373 HG23 THR A 280     -30.499  -9.560 -28.182  1.00  0.00           H  
ATOM   4374  N   ILE A 281     -25.453  -8.812 -29.480  1.00 49.72           N  
ATOM   4375  CA  ILE A 281     -24.121  -8.741 -28.848  1.00 48.68           C  
ATOM   4376  C   ILE A 281     -24.334  -7.836 -27.619  1.00 48.98           C  
ATOM   4377  O   ILE A 281     -24.890  -6.772 -27.790  1.00 54.61           O  
ATOM   4378  CB  ILE A 281     -23.080  -8.169 -29.860  1.00 51.08           C  
ATOM   4379  CG1 ILE A 281     -23.066  -9.051 -31.142  1.00 51.55           C  
ATOM   4380  CG2 ILE A 281     -21.604  -7.957 -29.350  1.00 51.30           C  
ATOM   4381  CD1 ILE A 281     -22.243  -8.598 -32.355  1.00 53.95           C  
ATOM   4382  H   ILE A 281     -25.810  -7.917 -29.782  1.00  0.00           H  
ATOM   4383  HA  ILE A 281     -23.774  -9.740 -28.582  1.00  0.00           H  
ATOM   4384  HB  ILE A 281     -23.267  -7.127 -30.121  1.00  0.00           H  
ATOM   4385 HG12 ILE A 281     -22.799 -10.040 -30.770  1.00  0.00           H  
ATOM   4386 HG13 ILE A 281     -24.079  -9.182 -31.522  1.00  0.00           H  
ATOM   4387 HG21 ILE A 281     -21.082  -7.459 -30.168  1.00  0.00           H  
ATOM   4388 HG22 ILE A 281     -21.736  -7.134 -28.648  1.00  0.00           H  
ATOM   4389 HG23 ILE A 281     -21.060  -8.818 -28.961  1.00  0.00           H  
ATOM   4390 HD11 ILE A 281     -22.383  -7.530 -32.521  1.00  0.00           H  
ATOM   4391 HD12 ILE A 281     -21.168  -8.719 -32.222  1.00  0.00           H  
ATOM   4392 HD13 ILE A 281     -22.463  -9.233 -33.214  1.00  0.00           H  
ATOM   4393  N   LEU A 282     -23.930  -8.295 -26.442  1.00 54.20           N  
ATOM   4394  CA  LEU A 282     -23.991  -7.671 -25.119  1.00 54.43           C  
ATOM   4395  C   LEU A 282     -25.367  -6.995 -24.822  1.00 53.91           C  
ATOM   4396  O   LEU A 282     -25.511  -5.987 -24.182  1.00 56.78           O  
ATOM   4397  CB  LEU A 282     -22.923  -6.543 -25.106  1.00 58.44           C  
ATOM   4398  CG  LEU A 282     -21.404  -7.046 -25.072  1.00 60.62           C  
ATOM   4399  CD1 LEU A 282     -20.410  -5.876 -24.980  1.00 61.09           C  
ATOM   4400  CD2 LEU A 282     -21.015  -8.116 -24.009  1.00 61.91           C  
ATOM   4401  H   LEU A 282     -23.347  -9.119 -26.411  1.00  0.00           H  
ATOM   4402  HA  LEU A 282     -23.724  -8.353 -24.311  1.00  0.00           H  
ATOM   4403  HB2 LEU A 282     -23.134  -5.829 -25.902  1.00  0.00           H  
ATOM   4404  HB3 LEU A 282     -22.937  -6.003 -24.159  1.00  0.00           H  
ATOM   4405  HG  LEU A 282     -21.241  -7.432 -26.078  1.00  0.00           H  
ATOM   4406 HD11 LEU A 282     -20.190  -5.419 -25.944  1.00  0.00           H  
ATOM   4407 HD12 LEU A 282     -20.671  -5.008 -24.376  1.00  0.00           H  
ATOM   4408 HD13 LEU A 282     -19.446  -6.151 -24.554  1.00  0.00           H  
ATOM   4409 HD21 LEU A 282     -21.169  -9.151 -24.315  1.00  0.00           H  
ATOM   4410 HD22 LEU A 282     -19.963  -8.053 -23.731  1.00  0.00           H  
ATOM   4411 HD23 LEU A 282     -21.737  -7.969 -23.207  1.00  0.00           H  
ATOM   4412  N   GLY A 283     -26.443  -7.655 -25.358  1.00 54.81           N  
ATOM   4413  CA  GLY A 283     -27.836  -7.287 -25.019  1.00 58.77           C  
ATOM   4414  C   GLY A 283     -28.325  -6.206 -25.998  1.00 57.56           C  
ATOM   4415  O   GLY A 283     -29.453  -5.685 -25.915  1.00 56.44           O  
ATOM   4416  H   GLY A 283     -26.154  -8.540 -25.749  1.00  0.00           H  
ATOM   4417  HA2 GLY A 283     -28.402  -8.205 -25.178  1.00  0.00           H  
ATOM   4418  HA3 GLY A 283     -27.968  -6.884 -24.015  1.00  0.00           H  
ATOM   4419  N   SER A 284     -27.447  -5.861 -27.025  1.00 60.39           N  
ATOM   4420  CA  SER A 284     -27.723  -4.726 -27.968  1.00 59.02           C  
ATOM   4421  C   SER A 284     -27.743  -5.352 -29.376  1.00 54.22           C  
ATOM   4422  O   SER A 284     -27.024  -6.367 -29.563  1.00 54.22           O  
ATOM   4423  CB  SER A 284     -26.641  -3.737 -27.814  1.00 60.21           C  
ATOM   4424  OG  SER A 284     -26.762  -2.547 -28.561  1.00 63.45           O  
ATOM   4425  H   SER A 284     -26.546  -6.316 -27.037  1.00  0.00           H  
ATOM   4426  HA  SER A 284     -28.763  -4.416 -27.863  1.00  0.00           H  
ATOM   4427  HB2 SER A 284     -26.677  -3.415 -26.773  1.00  0.00           H  
ATOM   4428  HB3 SER A 284     -25.726  -4.325 -27.872  1.00  0.00           H  
ATOM   4429  HG  SER A 284     -26.457  -1.841 -27.986  1.00  0.00           H  
ATOM   4430  N   ALA A 285     -28.635  -4.879 -30.249  1.00 53.09           N  
ATOM   4431  CA  ALA A 285     -28.662  -5.145 -31.658  1.00 54.29           C  
ATOM   4432  C   ALA A 285     -27.905  -4.011 -32.405  1.00 51.12           C  
ATOM   4433  O   ALA A 285     -28.082  -3.984 -33.630  1.00 60.99           O  
ATOM   4434  CB  ALA A 285     -30.184  -5.280 -32.156  1.00 57.61           C  
ATOM   4435  H   ALA A 285     -29.373  -4.288 -29.895  1.00  0.00           H  
ATOM   4436  HA  ALA A 285     -28.225  -6.116 -31.893  1.00  0.00           H  
ATOM   4437  HB1 ALA A 285     -30.722  -4.337 -32.254  1.00  0.00           H  
ATOM   4438  HB2 ALA A 285     -30.116  -5.646 -33.180  1.00  0.00           H  
ATOM   4439  HB3 ALA A 285     -30.698  -6.096 -31.647  1.00  0.00           H  
ATOM   4440  N   LEU A 286     -27.143  -3.146 -31.738  1.00 46.63           N  
ATOM   4441  CA  LEU A 286     -26.370  -2.125 -32.409  1.00 48.46           C  
ATOM   4442  C   LEU A 286     -24.887  -2.231 -31.954  1.00 47.96           C  
ATOM   4443  O   LEU A 286     -24.587  -2.918 -30.968  1.00 51.35           O  
ATOM   4444  CB  LEU A 286     -27.005  -0.722 -31.957  1.00 50.78           C  
ATOM   4445  CG  LEU A 286     -28.534  -0.389 -32.345  1.00 51.07           C  
ATOM   4446  CD1 LEU A 286     -29.501  -1.100 -31.373  1.00 50.54           C  
ATOM   4447  CD2 LEU A 286     -28.746   1.113 -32.204  1.00 48.77           C  
ATOM   4448  H   LEU A 286     -26.808  -3.263 -30.793  1.00  0.00           H  
ATOM   4449  HA  LEU A 286     -26.458  -2.138 -33.496  1.00  0.00           H  
ATOM   4450  HB2 LEU A 286     -26.864  -0.518 -30.895  1.00  0.00           H  
ATOM   4451  HB3 LEU A 286     -26.333  -0.016 -32.444  1.00  0.00           H  
ATOM   4452  HG  LEU A 286     -28.740  -0.735 -33.358  1.00  0.00           H  
ATOM   4453 HD11 LEU A 286     -28.981  -1.780 -30.698  1.00  0.00           H  
ATOM   4454 HD12 LEU A 286     -30.183  -0.436 -30.843  1.00  0.00           H  
ATOM   4455 HD13 LEU A 286     -30.246  -1.714 -31.878  1.00  0.00           H  
ATOM   4456 HD21 LEU A 286     -29.286   1.398 -31.301  1.00  0.00           H  
ATOM   4457 HD22 LEU A 286     -27.851   1.702 -32.406  1.00  0.00           H  
ATOM   4458 HD23 LEU A 286     -29.443   1.492 -32.951  1.00  0.00           H  
ATOM   4459  N   LEU A 287     -23.918  -1.493 -32.610  1.00 52.80           N  
ATOM   4460  CA  LEU A 287     -22.533  -1.559 -32.358  1.00 55.28           C  
ATOM   4461  C   LEU A 287     -22.129  -0.353 -31.483  1.00 57.25           C  
ATOM   4462  O   LEU A 287     -21.846   0.683 -32.084  1.00 61.62           O  
ATOM   4463  CB  LEU A 287     -21.838  -1.616 -33.703  1.00 55.16           C  
ATOM   4464  CG  LEU A 287     -21.884  -2.979 -34.410  1.00 55.14           C  
ATOM   4465  CD1 LEU A 287     -21.779  -2.783 -35.893  1.00 52.50           C  
ATOM   4466  CD2 LEU A 287     -20.868  -3.982 -33.885  1.00 58.45           C  
ATOM   4467  H   LEU A 287     -24.214  -0.827 -33.309  1.00  0.00           H  
ATOM   4468  HA  LEU A 287     -22.308  -2.474 -31.811  1.00  0.00           H  
ATOM   4469  HB2 LEU A 287     -22.388  -0.922 -34.339  1.00  0.00           H  
ATOM   4470  HB3 LEU A 287     -20.823  -1.220 -33.739  1.00  0.00           H  
ATOM   4471  HG  LEU A 287     -22.907  -3.295 -34.208  1.00  0.00           H  
ATOM   4472 HD11 LEU A 287     -21.908  -3.643 -36.550  1.00  0.00           H  
ATOM   4473 HD12 LEU A 287     -22.498  -2.051 -36.258  1.00  0.00           H  
ATOM   4474 HD13 LEU A 287     -20.792  -2.420 -36.178  1.00  0.00           H  
ATOM   4475 HD21 LEU A 287     -20.207  -4.318 -34.684  1.00  0.00           H  
ATOM   4476 HD22 LEU A 287     -20.258  -3.710 -33.023  1.00  0.00           H  
ATOM   4477 HD23 LEU A 287     -21.512  -4.741 -33.442  1.00  0.00           H  
ATOM   4478  N   GLU A 288     -22.260  -0.419 -30.173  1.00 57.56           N  
ATOM   4479  CA  GLU A 288     -22.154   0.610 -29.167  1.00 54.67           C  
ATOM   4480  C   GLU A 288     -20.658   0.955 -29.069  1.00 48.25           C  
ATOM   4481  O   GLU A 288     -19.792   0.040 -29.096  1.00 48.60           O  
ATOM   4482  CB  GLU A 288     -22.737   0.183 -27.819  1.00 57.18           C  
ATOM   4483  CG  GLU A 288     -24.242  -0.302 -27.905  1.00 60.42           C  
ATOM   4484  CD  GLU A 288     -25.008  -0.165 -26.597  1.00 62.48           C  
ATOM   4485  OE1 GLU A 288     -24.550   0.455 -25.629  1.00 65.13           O  
ATOM   4486  OE2 GLU A 288     -26.112  -0.658 -26.421  1.00 64.55           O1-
ATOM   4487  H   GLU A 288     -22.394  -1.328 -29.755  1.00  0.00           H  
ATOM   4488  HA  GLU A 288     -22.838   1.379 -29.527  1.00  0.00           H  
ATOM   4489  HB2 GLU A 288     -22.090  -0.609 -27.444  1.00  0.00           H  
ATOM   4490  HB3 GLU A 288     -22.580   1.054 -27.183  1.00  0.00           H  
ATOM   4491  HG2 GLU A 288     -24.869   0.048 -28.725  1.00  0.00           H  
ATOM   4492  HG3 GLU A 288     -24.192  -1.374 -28.092  1.00  0.00           H  
ATOM   4493  N   ASP A 289     -20.366   2.203 -28.868  1.00 47.55           N  
ATOM   4494  CA  ASP A 289     -19.008   2.798 -28.924  1.00 51.14           C  
ATOM   4495  C   ASP A 289     -18.666   3.587 -27.665  1.00 52.70           C  
ATOM   4496  O   ASP A 289     -17.945   4.577 -27.761  1.00 51.90           O  
ATOM   4497  CB  ASP A 289     -18.881   3.651 -30.185  1.00 50.07           C  
ATOM   4498  CG  ASP A 289     -19.736   4.914 -30.308  1.00 51.66           C  
ATOM   4499  OD1 ASP A 289     -20.597   5.320 -29.449  1.00 53.78           O  
ATOM   4500  OD2 ASP A 289     -19.541   5.542 -31.345  1.00 58.04           O1-
ATOM   4501  H   ASP A 289     -21.130   2.856 -28.964  1.00  0.00           H  
ATOM   4502  HA  ASP A 289     -18.262   2.014 -29.051  1.00  0.00           H  
ATOM   4503  HB2 ASP A 289     -17.833   3.945 -30.251  1.00  0.00           H  
ATOM   4504  HB3 ASP A 289     -19.003   2.903 -30.968  1.00  0.00           H  
ATOM   4505  N   GLU A 290     -19.255   3.126 -26.562  1.00 52.68           N  
ATOM   4506  CA  GLU A 290     -19.134   3.879 -25.355  1.00 54.44           C  
ATOM   4507  C   GLU A 290     -18.233   3.229 -24.266  1.00 53.93           C  
ATOM   4508  O   GLU A 290     -18.221   3.771 -23.150  1.00 61.39           O  
ATOM   4509  CB  GLU A 290     -20.632   4.112 -24.835  1.00 55.15           C  
ATOM   4510  CG  GLU A 290     -20.911   5.602 -25.159  1.00 53.24           C  
ATOM   4511  CD  GLU A 290     -22.431   5.920 -25.002  1.00 55.20           C  
ATOM   4512  OE1 GLU A 290     -22.741   7.085 -25.462  1.00 56.82           O  
ATOM   4513  OE2 GLU A 290     -23.153   5.146 -24.408  1.00 51.97           O1-
ATOM   4514  H   GLU A 290     -19.762   2.255 -26.509  1.00  0.00           H  
ATOM   4515  HA  GLU A 290     -18.666   4.850 -25.515  1.00  0.00           H  
ATOM   4516  HB2 GLU A 290     -21.349   3.404 -25.250  1.00  0.00           H  
ATOM   4517  HB3 GLU A 290     -20.625   3.932 -23.760  1.00  0.00           H  
ATOM   4518  HG2 GLU A 290     -20.395   6.290 -24.489  1.00  0.00           H  
ATOM   4519  HG3 GLU A 290     -20.702   5.817 -26.206  1.00  0.00           H  
ATOM   4520  N   PHE A 291     -17.438   2.194 -24.578  1.00 54.92           N  
ATOM   4521  CA  PHE A 291     -16.396   1.647 -23.714  1.00 56.15           C  
ATOM   4522  C   PHE A 291     -15.160   1.645 -24.565  1.00 52.61           C  
ATOM   4523  O   PHE A 291     -15.053   0.861 -25.556  1.00 55.42           O  
ATOM   4524  CB  PHE A 291     -16.785   0.268 -23.150  1.00 58.00           C  
ATOM   4525  CG  PHE A 291     -17.669   0.310 -21.897  1.00 62.70           C  
ATOM   4526  CD1 PHE A 291     -19.095   0.592 -22.104  1.00 67.06           C  
ATOM   4527  CD2 PHE A 291     -17.178   0.517 -20.635  1.00 66.86           C  
ATOM   4528  CE1 PHE A 291     -19.979   0.461 -21.001  1.00 66.09           C  
ATOM   4529  CE2 PHE A 291     -18.035   0.428 -19.544  1.00 70.08           C  
ATOM   4530  CZ  PHE A 291     -19.360   0.422 -19.752  1.00 68.05           C  
ATOM   4531  H   PHE A 291     -17.602   1.732 -25.461  1.00  0.00           H  
ATOM   4532  HA  PHE A 291     -16.191   2.352 -22.909  1.00  0.00           H  
ATOM   4533  HB2 PHE A 291     -17.233  -0.408 -23.878  1.00  0.00           H  
ATOM   4534  HB3 PHE A 291     -16.007  -0.390 -22.766  1.00  0.00           H  
ATOM   4535  HD1 PHE A 291     -19.527   0.623 -23.094  1.00  0.00           H  
ATOM   4536  HD2 PHE A 291     -16.128   0.417 -20.401  1.00  0.00           H  
ATOM   4537  HE1 PHE A 291     -21.048   0.402 -21.144  1.00  0.00           H  
ATOM   4538  HE2 PHE A 291     -17.629   0.422 -18.543  1.00  0.00           H  
ATOM   4539  HZ  PHE A 291     -19.893   0.342 -18.816  1.00  0.00           H  
ATOM   4540  N   THR A 292     -14.190   2.380 -24.066  1.00 48.33           N  
ATOM   4541  CA  THR A 292     -12.816   2.364 -24.639  1.00 48.73           C  
ATOM   4542  C   THR A 292     -11.988   1.004 -24.415  1.00 46.00           C  
ATOM   4543  O   THR A 292     -12.401   0.257 -23.513  1.00 43.60           O  
ATOM   4544  CB  THR A 292     -11.968   3.583 -24.216  1.00 46.70           C  
ATOM   4545  CG2 THR A 292     -12.660   4.865 -24.041  1.00 45.69           C  
ATOM   4546  OG1 THR A 292     -11.222   3.305 -23.098  1.00 49.62           O  
ATOM   4547  H   THR A 292     -14.244   2.926 -23.219  1.00  0.00           H  
ATOM   4548  HA  THR A 292     -12.828   2.506 -25.720  1.00  0.00           H  
ATOM   4549  HB  THR A 292     -11.260   3.779 -25.021  1.00  0.00           H  
ATOM   4550  HG1 THR A 292     -11.707   3.566 -22.311  1.00  0.00           H  
ATOM   4551 HG21 THR A 292     -11.972   5.694 -23.873  1.00  0.00           H  
ATOM   4552 HG22 THR A 292     -13.103   5.132 -25.000  1.00  0.00           H  
ATOM   4553 HG23 THR A 292     -13.422   4.757 -23.269  1.00  0.00           H  
ATOM   4554  N   PRO A 293     -11.015   0.723 -25.280  1.00 50.08           N  
ATOM   4555  CA  PRO A 293     -10.047  -0.378 -24.994  1.00 51.86           C  
ATOM   4556  C   PRO A 293      -9.436  -0.444 -23.589  1.00 52.41           C  
ATOM   4557  O   PRO A 293      -8.958  -1.425 -23.108  1.00 56.41           O  
ATOM   4558  CB  PRO A 293      -9.055  -0.305 -26.184  1.00 52.55           C  
ATOM   4559  CG  PRO A 293      -9.752   0.513 -27.257  1.00 52.81           C  
ATOM   4560  CD  PRO A 293     -10.711   1.380 -26.517  1.00 51.19           C  
ATOM   4561  HA  PRO A 293     -10.664  -1.277 -25.018  1.00  0.00           H  
ATOM   4562  HB2 PRO A 293      -8.214   0.355 -25.968  1.00  0.00           H  
ATOM   4563  HB3 PRO A 293      -8.728  -1.257 -26.603  1.00  0.00           H  
ATOM   4564  HG2 PRO A 293      -9.016   1.154 -27.740  1.00  0.00           H  
ATOM   4565  HG3 PRO A 293     -10.124  -0.243 -27.949  1.00  0.00           H  
ATOM   4566  HD2 PRO A 293     -10.391   2.421 -26.466  1.00  0.00           H  
ATOM   4567  HD3 PRO A 293     -11.608   1.233 -27.119  1.00  0.00           H  
ATOM   4568  N   PHE A 294      -9.387   0.754 -22.874  1.00 61.61           N  
ATOM   4569  CA  PHE A 294      -8.826   0.835 -21.541  1.00 67.76           C  
ATOM   4570  C   PHE A 294      -9.889   0.516 -20.520  1.00 60.63           C  
ATOM   4571  O   PHE A 294      -9.621   0.059 -19.474  1.00 55.29           O  
ATOM   4572  CB  PHE A 294      -8.296   2.226 -21.315  1.00 75.57           C  
ATOM   4573  CG  PHE A 294      -7.347   2.789 -22.366  1.00 92.14           C  
ATOM   4574  CD1 PHE A 294      -7.920   3.578 -23.450  1.00 97.92           C  
ATOM   4575  CD2 PHE A 294      -5.983   2.448 -22.411  1.00 98.77           C  
ATOM   4576  CE1 PHE A 294      -7.099   3.949 -24.500  1.00100.98           C  
ATOM   4577  CE2 PHE A 294      -5.237   2.815 -23.545  1.00101.10           C  
ATOM   4578  CZ  PHE A 294      -5.787   3.500 -24.629  1.00102.16           C  
ATOM   4579  H   PHE A 294      -9.699   1.671 -23.160  1.00  0.00           H  
ATOM   4580  HA  PHE A 294      -7.988   0.158 -21.372  1.00  0.00           H  
ATOM   4581  HB2 PHE A 294      -9.196   2.813 -21.132  1.00  0.00           H  
ATOM   4582  HB3 PHE A 294      -7.732   2.154 -20.385  1.00  0.00           H  
ATOM   4583  HD1 PHE A 294      -8.963   3.841 -23.353  1.00  0.00           H  
ATOM   4584  HD2 PHE A 294      -5.459   1.861 -21.672  1.00  0.00           H  
ATOM   4585  HE1 PHE A 294      -7.449   4.414 -25.410  1.00  0.00           H  
ATOM   4586  HE2 PHE A 294      -4.199   2.518 -23.500  1.00  0.00           H  
ATOM   4587  HZ  PHE A 294      -5.174   3.844 -25.448  1.00  0.00           H  
ATOM   4588  N   ASP A 295     -11.162   0.791 -20.914  1.00 52.70           N  
ATOM   4589  CA  ASP A 295     -12.358   0.762 -20.048  1.00 53.67           C  
ATOM   4590  C   ASP A 295     -12.623  -0.765 -19.754  1.00 57.23           C  
ATOM   4591  O   ASP A 295     -12.986  -1.221 -18.664  1.00 60.86           O  
ATOM   4592  CB  ASP A 295     -13.591   1.468 -20.596  1.00 54.99           C  
ATOM   4593  CG  ASP A 295     -13.513   2.968 -20.921  1.00 54.84           C  
ATOM   4594  OD1 ASP A 295     -14.560   3.553 -21.307  1.00 56.19           O  
ATOM   4595  OD2 ASP A 295     -12.502   3.575 -20.649  1.00 52.60           O1-
ATOM   4596  H   ASP A 295     -11.279   1.200 -21.830  1.00  0.00           H  
ATOM   4597  HA  ASP A 295     -12.106   1.127 -19.052  1.00  0.00           H  
ATOM   4598  HB2 ASP A 295     -14.039   0.948 -21.443  1.00  0.00           H  
ATOM   4599  HB3 ASP A 295     -14.329   1.483 -19.794  1.00  0.00           H  
ATOM   4600  N   VAL A 296     -12.696  -1.487 -20.862  1.00 57.51           N  
ATOM   4601  CA  VAL A 296     -13.025  -2.882 -21.039  1.00 60.66           C  
ATOM   4602  C   VAL A 296     -12.072  -3.753 -20.217  1.00 61.02           C  
ATOM   4603  O   VAL A 296     -12.556  -4.740 -19.607  1.00 71.78           O  
ATOM   4604  CB  VAL A 296     -13.088  -3.360 -22.514  1.00 60.67           C  
ATOM   4605  CG1 VAL A 296     -13.099  -4.910 -22.715  1.00 58.90           C  
ATOM   4606  CG2 VAL A 296     -14.274  -2.616 -23.229  1.00 61.07           C  
ATOM   4607  H   VAL A 296     -12.376  -0.909 -21.626  1.00  0.00           H  
ATOM   4608  HA  VAL A 296     -14.009  -2.990 -20.581  1.00  0.00           H  
ATOM   4609  HB  VAL A 296     -12.205  -2.899 -22.955  1.00  0.00           H  
ATOM   4610 HG11 VAL A 296     -14.016  -5.360 -22.337  1.00  0.00           H  
ATOM   4611 HG12 VAL A 296     -13.143  -5.087 -23.789  1.00  0.00           H  
ATOM   4612 HG13 VAL A 296     -12.203  -5.428 -22.372  1.00  0.00           H  
ATOM   4613 HG21 VAL A 296     -14.603  -3.071 -24.163  1.00  0.00           H  
ATOM   4614 HG22 VAL A 296     -15.207  -2.509 -22.676  1.00  0.00           H  
ATOM   4615 HG23 VAL A 296     -13.978  -1.622 -23.565  1.00  0.00           H  
ATOM   4616  N   VAL A 297     -10.760  -3.509 -20.190  1.00 58.17           N  
ATOM   4617  CA  VAL A 297      -9.846  -4.339 -19.451  1.00 59.90           C  
ATOM   4618  C   VAL A 297     -10.061  -4.286 -17.940  1.00 64.62           C  
ATOM   4619  O   VAL A 297      -9.801  -5.237 -17.208  1.00 61.95           O  
ATOM   4620  CB  VAL A 297      -8.387  -4.085 -19.730  1.00 60.84           C  
ATOM   4621  CG1 VAL A 297      -7.929  -4.470 -21.134  1.00 59.80           C  
ATOM   4622  CG2 VAL A 297      -7.913  -2.688 -19.353  1.00 61.68           C  
ATOM   4623  H   VAL A 297     -10.310  -2.831 -20.787  1.00  0.00           H  
ATOM   4624  HA  VAL A 297     -10.111  -5.368 -19.690  1.00  0.00           H  
ATOM   4625  HB  VAL A 297      -7.924  -4.890 -19.159  1.00  0.00           H  
ATOM   4626 HG11 VAL A 297      -8.233  -5.496 -21.342  1.00  0.00           H  
ATOM   4627 HG12 VAL A 297      -8.292  -3.810 -21.922  1.00  0.00           H  
ATOM   4628 HG13 VAL A 297      -6.854  -4.551 -21.297  1.00  0.00           H  
ATOM   4629 HG21 VAL A 297      -6.833  -2.560 -19.425  1.00  0.00           H  
ATOM   4630 HG22 VAL A 297      -8.381  -1.974 -20.031  1.00  0.00           H  
ATOM   4631 HG23 VAL A 297      -8.085  -2.462 -18.301  1.00  0.00           H  
ATOM   4632  N   ARG A 298     -10.557  -3.132 -17.475  1.00 67.90           N  
ATOM   4633  CA  ARG A 298     -10.796  -2.973 -16.093  1.00 68.82           C  
ATOM   4634  C   ARG A 298     -12.182  -3.595 -15.761  1.00 67.35           C  
ATOM   4635  O   ARG A 298     -12.249  -4.286 -14.756  1.00 71.47           O  
ATOM   4636  CB  ARG A 298     -10.919  -1.457 -15.804  1.00 76.98           C  
ATOM   4637  CG  ARG A 298      -9.596  -0.669 -16.035  1.00 82.33           C  
ATOM   4638  CD  ARG A 298      -9.570   0.783 -15.467  1.00 84.49           C  
ATOM   4639  NE  ARG A 298     -10.742   1.552 -15.884  1.00 80.58           N  
ATOM   4640  CZ  ARG A 298     -10.666   2.649 -16.611  1.00 68.46           C  
ATOM   4641  NH1 ARG A 298     -11.841   3.224 -16.897  1.00 66.93           N1+
ATOM   4642  NH2 ARG A 298      -9.495   3.156 -17.065  1.00 66.61           N1+
ATOM   4643  H   ARG A 298     -10.899  -2.478 -18.164  1.00  0.00           H  
ATOM   4644  HA  ARG A 298     -10.000  -3.312 -15.430  1.00  0.00           H  
ATOM   4645  HB2 ARG A 298     -11.722  -1.006 -16.388  1.00  0.00           H  
ATOM   4646  HB3 ARG A 298     -11.058  -1.234 -14.746  1.00  0.00           H  
ATOM   4647  HG2 ARG A 298      -8.861  -1.239 -15.467  1.00  0.00           H  
ATOM   4648  HG3 ARG A 298      -9.130  -0.683 -17.021  1.00  0.00           H  
ATOM   4649  HD2 ARG A 298      -9.276   0.979 -14.435  1.00  0.00           H  
ATOM   4650  HD3 ARG A 298      -8.728   1.218 -16.005  1.00  0.00           H  
ATOM   4651  HE  ARG A 298     -11.563   1.228 -15.393  1.00  0.00           H  
ATOM   4652 HH11 ARG A 298     -12.747   2.821 -17.089  1.00  0.00           H  
ATOM   4653 HH12 ARG A 298     -11.779   4.187 -17.196  1.00  0.00           H  
ATOM   4654 HH21 ARG A 298      -8.589   2.783 -16.821  1.00  0.00           H  
ATOM   4655 HH22 ARG A 298      -9.457   3.878 -17.770  1.00  0.00           H  
ATOM   4656  N   GLN A 299     -13.154  -3.441 -16.638  1.00 66.55           N  
ATOM   4657  CA  GLN A 299     -14.453  -4.074 -16.465  1.00 68.42           C  
ATOM   4658  C   GLN A 299     -14.518  -5.593 -16.676  1.00 72.47           C  
ATOM   4659  O   GLN A 299     -15.416  -6.237 -16.188  1.00 73.99           O  
ATOM   4660  CB  GLN A 299     -15.523  -3.374 -17.314  1.00 64.31           C  
ATOM   4661  CG  GLN A 299     -15.923  -1.876 -17.034  1.00 58.51           C  
ATOM   4662  CD  GLN A 299     -16.200  -1.618 -15.520  1.00 55.93           C  
ATOM   4663  NE2 GLN A 299     -17.418  -1.812 -15.014  1.00 55.22           N  
ATOM   4664  OE1 GLN A 299     -15.211  -1.512 -14.726  1.00 57.03           O  
ATOM   4665  H   GLN A 299     -13.122  -2.861 -17.465  1.00  0.00           H  
ATOM   4666  HA  GLN A 299     -14.821  -3.946 -15.447  1.00  0.00           H  
ATOM   4667  HB2 GLN A 299     -15.340  -3.493 -18.382  1.00  0.00           H  
ATOM   4668  HB3 GLN A 299     -16.459  -3.921 -17.205  1.00  0.00           H  
ATOM   4669  HG2 GLN A 299     -15.050  -1.244 -17.202  1.00  0.00           H  
ATOM   4670  HG3 GLN A 299     -16.774  -1.546 -17.629  1.00  0.00           H  
ATOM   4671 HE21 GLN A 299     -18.159  -2.179 -15.595  1.00  0.00           H  
ATOM   4672 HE22 GLN A 299     -17.629  -1.711 -14.031  1.00  0.00           H  
ATOM   4673  N   CYS A 300     -13.541  -6.124 -17.383  1.00 79.92           N  
ATOM   4674  CA  CYS A 300     -13.392  -7.576 -17.441  1.00 83.91           C  
ATOM   4675  C   CYS A 300     -12.568  -8.186 -16.227  1.00 87.78           C  
ATOM   4676  O   CYS A 300     -12.567  -9.385 -16.006  1.00 88.05           O  
ATOM   4677  CB  CYS A 300     -12.777  -8.142 -18.730  1.00 86.13           C  
ATOM   4678  SG  CYS A 300     -13.952  -7.720 -20.046  1.00 85.17           S  
ATOM   4679  H   CYS A 300     -12.944  -5.526 -17.936  1.00  0.00           H  
ATOM   4680  HA  CYS A 300     -14.376  -8.043 -17.392  1.00  0.00           H  
ATOM   4681  HB2 CYS A 300     -11.829  -7.660 -18.968  1.00  0.00           H  
ATOM   4682  HB3 CYS A 300     -12.645  -9.224 -18.712  1.00  0.00           H  
ATOM   4683  HG  CYS A 300     -13.484  -6.471 -19.978  1.00  0.00           H  
ATOM   4684  N   SER A 301     -11.838  -7.328 -15.537  1.00 89.77           N  
ATOM   4685  CA  SER A 301     -10.781  -7.706 -14.583  1.00 89.07           C  
ATOM   4686  C   SER A 301      -9.728  -8.516 -15.308  1.00 91.64           C  
ATOM   4687  O   SER A 301      -9.421  -9.690 -15.014  1.00 91.76           O  
ATOM   4688  CB  SER A 301     -11.394  -8.352 -13.305  1.00 91.12           C  
ATOM   4689  OG  SER A 301     -10.371  -8.543 -12.307  1.00 88.67           O  
ATOM   4690  H   SER A 301     -12.060  -6.354 -15.686  1.00  0.00           H  
ATOM   4691  HA  SER A 301     -10.299  -6.800 -14.217  1.00  0.00           H  
ATOM   4692  HB2 SER A 301     -12.054  -7.668 -12.772  1.00  0.00           H  
ATOM   4693  HB3 SER A 301     -11.962  -9.271 -13.448  1.00  0.00           H  
ATOM   4694  HG  SER A 301     -10.838  -8.850 -11.527  1.00  0.00           H  
ATOM   4695  N   GLY A 302      -9.023  -7.768 -16.195  1.00 96.63           N  
ATOM   4696  CA  GLY A 302      -7.905  -8.301 -17.026  1.00 94.37           C  
ATOM   4697  C   GLY A 302      -8.335  -8.685 -18.454  1.00 92.05           C  
ATOM   4698  O   GLY A 302      -9.408  -8.269 -18.914  1.00 84.54           O  
ATOM   4699  H   GLY A 302      -9.285  -6.835 -16.480  1.00  0.00           H  
ATOM   4700  HA2 GLY A 302      -7.087  -7.581 -17.061  1.00  0.00           H  
ATOM   4701  HA3 GLY A 302      -7.358  -9.118 -16.555  1.00  0.00           H  
ATOM   4702  N   VAL A 303      -7.547  -9.516 -19.051  1.00 89.89           N  
ATOM   4703  CA  VAL A 303      -7.545 -10.190 -20.358  1.00 88.78           C  
ATOM   4704  C   VAL A 303      -8.226  -9.382 -21.485  1.00 86.98           C  
ATOM   4705  O   VAL A 303      -7.855  -9.519 -22.680  1.00 84.98           O  
ATOM   4706  CB  VAL A 303      -8.179 -11.638 -20.081  1.00 87.08           C  
ATOM   4707  CG1 VAL A 303      -9.684 -11.758 -19.724  1.00 89.44           C  
ATOM   4708  CG2 VAL A 303      -7.848 -12.593 -21.278  1.00 89.66           C  
ATOM   4709  H   VAL A 303      -6.756  -9.768 -18.475  1.00  0.00           H  
ATOM   4710  HA  VAL A 303      -6.535 -10.490 -20.640  1.00  0.00           H  
ATOM   4711  HB  VAL A 303      -7.730 -11.965 -19.143  1.00  0.00           H  
ATOM   4712 HG11 VAL A 303      -9.921 -11.491 -18.694  1.00  0.00           H  
ATOM   4713 HG12 VAL A 303     -10.339 -11.175 -20.372  1.00  0.00           H  
ATOM   4714 HG13 VAL A 303     -10.038 -12.788 -19.783  1.00  0.00           H  
ATOM   4715 HG21 VAL A 303      -8.283 -13.592 -21.263  1.00  0.00           H  
ATOM   4716 HG22 VAL A 303      -7.992 -12.106 -22.242  1.00  0.00           H  
ATOM   4717 HG23 VAL A 303      -6.779 -12.806 -21.275  1.00  0.00           H  
ATOM   4718  HXT VAL A 303      -8.963  -8.600 -21.300  1.00  0.00           H  
TER   
CONECT    1    2    4    7   47
CONECT    2    1   12
CONECT    3   15   11
CONECT    4    1    5   10
CONECT    5    4   13
CONECT    6   16   11
CONECT    7    1    8    9   48
CONECT    8    7   14
CONECT    9    7   11   49   50
CONECT   10    4
CONECT   11    9    3    6   51
CONECT   12    2   17   52   53
CONECT   13    5   19   54   55
CONECT   14    8   18   56   57
CONECT   15    3   20   58   59
CONECT   16    6   21   60   61
CONECT   17   12   22   25
CONECT   18   14   23   24
CONECT   19   13   26   27
CONECT   20   15   28   29
CONECT   21   16   30   31
CONECT   22   17   33   62
CONECT   23   18   34   63
CONECT   24   18   35   64
CONECT   25   17   32   65
CONECT   26   19   36   66
CONECT   27   19   37   67
CONECT   28   20   38   68
CONECT   29   20   39   69
CONECT   30   21   40   70
CONECT   31   21   41   71
CONECT   32   25   43   72
CONECT   33   22   43   73
CONECT   34   23   42   74
CONECT   35   24   42   75
CONECT   36   26   44   76
CONECT   37   27   44   77
CONECT   38   28   45   78
CONECT   39   29   45   79
CONECT   40   30   46   80
CONECT   41   31   46   81
CONECT   42   34   35   82
CONECT   43   32   33   83
CONECT   44   36   37   84
CONECT   45   38   39   85
CONECT   46   40   41   86
CONECT   47    1
CONECT   48    7
CONECT   49    9
CONECT   50    9
CONECT   51   11
CONECT   52   12
CONECT   53   12
CONECT   54   13
CONECT   55   13
CONECT   56   14
CONECT   57   14
CONECT   58   15
CONECT   59   15
CONECT   60   16
CONECT   61   16
CONECT   62   22
CONECT   63   23
CONECT   64   24
CONECT   65   25
CONECT   66   26
CONECT   67   27
CONECT   68   28
CONECT   69   29
CONECT   70   30
CONECT   71   31
CONECT   72   32
CONECT   73   33
CONECT   74   34
CONECT   75   35
CONECT   76   36
CONECT   77   37
CONECT   78   38
CONECT   79   39
CONECT   80   40
CONECT   81   41
CONECT   82   42
CONECT   83   43
CONECT   84   44
CONECT   85   45
CONECT   86   46
END
