# Supplementary material for: In Silico Discovery of Small-Molecule Inhibitors Targeting SARS-CoV-2 Main Protease
Source: Molecules. 2023 Jul 10;28(14):5320. doi: 10.3390/molecules28145320 (PMC10383128; doi:10.3390/molecules28145320)
Supplement: Supplementary file 1 [file molecules-28-05320-s001.zip › Docking_result_Enamine.csv]

b_lp_Chiralities_Consistent	s_st_Chirality_2	s_lp_Variant	s_st_Chirality_6	i_m_source_file_index	s_sd_idnumber	r_i_glide_ligand_efficiency_sa	s_st_Chirality_3	r_sd_LogS	r_i_glide_gscore	i_i_glide_confnum	s_st_Chirality_8	i_sd_LogP	i_sd_PSA	r_i_docking_score	s_st_Chirality_4	r_i_glide_eff_state_penalty	i_i_glide_lignum	r_epik_Ionization_Penalty_Neutral	s_m_title	i_lp_mmshare_version	i_epik_Tot_abs_Q	i_sd_version	i_i_glide_posenum	r_epik_Ionization_Penalty_Charging	b_sd_chiral_flag	r_glide_XP_HBond	s_vsw_compound_code	r_glide_XP_GScore	s_epik_cmdline	r_i_glide_ecoul	i_sd_hb\_acceptors	r_sd_LogP	r_lp_Energy	r_lp_tautomer_probability	r_epik_State_Penalty	i_m_ct_format	r_i_glide_ligand_efficiency	s_st_Chirality_7	s_st_Chirality_1	i_m_ct_enhanced_stereo_status	r_i_glide_ligand_efficiency_ln	i_sd_heavy\_atoms	s_i_glide_gridfile	r_i_glide_emodel	i_sd_hb\_donors	r_i_glide_energy	s_epik_input	s_m_source_file	r_epik_Ionization_Penalty
1		ligprep_1.sdf:1721185-1		1721185	Z402419810	-0.993421853885388		-5.251	-10.2205987040734	1				-10.2205987040734		-0.0	69	0.0001	ligprep_1.sdf:1721185	51139	0	0	3	0.0	1	-1.85797654204882	2314441	-10.2205987040734	J2VwaWtfcHl0aG9uJywgJy1waCcsICc3LjAnLCAnLW50JywgJy1tYScsICcyMDAnLCAnLWltYWUnLCAnPGluZmlsZS5tYWU+JywgJy1vbWFlJywgJzxvdXRmaWxlLm1hZT4n	-7.21210527420044	4	2.616	43.8805	1.0	-0.0	2	-0.309715112244649			0	-2.27300823235803	33	glide-grid_1	-85.7046095405094	3	-60.9357571601868	Tz1DMVtDSDJdW0NIMl1bQ0gyXU4xYzJbY0hdW2NIXWMoW2NIXWMyT1tDSDNdKVtOSF1DKD1PKVtOSF1bQ0gyXWMzW2NIXVtjSF1jKFtjSF1bY0hdMylbTkhdQyg9TyljNFtjSF1bY0hdW2NIXW80	ligprep_1.sdf	0.0001
1		ligprep_1.sdf:483184-1		483184	Z20007584	-0.938140983996341		-7.134	-10.0379910907071	1				-10.0379910907071		-0.0	82	0.0001	ligprep_1.sdf:483184	51139	0	0	7	0.0	1	0.0	624039	-10.0379910907071	J2VwaWtfcHl0aG9uJywgJy1waCcsICc3LjAnLCAnLW50JywgJy1tYScsICcyMDAnLCAnLWltYWUnLCAnPGluZmlsZS5tYWU+JywgJy1vbWFlJywgJzxvdXRmaWxlLm1hZT4n	-10.9205017089844	4	4.718	38.6694	1.0	-0.0	2	-0.286799745448774		14_R_15_12_30_46	0	-2.20356182561933	35	glide-grid_1	-92.8946912215201	2	-64.645809173584	W2NIXTFbY0hdW2NIXWMoW0NIMl1bQ0gzXSljKGMxMilbbkhdW2NIXWMyQyg9TylbQ0BASF0oYzNbY0hdW2NIXVtjSF1bY0hdW2NIXTMpT0MoPU8pW0NIMl1OKEM0PU8pQyg9TylbTkhdQzQ1W0NIMl1bQ0gyXVtDSDJdW0NIMl01	ligprep_1.sdf	0.0001
1	11_R_12_10_13_41	ligprep_1.sdf:767307-1		767307	Z103065268	-0.995076645487916		-5.272	-9.6073593917678	1				-9.6073593917678		-0.0	72	0.0	ligprep_1.sdf:767307	51139	0	0	2	0.0	1	-1.33918007125839	991882	-9.6073593917678	J2VwaWtfcHl0aG9uJywgJy1waCcsICc3LjAnLCAnLW50JywgJy1tYScsICcyMDAnLCAnLWltYWUnLCAnPGluZmlsZS5tYWU+JywgJy1vbWFlJywgJzxvdXRmaWxlLm1hZT4n	-11.6992330551147	4	3.364	24.0347	1.0	-0.0	2	-0.320245313058927		8_R_9_5_25_38	0	-2.18289673437447	30	glide-grid_1	-79.6779845430341	2	-54.1086072921753	W2NIXTFbY0hdW2NIXVtjSF1bY0hdYzFbQ0BIXShjKFtjSF1bY0hdMilbY0hdW2NIXWMyW0NIM10pT1tDSDJdW0NASF0oW09IXSlbQ0gyXU4oQzM9TylDKD1PKVtOSF1DMzRbQ0gyXVtDSDJdW0NIMl1bQ0gyXTQ=	ligprep_1.sdf	0.0
1	26_R_20_24_27_52	ligprep_1.sdf:1348607-1		1348607	Z971135908	-0.949865638796489		-5.699	-9.57404571419267	1				-9.57404571419267		-0.0	88	0.0	ligprep_1.sdf:1348607	51139	0	0	1	0.0	1	-0.7	1784762	-9.57404571419267	J2VwaWtfcHl0aG9uJywgJy1waCcsICc3LjAnLCAnLW50JywgJy1tYScsICcyMDAnLCAnLWltYWUnLCAnPGluZmlsZS5tYWU+JywgJy1vbWFlJywgJzxvdXRmaWxlLm1hZT4n	-5.66736221313477	3	3.884	50.9997	1.0	-0.0	2	-0.299188928568521		4_S_5_14_3_35	0	-2.14388981403722	32	glide-grid_1	-84.598762512207	2	-56.7842979431152	W2NIXTFbY0hdW2NIXVtjSF1bY0hdYzFDKD1PKVtOSF1bQ0BIXShjMltjSF1bY0hdW2NIXVtjSF1bY0hdMilbQ0gyXUMoPU8pTjNbQ0gyXVtDSDJdW05IXUMoPU8pW0NASF0zYzRbY0hdW2NIXVtjSF1bY0hdW2NIXTQ=	ligprep_1.sdf	0.0
1	17_S_18_22_16_43	ligprep_1.sdf:889056-1		889056	Z45287609	-0.977550901965277		-3.917	-9.44595019829168	1				-9.43815019829168		0.0078	55	0.0103	ligprep_1.sdf:889056	51139	0	0	51	0.0	1	-1.33	1160808	-9.44595019829168	J2VwaWtfcHl0aG9uJywgJy1waCcsICc3LjAnLCAnLW50JywgJy1tYScsICcyMDAnLCAnLWltYWUnLCAnPGluZmlsZS5tYWU+JywgJy1vbWFlJywgJzxvdXRmaWxlLm1hZT4n	-9.21794414520264	5	0.747	27.6895	1.0	0.0078	2	-0.314605006609723		11_R_12_9_24_38	0	-2.14445056193487	30	glide-grid_1	-78.2635824093164	3	-52.4920682907104	W0NIM11PYzFbY0hdW2NIXVtjSF1jKFtjSF0xKVtOSF1DKD1PKVtDQEBIXShjMltjSF1bY0hdW2NIXVtjSF1bY0hdMilPQyg9TylbQ0gyXVtDSDJdW0NAQEhdM1tOSF1DKD1PKVtOSF1DMz1P	ligprep_1.sdf	0.0103
1		ligprep_1.sdf:1547662-1		1547662	Z1574508154	-1.01245865260136		-3.96	-9.33595224269339	1				-9.33575224269339		0.0002	68	0.0004	ligprep_1.sdf:1547662	51139	0	0	5	0.0	1	-1.97376292890274	2068901	-9.33595224269339	J2VwaWtfcHl0aG9uJywgJy1waCcsICc3LjAnLCAnLW50JywgJy1tYScsICcyMDAnLCAnLWltYWUnLCAnPGluZmlsZS5tYWU+JywgJy1vbWFlJywgJzxvdXRmaWxlLm1hZT4n	-9.47213554382324	5	1.503	55.4808	1.0	0.0002	2	-0.333419722953335		10_S_9_11_13_37	0	-2.15496572721029	28	glide-grid_1	-71.2659072875977	3	-54.6585369110107	W2NIXTFbY0hdW2NIXVtjSF1jKGMxMiljKD1PKW4oW0NIXShbQ0gzXSlbQ0gzXSluYzJDKD1PKVtOSF1bQ0BIXShbQ0gyXVtPSF0pW0NIMl1jM1tjSF1bY0hdYyhbT0hdKVtjSF1bY0hdMw==	ligprep_1.sdf	0.0004
1		ligprep_1.sdf:746000-1		746000	Z29143558	-0.861881812102918		-6.494	-9.22202749769784	1				-9.22202749769784		-0.0	60	0.0001	ligprep_1.sdf:746000	51139	0	0	37	0.0	1	-1.4016156960626	966519	-9.22202749769784	J2VwaWtfcHl0aG9uJywgJy1waCcsICc3LjAnLCAnLW50JywgJy1tYScsICcyMDAnLCAnLWltYWUnLCAnPGluZmlsZS5tYWU+JywgJy1vbWFlJywgJzxvdXRmaWxlLm1hZT4n	-10.7938003540039	6	4.127	50.7081	1.0	-0.0	2	-0.263486499934224			0	-2.02443970761756	35	glide-grid_1	-96.725700378418	1	-62.257869720459	W0NIMl09W0NIXVtDSDJdT2MxW2NIXVtjSF1bY0hdW2NIXWMxW0NIMl1OKGMoW2NIXVtjSF0yKVtjSF1jKGMyMylPW0NIMl1PMylDKD1PKVtDSDJdTihDND1PKUMoPU8pW05IXUM0NVtDSDJdW0NIMl1bQ0gyXVtDSDJdNQ==	ligprep_1.sdf	0.0001
1	11_R_12_10_13_37	ligprep_1.sdf:548033-1		548033	Z102919462	-1.04659784190352		-4.1	-9.18534347074189	1				-9.18534347074189		-0.0	92	0.0001	ligprep_1.sdf:548033	51139	0	0	3	0.0	1	-2.40326871698007	713446	-9.18534347074189	J2VwaWtfcHl0aG9uJywgJy1waCcsICc3LjAnLCAnLW50JywgJy1tYScsICcyMDAnLCAnLWltYWUnLCAnPGluZmlsZS5tYWU+JywgJy1vbWFlJywgJzxvdXRmaWxlLm1hZT4n	-12.252833366394	4	1.932	2.42847	1.0	-0.0	2	-0.35328244118238		8_R_9_5_21_34	0	-2.15714777453351	26	glide-grid_1	-75.7338485717773	2	-52.8757314682007	W2NIXTFbY0hdW2NIXVtjSF1bY0hdYzFbQ0BIXShjKFtjSF1bY0hdMilbY0hdW2NIXWMyW0NIM10pT1tDSDJdW0NASF0oW09IXSlbQ0gyXU4zQyg9TylbQ0gyXVtOSF1DMz1P	ligprep_1.sdf	0.0001
1	9_R_7_20_10_32	ligprep_1.sdf:1802492-1		1802492	Z929747668	-1.02050553733847		-3.563	-9.18504984613647	1				-9.18454984613647		0.0005	33	0.0	ligprep_1.sdf:1802492	51139	1	0	17	0.0007	1	-1.7540934655104	2425504	-9.18504984613647	J2VwaWtfcHl0aG9uJywgJy1waCcsICc3LjAnLCAnLW50JywgJy1tYScsICcyMDAnLCAnLWltYWUnLCAnPGluZmlsZS5tYWU+JywgJy1vbWFlJywgJzxvdXRmaWxlLm1hZT4n	-9.86178207397461	4	2.189	28.1208		0.0005	2	-0.340168512819869		5_S_6_21_4_30	0	-2.13801178504231	27	glide-grid_1	-66.2334617209612	3	-47.959659576416	W2NIXTFbY0hdYyhGKVtjSF1bY0hdYzFbQ0BIXShbQ0gyXUMoPU8pW09IXSlbTkhdQyg9TylbQ0BIXShbQ0gyXUMoPU8pW05IXTIpYyhjMjMpW2NIXVtjSF1jKEYpW2NIXTM=	ligprep_1.sdf	0.0007
1	14_S_13_15_23_44	ligprep_1.sdf:1363310-1		1363310	Z92376193	-0.870814605323253		-6.02	-9.15717298453407	1				-9.13927298453407		0.0179	44	0.0224	ligprep_1.sdf:1363310	51139	0	0	25	0.0	1	-1.82044422830386	1803184	-9.15717298453407	J2VwaWtfcHl0aG9uJywgJy1waCcsICc3LjAnLCAnLW50JywgJy1tYScsICcyMDAnLCAnLWltYWUnLCAnPGluZmlsZS5tYWU+JywgJy1vbWFlJywgJzxvdXRmaWxlLm1hZT4n	-11.0785522460938	4	3.476	37.9822	1.0	0.0179	2	-0.268802146603943		2_R_29_3_33_1	0	-2.01912175020771	34	glide-grid_1	-101.191221686342	2	-64.7222862243652	Tz1DMVtOSF1DKD1PKVtOSF1bQ0BAXTEoW0NIM10pW0NIMl1TYzJbY0hdW2NIXVtjSF1bY0hdYzJDKD1PKU9bQ0BASF0oYzNbY0hdW2NIXVtjSF1bY0hdW2NIXTMpQyg9TylONFtDSDJdW0NIMl1bQ0gyXVtDSDJdW0NIMl00	ligprep_1.sdf	0.0224
1	9_S_10_20_8_48	ligprep_1.sdf:1353762-1		1353762	Z91218686	-0.83416904276507		-7.63	-9.09471448393258	1				-9.09471448393258		-0.0	62	0.0	ligprep_1.sdf:1353762	51139	0	0	5	0.0	1	-1.33	1791350	-9.09471448393258	J2VwaWtfcHl0aG9uJywgJy1waCcsICc3LjAnLCAnLW50JywgJy1tYScsICcyMDAnLCAnLWltYWUnLCAnPGluZmlsZS5tYWU+JywgJy1vbWFlJywgJzxvdXRmaWxlLm1hZT4n	-9.42240142822266	4	5.221	44.7038	1.0	-0.0	2	-0.252630957887016		4_S_5_26_2_44	0	-1.98422098960411	36	glide-grid_1	-96.0477286195826	2	-64.9235458374023	TzFbQ0gyXVtDSDJdW0NIMl1PYyhjMTIpW2NIXWMoW2NIXVtjSF0yKVtDQEhdKFtDSF0oW0NIM10pW0NIM10pW05IXUMoPU8pW0NIMl1bQ0BASF0oYzNbY0hdW2NIXVtjSF1bY0hdW2NIXTMpW05IXUMoPU8pYzRbY0hdW2NIXVtjSF1bY0hdYzRDbA==	ligprep_1.sdf	0.0
1		ligprep_1.sdf:1981650-1		1981650	Z1832914785	-1.03071456614802		-3.97	-9.04594575997516	1				-9.04594575997516		-0.0	7	0.0	ligprep_1.sdf:1981650	51139	0	0	7	0.0	1	-1.47760612495951	2674571	-9.04594575997516	J2VwaWtfcHl0aG9uJywgJy1waCcsICc3LjAnLCAnLW50JywgJy1tYScsICcyMDAnLCAnLWltYWUnLCAnPGluZmlsZS5tYWU+JywgJy1vbWFlJywgJzxvdXRmaWxlLm1hZT4n	-8.62235260009766	3	3.368	36.9204	1.0	-0.0	2	-0.347920990768276		13_R_11_23_14_39	0	-2.12441067956114	26	glide-grid_1	-63.9760437011719	2	-47.5666236877441	W0NIM11bQ0gyXVtDSDJdT2MxW2NIXVtjSF1jKGMoW0NIM10pW2NIXTEpW0NIMl1bTkhdQyg9TylbQ0BIXShbQ0gyXUMoPU8pW05IXTIpYyhjMjMpW2NIXVtjSF1bY0hdW2NIXTM=	ligprep_1.sdf	0.0
1		ligprep_1.sdf:1652334-1		1652334	Z202316644	-1.11739111861196		-3.1	-9.0369894010574	1				-9.0369894010574		-0.0	92	0.0001	ligprep_1.sdf:1652334	51139	2	0	5	0.0	1	-1.56275852298988	2220372	-9.0369894010574	J2VwaWtfcHl0aG9uJywgJy1waCcsICc3LjAnLCAnLW50JywgJy1tYScsICcyMDAnLCAnLWltYWUnLCAnPGluZmlsZS5tYWU+JywgJy1vbWFlJywgJzxvdXRmaWxlLm1hZT4n	-17.1302604675293	3	-0.083	48.0809	1.0	-0.0	2	-0.39291258265467			0	-2.18522598006512	23	glide-grid_1	-73.1427363700173	2	-50.4925079345703	W08tXVtuK10xW2NIXVtjSF1bY0hdYyhbY0hdMSlDKD1PKVtOSF1bQ0gyXWMyW2NIXVtjSF1jKFtjSF1bY0hdMilbTkhdQyg9TylbQ0hdM1tDSDJdW0NIMl0z	ligprep_1.sdf	0.0001
1	9_R_7_19_10_31	ligprep_1.sdf:1802476-1		1802476	Z929753284	-1.02755147656189		-3.304	-9.01868527441509	1				-9.01818527441509		0.0005	32	0.0	ligprep_1.sdf:1802476	51139	1	0	1	0.0007	1	-1.81691287955764	2425482	-9.01868527441509	J2VwaWtfcHl0aG9uJywgJy1waCcsICc3LjAnLCAnLW50JywgJy1tYScsICcyMDAnLCAnLWltYWUnLCAnPGluZmlsZS5tYWU+JywgJy1vbWFlJywgJzxvdXRmaWxlLm1hZT4n	-9.44054222106934	4	1.788	30.135		0.0005	2	-0.346853279785196		5_S_6_20_4_29	0	-2.11789122061694	26	glide-grid_1	-62.5837191597594	3	-43.400857925415	W2NIXTFbY0hdYyhGKVtjSF1bY0hdYzFbQ0BIXShbQ0gyXUMoPU8pW09IXSlbTkhdQyg9TylbQ0BIXShbQ0gyXUMoPU8pW05IXTIpYyhjMjMpW2NIXVtjSF1bY0hdW2NIXTM=	ligprep_1.sdf	0.0007
1		ligprep_1.sdf:1123119-1		1123119	Z56829319	-0.889780699457282		-7.136	-8.96842747465204	1				-8.96842747465204		-0.0	33	0.0	ligprep_1.sdf:1123119	51139	0	0	5	0.0	1	-1.89	1487825	-8.96842747465204	J2VwaWtfcHl0aG9uJywgJy1waCcsICc3LjAnLCAnLW50JywgJy1tYScsICcyMDAnLCAnLWltYWUnLCAnPGluZmlsZS5tYWU+JywgJy1vbWFlJywgJzxvdXRmaWxlLm1hZT4n	-11.9418773651123	3	4.266	58.4347	1.0	-0.0	2	-0.280263358582876		7_S_11_5_8_35	0	-2.00827538167437	32	glide-grid_1	-88.4660331102829	1	-54.7772655487061	W2NIXTFbY0hdW2NIXVtjSF1bY0hdYzFTYzJbY0hdW2NIXVtjSF1bY0hdYzJbTkhdQyg9TylbQ0gyXU9DKD1PKVtDQEBIXTNbQ0gyXVtDSDJdW0NIMl1OM0MoPU8pYzRbY0hdW2NIXVtjSF1zNA==	ligprep_1.sdf	0.0
1		ligprep_1.sdf:766694-1		766694	Z29942595	-1.01823142301015		-3.891	-8.93788891519199	1				-8.93638891519199		0.0015	46	0.0023	ligprep_1.sdf:766694	51139	0	0	4	0.0	1	-1.8214699187916	991114	-8.93788891519199	J2VwaWtfcHl0aG9uJywgJy1waCcsICc3LjAnLCAnLW50JywgJy1tYScsICcyMDAnLCAnLWltYWUnLCAnPGluZmlsZS5tYWU+JywgJy1vbWFlJywgJzxvdXRmaWxlLm1hZT4n	-6.59929132461548	5	2.592	38.4816	1.0	0.0015	2	-0.343707265968923			0	-2.09868161404914	26	glide-grid_1	-59.259675142426	2	-44.0709099769592	W0NIM11bQ0gyXU9jMVtjSF1bY0hdYyhbY0hdW2NIXTEpT1tDSDJdQyg9TylbTkhdTihDMj1PKUMoPU8pW05IXUMyM1tDSDJdW0NIMl1bQ0gyXVtDSDJdW0NIMl0z	ligprep_1.sdf	0.0023
1		ligprep_1.sdf:1680287-1		1680287	Z236108412	-0.904693358478898		-5.04	-8.92776051307207	1				-8.92776051307207		-0.0	44	0.0	ligprep_1.sdf:1680287	51139	0	0	1	0.0	1	-0.713084659859132	2258192	-8.92776051307207	J2VwaWtfcHl0aG9uJywgJy1waCcsICc3LjAnLCAnLW50JywgJy1tYScsICcyMDAnLCAnLWltYWUnLCAnPGluZmlsZS5tYWU+JywgJy1vbWFlJywgJzxvdXRmaWxlLm1hZT4n	-6.85975933074951	5	1.805	33.5488	1.0	-0.0	2	-0.287992274615228			0	-2.013483598699	31	glide-grid_1	-79.346027352991	2	-55.5365552902222	W0NIM11PYzFbY0hdYyhDKD1PKVtDSDNdKVtjSF1bY0hdYzFPW0NIMl1DKD1PKVtOSF1bQ0gyXWMyW2NIXVtjSF1jKFtjSF1bY0hdMilbTkhdQyg9TyljM1tjSF1bY0hdW2NIXW8z	ligprep_1.sdf	0.0
1	6_R_7_8_5_40	ligprep_1.sdf:1853307-1		1853307	Z335452328	-0.847337263872576	8_S_9_10_6_42	-4.93	-8.89287629899708	1				-8.89287629899708	10_R_13_8_11_44	-0.0	92	0.0	ligprep_1.sdf:1853307	51139	0	0	1	0.0	1	-2.52781289883122	2495397	-8.89287629899708	J2VwaWtfcHl0aG9uJywgJy1waCcsICc3LjAnLCAnLW50JywgJy1tYScsICcyMDAnLCAnLWltYWUnLCAnPGluZmlsZS5tYWU+JywgJy1vbWFlJywgJzxvdXRmaWxlLm1hZT4n	-16.363561630249	7	1.939	25.5661	1.0	-0.0	2	-0.26155518526462		5_R_4_14_6_39	0	-1.96468581117966	34	glide-grid_1	-76.2828493497529	4	-60.5779552459717	W0NIM11DKD1PKVtOSF1bQ0BASF0xW0NAQEhdKFtPSF0pW0NASF0oW09IXSlbQ0BASF0oW0NIMl1bT0hdKU9bQ0BIXTFuMm5jKG4oYzI9UyktYzNbY0hdW2NIXVtjSF1bY0hdW2NIXTMpW0NIMl1PYzRbY0hdW2NIXVtjSF1bY0hdW2NIXTQ=	ligprep_1.sdf	0.0
1	15_S_14_16_31_48	ligprep_1.sdf:761950-1		761950	Z29750094	-0.814548794527316		-7.832	-8.88080034102126	1				-8.88080034102126		-0.0	62	0.0	ligprep_1.sdf:761950	51139	0	0	3	0.0	1	-0.294832504845734	985809	-8.88080034102126	J2VwaWtfcHl0aG9uJywgJy1waCcsICc3LjAnLCAnLW50JywgJy1tYScsICcyMDAnLCAnLWltYWUnLCAnPGluZmlsZS5tYWU+JywgJy1vbWFlJywgJzxvdXRmaWxlLm1hZT4n	-8.4001522064209	2	4.814	43.3061	1.0	-0.0	2	-0.246688898361702		2_S_3_11_1_40	0	-1.93755070291313	36	glide-grid_1	-91.8477875770379	3	-60.0487270355225	bzFbY0hdW2NIXVtjSF1jMUMoPU8pW05IXVtDQEBIXShbQ0gzXSlDKD1PKVtOSF1bQ0gyXVtDQEBIXShjMltjSF1bY0hdW2NIXVtjSF1bY0hdMiljKGMoYzM0KVtjSF1bY0hdW2NIXVtjSF00KWMoW25IXTMpLWM1W2NIXVtjSF1bY0hdW2NIXVtjSF01	ligprep_1.sdf	0.0
1		ligprep_1.sdf:1804292-1		1804292	Z1348294532	-0.986748750973251		-5.988	-8.92573876851575	1				-8.88073876851575		0.045	63	0.0	ligprep_1.sdf:1804292	51139	0	0	6	0.0525	1	-1.35517963447375	2428112	-8.92573876851575	J2VwaWtfcHl0aG9uJywgJy1waCcsICc3LjAnLCAnLW50JywgJy1tYScsICcyMDAnLCAnLWltYWUnLCAnPGluZmlsZS5tYWU+JywgJy1vbWFlJywgJzxvdXRmaWxlLm1hZT4n	-8.01020526885986	3	3.548	28.6881	0.9999	0.045	2	-0.328916250685768			0	-2.06728957488927	27	glide-grid_1	-76.1899110557505	2	-52.2102403640747	W0NIM11uMWMoW0NIMl1bT0hdKVtjSF1uYzFTW0NIMl1DKD1PKWMoYyhjMjMpW2NIXVtjSF1bY0hdW2NIXTMpYyhbbkhdMiktYzRbY0hdW2NIXVtjSF1bY0hdW2NIXTQ=	ligprep_1.sdf	0.0525
1		ligprep_1.sdf:1371763-1		1371763	Z94735864	-0.844623351843697		-7.58	-8.8739935625612	1				-8.8643935625612		0.0096	59	0.0	ligprep_1.sdf:1371763	51139	0	0	27	0.0108	1	-0.7	1813751	-8.8739935625612	J2VwaWtfcHl0aG9uJywgJy1waCcsICc3LjAnLCAnLW50JywgJy1tYScsICcyMDAnLCAnLWltYWUnLCAnPGluZmlsZS5tYWU+JywgJy1vbWFlJywgJzxvdXRmaWxlLm1hZT4n	-8.57545471191406	4	3.849	47.3823		0.0096	2	-0.260717457722388		13_R_14_11_28_39	0	-1.95839317578728	34	glide-grid_1	-83.7067729950591	2	-59.7462844848633	RkMoRikoRiljMVtjSF1bY0hdW2NIXWMoW2NIXTEpW05IXUMoPU8pW0NAQEhdKGMyW2NIXVtjSF1bY0hdW2NIXVtjSF0yKU9DKD1PKWMoW2NIXWMzPU8pW25IXWMoYzM0KVtjSF1bY0hdW2NIXVtjSF00	ligprep_1.sdf	0.0108
1		ligprep_1.sdf:1686567-1		1686567	Z245966642	-0.8602055088011		-6.227	-9.06913211284666	1				-8.85003211284666		0.2191	55	0.0022	ligprep_1.sdf:1686567	51139	0	0	1	0.0	1	-0.599622137040116	2266148	-9.06913211284666	J2VwaWtfcHl0aG9uJywgJy1waCcsICc3LjAnLCAnLW50JywgJy1tYScsICcyMDAnLCAnLWltYWUnLCAnPGluZmlsZS5tYWU+JywgJy1vbWFlJywgJzxvdXRmaWxlLm1hZT4n	-6.95378494262695	3	3.846	35.3607		0.2191	2	-0.268182791298384		14_R_15_10_28_38	0	-1.96820131888321	33	glide-grid_1	-90.8522644042969	3	-58.9182510375977	RkMoRikoRiljKG4xKVtuSF1jKGMxMilbY0hdYyhbY0hdW2NIXTIpW0NAQEhdKGMzW2NIXVtjSF1bY0hdW2NIXVtjSF0zKVtOSF1DKD1PKVtDSDJdW0NIMl1bTkhdQyg9TyljNFtjSF1bY0hdc1tjSF00	ligprep_1.sdf	0.0022
1	9_R_7_19_10_32	ligprep_1.sdf:1780020-1		1780020	Z1603682175	-0.980816591031819		-4.005	-8.8276493289842	1				-8.82734932898421		0.0003	26	0.0	ligprep_1.sdf:1780020	51139	1	0	25	0.0004	1	-1.74987924134353	2395392	-8.8276493289842	J2VwaWtfcHl0aG9uJywgJy1waCcsICc3LjAnLCAnLW50JywgJy1tYScsICcyMDAnLCAnLWltYWUnLCAnPGluZmlsZS5tYWU+JywgJy1vbWFlJywgJzxvdXRmaWxlLm1hZT4n	-7.431236743927	4	2.501	29.5535		0.0003	2	-0.326938864036452		5_S_6_20_4_30	0	-2.05486139356003	27	glide-grid_1	-66.337454919638	3	-45.9951748847961	RmMoW2NIXTEpYyhDbClbY0hdW2NIXWMxW0NASF0oW0NIMl1DKD1PKVtPSF0pW05IXUMoPU8pW0NASF0oW0NIMl1DKD1PKVtOSF0yKWMoYzIzKVtjSF1bY0hdW2NIXVtjSF0z	ligprep_1.sdf	0.0004
1		ligprep_1.sdf:299180-1		299180	Z997381682	-0.913922667220579		-4.45	-8.83092634552319	1				-8.82382634552319		0.0071	53	0.0094	ligprep_1.sdf:299180	51139	0	0	14	0.0	1	-2.03302987139891	394806	-8.83092634552319	J2VwaWtfcHl0aG9uJywgJy1waCcsICc3LjAnLCAnLW50JywgJy1tYScsICcyMDAnLCAnLWltYWUnLCAnPGluZmlsZS5tYWU+JywgJy1vbWFlJywgJzxvdXRmaWxlLm1hZT4n	-9.61613368988037	4	2.788	36.6141	1.0	0.0071	2	-0.294127544850773			0	-2.00486948899138	30	glide-grid_1	-84.3118723086472	2	-54.675368309021	RmMxW2NIXVtjSF1jKFtjSF1bY0hdMSlbQ0gyXU9jMltjSF1bY0hdW2NIXWMoW2NIXTIpQyg9TylbTkhdW0NIMl1bQ0gyXUMoPU8pW05IXVtDSDJdYzNbY0hdW2NIXW5bY0hdW2NIXTM=	ligprep_1.sdf	0.0094
1		ligprep_1.sdf:766089-1		766089	Z29949907	-0.873669644690486		-5.3	-8.80603821817088	1				-8.80603821817088		-0.0	33	0.0	ligprep_1.sdf:766089	51139	0	0	19	0.0	1	-1.2827281904541	990453	-8.80603821817088	J2VwaWtfcHl0aG9uJywgJy1waCcsICc3LjAnLCAnLW50JywgJy1tYScsICcyMDAnLCAnLWltYWUnLCAnPGluZmlsZS5tYWU+JywgJy1vbWFlJywgJzxvdXRmaWxlLm1hZT4n	-4.4053168296814	4	3.156	41.3203	1.0	-0.0	2	-0.27518869431784			0	-1.97191200058429	32	glide-grid_1	-76.3820114135742	2	-55.830029964447	W0NIM11PYzFbY0hdW2NIXWMoW05IXUMoPU8pW0NIM10pW2NIXWMxW05IXUMoPU8pYzJbY0hdbihuYzItYzNbY0hdW2NIXVtjSF1zMylbQ0gyXWM0W2NIXVtjSF1bY0hdW2NIXVtjSF00	ligprep_1.sdf	0.0
1		ligprep_1.sdf:546656-1		546656	Z22560952	-1.05744546644635		-4.8	-8.798300843379	1				-8.798300843379		-0.0	74	0.0	ligprep_1.sdf:546656	51139	0	0	2	0.0	1	-0.7	711715	-8.798300843379	J2VwaWtfcHl0aG9uJywgJy1waCcsICc3LjAnLCAnLW50JywgJy1tYScsICcyMDAnLCAnLWltYWUnLCAnPGluZmlsZS5tYWU+JywgJy1vbWFlJywgJzxvdXRmaWxlLm1hZT4n	-6.83980131149292	2	3.617	20.4361	1.0	-0.0	2	-0.366595868474125		2_S_3_19_1_28	0	-2.10583711953905	24	glide-grid_1	-58.5091900726941	2	-40.7765192985535	W0NIMl0xW0NIMl1bQ0hdMVtOSF1DKD1PKVtDQEhdKFtDSDNdKU9DKD1PKWMoW2NIXVtjSF0yKVtjSF1jKGMyMyljNGMoW25IXTMpW0NIMl1bQ0gyXVtDSDJdW0NIMl00	ligprep_1.sdf	0.0
1		ligprep_1.sdf:2122256-1		2122256	Z1213669398	-0.81990658740712		-6.38	-8.77599784798147	1				-8.77289784798147		0.0031	97	0.0044	ligprep_1.sdf:2122256	51139	0	0	4	0.0	1	-1.29422624373367	2880112	-8.77599784798147	J2VwaWtfcHl0aG9uJywgJy1waCcsICc3LjAnLCAnLW50JywgJy1tYScsICcyMDAnLCAnLWltYWUnLCAnPGluZmlsZS5tYWU+JywgJy1vbWFlJywgJzxvdXRmaWxlLm1hZT4n	-9.32316875457764	6	4.955	37.2195	0.5	0.0031	2	-0.250654224228042		15_S_16_26_5_53	0	-1.9258457816093	35	glide-grid_1	-85.0401324043103	3	-59.4225606918335	W0NIM11bQ0hdKFtDSDNdKVtDSDJdW0NIMl1PYzFbY0hdW2NIXWMoW2NIXWMxT1tDSDNdKVtDQEhdKE4oQzI9TylbQ0gyXVtDSDJdW09IXSljKGMyMyljKG5bbkhdMyktYzRbY0hdYyhDbCljKFtDSDNdKVtjSF1jNFtPSF0=	ligprep_1.sdf	0.0044
1		ligprep_1.sdf:547730-1		547730	Z102919472	-0.973709322466542		-4.13	-8.76338391182644	1				-8.76338391182644		-0.0	89	0.0001	ligprep_1.sdf:547730	51139	0	0	5	0.0	1	-1.89	713032	-8.76338391182644	J2VwaWtfcHl0aG9uJywgJy1waCcsICc3LjAnLCAnLW50JywgJy1tYScsICcyMDAnLCAnLWltYWUnLCAnPGluZmlsZS5tYWU+JywgJy1vbWFlJywgJzxvdXRmaWxlLm1hZT4n	-10.1214847564697	4	1.719	3.19569	1.0	-0.0	2	-0.32456977451209		2_S_1_3_20_29	0	-2.03997129899802	27	glide-grid_1	-72.5942299887036	2	-51.7614612579346	Tz1DMVtOSF1bQ0gyXUMoPU8pTjFbQ0gyXVtDQEhdKFtPSF0pW0NIMl1PW0NIXShjMltjSF1bY0hdYyhGKVtjSF1bY0hdMiljM1tjSF1bY0hdYyhGKVtjSF1bY0hdMw==	ligprep_1.sdf	0.0001
1		ligprep_1.sdf:226132-1		226132	Z1023418710	-0.972891893629402		-4.7	-8.7560270522841	1				-8.7560270522841		-0.0	99	0.0	ligprep_1.sdf:226132	51139	0	0	5	0.0	1	-1.12328167745762	300829	-8.7560270522841	J2VwaWtfcHl0aG9uJywgJy1waCcsICc3LjAnLCAnLW50JywgJy1tYScsICcyMDAnLCAnLWltYWUnLCAnPGluZmlsZS5tYWU+JywgJy1vbWFlJywgJzxvdXRmaWxlLm1hZT4n	-8.73756790161133	4	3.849	44.5613	1.0	-0.0	2	-0.324297298232744			0	-2.03825874338387	27	glide-grid_1	-72.2456764415992	2	-49.8619689941406	W0NIM11uMVtjSF1bY0hdc2NcMT1OL0MoPU8pQzIoW0NIMl1bQ0gyXVtDSDJdW0NIMl0yKVtOSF1DKD1PKVtDSDJdYyhbY0hdW25IXTMpYyhjMzQpW2NIXVtjSF1bY0hdW2NIXTQ=	ligprep_1.sdf	0.0
1		ligprep_1.sdf:1686641-1		1686641	Z245965748	-0.850432991431871		-6.2	-8.76258975214779	1				-8.7494897521478		0.0131	63	0.0023	ligprep_1.sdf:1686641	51139	0	0	27	0.0	1	0.0	2266235	-8.76258975214779	J2VwaWtfcHl0aG9uJywgJy1waCcsICc3LjAnLCAnLW50JywgJy1tYScsICcyMDAnLCAnLWltYWUnLCAnPGluZmlsZS5tYWU+JywgJy1vbWFlJywgJzxvdXRmaWxlLm1hZT4n	-2.32278323173523	4	3.671	39.5888		0.0131	2	-0.265136053095388		14_R_13_21_15_42	0	-1.94584121844427	33	glide-grid_1	-81.0467339464296	2	-52.7588489055634	W0NIM11TKD1PKSg9TyljMVtjSF1bY0hdW2NIXVtjSF1jMUMoPU8pW05IXVtDQEhdKGMyW2NIXVtjSF1bY0hdW2NIXVtjSF0yKWMoW2NIXVtjSF0zKVtjSF1jKGMzNClbbkhdYyhuNClDKEYpKEYpRg==	ligprep_1.sdf	0.0023
1		ligprep_1.sdf:277645-1		277645	Z1170781819	-0.906081385025116		-6.02	-8.74811959822319	1			82	-8.74811959822319		-0.0	81	0.0	ligprep_1.sdf:277645	51139	0	0	1	0.0	1	-2.6841237706535	366893	-8.74811959822319	J2VwaWtfcHl0aG9uJywgJy1waCcsICc3LjAnLCAnLW50JywgJy1tYScsICcyMDAnLCAnLWltYWUnLCAnPGluZmlsZS5tYWU+JywgJy1vbWFlJywgJzxvdXRmaWxlLm1hZT4n	-12.9751291275024	4	2.482	72.9932	1.0	-0.0	2	-0.29160398660744		2_S_1_3_21_32	0	-1.98766809111373	30	glide-grid_1	-80.5457382202148	2	-53.2282991409302	W2NIXTFbY0hdW2NIXVtjSF1jKGMxMilbY0hdYyhbY0hdW2NIXTIpW0NASF0oW09IXSlbQ0gyXVtOSF1DKD1PKWMzW2NIXVtjSF1jKD1PKW4objMpLWM0W2NIXVtjSF1jKEYpW2NIXVtjSF00	ligprep_1.sdf	0.0
1		ligprep_1.sdf:1200209-1		1200209	Z68451839	-0.995319159042221		-4.13	-8.73530211201749	1				-8.73530211201749		-0.0	71	0.0	ligprep_1.sdf:1200209	51139	0	0	1	0.0	1	-1.625	1594649	-8.73530211201749	J2VwaWtfcHl0aG9uJywgJy1waCcsICc3LjAnLCAnLW50JywgJy1tYScsICcyMDAnLCAnLWltYWUnLCAnPGluZmlsZS5tYWU+JywgJy1vbWFlJywgJzxvdXRmaWxlLm1hZT4n	-11.4633455276489	4	2.471	26.611	1.0	-0.0	2	-0.335973158154519		5_S_8_3_6_30	0	-2.05145703814323	26	glide-grid_1	-71.1922991797122	2	-53.7195482254028	W0NIM11PQyg9TylbQ0BIXShbQ0gyXVtPSF0pW05IXUMoPU8pYzFbY0hdYygtYzJbY0hdW2NIXVtjSF1zMilubjEtYzNbY0hdW2NIXVtjSF1bY0hdW2NIXTM=	ligprep_1.sdf	0.0
1		ligprep_1.sdf:1027085-1		1027085	Z51883622	-0.848992319813817		-6.56	-8.73466772420983	1				-8.73466772420983		-0.0	59	0.0001	ligprep_1.sdf:1027085	51139	0	0	43	0.0	1	-1.89	1355075	-8.73466772420983	J2VwaWtfcHl0aG9uJywgJy1waCcsICc3LjAnLCAnLW50JywgJy1tYScsICcyMDAnLCAnLWltYWUnLCAnPGluZmlsZS5tYWU+JywgJy1vbWFlJywgJzxvdXRmaWxlLm1hZT4n	-9.61355400085449	4	3.287	57.4984	1.0	-0.0	2	-0.264686900733631		2_S_3_29_31_1	0	-1.94254487617522	33	glide-grid_1	-88.5636766037351	1	-62.5918369293213	W0NIMl0xW0NIMl1bQ0hdMVtDQF0yKFtDSDNdKVtOSF1DKD1PKU4oQzI9TylbQ0gyXUMoPU8pTihjM1tjSF1bY0hdW2NIXVtjSF1bY0hdMyljNG5jKFtjSF1zNCktYzVbY0hdW2NIXWMoRilbY0hdW2NIXTU=	ligprep_1.sdf	0.0001
1		ligprep_1.sdf:213969-1		213969	Z15737483	-0.902650757269531		-4.816	-8.71499725138013	1				-8.71499725138013		-0.0	100	0.0002	ligprep_1.sdf:213969	51139	0	0	1	0.0	1	-2.73560384061434	286249	-8.71499725138013	J2VwaWtfcHl0aG9uJywgJy1waCcsICc3LjAnLCAnLW50JywgJy1tYScsICcyMDAnLCAnLWltYWUnLCAnPGluZmlsZS5tYWU+JywgJy1vbWFlJywgJzxvdXRmaWxlLm1hZT4n	-11.3872976303101	4	2.56	32.7754	1.0	-0.0	2	-0.290499908379338			0	-1.98014233301412	30	glide-grid_1	-82.5626193212381	2	-56.8192090988159	W0NIM11DMShbQ0gzXSlbTkhdQyg9TylOKEMxPU8pW0NIMl1DKD1PKU9bQ0gyXUMoPU8pW05IXWMyW2NIXVtjSF1bY0hdW2NIXWMyT2MzW2NIXVtjSF1bY0hdW2NIXVtjSF0z	ligprep_1.sdf	0.0002
1		ligprep_1.sdf:1831882-1		1831882	Z301426872	-1.019085941097		-3.93	-8.91026224371006	1				-8.71306224371006		0.1972	52	0.2072	ligprep_1.sdf:1831882	51139	0	0	2	0.0	1	-1.33	2465374	-8.91026224371006	J2VwaWtfcHl0aG9uJywgJy1waCcsICc3LjAnLCAnLW50JywgJy1tYScsICcyMDAnLCAnLWltYWUnLCAnPGluZmlsZS5tYWU+JywgJy1vbWFlJywgJzxvdXRmaWxlLm1hZT4n	-16.3643283843994	4	1.133	24.604		0.1972	2	-0.348522489748402		12_S_16_11_13_39	0	-2.06525686116449	25	glide-grid_1	-64.6764297485352	3	-50.2670993804932	W0NIM11bQ0hdKFtDSDNdKWMxW2NIXVtjSF1bY0hdYyhbY0hdMSlOMltDSDJdW0NASF0oW0NIMl1DMj1PKUMoPU8pW05IXVtDSF0oQyg9TylbTkgyXSlDKD1PKVtOSDJd	ligprep_1.sdf	0.2072
1		ligprep_1.sdf:1060312-1		1060312	Z200495170	-0.944785011923758		-5.11	-8.71174222400877	1				-8.71174222400877		-0.0	74	0.0	ligprep_1.sdf:1060312	51139	0	0	1	0.0	1	-0.662538564726335	1400803	-8.71174222400877	J2VwaWtfcHl0aG9uJywgJy1waCcsICc3LjAnLCAnLW50JywgJy1tYScsICcyMDAnLCAnLWltYWUnLCAnPGluZmlsZS5tYWU+JywgJy1vbWFlJywgJzxvdXRmaWxlLm1hZT4n	-6.38347291946411	4	3.824	55.8047	1.0	-0.0	2	-0.311133650857456			0	-2.0109258931676	28	glide-grid_1	-60.9741554260254	1	-44.6054577827454	RkMoRikoRiljKFtjSF1bY0hdMSlbY0hdYyhjMTIpW05IXUMoPU8pW0NIMl1OMkMoPU8pW0NIMl1bQ0gyXWMoW2NIXVtjSF0zKVtjSF1jKGMzNClPW0NIMl1PNA==	ligprep_1.sdf	0.0
1		ligprep_1.sdf:394526-1		394526	Z18522168	-0.862972239146137		-5.86	-8.69821512664962	1				-8.69821512664962		-0.0	72	0.0	ligprep_1.sdf:394526	51139	0	0	1	0.0	1	-1.93794343834578	518064	-8.69821512664962	J2VwaWtfcHl0aG9uJywgJy1waCcsICc3LjAnLCAnLW50JywgJy1tYScsICcyMDAnLCAnLWltYWUnLCAnPGluZmlsZS5tYWU+JywgJy1vbWFlJywgJzxvdXRmaWxlLm1hZT4n	-5.89497852325439	6	1.695	47.2077	1.0	-0.0	2	-0.271819222707801			0	-1.94776747124621	32	glide-grid_1	-81.1671329786654	2	-57.200478553772	TzFbQ0gyXUMoPU8pW05IXWMoYzEyKVtjSF1jKFtjSF1bY0hdMilDKD1PKVtDSDJdU1tDSDJdW0NIMl1TW0NIMl1DKD1PKWMoW2NIXVtjSF0zKVtjSF1jKGMzNClbTkhdQyg9TylbQ0gyXU80	ligprep_1.sdf	0.0
1		ligprep_1.sdf:1975041-1		1975041	Z1682938183	-0.899110051354512		-6.39	-8.72111211159176	1				-8.68081211159176		0.0403	62	0.0473	ligprep_1.sdf:1975041	51139	0	0	3	0.0	1	-1.11720355141905	2665472	-8.72111211159176	J2VwaWtfcHl0aG9uJywgJy1waCcsICc3LjAnLCAnLW50JywgJy1tYScsICcyMDAnLCAnLWltYWUnLCAnPGluZmlsZS5tYWU+JywgJy1vbWFlJywgJzxvdXRmaWxlLm1hZT4n	-10.0148439407349	4	3.022	32.6932	0.999	0.0403	2	-0.289360403719725			0	-1.97237509677727	30	glide-grid_1	-79.631931807999	1	-57.3102464675903	W0NIM11jMVtjSF1jKFtDSDNdKWMoYyg9TylbbkhdMSktYzJuYyhubzIpLWMzW2NIXVtjSF1bY0hdYyhbY0hdMylbQ0gyXW4oW2NIXW40KWMoYzQ1KVtjSF1bY0hdW2NIXVtjSF01	ligprep_1.sdf	0.0474
1		ligprep_1.sdf:1059394-1		1059394	Z54217235	-0.810254405373122		-5.26	-8.66962070849394	1				-8.66962070849394		-0.0	56	0.0	ligprep_1.sdf:1059394	51139	0	0	9	0.0001	1	-1.41971812962531	1399586	-8.66962070849394	J2VwaWtfcHl0aG9uJywgJy1waCcsICc3LjAnLCAnLW50JywgJy1tYScsICcyMDAnLCAnLWltYWUnLCAnPGluZmlsZS5tYWU+JywgJy1vbWFlJywgJzxvdXRmaWxlLm1hZT4n	-14.7387838363647	6	1.648	48.9405	1.0	-0.0	2	-0.247703448814113			0	-1.90317415737917	35	glide-grid_1	-82.2143020629883	2	-59.2744016647339	W2NIXTFbY0hdW2NIXVtjSF1bY0hdYzFbQ0gyXW4oYyg9TylbbkhdYzI9TyljKFtOSDJdKWMyTihbQ0gyXVtDSDNdKUMoPU8pW0NIMl1PQyg9TylbQ0gyXVtDSDJdQyg9TyljM1tjSF1bY0hdW2NIXVtjSF1bY0hdMw==	ligprep_1.sdf	0.0001
1		ligprep_1.sdf:1077294-1		1077294	Z54909130	-0.795132549498154		-6.6	-8.66911038870061	1				-8.66911038870061		-0.0	25	0.0	ligprep_1.sdf:1077294	51139	0	0	1	0.0001	1	-0.95031595659428	1423684	-8.66911038870061	J2VwaWtfcHl0aG9uJywgJy1waCcsICc3LjAnLCAnLW50JywgJy1tYScsICcyMDAnLCAnLWltYWUnLCAnPGluZmlsZS5tYWU+JywgJy1vbWFlJywgJzxvdXRmaWxlLm1hZT4n	-9.80190277099609	6	2.611	62.5517	1.0	-0.0	2	-0.24080862190835			0	-1.89136567451834	36	glide-grid_1	-83.1097106933594	2	-58.838493347168	W2NIXTFbY0hdW2NIXVtjSF1bY0hdYzFbQ0gyXW4oYyg9TylbbkhdYzI9TyljKFtOSDJdKWMyTihbQ0gyXVtDSDNdKUMoPU8pW0NIMl1PQyg9TylbQ0gyXU9jKFtjSF1bY0hdMylbY0hdYyhjMzQpW0NIMl1bQ0gyXVtDSDJdNA==	ligprep_1.sdf	0.0001
1		ligprep_1.sdf:398179-1		398179	Z18553814	-1.0697611310783		-4.08	-8.65177809469865	1				-8.65177809469865		-0.0	26	0.0	ligprep_1.sdf:398179	51139	2	0	13	0.0	1	-1.6625	522108	-8.65177809469865	J2VwaWtfcHl0aG9uJywgJy1waCcsICc3LjAnLCAnLW50JywgJy1tYScsICcyMDAnLCAnLWltYWUnLCAnPGluZmlsZS5tYWU+JywgJy1vbWFlJywgJzxvdXRmaWxlLm1hZT4n	-18.1040744781494	3	1.39	19.9135	1.0	-0.0	2	-0.376164264986898			0	-2.09207839328456	23	glide-grid_1	-69.1456637094122	1	-49.4772930145264	W2NIXTFbY0hdW2NIXVtjSF1jKGMxMiljKGMoW0NIM10pW25IXTIpQyg9TylbQ0gyXU9DKD1PKWMzW2NIXVtjSF1bY0hdW24rXShbTy1dKVtjSF0z	ligprep_1.sdf	0.0
1		ligprep_1.sdf:1819821-1		1819821	Z289658740	-0.916332120888673		-5.58	-8.64937864266862	1				-8.64937864266862		-0.0	101	0.0	ligprep_1.sdf:1819821	51139	0	0	1	0.0	1	-0.885845887171951	2449352	-8.64937864266862	J2VwaWtfcHl0aG9uJywgJy1waCcsICc3LjAnLCAnLW50JywgJy1tYScsICcyMDAnLCAnLWltYWUnLCAnPGluZmlsZS5tYWU+JywgJy1vbWFlJywgJzxvdXRmaWxlLm1hZT4n	-8.08535194396973	2	4.028	47.9011	1.0	-0.0	2	-0.29825443595409		15_R_16_2_24_44	0	-1.98048837985299	29	glide-grid_1	-80.9552175853135	2	-54.4627780914307	bzFbY0hdW2NIXVtjSF1jMUMoPU8pW05IXVtDQEhdKGMyW2NIXVtjSF1bY0hdW2NIXVtjSF0yKUMoPU8pW05IXVtDSDJdQzMoW0NIMl1bQ0gyXVtDSDJdMyljNFtjSF1bY0hdW2NIXVtjSF1bY0hdNA==	ligprep_1.sdf	0.0
1		ligprep_1.sdf:292959-1		292959	Z236585564	-0.89548629674048		-5.454	-8.64582514542946	1				-8.64582514542946		-0.0	109	0.0001	ligprep_1.sdf:292959	51139	0	0	34	0.0	1	-1.28456604028452	386464	-8.64582514542946	J2VwaWtfcHl0aG9uJywgJy1waCcsICc3LjAnLCAnLW50JywgJy1tYScsICcyMDAnLCAnLWltYWUnLCAnPGluZmlsZS5tYWU+JywgJy1vbWFlJywgJzxvdXRmaWxlLm1hZT4n	-6.83358192443848	4	2.846	40.9829	1.0	-0.0	2	-0.288194171514315		2_S_3_22_1_34	0	-1.96442567685167	30	glide-grid_1	-81.247184753418	3	-53.4827709197998	TzFbQ0gyXU9jKGMxMilbY0hdYyhbY0hdW2NIXTIpW0NASF0oW0NIM10pW05IXUMoPU8pW05IXVtDSDJdYzNbY0hdW2NIXWMoW2NIXVtjSF0zKVtOSF1DKD1PKWM0W2NIXVtjSF1bY0hdbzQ=	ligprep_1.sdf	0.0001
1		ligprep_1.sdf:245821-1		245821	Z16409851	-0.792404686776343		-7.24	-8.63936925550774	1				-8.63936925550774		-0.0	108	0.0	ligprep_1.sdf:245821	51139	0	0	3	0.0	1	-0.515316873677587	325675	-8.63936925550774	J2VwaWtfcHl0aG9uJywgJy1waCcsICc3LjAnLCAnLW50JywgJy1tYScsICcyMDAnLCAnLWltYWUnLCAnPGluZmlsZS5tYWU+JywgJy1vbWFlJywgJzxvdXRmaWxlLm1hZT4n	-8.73753452301025	5	4.672	40.2202	1.0	-0.0	2	-0.23998247931966		24_R_23_26_25_50	0	-1.88487696276821	36	glide-grid_1	-91.4600448608398	2	-61.6407976150513	W2NIXTFbY0hdW2NIXVtjSF1jKGMxMiljKFtjSF1bbkhdMilDKD1PKVtDQEBIXShbQ0gzXSlPQyg9TyljKFtjSF1jM09bQ0gzXSlbY0hdW2NIXWMzT1tDSDJdQyg9TylbTkhdYzRbY0hdW2NIXWMoRilbY0hdW2NIXTQ=	ligprep_1.sdf	0.0
1	14_R_2_18_15_37	ligprep_1.sdf:1929272-1		1929272	Z1289642030	-1.06745984468443		-2.19	-8.67116625824876	1				-8.63316625824876		0.038	44	0.045	ligprep_1.sdf:1929272	51139	0	0	5	0.0	1	-1.86818010336345	2600414	-8.67116625824876	J2VwaWtfcHl0aG9uJywgJy1waCcsICc3LjAnLCAnLW50JywgJy1tYScsICcyMDAnLCAnLWltYWUnLCAnPGluZmlsZS5tYWU+JywgJy1vbWFlJywgJzxvdXRmaWxlLm1hZT4n	-10.181432723999	4	0.725	39.0593	0.5	0.038	2	-0.375355054706468		2_S_14_3_1	0	-2.08757788246818	23	glide-grid_1	-54.0589828491211	3	-45.3719081878662	W2NIXTFbY0hdW2NIXVtjSF1bY0hdYzFbQ0BASF0oW0NIMl1bQ0gyXVtPSF0pTihbQ0gzXSlbQ0gyXUMoPU8pW05IXWMyYyhbQ0gzXSluW25IXWMyW0NIM10=	ligprep_1.sdf	0.045
1		ligprep_1.sdf:547186-1		547186	Z1512916422	-1.06614788546499		-2.24	-8.62255568388206	1				-8.62255568388206		-0.0	82	0.0013	ligprep_1.sdf:547186	51139	0	0	1	0.0	1	-1.58777920689947	712369	-8.62255568388206	J2VwaWtfcHl0aG9uJywgJy1waCcsICc3LjAnLCAnLW50JywgJy1tYScsICcyMDAnLCAnLWltYWUnLCAnPGluZmlsZS5tYWU+JywgJy1vbWFlJywgJzxvdXRmaWxlLm1hZT4n	-11.5980596542358	3	1.232	20.6113	1.0	-0.0	2	-0.374893725386176		2_R_11_3_1_27	0	-2.08501214937494	23	glide-grid_1	-58.7808046877937	3	-37.2545328140259	W2NIXTFbY0hdYyhbT0hdKVtjSF1bY0hdYzFbQ0gyXVtDQEBIXShbQ0gzXSlOKFtDSDNdKUMoPU8pW05IXVtDSDJdYzJjKFtDSDNdKW5bbkhdYzJbQ0gzXQ==	ligprep_1.sdf	0.0013
1		ligprep_1.sdf:1030014-1		1030014	Z51963100	-0.913213812392992		-4.54	-8.61994452125242	1				-8.61994452125242		-0.0	27	0.0	ligprep_1.sdf:1030014	51139	0	0	17	0.0	1	-0.921018338385958	1358766	-8.61994452125242	J2VwaWtfcHl0aG9uJywgJy1waCcsICc3LjAnLCAnLW50JywgJy1tYScsICcyMDAnLCAnLWltYWUnLCAnPGluZmlsZS5tYWU+JywgJy1vbWFlJywgJzxvdXRmaWxlLm1hZT4n	-4.24200868606567	4	2.352	52.9095	1.0	-0.0	2	-0.297239466250084			0	-1.9737487124336	29	glide-grid_1	-75.8668975830078	2	-52.3062176704407	W0NIM11PYzFbY0hdW2NIXWMoW05IXUMoPU8pW0NIM10pW2NIXWMxW05IXUMoPU8pYzJbY0hdYyhbQ0hdM1tDSDJdW0NIMl0zKW5uMi1jNFtjSF1bY0hdW2NIXVtjSF1bY0hdNA==	ligprep_1.sdf	0.0
1		ligprep_1.sdf:1742284-1		1742284	Z234545852	-0.804852301149444		-4.42	-8.62551886954501	1				-8.61181886954501		0.0137	82	0.0	ligprep_1.sdf:1742284	51139	0	0	1	0.0017	1	-1.41036897482456	2343565	-8.62551886954501	J2VwaWtfcHl0aG9uJywgJy1waCcsICc3LjAnLCAnLW50JywgJy1tYScsICcyMDAnLCAnLWltYWUnLCAnPGluZmlsZS5tYWU+JywgJy1vbWFlJywgJzxvdXRmaWxlLm1hZT4n	-16.1329517364502	7	-0.631	55.7805	0.999357	0.0137	2	-0.246051967701286			0	-1.89048537088718	35	glide-grid_1	-91.3821411132812	4	-63.9048557281494	W2NIXTFbY0hdW2NIXVtjSF1bY0hdYzFbQ0gyXW4oYyg9TylbbkhdYzI9TyljKFtOSDJdKWMyTihbQ0gyXVtDSDJdW0NIMl1PW0NIM10pQyg9TylbQ0gyXVtDSDJdYzNjKFtDSDNdKVtuSF1jKD1PKVtuSF1jMz1P	ligprep_1.sdf	0.0017
1		ligprep_1.sdf:1107113-1		1107113	Z249665750	-0.980557859531223		-4.15	-8.60575129444996	1				-8.60575129444996		-0.0	97	0.0	ligprep_1.sdf:1107113	51139	0	0	7	0.0	1	-1.55449708796408	1466382	-8.60575129444996	J2VwaWtfcHl0aG9uJywgJy1waCcsICc3LjAnLCAnLW50JywgJy1tYScsICcyMDAnLCAnLWltYWUnLCAnPGluZmlsZS5tYWU+JywgJy1vbWFlJywgJzxvdXRmaWxlLm1hZT4n	-8.26165866851807	4	1.749	28.3275	1.0	-0.0	2	-0.330990434401922		5_R_4_13_6_30	0	-2.0210324537284	26	glide-grid_1	-66.4321831299168	3	-53.1716814041138	W2NIXTFbY0hdW2NIXVtjSF1bY0hdYzFbQ0gyXVtDQEBIXShbTkhdQyg9TylbTkgyXSlDKD1PKVtOSF1bQ0gyXVtDSDJdYyhbY0hdW2NIXTIpW2NIXWMoYzIzKU9bQ0gyXU8z	ligprep_1.sdf	0.0
1		ligprep_1.sdf:1820596-1		1820596	Z290189630	-0.891307947610083		-4.011	-8.60548362807797	1				-8.60548362807797		-0.0	6	0.0	ligprep_1.sdf:1820596	51139	0	0	2	0.0	1	-2.5081311424206	2450306	-8.60548362807797	J2VwaWtfcHl0aG9uJywgJy1waCcsICc3LjAnLCAnLW50JywgJy1tYScsICcyMDAnLCAnLWltYWUnLCAnPGluZmlsZS5tYWU+JywgJy1vbWFlJywgJzxvdXRmaWxlLm1hZT4n	-11.4858541488647	5	2.073	33.8502	1.0	-0.0	2	-0.286849454269266		23_S_27_22_24_41	0	-1.95525964455337	30	glide-grid_1	-71.5818197961856	1	-49.2304105758667	RkMoRikoRiljMVtjSF1bY0hdW2NIXWMoW2NIXTEpLW4obltjSF0yKWMoYzIzKW5bY0hdbihjMz1PKVtDSDJdQyg9TylbTkhdW0NIMl1bQ0BASF00W0NIMl1bQ0gyXVtDSDJdTzQ=	ligprep_1.sdf	0.0
1		ligprep_1.sdf:1329448-1		1329448	Z88617058	-0.956155116468008		-6.35	-8.60539605766607	1				-8.60539605766607		-0.0	51	0.0	ligprep_1.sdf:1329448	51139	0	0	3	0.0	1	-0.890945695156439	1756974	-8.60539605766607	J2VwaWtfcHl0aG9uJywgJy1waCcsICc3LjAnLCAnLW50JywgJy1tYScsICcyMDAnLCAnLWltYWUnLCAnPGluZmlsZS5tYWU+JywgJy1vbWFlJywgJzxvdXRmaWxlLm1hZT4n	-6.66637134552002	2	3.63	34.5426	1.0	-0.0	2	-0.318718372506151			0	-2.00319433118283	27	glide-grid_1	-75.0842627386817	2	-50.4153070449829	W2NIXTFbY0hdW2NIXVtjSF1jKGMxMiljKFtjSF1bbkhdMilbQ0gyXUMoPU8pW05IXWMobihjMzQpW2NIXVtjSF1zNCljKG4zKS1jNVtjSF1bY0hdW2NIXVtjSF1bY0hdNQ==	ligprep_1.sdf	0.0
1		ligprep_1.sdf:1671273-1		1671273	Z212153758	-0.774119706674635		-7.75	-8.63989490833082	1				-8.59559490833082		0.0443	5	0.0	ligprep_1.sdf:1671273	51139	0	0	9	0.0024	1	-1.19231498225948	2246487	-8.63989490833082	J2VwaWtfcHl0aG9uJywgJy1waCcsICc3LjAnLCAnLW50JywgJy1tYScsICcyMDAnLCAnLWltYWUnLCAnPGluZmlsZS5tYWU+JywgJy1vbWFlJywgJzxvdXRmaWxlLm1hZT4n	-5.07426357269287	4	4.887	44.952	0.883938	0.0443	2	-0.232313375900833			0	-1.86418302628196	37	glide-grid_1	-87.8592169177307	1	-58.7790746688843	W2NIXTFbY0hdW2NIXVtjSF1jKGMxMiljKD1PKVtuSF1jKG4yKVtDSDJdTihbQ0gyXWMzW2NIXVtjSF1bY0hdW2NIXVtjSF0zKUMoPU8pW0NIMl1PYyhbY0hdW2NIXTQpW2NIXWMoYzQ1KWM2YyhvNSlbQ0gyXVtDSDJdW0NIMl1bQ0gyXTY=	ligprep_1.sdf	0.0024
1		ligprep_1.sdf:483293-1		483293	Z20008090	-0.910107516556039		-4.316	-8.59062378889188	1				-8.59062378889188		-0.0	87	0.0001	ligprep_1.sdf:483293	51139	0	0	7	0.0	1	-1.33	624161	-8.59062378889188	J2VwaWtfcHl0aG9uJywgJy1waCcsICc3LjAnLCAnLW50JywgJy1tYScsICcyMDAnLCAnLWltYWUnLCAnPGluZmlsZS5tYWU+JywgJy1vbWFlJywgJzxvdXRmaWxlLm1hZT4n	-10.2400541305542	5	1.66	17.4907	1.0	-0.0	2	-0.296228406513513			0	-1.96703500823265	29	glide-grid_1	-68.9758437377938	1	-54.0853796005249	W0NIMl0xW0NIMl1bQ0gyXVtDSDJdQzEyW05IXUMoPU8pTihDMj1PKVtDSDJdQyg9TylPW0NIMl1DKD1PKU4zW0NIMl1bQ0gyXUMoPU4zKWM0W2NIXVtjSF1bY0hdW2NIXVtjSF00	ligprep_1.sdf	0.0001
1	18_S_16_19_26_39	ligprep_1.sdf:1686597-1		1686597	Z245966530	-0.852142687382062		-5.23	-8.81196008469564	1				-8.58906008469564		0.2229	57	0.0022	ligprep_1.sdf:1686597	51139	0	0	21	0.0	1	-1.33	2266180	-8.81196008469564	J2VwaWtfcHl0aG9uJywgJy1waCcsICc3LjAnLCAnLW50JywgJy1tYScsICcyMDAnLCAnLWltYWUnLCAnPGluZmlsZS5tYWU+JywgJy1vbWFlJywgJzxvdXRmaWxlLm1hZT4n	-6.38502550125122	3	3.732	19.4777		0.2229	2	-0.268408127646739		14_R_15_10_27_37	0	-1.92332468189864	32	glide-grid_1	-80.1874956742905	2	-51.4054112434387	RkMoRikoRiljKG4xKVtuSF1jKGMxMilbY0hdYyhbY0hdW2NIXTIpW0NAQEhdKGMzW2NIXVtjSF1bY0hdW2NIXVtjSF0zKVtOSF1DKD1PKVtDQEBIXTRbQ0gyXU4oQyg9TylbQ0gyXTQpW0NIXTVbQ0gyXVtDSDJdNQ==	ligprep_1.sdf	0.0022
1		ligprep_1.sdf:2031953-1		2031953	Z1355220229	-0.93142294216878		-4.28	-8.58853228120118	1				-8.58853228120118		-0.0	85	0.0	ligprep_1.sdf:2031953	51139	0	0	1	0.0	1	-1.19758516259384	2746349	-8.58853228120118	J2VwaWtfcHl0aG9uJywgJy1waCcsICc3LjAnLCAnLW50JywgJy1tYScsICcyMDAnLCAnLWltYWUnLCAnPGluZmlsZS5tYWU+JywgJy1vbWFlJywgJzxvdXRmaWxlLm1hZT4n	-5.61240339279175	3	3.307	23.1669	1.0	-0.0	2	-0.306733295757185		7_R_8_5_23_32	0	-1.98248542076649	28	glide-grid_1	-74.4808502197266	1	-52.4976687431335	W2NIXTFbY0hdW2NIXVtjSF1bY0hdYzFbQ0BIXShjKG4yKW9uYzJbQ0gzXSlPQyg9TylbQ0gyXWMoYyhbQ0gzXSlbbkhdMyljKGMzNClbY0hdYyhGKVtjSF1bY0hdNA==	ligprep_1.sdf	0.0
1		ligprep_1.sdf:397929-1		397929	Z18545283	-0.909676639664071		-7.45	-8.58655668559816	1				-8.58655668559816		-0.0	12	0.0	ligprep_1.sdf:397929	51139	2	0	3	0.0	1	-0.35	521831	-8.58655668559816	J2VwaWtfcHl0aG9uJywgJy1waCcsICc3LjAnLCAnLW50JywgJy1tYScsICcyMDAnLCAnLWltYWUnLCAnPGluZmlsZS5tYWU+JywgJy1vbWFlJywgJzxvdXRmaWxlLm1hZT4n	-18.8548641204834	2	2.567	41.2897	1.0	-0.0	2	-0.29608816157235		9_S_8_10_24_34	0	-1.96610374471123	29	glide-grid_1	-83.3111267741821	1	-59.8576679229736	W08tXVtuK10xW2NIXVtjSF1bY0hdW2NIXWMxU1tDQEBIXShjMltjSF1bY0hdW2NIXVtjSF1bY0hdMilDKD1PKVtOSF1jM1tjSF1jKEMoRikoRilGKVtjSF1bY0hdYzNDbA==	ligprep_1.sdf	0.0
1		ligprep_1.sdf:915825-1		915825	Z224794552	-1.00416200550621		-4.756	-8.59416438912307	1				-8.58546438912308		0.0087	11	0.0	ligprep_1.sdf:915825	51139	0	0	10	0.0108	1	-0.0336172212708005	1199016	-8.59416438912307	J2VwaWtfcHl0aG9uJywgJy1waCcsICc3LjAnLCAnLW50JywgJy1tYScsICcyMDAnLCAnLWltYWUnLCAnPGluZmlsZS5tYWU+JywgJy1vbWFlJywgJzxvdXRmaWxlLm1hZT4n	-7.31799554824829	4	2.667	32.8527		0.0087	2	-0.343418575564923		4_R_5_2_19_28	0	-2.03501234582824	25	glide-grid_1	-68.2075432605822	2	-48.5332360267639	W2NIXTFbY0hdYyhGKVtjSF1bY0hdYzFbQ0BIXShDKD1PKVtOSDJdKU9DKD1PKWMoW2NIXWMobjIpW09IXSljKGMyMylbY0hdW2NIXVtjSF1bY0hdMw==	ligprep_1.sdf	0.0108
1		ligprep_1.sdf:1281588-1		1281588	Z85115669	-0.817810264692112		-4.235	-8.5829879435713	1				-8.5829879435713		-0.0	10	0.0001	ligprep_1.sdf:1281588	51139	0	0	24	0.0	1	-2.8	1692936	-8.5829879435713	J2VwaWtfcHl0aG9uJywgJy1waCcsICc3LjAnLCAnLW50JywgJy1tYScsICcyMDAnLCAnLWltYWUnLCAnPGluZmlsZS5tYWU+JywgJy1vbWFlJywgJzxvdXRmaWxlLm1hZT4n	-10.5505676269531	5	2.431	11.3315	1.0	-0.0	2	-0.252440821869744			0	-1.89622278139215	34	glide-grid_1	-78.2360560783459	2	-58.4594955444336	W0NIM11bQ0gyXUMxKFtDSDJdW0NIM10pW05IXUMoPU8pTihDMT1PKVtDSDJdQyg9TylPW0NIMl1DKD1PKVtOSF1jMmMoQyNOKWMoW0NIM10pYyhbQ0gzXSluMltDSDJdYzNbY0hdW2NIXVtjSF1vMw==	ligprep_1.sdf	0.0001
1		ligprep_1.sdf:1680102-1		1680102	Z236103784	-0.930587957644158		-5.826	-8.58083299528138	1				-8.58083299528138		-0.0	41	0.0	ligprep_1.sdf:1680102	51139	0	0	25	0.0	1	-1.1516412828951	2257969	-8.58083299528138	J2VwaWtfcHl0aG9uJywgJy1waCcsICc3LjAnLCAnLW50JywgJy1tYScsICcyMDAnLCAnLWltYWUnLCAnPGluZmlsZS5tYWU+JywgJy1vbWFlJywgJzxvdXRmaWxlLm1hZT4n	-2.45653367042542	2	3.749	33.2443	1.0	-0.0	2	-0.306458321260049			0	-1.98070819951534	28	glide-grid_1	-71.1803740970643	2	-48.480783700943	RkMoRikoRiljMVtjSF1bY0hdW2NIXWMoW2NIXTEpQyg9TylbTkhdW0NIMl1jMltjSF1bY0hdYyhbY0hdW2NIXTIpW05IXUMoPU8pYzNbY0hdW2NIXVtjSF1vMw==	ligprep_1.sdf	0.0
1		ligprep_1.sdf:1762967-1		1762967	Z241295694	-0.851167011217407		-5.85	-8.57922588518245	1				-8.57922588518245		-0.0	26	0.0001	ligprep_1.sdf:1762967	51139	0	0	24	0.0	1	-0.341254309982196	2372470	-8.57922588518245	J2VwaWtfcHl0aG9uJywgJy1waCcsICc3LjAnLCAnLW50JywgJy1tYScsICcyMDAnLCAnLWltYWUnLCAnPGluZmlsZS5tYWU+JywgJy1vbWFlJywgJzxvdXRmaWxlLm1hZT4n	-9.56606388092041	4	2.745	33.9506	1.0	-0.0	2	-0.268100808911951			0	-1.92112253655749	32	glide-grid_1	-78.9758303779548	2	-55.3157091140747	W2NIXTFbY0hdW2NIXVtjSF1bY0hdYzFbQ0gyXU4oW0NIMl1jMltjSF1bY0hdW2NIXVtjSF1bY0hdMilbTkhdQyg9TyljM1tjSF1bY0hdW2NIXWMoW2NIXTMpW0NIMl1ONEMoPU8pW0NIMl1bTkhdQzQ9Tw==	ligprep_1.sdf	0.0001
1	5_S_6_19_4_32	ligprep_1.sdf:1525356-1		1525356	Z1414591282	-1.03093316756114		-4.35	-8.57770962705312	1				-8.57770962705312		-0.0	71	0.0	ligprep_1.sdf:1525356	51139	0	0	1	0.0	1	-0.489709271430446	2037150	-8.57770962705312	J2VwaWtfcHl0aG9uJywgJy1waCcsICc3LjAnLCAnLW50JywgJy1tYScsICcyMDAnLCAnLWltYWUnLCAnPGluZmlsZS5tYWU+JywgJy1vbWFlJywgJzxvdXRmaWxlLm1hZT4n	-9.24072265625	2	2.39	25.4779	1.0	-0.0	2	-0.35740456779388		2_S_3_4_1_28	0	-2.05303951920092	24	glide-grid_1	-58.6230733383388	3	-42.4353828430176	W2NIXTFbY0hdW2NIXVtjSF1bY0hdYzFbQ0BIXShbQ0gyXVtDQEhdKFtDSDNdKVtPSF0pW0NIMl1bTkhdQyg9TyljKFtjSF1bY0hdW2NIXTIpYyhjMjMpW2NIXVtjSF1bbkhdMw==	ligprep_1.sdf	0.0
1		ligprep_1.sdf:444581-1		444581	Z19240359	-0.817131385065785		-7.83	-8.57586304443581	1				-8.57586304443581		-0.0	46	0.0	ligprep_1.sdf:444581	51139	0	0	12	0.0	1	-0.861730860281647	579035	-8.57586304443581	J2VwaWtfcHl0aG9uJywgJy1waCcsICc3LjAnLCAnLW50JywgJy1tYScsICcyMDAnLCAnLWltYWUnLCAnPGluZmlsZS5tYWU+JywgJy1vbWFlJywgJzxvdXRmaWxlLm1hZT4n	-6.97605657577515	3	4.954	43.682	1.0	-0.0	2	-0.252231266012818		14_R_15_12_29_45	0	-1.89464869132647	34	glide-grid_1	-83.3657302856445	2	-60.0437445640564	W2NIXTFbY0hdW2NIXWMoW0NIMl1bQ0gzXSljKGMxMilbbkhdW2NIXWMyQyg9TylbQ0BASF0oYzNbY0hdW2NIXVtjSF1bY0hdW2NIXTMpT0MoPU8pW0NIMl1bTkhdQyg9TyljNFtjSF1bY0hdW2NIXVtjSF1jNEY=	ligprep_1.sdf	0.0
1		ligprep_1.sdf:357362-1		357362	Z571727322	-0.801406527660688		-5.46	-8.57494952456299	1				-8.57494952456299		-0.0	91	0.0001	ligprep_1.sdf:357362	51139	0	0	1	0.0	1	-2.7856673477703	472956	-8.57494952456299	J2VwaWtfcHl0aG9uJywgJy1waCcsICc3LjAnLCAnLW50JywgJy1tYScsICcyMDAnLCAnLWltYWUnLCAnPGluZmlsZS5tYWU+JywgJy1vbWFlJywgJzxvdXRmaWxlLm1hZT4n	-10.1934585571289	6	0.667	58.7036	1.0	-0.0	2	-0.244998557844657			0	-1.8823917313926	35	glide-grid_1	-83.393424987793	3	-60.5088195800781	W0NIM11bQ0gyXVtDSDJdW0NIMl1uMWMoW05IMl0pYyhjKD1PKVtuSF1jMT1PKU4oW0NIM10pQyg9TyljMltjSF1bY0hdYyhvMilbQ0gyXU9jKFtjSF1bY0hdMylbY0hdYyhjMzQpW0NIMl1bQ0gyXUMoPU8pW05IXTQ=	ligprep_1.sdf	0.0001
1		ligprep_1.sdf:465167-1		465167	Z19680051	-0.816421834498173		-7.46	-8.56841625117569	1				-8.56841625117569		-0.0	98	0.0	ligprep_1.sdf:465167	51139	0	0	33	0.0	1	-0.643674444978195	603032	-8.56841625117569	J2VwaWtfcHl0aG9uJywgJy1waCcsICc3LjAnLCAnLW50JywgJy1tYScsICcyMDAnLCAnLWltYWUnLCAnPGluZmlsZS5tYWU+JywgJy1vbWFlJywgJzxvdXRmaWxlLm1hZT4n	-7.61883878707886	3	4.439	46.2034	1.0	-0.0	2	-0.252012242681638		14_R_15_12_28_38	0	-1.89300348581983	34	glide-grid_1	-81.9285711419563	2	-57.7429995536804	RkMoRikoRiljMVtjSF1bY0hdYyhDbCljKFtjSF0xKVtOSF1DKD1PKVtDQEBIXShjMltjSF1bY0hdW2NIXVtjSF1bY0hdMilPQyg9TylbQ0gyXVtOSF1DKD1PKWMzW2NIXVtjSF1bY0hdW2NIXVtjSF0z	ligprep_1.sdf	0.0
1		ligprep_1.sdf:1408772-1		1408772	Z97829940	-0.785721957573289		-6.88	-8.56650930631357	1				-8.56650930631357		-0.0	21	0.0017	ligprep_1.sdf:1408772	51139	0	0	1	0.0	1	-1.89	1862270	-8.56650930631357	J2VwaWtfcHl0aG9uJywgJy1waCcsICc3LjAnLCAnLW50JywgJy1tYScsICcyMDAnLCAnLWltYWUnLCAnPGluZmlsZS5tYWU+JywgJy1vbWFlJywgJzxvdXRmaWxlLm1hZT4n	-7.45718288421631	5	4.602	60.3777	1.0	-0.0	2	-0.237958591842044			0	-1.86898089030239	36	glide-grid_1	-89.1572542509103	1	-59.10853099823	W0NIM11jMVtjSF1bY0hdW2NIXWMoW2NIXTEpLW4yYyhbQ0gyXWMzW2NIXVtjSF1bY0hdW2NIXVtjSF0zKW5uYzJTW0NIMl1DKD1PKU40W0NIMl1bQ0gyXU4oW0NIMl1bQ0gyXTQpYzVbY0hdW2NIXWMoW09IXSlbY0hdW2NIXTU=	ligprep_1.sdf	0.0017
1		ligprep_1.sdf:1147063-1		1147063	Z1544552931	-0.928555667599742		-3.43	-8.68159350770704	1				-8.56209350770704		0.1195	9	0.1301	ligprep_1.sdf:1147063	51139	1	0	1	0.0	1	0.0	1522238	-8.68159350770704	J2VwaWtfcHl0aG9uJywgJy1waCcsICc3LjAnLCAnLW50JywgJy1tYScsICcyMDAnLCAnLWltYWUnLCAnPGluZmlsZS5tYWU+JywgJy1vbWFlJywgJzxvdXRmaWxlLm1hZT4n	-9.57804393768311	4	3.367	15.0556		0.1195	2	-0.30578905384668			0	-1.97638257556792	28	glide-grid_1	-60.7657508850098	2	-46.7792692184448	W0NIM11bQ0BASF0xQyg9TylbTkhdQyg9TkMxPU8pW0NIMl1bQ0gyXVtOSF1DKD1PKWMyW2NIXWMoW0NIM10pbihjMltDSDNdKS1jM1tjSF1bY0hdW2NIXVtjSF1jM1tDSDNd	ligprep_1.sdf	0.1301
1		ligprep_1.sdf:876518-1		876518	Z44446352	-0.951077264546556		-4.01	-8.55969539032279	1				-8.55969539032279		-0.0	76	0.0	ligprep_1.sdf:876518	51139	0	0	13	0.0	1	-1.33	1139613	-8.55969539032279	J2VwaWtfcHl0aG9uJywgJy1waCcsICc3LjAnLCAnLW50JywgJy1tYScsICcyMDAnLCAnLWltYWUnLCAnPGluZmlsZS5tYWU+JywgJy1vbWFlJywgJzxvdXRmaWxlLm1hZT4n	-6.90617942810059	5	1.908	41.3949	1.0	-0.0	2	-0.31702575519714		14_R_13_19_15_39	0	-1.9925559692597	27	glide-grid_1	-64.9244551401651	2	-53.7410984039307	W0NIM11PYzFbY0hdW2NIXWMoW05IXUMoPU8pW0NIM10pW2NIXWMxW05IXVtDQEBIXTJbQ0gyXUMoPU8pTihDMj1PKWMzW2NIXVtjSF1bY0hdW2NIXWMzRg==	ligprep_1.sdf	0.0
1		ligprep_1.sdf:202487-1		202487	Z15505646	-0.815283551307543		-8.52	-8.55646987275107	1				-8.55646987275107		-0.0	55	0.0	ligprep_1.sdf:202487	51139	0	0	1	0.0	1	-1.27584445919755	272229	-8.55646987275107	J2VwaWtfcHl0aG9uJywgJy1waCcsICc3LjAnLCAnLW50JywgJy1tYScsICcyMDAnLCAnLWltYWUnLCAnPGluZmlsZS5tYWU+JywgJy1vbWFlJywgJzxvdXRmaWxlLm1hZT4n	-5.11042404174805	4	5.478	65.0491	1.0	-0.0	2	-0.251660878610326			0	-1.89036419574127	34	glide-grid_1	-85.2385769391061	0	-58.9776268005371	W0NIM11jMVtjSF1bY0hdYyhbY0hdW2NIXTEpTihbQ0gyXVtDSDJdQyNOKUMoPU8pW0NIMl1TYyhuMiluKGMoPU8pYyhjMjMpW2NIXVtjSF1bY0hdW2NIXTMpLWM0W2NIXVtjSF1bY0hdYyhDbClbY0hdNA==	ligprep_1.sdf	0.0
1		ligprep_1.sdf:1271561-1		1271561	Z82934897	-0.905993585781071		-5.52	-8.55179185866562	1				-8.55179185866562		-0.0	106	0.0	ligprep_1.sdf:1271561	51139	0	0	1	0.0	1	-1.33	1681420	-8.55179185866562	J2VwaWtfcHl0aG9uJywgJy1waCcsICc3LjAnLCAnLW50JywgJy1tYScsICcyMDAnLCAnLWltYWUnLCAnPGluZmlsZS5tYWU+JywgJy1vbWFlJywgJzxvdXRmaWxlLm1hZT4n	-5.17899513244629	4	3.191	57.9512	1.0	-0.0	2	-0.294889374436745			0	-1.95814348090363	29	glide-grid_1	-71.2893954008567	2	-52.7502918243408	TzFbQ0gyXUMoPU8pW05IXWMoYzEyKVtjSF1jKFtjSF1bY0hdMilDKD1PKVtOSF1OKFtDSDJdYzNbY0hdW2NIXVtjSF1bY0hdW2NIXTMpW0NIMl1jNFtjSF1bY0hdW2NIXVtjSF1bY0hdNA==	ligprep_1.sdf	0.0
1		ligprep_1.sdf:2136321-1		2136321	Z1932818298	-1.05583677848497		-3.868	-8.59376378740149	1			70	-8.53916378740149		0.0546	18	0.0679	ligprep_1.sdf:2136321	51139	0	0	21	0.0	1	-2.66245733662732	2903750	-8.59376378740149	J2VwaWtfcHl0aG9uJywgJy1waCcsICc3LjAnLCAnLW50JywgJy1tYScsICcyMDAnLCAnLWltYWUnLCAnPGluZmlsZS5tYWU+JywgJy1vbWFlJywgJzxvdXRmaWxlLm1hZT4n	-13.0485591888428	4	2.053	44.7491	1.0	0.0546	2	-0.371267990756586			0	-2.06484723265002	23	glide-grid_1	-65.7587330102718	2	-46.6871852874756	W0NIM11PYzFbY0hdW2NIXVtjSF1jKFtjSF0xKUMyPVtDSF1bQ0gyXU4oW0NIMl0yKUMoPU8pYzNbY0hdW2NIXVtjSF1jKFtPSF0pYzNbT0hd	ligprep_1.sdf	0.0679
1		ligprep_1.sdf:283196-1		283196	Z412760454	-0.829448772110019		-3.136	-8.53749830183584	1				-8.53359830183584		0.0039	17	0.0053	ligprep_1.sdf:283196	51139	0	0	38	0.0	1	-0.7	373941	-8.53749830183584	J2VwaWtfcHl0aG9uJywgJy1waCcsICc3LjAnLCAnLW50JywgJy1tYScsICcyMDAnLCAnLWltYWUnLCAnPGluZmlsZS5tYWU+JywgJy1vbWFlJywgJzxvdXRmaWxlLm1hZT4n	-3.90689015388489	7	1.319	51.1986	1.0	0.0039	2	-0.25859388793442			0	-1.89782807772099	33	glide-grid_1	-68.748644128735	3	-50.6917946338654	W0NIM11PYzFjKE9bQ0gzXSlbY0hdYyhbY0hdYzFPW0NIM10pW0NIMl1bTkhdQyg9TylbTkhdYzJbY0hdW2NIXWMoW2NIXVtjSF0yKVtOSF1DKD1PKVtDSDJdTjNbQ0gyXVtDSDJdT1tDSDJdW0NIMl0z	ligprep_1.sdf	0.0053
1		ligprep_1.sdf:1082181-1		1082181	Z425126710	-0.829116454044102		-4.526	-8.70567932169103	1				-8.53017932169103		0.1755	94	0.186	ligprep_1.sdf:1082181	51139	0	0	39	0.0	1	-2.18773892315234	1430830	-8.70567932169103	J2VwaWtfcHl0aG9uJywgJy1waCcsICc3LjAnLCAnLW50JywgJy1tYScsICcyMDAnLCAnLWltYWUnLCAnPGluZmlsZS5tYWU+JywgJy1vbWFlJywgJzxvdXRmaWxlLm1hZT4n	-10.2236318588257	4	3.401	27.5887		0.1755	2	-0.258490282475486		15_S_16_17_14_47	0	-1.89706771423932	33	glide-grid_1	-75.6937742273784	2	-56.888575553894	W09IXVtDSDJdW0NIMl1bQ0gyXWMobjEpbihjKGMxMilbY0hdW2NIXVtjSF1bY0hdMilbQ0gyXVtDQEhdKFtPSF0pW0NIMl1PW0NIXShjM1tjSF1bY0hdYyhGKVtjSF1bY0hdMyljNFtjSF1bY0hdYyhGKVtjSF1bY0hdNA==	ligprep_1.sdf	0.186
1		ligprep_1.sdf:353336-1		353336	Z301052820	-0.903647536027315		-4.229	-8.5296471884394	1				-8.5296471884394		-0.0	31	0.0	ligprep_1.sdf:353336	51139	0	0	2	0.0	1	-1.247368017143	467677	-8.5296471884394	J2VwaWtfcHl0aG9uJywgJy1waCcsICc3LjAnLCAnLW50JywgJy1tYScsICcyMDAnLCAnLWltYWUnLCAnPGluZmlsZS5tYWU+JywgJy1vbWFlJywgJzxvdXRmaWxlLm1hZT4n	-7.80366802215576	4	4.52	12.8285	1.0	-0.0	2	-0.2941257651186		9_S_10_11_8_39	0	-1.95307291296221	29	glide-grid_1	-67.9022521972656	1	-50.7635221481323	W2NIXTFbY0hdW2NIXVtjSF1jKGMxMiluKFtDSDJdW0NIMl1bQ0gzXSljKD1PKW4yW0NIMl1bQ0BIXShbT0hdKVtDSDJdT2MzW2NIXVtjSF1bY0hdYyhbY0hdMylDKD1PKU9bQ0gyXVtDSDNd	ligprep_1.sdf	0.0
1		ligprep_1.sdf:750954-1		750954	Z202221484	-0.881976169358545		-3.933	-8.51658629956229	1				-8.51538629956229		0.0012	85	0.0017	ligprep_1.sdf:750954	51139	0	0	24	0.0	1	-1.86171899457067	972811	-8.51658629956229	J2VwaWtfcHl0aG9uJywgJy1waCcsICc3LjAnLCAnLW50JywgJy1tYScsICcyMDAnLCAnLWltYWUnLCAnPGluZmlsZS5tYWU+JywgJy1vbWFlJywgJzxvdXRmaWxlLm1hZT4n	-13.7762670516968	6	1.704	40.6586	1.0	0.0012	2	-0.28384620998541			0	-1.93478854982559	30	glide-grid_1	-80.4828453635557	3	-56.0462865829468	W0NIM11bQ0gyXU4oW0NIMl1bQ0gzXSlTKD1PKSg9TyljMVtjSF1bY0hdW2NIXWMoW2NIXTEpQyg9TylbTkhdW0NIMl1DKD1PKVtOSF1jMltjSF1bY0hdYyhPW0NIM10pYyhbT0hdKVtjSF0y	ligprep_1.sdf	0.0017
1		ligprep_1.sdf:238152-1		238152	Z16285593	-0.844213744182895		-6.35	-8.50914134508291	1				-8.50914134508291		-0.0	51	0.0	ligprep_1.sdf:238152	51139	0	0	40	0.0	1	-0.692251325442739	316334	-8.50914134508291	J2VwaWtfcHl0aG9uJywgJy1waCcsICc3LjAnLCAnLW50JywgJy1tYScsICcyMDAnLCAnLWltYWUnLCAnPGluZmlsZS5tYWU+JywgJy1vbWFlJywgJzxvdXRmaWxlLm1hZT4n	-4.81397819519043	5	4.979	50.0769	1.0	-0.0	2	-0.265910667033841		2_S_3_20_1_36	0	-1.90542869759679	32	glide-grid_1	-85.8630804136828	1	-58.4058055877686	TzFbQ0gyXVtDSDJdT2MoYzEyKVtjSF1jKFtjSF1bY0hdMilbTkhdQyg9TylbQ0BIXShbQ0gzXSlPQyg9TyljM1tjSF1bY0hdW2NIXWMoW2NIXTMpT1tDSDJdYzRbY0hdW2NIXVtjSF1bY0hdW2NIXTQ=	ligprep_1.sdf	0.0
1		ligprep_1.sdf:659403-1		659403	Z26820107	-0.861498135693286		-5.11	-8.501498287618	1				-8.501498287618		-0.0	7	0.0	ligprep_1.sdf:659403	51139	0	0	17	0.0	1	-1.30349668136387	857099	-8.501498287618	J2VwaWtfcHl0aG9uJywgJy1waCcsICc3LjAnLCAnLW50JywgJy1tYScsICcyMDAnLCAnLWltYWUnLCAnPGluZmlsZS5tYWU+JywgJy1vbWFlJywgJzxvdXRmaWxlLm1hZT4n	-4.75719261169434	3	4.745	34.0673	1.0	-0.0	2	-0.274241880245742			0	-1.91734840349075	31	glide-grid_1	-78.7324010398406	0	-53.3108425140381	W2NIXTFbY0hdW2NIXVtjSF1bY0hdYzFbQ0gyXVtDSDJdTihbQ0gyXWMyW2NIXVtjSF1bY0hdW2NIXVtjSF0yKUMoPU8pW0NIMl1bQ0gyXVtDSDJdbihjKD1PKW8zKWMoYzM0KVtjSF1bY0hdW2NIXVtjSF00	ligprep_1.sdf	0.0
1		ligprep_1.sdf:1020730-1		1020730	Z56798440	-0.861450969472746		-6.9	-8.50103283850494	1				-8.50103283850494		-0.0	61	0.0	ligprep_1.sdf:1020730	51139	0	0	1	0.0	1	0.0	1346596	-8.50103283850494	J2VwaWtfcHl0aG9uJywgJy1waCcsICc3LjAnLCAnLW50JywgJy1tYScsICcyMDAnLCAnLWltYWUnLCAnPGluZmlsZS5tYWU+JywgJy1vbWFlJywgJzxvdXRmaWxlLm1hZT4n	-5.46934509277344	4	4.876	30.2071	1.0	-0.0	2	-0.274226865758224			0	-1.91724343045145	31	glide-grid_1	-63.9646248215282	1	-46.9428977966309	RltDSF0oRilPYzFbY0hdW2NIXVtjSF1jKFtjSF0xKUMoPU8pW05IXWMyW2NIXWMoT1tDSDJdQyhGKShGKUYpW2NIXWMoW2NIXTIpT1tDSDJdQyhGKShGKUY=	ligprep_1.sdf	0.0
1		ligprep_1.sdf:2112906-1		2112906	Z16356233	-0.794267850566633		-6.845	-8.50946657328812	1				-8.49856657328812		0.0109	82	0.0139	ligprep_1.sdf:2112906	51139	0	0	12	0.0	1	-1.27466647008395	2861117	-8.50946657328812	J2VwaWtfcHl0aG9uJywgJy1waCcsICc3LjAnLCAnLW50JywgJy1tYScsICcyMDAnLCAnLWltYWUnLCAnPGluZmlsZS5tYWU+JywgJy1vbWFlJywgJzxvdXRmaWxlLm1hZT4n	-7.51656246185303	5	4.695	47.1787	1.0	0.0109	2	-0.242816187808232			0	-1.8656239783595	35	glide-grid_1	-98.0536608710521	2	-66.8864507675171	W0NIM11PYzFbY0hdW2NIXVtjSF1jKFtjSF0xKVtOSF1DKD1PKVtDSDJdU2MyW2NIXVtjSF1bY0hdW2NIXWMyQyg9TylPW0NIMl1jKFtjSF1jKD1PKW8zKWMoYzM0KVtjSF1bY0hdYyhbY0hdNClbT0hd	ligprep_1.sdf	0.0139
1		ligprep_1.sdf:250624-1		250624	Z29447313	-0.842436248770914		-5.07	-8.49122531397703	1				-8.49122531397703		-0.0	81	0.0	ligprep_1.sdf:250624	51139	0	0	1	0.0	1	-1.06218266794087	331280	-8.49122531397703	J2VwaWtfcHl0aG9uJywgJy1waCcsICc3LjAnLCAnLW50JywgJy1tYScsICcyMDAnLCAnLWltYWUnLCAnPGluZmlsZS5tYWU+JywgJy1vbWFlJywgJzxvdXRmaWxlLm1hZT4n	-13.3712968826294	4	2.119	51.1407	1.0	-0.0	2	-0.265350791061782		5_S_16_3_6_36	0	-1.90141680985962	32	glide-grid_1	-75.4529828173564	2	-53.9089555740356	W2NIXTFbY0hdW2NIXVtjSF1jKGMxMiljKFtjSF1bbkhdMilbQ0gyXVtDQEBIXShDKD1PKU9bQ0gzXSlbTkhdQyg9TyljM1tjSF1bY0hdYyg9TyluKG4zKVtDSDJdYzRbY0hdW2NIXVtjSF1bY0hdW2NIXTQ=	ligprep_1.sdf	0.0
1	6_R_7_8_5_38	ligprep_1.sdf:1853309-1		1853309	Z335452332	-0.841963523631492	8_S_9_10_6_40	-5.66	-8.48646054313975	1				-8.48646054313975	10_R_13_8_11_42	-0.0	93	0.0	ligprep_1.sdf:1853309	51139	0	0	17	0.0	1	-2.07483244183929	2495399	-8.48646054313975	J2VwaWtfcHl0aG9uJywgJy1waCcsICc3LjAnLCAnLW50JywgJy1tYScsICcyMDAnLCAnLWltYWUnLCAnPGluZmlsZS5tYWU+JywgJy1vbWFlJywgJzxvdXRmaWxlLm1hZT4n	-13.9178915023804	6	2.15	24.167	1.0	-0.0	2	-0.265201891973117		5_R_4_14_6_37	0	-1.90034984778641	32	glide-grid_1	-72.6279545523051	4	-58.6723394393921	W0NIM11DKD1PKVtOSF1bQ0BASF0xW0NAQEhdKFtPSF0pW0NASF0oW09IXSlbQ0BASF0oW0NIMl1bT0hdKU9bQ0BIXTFuMm5jKC1jM1tjSF1bY0hdW2NIXVtjSF1bY0hdMyluKGMyPVMpLWM0W2NIXVtjSF1bY0hdW2NIXVtjSF00	ligprep_1.sdf	0.0
1		ligprep_1.sdf:872913-1		872913	Z296944100	-0.859895196835181		-4.779	-8.4856800503024	1				-8.4856800503024		-0.0	62	0.0	ligprep_1.sdf:872913	51139	0	0	3	0.0	1	-1.33	1135182	-8.4856800503024	J2VwaWtfcHl0aG9uJywgJy1waCcsICc3LjAnLCAnLW50JywgJy1tYScsICcyMDAnLCAnLWltYWUnLCAnPGluZmlsZS5tYWU+JywgJy1vbWFlJywgJzxvdXRmaWxlLm1hZT4n	-5.74239683151245	4	4.457	24.4917	1.0	-0.0	2	-0.273731614525884			0	-1.91378090620533	31	glide-grid_1	-78.5959298872682	1	-55.3465456962585	W2NIXTFbY0hdW2NIXVtjSF1bY0hdYzFbQ0gyXW4objIpYyhbY0hdYzJDKFtDSDNdKShbQ0gzXSlbQ0gzXSlbTkhdQyg9TylbQ0gyXVtDSDJdbihjKD1PKW8zKWMoYzM0KVtjSF1bY0hdW2NIXVtjSF00	ligprep_1.sdf	0.0
1		ligprep_1.sdf:1824488-1		1824488	Z295196830	-0.824586618018663		-7.49	-8.53587511620653	1				-8.48357511620653		0.0523	53	0.0604	ligprep_1.sdf:1824488	51139	0	0	12	0.0	1	0.0	2455591	-8.53587511620653	J2VwaWtfcHl0aG9uJywgJy1waCcsICc3LjAnLCAnLW50JywgJy1tYScsICcyMDAnLCAnLWltYWUnLCAnPGluZmlsZS5tYWU+JywgJy1vbWFlJywgJzxvdXRmaWxlLm1hZT4n	-7.08076810836792	4	4.322	42.2372		0.0523	2	-0.25707803382444		7_S_3_8_6_36	0	-1.88670318024323	33	glide-grid_1	-89.7210564330086	1	-68.1646342277527	czFbY0hdW2NIXVtjSF1jMUMoPU8pTjJOPUMoW0NIMl1bQ0BIXTJjM1tjSF1bY0hdW2NIXXMzKWM0W2NIXVtjSF1bY0hdYyhbY0hdNClbTkhdUyg9TykoPU8pYzVbY0hdW2NIXVtjSF1bY0hdW2NIXTU=	ligprep_1.sdf	0.0604
1	19_R_28_20_18_49	ligprep_1.sdf:187123-1		187123	Z211790236	-0.878640775066103		-4.267	-8.48318342169751	1				-8.48318342169751		-0.0	13	0.0	ligprep_1.sdf:187123	51139	0	0	13	0.0	1	-2.01344545469736	253284	-8.48318342169751	J2VwaWtfcHl0aG9uJywgJy1waCcsICc3LjAnLCAnLW50JywgJy1tYScsICcyMDAnLCAnLWltYWUnLCAnPGluZmlsZS5tYWU+JywgJy1vbWFlJywgJzxvdXRmaWxlLm1hZT4n	-6.81563854217529	5	2.654	20.6499	1.0	-0.0	2	-0.28277278072325		4_S_5_2_38	0	-1.92747170509625	30	glide-grid_1	-72.544075012207	3	-53.0207357406616	W0NIM11bQ0hdKFtDSDNdKVtOSF1TKD1PKSg9TylbQ0gyXWMxW2NIXVtjSF1jKFtjSF1bY0hdMSlbQ0gyXVtOSF1DKD1PKVtOSF1bQ0gyXVtDQEhdKFtDSDJdTzIpT2MoYzIzKVtjSF1bY0hdW2NIXVtjSF0z	ligprep_1.sdf	0.0
1		ligprep_1.sdf:1353472-1		1353472	Z91173091	-0.792601327819757		-6.835	-8.48073498851464	1				-8.48073498851464		-0.0	52	0.0003	ligprep_1.sdf:1353472	51139	0	0	1	0.0	1	-0.555034101093029	1790993	-8.48073498851464	J2VwaWtfcHl0aG9uJywgJy1waCcsICc3LjAnLCAnLW50JywgJy1tYScsICcyMDAnLCAnLWltYWUnLCAnPGluZmlsZS5tYWU+JywgJy1vbWFlJywgJzxvdXRmaWxlLm1hZT4n	-3.80282664299011	3	4.451	36.7777	1.0	-0.0	2	-0.242306713957561			0	-1.86170954975102	35	glide-grid_1	-83.6545507526394	2	-61.5542800426483	W2NIXTFbY0hdW2NIXVtjSF1bY0hdYzEtbihuYzJbQ0gzXSljKFtDSDNdKWMyW0NIMl1bTkhdQyg9TyljM1tjSF1bY0hdW2NIXVtjSF1jM1NbQ0gyXUMoPU8pW05IXVtDSDJdW0NIXTRbQ0gyXVtDSDJdW0NIMl1bQ0gyXVtDSDJdNA==	ligprep_1.sdf	0.0003
1	14_S_13_15_22_43	ligprep_1.sdf:1363277-1		1363277	Z92376173	-0.823159652995621		-5.76	-8.48679410550778	1				-8.46889410550778		0.0179	42	0.0224	ligprep_1.sdf:1363277	51139	0	0	29	0.0	1	-1.78740731826372	1803142	-8.48679410550778	J2VwaWtfcHl0aG9uJywgJy1waCcsICc3LjAnLCAnLW50JywgJy1tYScsICcyMDAnLCAnLWltYWUnLCAnPGluZmlsZS5tYWU+JywgJy1vbWFlJywgJzxvdXRmaWxlLm1hZT4n	-10.0422267913818	4	2.917	38.8704	1.0	0.0179	2	-0.256633154712357		2_R_28_3_32_1	0	-1.88343819947803	33	glide-grid_1	-93.6118576150345	2	-61.8864459991455	Tz1DMVtOSF1DKD1PKVtOSF1bQ0BAXTEoW0NIM10pW0NIMl1TYzJbY0hdW2NIXVtjSF1bY0hdYzJDKD1PKU9bQ0BIXShDKD1PKU4zW0NIMl1bQ0gyXVtDSDJdW0NIMl0zKWM0W2NIXVtjSF1bY0hdW2NIXVtjSF00	ligprep_1.sdf	0.0224
1		ligprep_1.sdf:704467-1		704467	Z97590333	-0.876813979144197		-4.037	-8.4655459009731	1				-8.4655459009731		-0.0	79	0.0001	ligprep_1.sdf:704467	51139	0	0	19	0.0	1	-1.65158196862464	913886	-8.4655459009731	J2VwaWtfcHl0aG9uJywgJy1waCcsICc3LjAnLCAnLW50JywgJy1tYScsICcyMDAnLCAnLWltYWUnLCAnPGluZmlsZS5tYWU+JywgJy1vbWFlJywgJzxvdXRmaWxlLm1hZT4n	-9.79739284515381	5	2.582	36.2162	1.0	-0.0	2	-0.28218486336577		3_R_5_29_2_4	0	-1.92346426821149	30	glide-grid_1	-74.8271047325839	1	-53.8934316635132	W0NIM11bQ0gyXVtDQEBdMShbQ0gzXSlbTkhdQyg9TylOKEMxPU8pW0NIMl1DKD1PKU9bQ0gyXUMoPU8pTjJbQ0gyXVtDSDJdTihbQ0gyXVtDSDJdMiljM1tjSF1bY0hdW2NIXVtjSF1jM0Y=	ligprep_1.sdf	0.0001
1		ligprep_1.sdf:358980-1		358980	Z17971071	-0.806467905374172		-6.6	-8.46394892256539	1				-8.46394892256539		-0.0	8	0.0	ligprep_1.sdf:358980	51139	0	0	49	0.0	1	-0.906333847277027	474980	-8.46394892256539	J2VwaWtfcHl0aG9uJywgJy1waCcsICc3LjAnLCAnLW50JywgJy1tYScsICcyMDAnLCAnLWltYWUnLCAnPGluZmlsZS5tYWU+JywgJy1vbWFlJywgJzxvdXRmaWxlLm1hZT4n	-11.3306875228882	4	3.798	45.5784	1.0	-0.0	2	-0.2489396741931			0	-1.86992372272051	34	glide-grid_1	-92.2833388563144	1	-63.3599424362183	W2NIXTFbY0hdW2NIXVtjSF1jKGMxMiljKD1PKW4oW0NIMl1bQ0gyXVtDSDJdW09IXSljKG4yKVNbQ0gyXUMoPU8pTihbQ0gyXWMzW2NIXVtjSF1bY0hdW2NIXVtjSF0zKVtDSDJdYzRbY0hdW2NIXVtjSF1bY0hdW2NIXTQ=	ligprep_1.sdf	0.0
1		ligprep_1.sdf:219544-1		219544	Z15851605	-0.839596359486583		-6.57	-8.46260102363437	1				-8.46260102363437		-0.0	88	0.0	ligprep_1.sdf:219544	51139	0	0	3	0.0	1	-0.758338925719357	292793	-8.46260102363437	J2VwaWtfcHl0aG9uJywgJy1waCcsICc3LjAnLCAnLW50JywgJy1tYScsICcyMDAnLCAnLWltYWUnLCAnPGluZmlsZS5tYWU+JywgJy1vbWFlJywgJzxvdXRmaWxlLm1hZT4n	-14.1265478134155	4	3.985	40.9769	1.0	-0.0	2	-0.264456281988574			0	-1.89500705098321	32	glide-grid_1	-90.4473048725485	2	-60.6906728744507	W05IMl1DKD1PKWMxW2NIXVtjSF1zYzFbTkhdQyg9TylbQ0gyXU9DKD1PKWMyW2NIXWMoLWMzW2NIXVtjSF1bY0hdW2NIXVtjSF0zKW5uMi1jNFtjSF1bY0hdW2NIXVtjSF1bY0hdNA==	ligprep_1.sdf	0.0
1		ligprep_1.sdf:1466353-1		1466353	Z107318660	-0.806318662517509		-5.99	-8.4623826061535	1				-8.4623826061535		-0.0	110	0.0002	ligprep_1.sdf:1466353	51139	0	0	7	0.0	1	-0.7	1949796	-8.4623826061535	J2VwaWtfcHl0aG9uJywgJy1waCcsICc3LjAnLCAnLW50JywgJy1tYScsICcyMDAnLCAnLWltYWUnLCAnPGluZmlsZS5tYWU+JywgJy1vbWFlJywgJzxvdXRmaWxlLm1hZT4n	-9.69355773925781	4	5.436	44.3612	1.0	-0.0	2	-0.248893606063338			0	-1.86957767949143	34	glide-grid_1	-85.1135785530895	0	-60.9662399291992	Tz1DMVtDSDJdW0NIMl1bQ0gyXU4xYzJbY0hdW2NIXWMoW2NIXVtjSF0yKU9bQ0gyXWMzW2NIXVtjSF1bY0hdYyhbY0hdMylbQ0gyXU9jNFtjSF1bY0hdYyhbY0hdW2NIXTQpTjVbQ0gyXVtDSDJdW0NIMl1DNT1P	ligprep_1.sdf	0.0002
1		ligprep_1.sdf:690869-1		690869	Z27654175	-0.822274829043245		-6.502	-8.45979079204069	1				-8.45979079204069		-0.0	107	0.0	ligprep_1.sdf:690869	51139	0	0	10	0.0	1	-0.95123049585935	897459	-8.45979079204069	J2VwaWtfcHl0aG9uJywgJy1waCcsICc3LjAnLCAnLW50JywgJy1tYScsICcyMDAnLCAnLWltYWUnLCAnPGluZmlsZS5tYWU+JywgJy1vbWFlJywgJzxvdXRmaWxlLm1hZT4n	-6.88220882415771	4	4.27	52.9085	1.0	-0.0	2	-0.256357296728506			0	-1.88141366969738	33	glide-grid_1	-85.1957848151215	2	-61.763144493103	W2NIXTFbY0hdW2NIXVtjSF1bY0hdYzFOKFtDSDJdW0NIMl1bQ0gyXVtDSDNdKVMoPU8pKD1PKWMyW2NIXVtjSF1bY0hdYyhbY0hdMilDKD1PKVtOSF1jM1tjSF1bY0hdYyhbY0hdW2NIXTMpW05IXUMoPU8pW0NIM10=	ligprep_1.sdf	0.0
1		ligprep_1.sdf:1890242-1		1890242	Z1334173553	-1.01646334258392		-2.44	-8.45731583149562	1				-8.45731583149562		-0.0	70	0.0015	ligprep_1.sdf:1890242	51139	0	0	1	0.0	1	-1.80911127851153	2545835	-8.45731583149562	J2VwaWtfcHl0aG9uJywgJy1waCcsICc3LjAnLCAnLW50JywgJy1tYScsICcyMDAnLCAnLWltYWUnLCAnPGluZmlsZS5tYWU+JywgJy1vbWFlJywgJzxvdXRmaWxlLm1hZT4n	-6.942702293396	4	2.102	27.5695	1.0	-0.0	2	-0.352388159645651			0	-2.02422375941272	24	glide-grid_1	-68.9803695678711	3	-48.200629234314	W0NIM11uMVtjSF1jKFtjSF1uMSlbTkhdYzJbY0hdW2NIXVtjSF1jKFtjSF0yKVtOSF1DKD1PKVtDSDJdYzNbY0hdW2NIXVtjSF1jKFtPSF0pW2NIXTM=	ligprep_1.sdf	0.0015
1		ligprep_1.sdf:266396-1		266396	Z511623592	-1.14773054926645		-2.65	-8.45655099934336	1				-8.45655099934336		-0.0	29	0.0	ligprep_1.sdf:266396	51139	0	0	1	0.0	1	-0.751617817030613	352559	-8.45655099934336	J2VwaWtfcHl0aG9uJywgJy1waCcsICc3LjAnLCAnLW50JywgJy1tYScsICcyMDAnLCAnLWltYWUnLCAnPGluZmlsZS5tYWU+JywgJy1vbWFlJywgJzxvdXRmaWxlLm1hZT4n	-8.85147380828857	3	1.281	17.1399	1.0	-0.0	2	-0.422827549967168		2_S_1_3_13_22	0	-2.11639579941669	20	glide-grid_1	-53.3770599365234	4	-38.8905458450317	RmMoW2NIXTEpYyhGKVtjSF1bY0hdYzFbQ0BIXShbT0hdKVtDSDJdW05IXUMoPU8pW05IXWMyW2NIXW5bbkhdW2NIXTI=	ligprep_1.sdf	0.0
1	15_S_19_13_16_44	ligprep_1.sdf:431263-1		431263	Z18994538	-0.821880471635539		-7.35	-8.45573353399429	1				-8.45573353399429		-0.0	85	0.0	ligprep_1.sdf:431263	51139	0	0	36	0.0	1	-0.714433310994026	563212	-8.45573353399429	J2VwaWtfcHl0aG9uJywgJy1waCcsICc3LjAnLCAnLW50JywgJy1tYScsICcyMDAnLCAnLWltYWUnLCAnPGluZmlsZS5tYWU+JywgJy1vbWFlJywgJzxvdXRmaWxlLm1hZT4n	-8.90926742553711	3	4.529	50.3202	1.0	-0.0	2	-0.256234349514979		11_R_12_9_27_43	0	-1.88051135651522	33	glide-grid_1	-83.9002199925148	1	-63.6678237915039	W0NIM11jMVtjSF1jKFtDSDNdKVtjSF1jKFtjSF0xKVtOSF1DKD1PKVtDQEBIXShjMltjSF1bY0hdW2NIXVtjSF1bY0hdMilPQyg9TylbQ0BASF0zW0NIMl1bQ0gyXVtDSDJdTjNDKD1PKWM0W2NIXVtjSF1bY0hdczQ=	ligprep_1.sdf	0.0
1	17_R_18_19_16_42	ligprep_1.sdf:2086695-1		2086695	Z2205477671	-0.938831596975383		-4.316	-8.44948438206115	1				-8.44948438206115		-0.0	76	0.0	ligprep_1.sdf:2086695	51139	1	0	29	0.0011	1	-1.66940616623733	2822378	-8.44948438206115	J2VwaWtfcHl0aG9uJywgJy1waCcsICc3LjAnLCAnLW50JywgJy1tYScsICcyMDAnLCAnLWltYWUnLCAnPGluZmlsZS5tYWU+JywgJy1vbWFlJywgJzxvdXRmaWxlLm1hZT4n	-11.3289785385132	5	3.401	31.3799	1.0	-0.0	2	-0.312943866002265		16_S_25_15_17_41	0	-1.96690066350686	27	glide-grid_1	-66.1791152954102	2	-44.937705039978	W0NIM11bQ0hdKFtDSDNdKVtDSDJdYzFbY0hdYyhbY0hdYyhuMSlbT0hdKUMoPU8pTjJbQ0gyXVtDQEBIXShDKD1PKVtPSF0pW0NAQEhdKFtDSDJdMiljM1tjSF1bY0hdW2NIXVtjSF1bY0hdMw==	ligprep_1.sdf	0.0011
1		ligprep_1.sdf:1575508-1		1575508	Z236384204	-0.837824707054333		-5.346	-8.44474388607382	1				-8.44474388607382		-0.0	29	0.0	ligprep_1.sdf:1575508	51139	0	0	11	0.0	1	-0.7	2106485	-8.44474388607382	J2VwaWtfcHl0aG9uJywgJy1waCcsICc3LjAnLCAnLW50JywgJy1tYScsICcyMDAnLCAnLWltYWUnLCAnPGluZmlsZS5tYWU+JywgJy1vbWFlJywgJzxvdXRmaWxlLm1hZT4n	-4.69373559951782	3	2.777	18.6844	1.0	-0.0	2	-0.263898246439807			0	-1.89100835111622	32	glide-grid_1	-83.568056686431	2	-56.8155236244202	W0NIM11jMVtjSF1bY0hdYyhbY0hdW2NIXTEpLWMyW2NIXW5jKG8yKVtDSDJdW0NIMl1DKD1PKVtOSF1bQ0gyXWMzW2NIXVtjSF1jKFtjSF1bY0hdMylbTkhdQyg9TyljNFtjSF1bY0hdW2NIXW80	ligprep_1.sdf	0.0
1		ligprep_1.sdf:757776-1		757776	Z29583915	-0.746864211279567		-7.74	-8.47661554784167	1				-8.44171554784167		0.0349	12	0.0414	ligprep_1.sdf:757776	51139	0	0	35	0.0	1	-1.28324843242991	980573	-8.47661554784167	J2VwaWtfcHl0aG9uJywgJy1waCcsICc3LjAnLCAnLW50JywgJy1tYScsICcyMDAnLCAnLWltYWUnLCAnPGluZmlsZS5tYWU+JywgJy1vbWFlJywgJzxvdXRmaWxlLm1hZT4n	-3.00952887535095	4	5.052	73.9581		0.0349	2	-0.222150409153728		4_R_3_12_5_40	0	-1.82028220222645	38	glide-grid_1	-81.9349323352795	2	-62.1325070858002	W2NIXTFbY0hdW2NIXVtjSF1bY0hdYzFbQ0gyXVtDQEhdKGMobjIpW25IXWMoYzIzKVtjSF1bY0hdW2NIXVtjSF0zKVtOSF1DKD1PKWMoYyhjNDUpW2NIXVtjSF1bY0hdW2NIXTUpbm4oYzQ9TylbQ0gyXWM2W2NIXVtjSF1bY0hdW2NIXVtjSF02	ligprep_1.sdf	0.0414
1		ligprep_1.sdf:1437778-1		1437778	Z279568796	-0.759147163095978		-6.02	-8.42934423903535	1				-8.42934423903535		-0.0	93	0.0	ligprep_1.sdf:1437778	51139	0	0	35	0.0	1	-1.27385242788466	1903451	-8.42934423903535	J2VwaWtfcHl0aG9uJywgJy1waCcsICc3LjAnLCAnLW50JywgJy1tYScsICcyMDAnLCAnLWltYWUnLCAnPGluZmlsZS5tYWU+JywgJy1vbWFlJywgJzxvdXRmaWxlLm1hZT4n	-6.42254829406738	4	2.562	32.3551	1.0	-0.0	2	-0.227820114568523		9_S_34_6_10_45	0	-1.82812715358044	37	glide-grid_1	-84.1885231403324	2	-58.3340663909912	W0NIM11PYzFbY0hdW2NIXWMoW2NIXVtjSF0xKVtDQEBIXShbTkhdQyg9TylbQ0gzXSlbQ0gyXUMoPU8pW05IXVtDSDJdYzJbY0hdW2NIXVtjSF1bY0hdYzItYzNbY0hdW2NIXWMoW2NIXVtjSF0zKVtDSDJdTjRbQ0gyXVtDSDJdW0NIMl1DND1P	ligprep_1.sdf	0.0
1		ligprep_1.sdf:315632-1		315632	Z74021188	-0.985706034677516		-4.831	-8.62996805800563	1				-8.42766805800563		0.2023	75	0.2121	ligprep_1.sdf:315632	51139	0	0	1	0.0	1	-1.64302241999069	418172	-8.62996805800563	J2VwaWtfcHl0aG9uJywgJy1waCcsICc3LjAnLCAnLW50JywgJy1tYScsICcyMDAnLCAnLWltYWUnLCAnPGluZmlsZS5tYWU+JywgJy1vbWFlJywgJzxvdXRmaWxlLm1hZT4n	-9.54855442047119	5	1.655	24.1314	1.0	0.2023	2	-0.337106722320225			0	-1.99760988657895	25	glide-grid_1	-63.2862586975098	1	-41.8406267166138	W09IXWMxW2NIXW9jKFtjSF1jMT1PKVtDSDJdU2Mybm5jKG4yW0NIXTNbQ0gyXVtDSDJdMyktYzRbY0hdW2NIXVtjSF1bY0hdYzRG	ligprep_1.sdf	0.2121
1		ligprep_1.sdf:422321-1		422321	Z18833383	-0.818759047571287		-8.71	-8.42361946017843	1				-8.42361946017843		-0.0	38	0.0	ligprep_1.sdf:422321	51139	0	0	1	0.0	1	-0.7	552032	-8.42361946017843	J2VwaWtfcHl0aG9uJywgJy1waCcsICc3LjAnLCAnLW50JywgJy1tYScsICcyMDAnLCAnLWltYWUnLCAnPGluZmlsZS5tYWU+JywgJy1vbWFlJywgJzxvdXRmaWxlLm1hZT4n	-5.73029851913452	3	6.814	58.9937	1.0	-0.0	2	-0.255261195762983		4_S_3_5_13_34	0	-1.87336935277635	33	glide-grid_1	-85.4480282109284	0	-61.0870451927185	W2NIXTFbY0hdW2NIXVtjSF1bY0hdYzFDKD1PKVtDQEhdKGMyW2NIXVtjSF1bY0hdW2NIXVtjSF0yKU9DKD1PKWMzW2NIXVtjSF1bY0hdW2NIXWMzU2M0W2NIXVtjSF1bY0hdW2NIXWM0QyNO	ligprep_1.sdf	0.0
1		ligprep_1.sdf:1812398-1		1812398	Z281970064	-0.835357261676012		-6.215	-8.41987359507219	1				-8.41987359507219		-0.0	102	0.0	ligprep_1.sdf:1812398	51139	0	0	1	0.0	1	-1.68245830988742	2439277	-8.41987359507219	J2VwaWtfcHl0aG9uJywgJy1waCcsICc3LjAnLCAnLW50JywgJy1tYScsICcyMDAnLCAnLWltYWUnLCAnPGluZmlsZS5tYWU+JywgJy1vbWFlJywgJzxvdXRmaWxlLm1hZT4n	-7.4178204536438	3	3.138	46.4164	1.0	-0.0	2	-0.263121049846006			0	-1.88543921502243	32	glide-grid_1	-83.1511041253416	1	-54.5531620979309	W05IMl1DKD1PKVtDSF0xW0NIMl1bQ0gyXU4oW0NIMl1bQ0gyXTEpQyg9TykvQyhjMltjSF1bY0hdW2NIXXMyKT1bQ0hdL2MzW2NIXVtjSF1bY0hdYyhbY0hdMylPW0NIMl1jNFtjSF1bY0hdW2NIXVtjSF1bY0hdNA==	ligprep_1.sdf	0.0
1		ligprep_1.sdf:432034-1		432034	Z19011464	-0.785954669155801		-7.8	-8.40961657285013	1				-8.40961657285013		-0.0	98	0.0	ligprep_1.sdf:432034	51139	0	0	8	0.0	1	-0.742149933756767	564181	-8.40961657285013	J2VwaWtfcHl0aG9uJywgJy1waCcsICc3LjAnLCAnLW50JywgJy1tYScsICcyMDAnLCAnLWltYWUnLCAnPGluZmlsZS5tYWU+JywgJy1vbWFlJywgJzxvdXRmaWxlLm1hZT4n	-7.69664239883423	4	4.507	54.9134	1.0	-0.0	2	-0.24027475922429		11_R_12_9_29_45	0	-1.84609747912447	35	glide-grid_1	-92.5572145648709	1	-63.8919625282288	W0NIM11jMVtjSF1bY0hdYyhbQ0gzXSljKFtjSF0xKVtOSF1DKD1PKVtDQEBIXShjMltjSF1bY0hdW2NIXVtjSF1bY0hdMilPQyg9TylbQ0gyXU9jKFtjSF1bY0hdMylbY0hdYyhjMzQpb2MoPU8pW2NIXWM0W0NIM10=	ligprep_1.sdf	0.0
1		ligprep_1.sdf:319601-1		319601	Z1229731999	-0.890415833846853		-6.275	-8.40835142233349	1				-8.40475142233349		0.0036	7	0.005	ligprep_1.sdf:319601	51139	0	0	1	0.0	1	-0.7	423696	-8.40835142233349	J2VwaWtfcHl0aG9uJywgJy1waCcsICc3LjAnLCAnLW50JywgJy1tYScsICcyMDAnLCAnLWltYWUnLCAnPGluZmlsZS5tYWU+JywgJy1vbWFlJywgJzxvdXRmaWxlLm1hZT4n	-4.32480764389038	2	4.182	49.5596		0.0036	2	-0.289819014563224			0	-1.92447494960732	29	glide-grid_1	-73.240119934082	1	-52.6206641197205	W0NIM11jKG4xKVtjSF1bY0hdW2NIXWMxTihbQ0gzXSlDKD1PKVtDSDJdW0NIMl1jKGMoYzIzKVtjSF1bY0hdW2NIXVtjSF0zKWMoW25IXTIpLWM0W2NIXVtjSF1jKEYpW2NIXVtjSF00	ligprep_1.sdf	0.005
1		ligprep_1.sdf:2025153-1		2025153	Z1737188077	-0.982927230269588		-3.707	-8.40390961448976	1				-8.40390961448976		-0.0	22	0.0031	ligprep_1.sdf:2025153	51139	0	0	2	0.0	1	-1.51029330276736	2736673	-8.40390961448976	J2VwaWtfcHl0aG9uJywgJy1waCcsICc3LjAnLCAnLW50JywgJy1tYScsICcyMDAnLCAnLWltYWUnLCAnPGluZmlsZS5tYWU+JywgJy1vbWFlJywgJzxvdXRmaWxlLm1hZT4n	-11.1415462493896	3	2.866	25.6359	1.0	-0.0	2	-0.33615638457959			0	-1.99197842348259	25	glide-grid_1	-67.019777589884	3	-49.6200199127197	W0NIM11jMW5bbkhdYyhbQ0gzXSljMVtDSDJdQyg9TylbTkhdYzJbY0hdYyhbY0hdW2NIXWMyW09IXSlbQ0gyXWMzW2NIXVtjSF1bY0hdW2NIXVtjSF0z	ligprep_1.sdf	0.0031
1		ligprep_1.sdf:1387832-1		1387832	Z1116822022	-0.870015363396961		-4.693	-8.402605987559	1				-8.399905987559		0.0027	51	0.0038	ligprep_1.sdf:1387832	51139	0	0	5	0.0	1	-1.33	1834532	-8.402605987559	J2VwaWtfcHl0aG9uJywgJy1waCcsICc3LjAnLCAnLW50JywgJy1tYScsICcyMDAnLCAnLWltYWUnLCAnPGluZmlsZS5tYWU+JywgJy1vbWFlJywgJzxvdXRmaWxlLm1hZT4n	-10.0826435089111	3	3.512	54.8012	1.0	0.0027	2	-0.279996866251967			0	-1.90855016467966	30	glide-grid_1	-80.2368727302819	1	-57.2804775238037	W09IXWMxW2NIXVtjSF1bY0hdYyhbY0hdMSlDKD1PKU4yW0NIMl1bQ0gyXU4oW0NIMl1bQ0gyXTIpQyg9TylDMyhbQ0gyXVtDSDJdMyljNFtjSF1bY0hdW2NIXWMoW2NIXTQpQyhGKShGKUY=	ligprep_1.sdf	0.0038
1		ligprep_1.sdf:1360809-1		1360809	Z1451132113	-0.889354091352285		-4.529	-8.39572949617027	1				-8.39472949617027		0.001	101	0.0016	ligprep_1.sdf:1360809	51139	0	0	25	0.0	1	-2.05502416013322	1799927	-8.39572949617027	J2VwaWtfcHl0aG9uJywgJy1waCcsICc3LjAnLCAnLW50JywgJy1tYScsICcyMDAnLCAnLWltYWUnLCAnPGluZmlsZS5tYWU+JywgJy1vbWFlJywgJzxvdXRmaWxlLm1hZT4n	-5.44687652587891	4	2.502	36.2282	1.0	0.001	2	-0.289473430902423		15_R_17_16_14_45	0	-1.92218018265007	29	glide-grid_1	-71.1719973950124	3	-50.2780723571777	W0NIM11jMVtjSF1jKFtDSDNdKVtjSF1jKFtjSF0xKUMoPU8pTjJbQ0gyXVtDSDJdW0NIMl1bQ0BIXShbQ0gyXTIpQyg9TylbTkhdW0NIMl1bQ0gyXWMzW2NIXVtjSF1jKFtPSF0pYyhbT0hdKVtjSF0z	ligprep_1.sdf	0.0016
1	15_S_17_13_16_42	ligprep_1.sdf:1729404-1		1729404	Z228533598	-0.815942694813845		-5.79	-8.39464404431624	1				-8.39464404431624		-0.0	95	0.0	ligprep_1.sdf:1729404	51139	0	0	13	0.0	1	-1.26623008850928	2325188	-8.39464404431624	J2VwaWtfcHl0aG9uJywgJy1waCcsICc3LjAnLCAnLW50JywgJy1tYScsICcyMDAnLCAnLWltYWUnLCAnPGluZmlsZS5tYWU+JywgJy1vbWFlJywgJzxvdXRmaWxlLm1hZT4n	-9.62638092041016	5	3.852	44.6322	1.0	-0.0	2	-0.254383152858068		11_R_12_9_27_41	0	-1.86692537031527	33	glide-grid_1	-90.2570288739026	1	-61.0783843994141	W0NIM11PYzFbY0hdW2NIXVtjSF1jKFtjSF0xKVtOSF1DKD1PKVtDQEBIXShjMltjSF1bY0hdW2NIXVtjSF1bY0hdMilPQyg9TylbQ0BIXShbQ0gzXSluKGMoPU8pbzMpYyhjMzQpW2NIXVtjSF1bY0hdW2NIXTQ=	ligprep_1.sdf	0.0
1		ligprep_1.sdf:148814-1		148814	Z243274532	-1.06887983580331		-2.994	-8.39222924340668	1				-8.39222924340668		-0.0	37	0.0	ligprep_1.sdf:148814	51139	0	0	2	0.0	1	-0.686772085332746	200268	-8.39222924340668	J2VwaWtfcHl0aG9uJywgJy1waCcsICc3LjAnLCAnLW50JywgJy1tYScsICcyMDAnLCAnLWltYWUnLCAnPGluZmlsZS5tYWU+JywgJy1vbWFlJywgJzxvdXRmaWxlLm1hZT4n	-7.71746826171875	3	1.201	47.833	1.0	-0.0	2	-0.381464965609395			0	-2.05136694108797	22	glide-grid_1	-54.6338920593262	2	-42.1346168518066	W0NIM11DKFtDSDNdKShbQ0gzXSlDKD1PKVtOSF1bQ0gyXVtDSDJdQyg9TylOKFtDSDJdQyg9TylbTkhdMSljKGMxMilbY0hdW2NIXVtjSF1bY0hdMg==	ligprep_1.sdf	0.0
1		ligprep_1.sdf:263153-1		263153	Z811082032	-0.910090267664827		-4.51	-8.3918264075033	1				-8.3918264075033		-0.0	103	0.0	ligprep_1.sdf:263153	51139	0	0	1	0.0	1	-1.12676996713057	347718	-8.3918264075033	J2VwaWtfcHl0aG9uJywgJy1waCcsICc3LjAnLCAnLW50JywgJy1tYScsICcyMDAnLCAnLWltYWUnLCAnPGluZmlsZS5tYWU+JywgJy1vbWFlJywgJzxvdXRmaWxlLm1hZT4n	-4.76480674743652	4	2.599	38.9615	1.0	-0.0	2	-0.299708085982261		5_S_9_4_6_31	0	-1.93707992958161	28	glide-grid_1	-82.4301223754883	0	-53.8679370880127	W2NIXTFbY0hdW2NIXVtjSF1bY0hdYzFbQ0gyXU4oW0NIMl1bQ0BASF0yW0NIMl1bQ0gyXVtDSDJdTzIpQyg9TyljM1tjSF1bY0hdYyhbY0hdW2NIXTMpW0NIMl1uNFtjSF1uW2NIXW40	ligprep_1.sdf	0.0
1		ligprep_1.sdf:2122381-1		2122381	Z1213667757	-0.799523563983937		-6.04	-8.39206747193837	1				-8.39106747193837		0.001	107	0.0015	ligprep_1.sdf:2122381	51139	0	0	35	0.0	1	-2.97551377422978	2880248	-8.39206747193837	J2VwaWtfcHl0aG9uJywgJy1waCcsICc3LjAnLCAnLW50JywgJy1tYScsICcyMDAnLCAnLWltYWUnLCAnPGluZmlsZS5tYWU+JywgJy1vbWFlJywgJzxvdXRmaWxlLm1hZT4n	-12.6517219543457	5	3.748	46.711	0.5	0.001	2	-0.246796102115834		6_S_5_7_21_42	0	-1.85382216602155	34	glide-grid_1	-80.1129204014046	3	-55.0326042175293	W09IXWMxW2NIXVtjSF1bY0hdW2NIXWMxLWMybltuSF1jKGMyMylDKD1PKU4oW0NIMl1bQ0gyXVtDSDJdW09IXSlbQ0BIXTNjNFtjSF1bY0hdYyhbY0hdW2NIXTQpT1tDSDJdYzVbY0hdW2NIXVtjSF1bY0hdW2NIXTU=	ligprep_1.sdf	0.0015
1		ligprep_1.sdf:979876-1		979876	Z73246786	-0.909750647598349		-3.315	-8.38869481413982	1				-8.38869481413982		-0.0	58	0.0	ligprep_1.sdf:979876	51139	0	0	52	0.0	1	-0.908809361926383	1295438	-8.38869481413982	J2VwaWtfcHl0aG9uJywgJy1waCcsICc3LjAnLCAnLW50JywgJy1tYScsICcyMDAnLCAnLWltYWUnLCAnPGluZmlsZS5tYWU+JywgJy1vbWFlJywgJzxvdXRmaWxlLm1hZT4n	-12.0167446136475	5	1.528	29.5058	1.0	-0.0	2	-0.299596243362137			0	-1.93635706588574	28	glide-grid_1	-68.1268647373303	2	-52.7042331695557	W0NIM11PYzFbY0hdW2NIXWMoW2NIXWMxT1tDSDNdKVtDSDJdW0NIMl1bTkhdQyg9TylbQ0gyXVtDSDJdTihDMj1PKUMoPU8pW05IXUMyM1tDSDJdW0NIMl1bQ0gyXVtDSDJdMw==	ligprep_1.sdf	0.0
1		ligprep_1.sdf:1698269-1		1698269	Z221508736	-0.799232755189306		-5.643	-8.38801540902603	1				-8.38801540902603		-0.0	23	0.0	ligprep_1.sdf:1698269	51139	0	0	1	0.0	1	-0.996497020931609	2282797	-8.38801540902603	J2VwaWtfcHl0aG9uJywgJy1waCcsICc3LjAnLCAnLW50JywgJy1tYScsICcyMDAnLCAnLWltYWUnLCAnPGluZmlsZS5tYWU+JywgJy1vbWFlJywgJzxvdXRmaWxlLm1hZT4n	-5.48936796188354	4	4.16	37.2829	1.0	-0.0	2	-0.246706335559589		2_R_10_3_1	0	-1.85314787971675	34	glide-grid_1	-87.6755807267265	1	-58.6803164482117	W2NIXTFbY0hdW2NIXVtjSF1bY0hdYzFbQ0gyXU4oW0NIM10pUyg9TykoPU8pYzJbY0hdW2NIXWMoQ2wpYyhbY0hdMilDKD1PKVtOSF1bQ0gyXWMzW2NIXW5uKFtjSF0zKS1jNFtjSF1bY0hdW2NIXVtjSF1bY0hdNA==	ligprep_1.sdf	0.0
1		ligprep_1.sdf:371073-1		371073	Z18267479	-0.887939016080827		-6.87	-8.38137241574964	1				-8.38137241574964		-0.0	102	0.0	ligprep_1.sdf:371073	51139	0	0	6	0.0	1	-1.33	490117	-8.38137241574964	J2VwaWtfcHl0aG9uJywgJy1waCcsICc3LjAnLCAnLW50JywgJy1tYScsICcyMDAnLCAnLWltYWUnLCAnPGluZmlsZS5tYWU+JywgJy1vbWFlJywgJzxvdXRmaWxlLm1hZT4n	-5.21338272094727	2	5.902	34.8804	1.0	-0.0	2	-0.289012841922401		13_R_14_11_23_34	0	-1.91912174994008	29	glide-grid_1	-76.5008907013999	1	-53.6348609924316	RkMoRikoRiljMVtjSF1bY0hdW2NIXWMoW2NIXTEpW05IXUMoPU8pW0NAQEhdKGMyW2NIXVtjSF1bY0hdW2NIXVtjSF0yKU9DKD1PKVtDSF0zW0NIMl1bQ0gyXVtDSDJdW0NIMl1bQ0gyXTM=	ligprep_1.sdf	0.0
1		ligprep_1.sdf:396945-1		396945	Z18545406	-1.06734858021151		-4.154	-8.38020670586203	1				-8.38020670586203		-0.0	11	0.0	ligprep_1.sdf:396945	51139	2	0	20	0.0	1	-0.35	520762	-8.38020670586203	J2VwaWtfcHl0aG9uJywgJy1waCcsICc3LjAnLCAnLW50JywgJy1tYScsICcyMDAnLCAnLWltYWUnLCAnPGluZmlsZS5tYWU+JywgJy1vbWFlJywgJzxvdXRmaWxlLm1hZT4n	-16.3671493530273	3	-0.638	52.7622	1.0	-0.0	2	-0.380918486630092			0	-2.04842819437935	22	glide-grid_1	-70.8867568969727	1	-50.751163482666	W08tXVtuK10xW2NIXVtjSF1bY0hdW2NIXWMxU1tDSDJdQyg9TylOKFtDSDJdQyg9TylbTkhdMiljKGMyMylbY0hdW2NIXVtjSF1bY0hdMw==	ligprep_1.sdf	0.0
1		ligprep_1.sdf:1829542-1		1829542	Z298695384	-0.814392284404447		-5.541	-8.38549299335124	1				-8.37869299335124		0.0068	25	0.0	ligprep_1.sdf:1829542	51139	0	0	27	0.009	1	-1.48798598745612	2462274	-8.38549299335124	J2VwaWtfcHl0aG9uJywgJy1waCcsICc3LjAnLCAnLW50JywgJy1tYScsICcyMDAnLCAnLWltYWUnLCAnPGluZmlsZS5tYWU+JywgJy1vbWFlJywgJzxvdXRmaWxlLm1hZT4n	-8.17526531219482	4	1.463	56.1794	1.0	0.0068	2	-0.25389978767731		18_S_17_19_28_44	0	-1.86337793917078	33	glide-grid_1	-79.94775390625	3	-53.8394956588745	bjFbbkhdYyg9TylbY0hdW2NIXWMxLW4ybltjSF1jKGMyW0NIM10pQyg9TylbTkhdW0NIMl1bQ0BIXShjKFtjSF1bbkhdMyljKGMzNClbY0hdW2NIXVtjSF1bY0hdNCljNVtjSF1bY0hdW2NIXVtjSF1bY0hdNQ==	ligprep_1.sdf	0.009
1		ligprep_1.sdf:1600902-1		1600902	Z169563332	-1.00646960704349		-4.12	-8.37416460088948	1				-8.37416460088948		-0.0	43	0.0001	ligprep_1.sdf:1600902	51139	0	0	4	0.0002	1	-1.3194815787045	2144929	-8.37416460088948	J2VwaWtfcHl0aG9uJywgJy1waCcsICc3LjAnLCAnLW50JywgJy1tYScsICcyMDAnLCAnLWltYWUnLCAnPGluZmlsZS5tYWU+JywgJy1vbWFlJywgJzxvdXRmaWxlLm1hZT4n	-10.7514495849609	3	1.091	12.5632	1.0	-0.0	2	-0.348923525037062			0	-2.00432185436732	24	glide-grid_1	-74.1285094796775	2	-54.4172210693359	W0NIM11bQ0gyXWMxW2NIXVtjSF1bY0hdYyhbQ0gyXVtDSDNdKWMxW05IXUMoPU8pW0NIMl1bQ0gyXWMyYyhbQ0gzXSluYyhbQ0gzXSlbbkhdYzI9Tw==	ligprep_1.sdf	0.0003
1		ligprep_1.sdf:1523874-1		1523874	Z1128641784	-0.907929795645833		-5.44	-8.37190497027249	1				-8.37190497027249		-0.0	41	0.0	ligprep_1.sdf:1523874	51139	0	0	44	0.0	1	-0.873055444514439	2035165	-8.37190497027249	J2VwaWtfcHl0aG9uJywgJy1waCcsICc3LjAnLCAnLW50JywgJy1tYScsICcyMDAnLCAnLWltYWUnLCAnPGluZmlsZS5tYWU+JywgJy1vbWFlJywgJzxvdXRmaWxlLm1hZT4n	-6.30280017852783	4	3.353	43.662	1.0	-0.0	2	-0.29899660608116			0	-1.93248147694992	28	glide-grid_1	-69.8202092692391	2	-52.1809434890747	W0NIM11jKFtjSF0xKVtjSF1jKFtDSDNdKVtjSF1jMS1uKG4yKWMoW2NIXWMyW0NIM10pW05IXUMoPU8pYyhbY0hdW2NIXVtjSF0zKWMoYzM0KU9bQ0gyXUMoPU8pW05IXTQ=	ligprep_1.sdf	0.0
1		ligprep_1.sdf:1027325-1		1027325	Z51877418	-0.78236187103814		-4.44	-8.41877408274362	1				-8.37117408274363		0.0476	71	0.0	ligprep_1.sdf:1027325	51139	1	0	3	0.1302	1	-2.05854636301106	1355381	-8.41877408274362	J2VwaWtfcHl0aG9uJywgJy1waCcsICc3LjAnLCAnLW50JywgJy1tYScsICcyMDAnLCAnLWltYWUnLCAnPGluZmlsZS5tYWU+JywgJy1vbWFlJywgJzxvdXRmaWxlLm1hZT4n	-16.5644702911377	6	0.666	72.9088	0.999843	0.0476	2	-0.239176402364104			0	-1.83765849936099	35	glide-grid_1	-90.520418097009	3	-62.645112991333	W2NIXTFbY0hdW2NIXVtjSF1bY0hdYzFbQ0gyXW4yYyg9TylbbkhdYyg9TyljKGMyW05IMl0pTihbQ0gyXWMzW2NIXVtjSF1bY0hdbzMpQyg9TylbQ0gyXVtDSDJdbjRbbkhdYyg9TylbY0hdW2NIXWM0PU8=	ligprep_1.sdf	0.1303
1		ligprep_1.sdf:279532-1		279532	Z336506000	-0.865920469093919		-5.45	-8.36037021770749	1				-8.36037021770749		-0.0	101	0.0	ligprep_1.sdf:279532	51139	0	0	1	0.0	1	-0.665	369228	-8.36037021770749	J2VwaWtfcHl0aG9uJywgJy1waCcsICc3LjAnLCAnLW50JywgJy1tYScsICcyMDAnLCAnLWltYWUnLCAnPGluZmlsZS5tYWU+JywgJy1vbWFlJywgJzxvdXRmaWxlLm1hZT4n	-5.33359670639038	4	3.896	22.0775	1.0	-0.0	2	-0.278679007256916		21_R_30_22_20_44	0	-1.89956720699268	30	glide-grid_1	-67.4370803833008	3	-50.8492178916931	RkMoRikoRiljMVtjSF1bY0hdYyhbY0hdW2NIXTEpQyg9TylbTkhdW0NIMl1bQ0gyXVtOSF1DKD1PKVtOSF1bQ0gyXVtDQEhdKFtDSDJdTzIpT2MoYzIzKVtjSF1bY0hdW2NIXVtjSF0z	ligprep_1.sdf	0.0
1		ligprep_1.sdf:2085301-1		2085301	Z1455377238	-0.927503900518508		-4.761	-8.34753511383728	1				-8.34753511383728		-0.0	64	0.0	ligprep_1.sdf:2085301	51139	1	0	12	0.0001	1	-1.05	2820482	-8.34753511383728	J2VwaWtfcHl0aG9uJywgJy1waCcsICc3LjAnLCAnLW50JywgJy1tYScsICcyMDAnLCAnLWltYWUnLCAnPGluZmlsZS5tYWU+JywgJy1vbWFlJywgJzxvdXRmaWxlLm1hZT4n	-6.89973449707031	4	2.818	35.1285	1.0	-0.0	2	-0.309167967179158		18_S_17_19_22_36	0	-1.94316855462939	27	glide-grid_1	-67.5400160368742	3	-49.7147750854492	W0NIM11DKD1PKVtOSF1jMVtjSF1jKFtjSF1jKFtjSF0xKUMoRikoRilGKUMoPU8pW05IXVtDQEhdKEMoPU8pW09IXSljMltjSF1bY0hdW2NIXVtjSF1bY0hdMg==	ligprep_1.sdf	0.0001
1		ligprep_1.sdf:349126-1		349126	Z243131258	-0.845635001309316		-7.649	-8.34495655616892	1				-8.34495655616892		-0.0	83	0.0003	ligprep_1.sdf:349126	51139	0	0	30	0.0	1	-0.737895490526857	462408	-8.34495655616892	J2VwaWtfcHl0aG9uJywgJy1waCcsICc3LjAnLCAnLW50JywgJy1tYScsICcyMDAnLCAnLWltYWUnLCAnPGluZmlsZS5tYWU+JywgJy1vbWFlJywgJzxvdXRmaWxlLm1hZT4n	-6.94037961959839	4	4.527	42.1224	1.0	-0.0	2	-0.269192146973191			0	-1.88204344562106	31	glide-grid_1	-86.0650939941406	3	-62.2363886833191	W05IMl1DKD1PKWMxW2NIXWMoW2NIXVtuSF0xKS1jMltjSF1zYyhuMilbTkhdQyg9TyljM1tjSF1bY0hdW2NIXVtjSF1jM09bQ0gyXWM0W2NIXVtjSF1bY0hdYyhCcilbY0hdNA==	ligprep_1.sdf	0.0003
1		ligprep_1.sdf:1288458-1		1288458	Z85927314	-0.811008269350314		-5.27	-8.39207731082767	1				-8.34387731082767		0.0482	93	0.056	ligprep_1.sdf:1288458	51139	0	0	11	0.0	1	-1.54031012132337	1701229	-8.39207731082767	J2VwaWtfcHl0aG9uJywgJy1waCcsICc3LjAnLCAnLW50JywgJy1tYScsICcyMDAnLCAnLWltYWUnLCAnPGluZmlsZS5tYWU+JywgJy1vbWFlJywgJzxvdXRmaWxlLm1hZT4n	-10.0788984298706	4	2.337	32.1197		0.0482	2	-0.252844766994778			0	-1.85563511164349	33	glide-grid_1	-82.251746883859	2	-57.4129133224487	W0NIM11PW0NIMl1bQ0gyXVtOSF1DKD1PKVtDSDJdYyhuMSluKGMoYzEyKVtjSF1bY0hdW2NIXVtjSF0yKVtDSDJdQyg9TylbTkhdYzNjKFtDSF0oW0NIM10pW0NIM10pW2NIXVtjSF1bY0hdYzNbQ0hdKFtDSDNdKVtDSDNd	ligprep_1.sdf	0.056
1	18_R_17_20_19_43	ligprep_1.sdf:1275428-1		1275428	Z300095586	-0.883420525127071		-5.77	-8.33872178912466	1				-8.33872178912466		-0.0	35	0.0	ligprep_1.sdf:1275428	51139	0	0	30	0.0	1	-1.732947032712	1686081	-8.33872178912466	J2VwaWtfcHl0aG9uJywgJy1waCcsICc3LjAnLCAnLW50JywgJy1tYScsICcyMDAnLCAnLWltYWUnLCAnPGluZmlsZS5tYWU+JywgJy1vbWFlJywgJzxvdXRmaWxlLm1hZT4n	-7.99364566802979	3	4.81	42.026	1.0	-0.0	2	-0.287542130659471		11_S_15_10_12_39	0	-1.90935583796953	29	glide-grid_1	-69.3913304451089	1	-52.4422731399536	W0NIM11PYzFbY0hdW2NIXVtjSF1jKFtjSF0xKU4yW0NIMl1bQ0BIXShbQ0gyXUMyPU8pQyg9TylbTkhdW0NASF0oW0NIM10pYyhbY0hdW2NIXVtjSF0zKWMoYzM0KVtjSF1bY0hdW2NIXVtjSF00	ligprep_1.sdf	0.0
1		ligprep_1.sdf:1065496-1		1065496	Z54563823	-0.81002320677186		-5.49	-8.3337427146605	1				-8.3337427146605		-0.0	23	0.0	ligprep_1.sdf:1065496	51139	0	0	30	0.0	1	-1.32586840224466	1407850	-8.3337427146605	J2VwaWtfcHl0aG9uJywgJy1waCcsICc3LjAnLCAnLW50JywgJy1tYScsICcyMDAnLCAnLWltYWUnLCAnPGluZmlsZS5tYWU+JywgJy1vbWFlJywgJzxvdXRmaWxlLm1hZT4n	-7.73085594177246	5	3.939	47.3457	1.0	-0.0	2	-0.252537658020015			0	-1.85338122993005	33	glide-grid_1	-92.94678742477	1	-64.433744430542	W2NIXTFbY0hdW2NIXVtjSF1bY0hdYzFbQ0gyXVtOSF1DKD1PKWMyW2NIXVtjSF1bY0hdYyhbY0hdMilPW0NIMl1jM1tjSF1bY0hdW2NIXWMoW2NIXTMpUyg9TykoPU8pTjRbQ0gyXVtDSDJdT1tDSDJdW0NIMl00	ligprep_1.sdf	0.0
1		ligprep_1.sdf:1135918-1		1135918	Z57044678	-0.902075165645767		-7.23	-8.31792017295476	1				-8.31792017295476		-0.0	4	0.0	ligprep_1.sdf:1135918	51139	0	0	14	0.0	1	-2.46904637505085	1505526	-8.31792017295476	J2VwaWtfcHl0aG9uJywgJy1waCcsICc3LjAnLCAnLW50JywgJy1tYScsICcyMDAnLCAnLWltYWUnLCAnPGluZmlsZS5tYWU+JywgJy1vbWFlJywgJzxvdXRmaWxlLm1hZT4n	-8.43546295166016	3	4.379	33.6108	1.0	-0.0	2	-0.297068577605527			0	-1.92002020066646	28	glide-grid_1	-77.1606826782227	2	-52.1603393554688	W2NIXTFbY0hdW2NIXVtjSF1bY0hdYzEtYyhbbkhdMiljKGMoYzIzKVtjSF1bY0hdW2NIXVtjSF0zKUMoPU8pW0NIMl1TYzRuW25IXWMoPU8pbjRbQ0hdNVtDSDJdW0NIMl01	ligprep_1.sdf	0.0
1		ligprep_1.sdf:1680667-1		1680667	Z236105412	-0.902057400120014		-5.038	-8.31775635930522	1				-8.31775635930522		-0.0	46	0.0	ligprep_1.sdf:1680667	51139	0	0	2	0.0	1	-0.80173999979459	2258640	-8.31775635930522	J2VwaWtfcHl0aG9uJywgJy1waCcsICc3LjAnLCAnLW50JywgJy1tYScsICcyMDAnLCAnLWltYWUnLCAnPGluZmlsZS5tYWU+JywgJy1vbWFlJywgJzxvdXRmaWxlLm1hZT4n	-6.03440523147583	4	2.145	35.7626	1.0	-0.0	2	-0.297062727118044			0	-1.91998238766637	28	glide-grid_1	-68.064608683132	2	-50.8803563117981	TiNDYzFbY0hdW2NIXVtjSF1bY0hdYzFPW0NIMl1DKD1PKVtOSF1bQ0gyXWMyW2NIXVtjSF1jKFtjSF1bY0hdMilbTkhdQyg9TyljM1tjSF1bY0hdW2NIXW8z	ligprep_1.sdf	0.0
1		ligprep_1.sdf:1918455-1		1918455	Z425158592	-0.842824901838419		-5.41	-8.31722572907823	1				-8.31722572907823		-0.0	34	0.0	ligprep_1.sdf:1918455	51139	0	0	2	0.0	1	-1.40237047718966	2585126	-8.31722572907823	J2VwaWtfcHl0aG9uJywgJy1waCcsICc3LjAnLCAnLW50JywgJy1tYScsICcyMDAnLCAnLWltYWUnLCAnPGluZmlsZS5tYWU+JywgJy1vbWFlJywgJzxvdXRmaWxlLm1hZT4n	-7.10776615142822	4	4.278	31.2017	1.0	-0.0	2	-0.268297604163814		2_R_1_23_3_33	0	-1.87578929426432	31	glide-grid_1	-80.9637781090373	2	-56.6593751907349	RmMoW2NIXTEpW2NIXVtjSF1bY0hdYzFPW0NIMl1bQ0BIXShbT0hdKVtDSDJdW05IXUMoPU8pYzJbY0hdYygtYzNbY0hdW2NIXVtjSF1vMylubjItYzRbY0hdW2NIXVtjSF1bY0hdW2NIXTQ=	ligprep_1.sdf	0.0
1		ligprep_1.sdf:382559-1		382559	Z287373314	-0.946756035283689		-3.619	-8.33559353994269	1				-8.30909353994269		0.0265	42	0.032	ligprep_1.sdf:382559	51139	0	0	2	0.0	1	-2.05507083538368	503635	-8.33559353994269	J2VwaWtfcHl0aG9uJywgJy1waCcsICc3LjAnLCAnLW50JywgJy1tYScsICcyMDAnLCAnLWltYWUnLCAnPGluZmlsZS5tYWU+JywgJy1vbWFlJywgJzxvdXRmaWxlLm1hZT4n	-7.82471656799316	4	1.793	10.05	1.0	0.0265	2	-0.319580520767027		8_R_9_7_10_34	0	-1.95136335349586	26	glide-grid_1	-71.876235246228	2	-52.003396987915	W0NIM11jMVtjSF1bY0hdYyhjKFtDSDNdKVtjSF0xKU9bQ0gyXVtDQEhdKFtPSF0pW0NIMl1uKGMobjIpW0NIMl1DKD1PKVtOSDJdKWMoYzIzKVtjSF1bY0hdW2NIXVtjSF0z	ligprep_1.sdf	0.032
1		ligprep_1.sdf:1122709-1		1122709	Z56852169	-0.807486894701961		-7.42	-8.30764843482022	1				-8.30764843482022		-0.0	28	0.0	ligprep_1.sdf:1122709	51139	0	0	41	0.0	1	-1.89	1487283	-8.30764843482022	J2VwaWtfcHl0aG9uJywgJy1waCcsICc3LjAnLCAnLW50JywgJy1tYScsICcyMDAnLCAnLWltYWUnLCAnPGluZmlsZS5tYWU+JywgJy1vbWFlJywgJzxvdXRmaWxlLm1hZT4n	-10.3945322036743	4	4.476	60.2048	1.0	-0.0	2	-0.251746922267279			0	-1.84757799720252	33	glide-grid_1	-89.9622017777555	1	-62.538914680481	W2NIXTFbY0hdW2NIXWMoT1tDSDNdKWMoYzEyKW9jKD1PKWMoW2NIXTIpQyg9TylPW0NIMl1DKD1PKVtOSF1jM1tjSF1bY0hdW2NIXVtjSF1jM1NjNFtjSF1bY0hdW2NIXVtjSF1bY0hdNA==	ligprep_1.sdf	0.0
1		ligprep_1.sdf:2122589-1		2122589	Z1213672667	-0.776141527892791		-5.58	-8.30561718976132	1				-8.30461718976132		0.001	5	0.0015	ligprep_1.sdf:2122589	51139	0	0	7	0.0	1	-3.05010221814048	2880485	-8.30561718976132	J2VwaWtfcHl0aG9uJywgJy1waCcsICc3LjAnLCAnLW50JywgJy1tYScsICcyMDAnLCAnLWltYWUnLCAnPGluZmlsZS5tYWU+JywgJy1vbWFlJywgJzxvdXRmaWxlLm1hZT4n	-11.4825468063354	6	3.265	48.8317	0.5	0.001	2	-0.237274776850324		17_S_18_28_5_49	0	-1.82304778420072	35	glide-grid_1	-88.6397712892062	3	-56.7566480636597	W09IXWMxW2NIXVtjSF1bY0hdW2NIXWMxLWMobltuSF0yKWMoYzIzKVtDQEBIXShOKEMzPU8pW0NIMl1bQ0gyXVtPSF0pYyhbY0hdYzRPW0NIM10pW2NIXVtjSF1jNE9bQ0gyXWM1W2NIXVtjSF1bY0hdW2NIXVtjSF01	ligprep_1.sdf	0.0015
1		ligprep_1.sdf:777198-1		777198	Z46563254	-0.790316041889007		-7.45	-8.29443374827056	1				-8.29443374827056		-0.0	94	0.0	ligprep_1.sdf:777198	51139	0	0	39	0.0	1	-0.7	1005134	-8.29443374827056	J2VwaWtfcHl0aG9uJywgJy1waCcsICc3LjAnLCAnLW50JywgJy1tYScsICcyMDAnLCAnLWltYWUnLCAnPGluZmlsZS5tYWU+JywgJy1vbWFlJywgJzxvdXRmaWxlLm1hZT4n	-6.05459070205688	4	5.864	82.3528	1.0	-0.0	2	-0.243953933772664			0	-1.83247306597919	34	glide-grid_1	-69.0521358777305	0	-58.5771164894104	W0NIM11jMVtjSF1bY0hdW2NIXWMoW2NIXTEpTihDKD1PKWMoYzIzKVtjSF1bY0hdW2NIXVtjSF0zKUMoPU8pL0MyPVtDSF0vYzRbY0hdW2NIXWMoT1tDSF0oRilGKVtjSF1jNE9bQ0hdKEYpRg==	ligprep_1.sdf	0.0
1	13_R_14_11_23_41	ligprep_1.sdf:1615478-1		1615478	Z169917786	-0.760416007521636		-7.8	-8.29060552822376	1				-8.29060552822376		-0.0	111	0.0	ligprep_1.sdf:1615478	51139	0	0	1	0.0	1	-0.0408502483097177	2167139	-8.29060552822376	J2VwaWtfcHl0aG9uJywgJy1waCcsICc3LjAnLCAnLW50JywgJy1tYScsICcyMDAnLCAnLWltYWUnLCAnPGluZmlsZS5tYWU+JywgJy1vbWFlJywgJzxvdXRmaWxlLm1hZT4n	-6.44485425949097	3	5.194	56.6055	1.0	-0.0	2	-0.230294598006216		9_R_10_7_29_40	0	-1.80878613998186	36	glide-grid_1	-86.9236145019531	2	-59.1306376457214	RmMxW2NIXVtjSF1jKFtjSF1bY0hdMSlbTkhdQyg9TylbQ0BASF0oYzJbY0hdW2NIXVtjSF1bY0hdW2NIXTIpT0MoPU8pW0NAQEhdKGMzW2NIXVtjSF1bY0hdW2NIXVtjSF0zKVtOSF1DKD1PKWM0W2NIXVtjSF1bY0hdW2NIXVtjSF00	ligprep_1.sdf	0.0
1		ligprep_1.sdf:1115704-1		1115704	Z56807482	-0.789722184495436		-7.47	-8.28820116466373	1				-8.28820116466373		-0.0	115	0.0002	ligprep_1.sdf:1115704	51139	0	0	23	0.0	1	-0.7	1477595	-8.28820116466373	J2VwaWtfcHl0aG9uJywgJy1waCcsICc3LjAnLCAnLW50JywgJy1tYScsICcyMDAnLCAnLWltYWUnLCAnPGluZmlsZS5tYWU+JywgJy1vbWFlJywgJzxvdXRmaWxlLm1hZT4n	-4.5839204788208	3	6.872	78.958	1.0	-0.0	2	-0.24377062249011			0	-1.83109611344239	34	glide-grid_1	-90.7353298157389	0	-59.0738382339478	W2NIXTFbY0hdW2NIXVtjSF1jKGMxMilbY0hdYyhbY0hdW2NIXTIpTihjM1tjSF1bY0hdW2NIXVtjSF1bY0hdMylDKD1PKWM0W2NIXVtjSF1bY0hdYyhbY0hdNClTKD1PKSg9TylONVtDSDJdW0NIMl1bQ0gyXVtDSDJdW0NIMl01	ligprep_1.sdf	0.0002
1		ligprep_1.sdf:244669-1		244669	Z16395550	-0.839735625107696		-6.21	-8.28673990473563	1				-8.28673990473563		-0.0	71	0.0001	ligprep_1.sdf:244669	51139	0	0	1	0.0	1	-0.7	324405	-8.28673990473563	J2VwaWtfcHl0aG9uJywgJy1waCcsICc3LjAnLCAnLW50JywgJy1tYScsICcyMDAnLCAnLWltYWUnLCAnPGluZmlsZS5tYWU+JywgJy1vbWFlJywgJzxvdXRmaWxlLm1hZT4n	-7.95805644989014	3	5.111	35.0727	1.0	-0.0	2	-0.267314190475343			0	-1.86891380659675	31	glide-grid_1	-72.2195339955381	1	-54.214301109314	W2NIXTFbY0hdW2NIXVtjSF1jKGMxMiluKFtDSDJdW0NIM10pYygtYzNbY0hdW2NIXVtjSF1bY0hdW2NIXTMpYzJDKD1PKVtDSDJdTihDND1PKUMoPU8pW05IXUM0NVtDSDJdW0NIMl1bQ0gyXVtDSDJdNQ==	ligprep_1.sdf	0.0001
1		ligprep_1.sdf:1570402-1		1570402	Z287273746	-0.805101475168671		-7.286	-8.28310657911686	1				-8.28310657911686		-0.0	85	0.0	ligprep_1.sdf:1570402	51139	0	0	2	0.0	1	-1.33	2098940	-8.28310657911686	J2VwaWtfcHl0aG9uJywgJy1waCcsICc3LjAnLCAnLW50JywgJy1tYScsICcyMDAnLCAnLWltYWUnLCAnPGluZmlsZS5tYWU+JywgJy1vbWFlJywgJzxvdXRmaWxlLm1hZT4n	-13.3088712692261	5	3.119	48.9705	1.0	-0.0	2	-0.251003229670208		12_R_13_11_14_43	0	-1.84212001556502	33	glide-grid_1	-72.334801667322	1	-52.6736440658569	W0NIM11jMVtjSF1bY0hdYyhbY0hdW2NIXTEpLWMoYyhjMjMpW2NIXVtjSF1bY0hdW2NIXTMpbm4oYzI9TylbQ0gyXVtDQEhdKFtPSF0pW0NIMl1OKEM0PU8pQyg9TyljKGM0NSlbY0hdW2NIXVtjSF1bY0hdNQ==	ligprep_1.sdf	0.0
1		ligprep_1.sdf:2101549-1		2101549	Z1869684220	-0.968598851749823		-3.17	-8.28140370123993	1				-8.28140370123993		-0.0	93	0.0021	ligprep_1.sdf:2101549	51139	1	0	1	0.0023	1	-1.58394388948431	2843330	-8.28140370123993	J2VwaWtfcHl0aG9uJywgJy1waCcsICc3LjAnLCAnLW50JywgJy1tYScsICcyMDAnLCAnLWltYWUnLCAnPGluZmlsZS5tYWU+JywgJy1vbWFlJywgJzxvdXRmaWxlLm1hZT4n	-10.5021648406982	4	1.796	28.0686	1.0	-0.0	2	-0.331256148049597		6_S_7_20_5_30	0	-1.9629408508364	25	glide-grid_1	-64.7293014526367	3	-47.3059368133545	W2NIXTFbY0hdW2NIXVtjSF1bY0hdYzFbQ0BIXShbQ0gyXVtDSDJdQyg9TylbT0hdKVtOSF1DKD1PKVtDSDJdYyhbY0hdW25IXTIpYyhjMjMpW2NIXVtjSF1bY0hdbjM=	ligprep_1.sdf	0.0043
1	20_S_21_43_19_60	ligprep_1.sdf:1116323-1		1116323	Z56788505	-0.626768427108832		-8.07	-8.30697500355207	1			169	-8.27817500355207		0.0288	10	0.0342	ligprep_1.sdf:1116323	51139	0	0	1	0.0	1	-1.49010969136373	1478453	-8.30697500355207	J2VwaWtfcHl0aG9uJywgJy1waCcsICc3LjAnLCAnLW50JywgJy1tYScsICcyMDAnLCAnLWltYWUnLCAnPGluZmlsZS5tYWU+JywgJy1vbWFlJywgJzxvdXRmaWxlLm1hZT4n	-8.64700508117676	8	6.563	67.9007		0.0288	2	-0.172461979240668		19_R_17_43_20_59	0	-1.69941149729093	48	glide-grid_1	-112.990310793168	4	-69.5969066619873	W0NIM11PYzFbY0hdW2NIXVtjSF1bY0hdYzFbTkhdUyg9TykoPU8pYzJbY0hdYyhbY0hdW2NIXWMyQ2wpW05IXUMoPU8pW0NAQEhdM1tDQEBIXShDMz1bQ0gyXSlDKD1PKVtOSF1jNFtjSF1bY0hdYyhDbCljKFtjSF00KVMoPU8pKD1PKVtOSF1jNVtjSF1bY0hdW2NIXVtjSF1jNU9bQ0gzXQ==	ligprep_1.sdf	0.0342
1		ligprep_1.sdf:1228014-1		1228014	Z73472622	-0.788681688780058		-7.31	-8.27728107406816	1				-8.27728107406816		-0.0	78	0.0001	ligprep_1.sdf:1228014	51139	0	0	1	0.0	1	-1.89	1630721	-8.27728107406816	J2VwaWtfcHl0aG9uJywgJy1waCcsICc3LjAnLCAnLW50JywgJy1tYScsICcyMDAnLCAnLWltYWUnLCAnPGluZmlsZS5tYWU+JywgJy1vbWFlJywgJzxvdXRmaWxlLm1hZT4n	-9.74040126800537	4	4.054	50.8996	1.0	-0.0	2	-0.243449443354946			0	-1.82868355913167	34	glide-grid_1	-82.2247408284129	1	-53.6647062301636	W2NIXTFbY0hdW2NIXVtjSF1bY0hdYzEtYyhbY0hdczIpbmMyTihbQ0gyXWMoW2NIXVtjSF0zKVtjSF1bY0hdYzNGKUMoPU8pW0NIMl1OKEM0PU8pQyg9TylbTkhdQzQ1W0NIMl1bQ0gyXVtDSDJdW0NIMl01	ligprep_1.sdf	0.0001
1		ligprep_1.sdf:227079-1		227079	Z16050726	-0.838758234337376		-5.06	-8.27709474635868	1				-8.27709474635868		-0.0	114	0.0	ligprep_1.sdf:227079	51139	0	0	7	0.0	1	-0.840605961494496	302003	-8.27709474635868	J2VwaWtfcHl0aG9uJywgJy1waCcsICc3LjAnLCAnLW50JywgJy1tYScsICcyMDAnLCAnLWltYWUnLCAnPGluZmlsZS5tYWU+JywgJy1vbWFlJywgJzxvdXRmaWxlLm1hZT4n	-8.90146446228027	4	2.57	48.9187	1.0	-0.0	2	-0.267003056334151			0	-1.86673852779415	31	glide-grid_1	-82.3851421406381	2	-58.2152767181396	W2NIXTFbY0hdW2NIXVtjSF1bY0hdYzFcW0NIXT1DKFxbTkhdQyg9TylbQ0gzXSlDKD1PKU9bQ0gyXUMoPU8pW05IXWMyW2NIXWMoW0NIM10pbm4yLWMzW2NIXVtjSF1bY0hdW2NIXVtjSF0z	ligprep_1.sdf	0.0
1		ligprep_1.sdf:1011836-1		1011836	Z51185294	-0.804091753566302		-6.783	-8.27271828409366	1				-8.27271828409366		-0.0	24	0.0	ligprep_1.sdf:1011836	51139	0	0	3	0.0	1	-0.7	1335043	-8.27271828409366	J2VwaWtfcHl0aG9uJywgJy1waCcsICc3LjAnLCAnLW50JywgJy1tYScsICcyMDAnLCAnLWltYWUnLCAnPGluZmlsZS5tYWU+JywgJy1vbWFlJywgJzxvdXRmaWxlLm1hZT4n	-8.08472061157227	5	3.744	37.0237	1.0	-0.0	2	-0.250688432851323		29_S_33_28_30_54	0	-1.83980971253957	33	glide-grid_1	-74.9008331298828	1	-56.6181755065918	W0NIM11bQ0gyXVtDSDJdQyg9TylbTkhdYzFbY0hdW2NIXWMoW2NIXVtjSF0xKUMoPU8pW0NIMl1TYyhuMiluKFtDSDJdW0NAQEhdM1tDSDJdW0NIMl1bQ0gyXU8zKWMoPU8pYyhjMjQpW2NIXVtjSF1bY0hdW2NIXTQ=	ligprep_1.sdf	0.0
1		ligprep_1.sdf:410843-1		410843	Z18715890	-0.788070876706439		-6.046	-8.27087054965926	1				-8.27087054965926		-0.0	26	0.0	ligprep_1.sdf:410843	51139	0	0	14	0.0	1	-0.7	538159	-8.27087054965926	J2VwaWtfcHl0aG9uJywgJy1waCcsICc3LjAnLCAnLW50JywgJy1tYScsICcyMDAnLCAnLWltYWUnLCAnPGluZmlsZS5tYWU+JywgJy1vbWFlJywgJzxvdXRmaWxlLm1hZT4n	-5.20855379104614	4	4.42	44.6608	1.0	-0.0	2	-0.24326089851939		16_R_13_25_17	0	-1.82726729448062	34	glide-grid_1	-74.8930855235216	0	-54.7648510932922	W2NIXTFbY0hdW2NIXVtjSF1jKGMxMilOKFtDSDJdW0NIMl0yKUMoPU8pW0NIMl1PQyg9TyljM1tjSF1bY0hdW2NIXWMoW2NIXTMpUyg9TykoPU8pTihbQ0gyXVtDSDJdNClbQ0gyXWMoYzQ1KVtjSF1bY0hdW2NIXVtjSF01	ligprep_1.sdf	0.0
1		ligprep_1.sdf:1706322-1		1706322	Z223004498	-0.758377890058159		-5.428	-8.26918449691626	1				-8.26838449691626		0.0008	31	0.0013	ligprep_1.sdf:1706322	51139	0	0	6	0.0001	1	-1.88843781653187	2294165	-8.26918449691626	J2VwaWtfcHl0aG9uJywgJy1waCcsICc3LjAnLCAnLW50JywgJy1tYScsICcyMDAnLCAnLWltYWUnLCAnPGluZmlsZS5tYWU+JywgJy1vbWFlJywgJzxvdXRmaWxlLm1hZT4n	-11.6066780090332	6	1.603	63.7111	0.999843	0.0008	2	-0.229677347136563			0	-1.80393811129345	36	glide-grid_1	-81.525260925293	2	-56.0831985473633	W2NIXTFbY0hdW2NIXVtjSF1bY0hdYzFbQ0gyXW4oYyg9TylbbkhdYzI9TyljKFtOSDJdKWMyTihbQ0gyXVtDSDNdKUMoPU8pW0NIMl1PQyg9TylbQ0gyXWMoW2NIXVtjSF1bY0hdMyljKGMzNCluW2NIXVtjSF1bY0hdNA==	ligprep_1.sdf	0.0014
1		ligprep_1.sdf:1162160-1		1162160	Z58248267	-0.803432478086892		-9.12	-8.26593547567836	1				-8.26593547567836		-0.0	84	0.0003	ligprep_1.sdf:1162160	51139	0	0	40	0.0	1	-0.730502778631451	1542437	-8.26593547567836	J2VwaWtfcHl0aG9uJywgJy1waCcsICc3LjAnLCAnLW50JywgJy1tYScsICcyMDAnLCAnLWltYWUnLCAnPGluZmlsZS5tYWU+JywgJy1vbWFlJywgJzxvdXRmaWxlLm1hZT4n	-6.63253927230835	5	7.46	46.216	1.0	-0.0	2	-0.250482893202375			0	-1.83830125106751	33	glide-grid_1	-92.5113044644237	2	-59.1247305870056	W0NIM11PYzFbY0hdW2NIXVtjSF1jKFtjSF0xKUMoPU8pYzJzYyhbTkhdYzNbY0hdW2NIXWMoQ2wpW2NIXVtjSF0zKWMoYzJbTkgyXSktYyhuNClzYyhjNDUpW2NIXVtjSF1bY0hdW2NIXTU=	ligprep_1.sdf	0.0003
1		ligprep_1.sdf:767984-1		767984	Z103065336	-0.875224526983232		-4.788	-8.26135869152646	1				-8.26135869152646		-0.0	84	0.0	ligprep_1.sdf:767984	51139	0	0	2	0.0	1	-0.696607596585539	992875	-8.26135869152646	J2VwaWtfcHl0aG9uJywgJy1waCcsICc3LjAnLCAnLW50JywgJy1tYScsICcyMDAnLCAnLWltYWUnLCAnPGluZmlsZS5tYWU+JywgJy1vbWFlJywgJzxvdXRmaWxlLm1hZT4n	-6.38697719573975	4	2.865	24.228	1.0	-0.0	2	-0.284874437638843		2_S_1_3_18_31	0	-1.89164165037843	29	glide-grid_1	-69.9809835137027	2	-46.5746450424194	W0NIMl0xW0NIMl1bQ0gyXVtDSDJdQzEyW05IXUMoPU8pTihDMj1PKVtDSDJdW0NASF0oW09IXSlbQ0gyXU9bQ0hdKGMzW2NIXVtjSF1bY0hdW2NIXVtjSF0zKWM0W2NIXVtjSF1bY0hdW2NIXVtjSF00	ligprep_1.sdf	0.0
1		ligprep_1.sdf:844767-1		844767	Z32279491	-0.771896284696128		-4.13	-8.25919361898366	1				-8.25919361898366		-0.0	108	0.0	ligprep_1.sdf:844767	51139	0	0	4	0.0	1	-0.585465806614348	1094862	-8.25919361898366	J2VwaWtfcHl0aG9uJywgJy1waCcsICc3LjAnLCAnLW50JywgJy1tYScsICcyMDAnLCAnLWltYWUnLCAnPGluZmlsZS5tYWU+JywgJy1vbWFlJywgJzxvdXRmaWxlLm1hZT4n	-6.91024732589722	4	2.106	59.5886	1.0	-0.0	2	-0.23597696054239		4_R_2_9_5_38	0	-1.81307630229319	35	glide-grid_1	-72.748498026969	1	-54.6401705741882	W05IMl1DKD1PKVtDQEBIXTFbQ0gyXVtDSDJdW0NIMl1OKFtDSDJdMSlDKD1PKVtDSDJdW0NIMl1jKG4yKWMoPU8pbihjKGMyMylbY0hdW2NIXWMoW2NIXTMpQyhGKShGKUYpW0NIMl1jNFtjSF1bY0hdW2NIXVtjSF1bY0hdNA==	ligprep_1.sdf	0.0
1		ligprep_1.sdf:212741-1		212741	Z15721606	-0.771859524409338		-4.79	-8.25880028851672	1				-8.25880028851672		-0.0	79	0.0	ligprep_1.sdf:212741	51139	0	0	24	0.0	1	-1.85356075565941	284660	-8.25880028851672	J2VwaWtfcHl0aG9uJywgJy1waCcsICc3LjAnLCAnLW50JywgJy1tYScsICcyMDAnLCAnLWltYWUnLCAnPGluZmlsZS5tYWU+JywgJy1vbWFlJywgJzxvdXRmaWxlLm1hZT4n	-7.23802328109741	5	3.695	16.9312	1.0	-0.0	2	-0.235965722529049		17_S_18_22_16_47	0	-1.81298995752619	35	glide-grid_1	-85.7829242384846	2	-62.3758749961853	W0NIM11bQ0gyXU9DKD1PKWMxW2NIXWMoW2NIXWMoW2NIXTEpQyg9TylPW0NIMl1bQ0gzXSlbTkhdQyg9TylbQ0gyXU9DKD1PKVtDSDJdW0NASF0oW05IXUMoPU8pW0NIM10pYzJbY0hdW2NIXVtjSF1bY0hdW2NIXTI=	ligprep_1.sdf	0.0
1		ligprep_1.sdf:1931373-1		1931373	Z235264227	-0.836387986735693		-6.34	-8.25460449733542	1				-8.25370449733542		0.0009	61	0.0013	ligprep_1.sdf:1931373	51139	0	0	16	0.0	1	-2.22	2603361	-8.25460449733542	J2VwaWtfcHl0aG9uJywgJy1waCcsICc3LjAnLCAnLW50JywgJy1tYScsICcyMDAnLCAnLWltYWUnLCAnPGluZmlsZS5tYWU+JywgJy1vbWFlJywgJzxvdXRmaWxlLm1hZT4n	-11.7397918701172	6	3.815	53.506	1.0	0.0009	2	-0.26624853217211			0	-1.86146330981436	31	glide-grid_1	-77.5617112193122	1	-55.2879447937012	W0NIM11PYzFbY0hdW2NIXWMoW2NIXWMxW09IXSktYzJjKGMoPU8pbihbQ0gzXSljKD1PKW4zW0NIM10pYzNuYyhjMjQpYzVjKEM0PU8pW2NIXVtjSF1bY0hdW2NIXTU=	ligprep_1.sdf	0.0013
1		ligprep_1.sdf:469676-1		469676	Z29477203	-0.818633471648438		-5.288	-8.25130835415936	1				-8.25130835415936		-0.0	41	0.0003	ligprep_1.sdf:469676	51139	0	0	4	0.0	1	-1.53950110646129	607880	-8.25130835415936	J2VwaWtfcHl0aG9uJywgJy1waCcsICc3LjAnLCAnLW50JywgJy1tYScsICcyMDAnLCAnLWltYWUnLCAnPGluZmlsZS5tYWU+JywgJy1vbWFlJywgJzxvdXRmaWxlLm1hZT4n	-8.17067241668701	5	2.541	43.0914	1.0	-0.0	2	-0.25785338606748			0	-1.84769286266712	32	glide-grid_1	-82.0133361816406	1	-60.0137701034546	W2NIXTFbY0hdW2NIXVtjSF1bY0hdYzFTKD1PKSg9TylOKFtDSDNdKWMyW2NIXVtjSF1jKFtjSF1bY0hdMilPQyg9TylbQ0gyXU4oQzM9TylDKD1PKVtOSF1DMzRbQ0gyXVtDSDJdW0NIMl1bQ0gyXTQ=	ligprep_1.sdf	0.0003
1		ligprep_1.sdf:446834-1		446834	Z19311716	-0.818354358416388		-7.29	-8.2484950690652	1				-8.2484950690652		-0.0	76	0.0	ligprep_1.sdf:446834	51139	0	0	26	0.0	1	-1.28877174700217	581559	-8.2484950690652	J2VwaWtfcHl0aG9uJywgJy1waCcsICc3LjAnLCAnLW50JywgJy1tYScsICcyMDAnLCAnLWltYWUnLCAnPGluZmlsZS5tYWU+JywgJy1vbWFlJywgJzxvdXRmaWxlLm1hZT4n	-7.62479114532471	3	3.584	43.5585	1.0	-0.0	2	-0.257765470908288		11_R_12_9_26_42	0	-1.84706289144728	32	glide-grid_1	-80.5639047279679	2	-60.2679262161255	W0NIM11jMVtjSF1bY0hdYyhbQ0gzXSljKFtjSF0xKVtOSF1DKD1PKVtDQEBIXShjMltjSF1bY0hdW2NIXVtjSF1bY0hdMilPQyg9TylbQ0gyXVtOSF1DKD1PKWMzW2NIXVtjSF1bY0hdW2NIXWMzQ2w=	ligprep_1.sdf	0.0
1		ligprep_1.sdf:826417-1		826417	Z31602425	-0.801716258649018		-5.06	-8.24827853558384	1				-8.24827853558384		-0.0	101	0.0	ligprep_1.sdf:826417	51139	0	0	4	0.0	1	-1.83710095728165	1069356	-8.24827853558384	J2VwaWtfcHl0aG9uJywgJy1waCcsICc3LjAnLCAnLW50JywgJy1tYScsICcyMDAnLCAnLWltYWUnLCAnPGluZmlsZS5tYWU+JywgJy1vbWFlJywgJzxvdXRmaWxlLm1hZT4n	-6.03891324996948	3	3.605	52.6569	1.0	-0.0	2	-0.249947834411631		4_R_3_12_5_35	0	-1.83437443901323	33	glide-grid_1	-82.7972793579102	2	-54.9684062004089	W2NIXTFbY0hdW2NIXVtjSF1bY0hdYzFbQ0hdKGMyW2NIXVtjSF1bY0hdW2NIXVtjSF0yKUMoPU8pW05IXVtDQEhdKFtDSDJdYzNbY0hdW2NIXVtjSF1bY0hdW2NIXTMpQyg9TylONFtDSDJdW0NIMl1bTkhdQyg9TylbQ0gyXTQ=	ligprep_1.sdf	0.0
1		ligprep_1.sdf:1225702-1		1225702	Z73443354	-0.818159487407291		-5.681	-8.24653089237193	1				-8.24653089237193		-0.0	22	0.0	ligprep_1.sdf:1225702	51139	0	0	34	0.0	1	-1.82579829295146	1627942	-8.24653089237193	J2VwaWtfcHl0aG9uJywgJy1waCcsICc3LjAnLCAnLW50JywgJy1tYScsICcyMDAnLCAnLWltYWUnLCAnPGluZmlsZS5tYWU+JywgJy1vbWFlJywgJzxvdXRmaWxlLm1hZT4n	-8.9114990234375	5	3.16	50.4533	1.0	-0.0	2	-0.257704090386623			0	-1.84662305874422	32	glide-grid_1	-88.8048278621948	1	-61.5630798339844	TzFbQ0gyXVtDSDJdT2MoYzEyKVtjSF1jKFtjSF1bY0hdMilOKFtDSDJdYzNbY0hdW2NIXVtjSF1zMylDKD1PKVtDSDJdW0NIMl1OKEM0PU8pQyg9TylbTkhdQzQ1W0NIMl1bQ0gyXVtDSDJdW0NIMl01	ligprep_1.sdf	0.0
1		ligprep_1.sdf:1824771-1		1824771	Z1617672706	-0.990802043362706		-3.46	-8.24460521771523	1				-8.24380521771523		0.0008	57	0.0012	ligprep_1.sdf:1824771	51139	0	0	2	0.0	1	-1.95210718394041	2455930	-8.24460521771523	J2VwaWtfcHl0aG9uJywgJy1waCcsICc3LjAnLCAnLW50JywgJy1tYScsICcyMDAnLCAnLWltYWUnLCAnPGluZmlsZS5tYWU+JywgJy1vbWFlJywgJzxvdXRmaWxlLm1hZT4n	-9.39792728424072	3	2.215	22.6886	1.0	0.0008	2	-0.343491884071468		3_R_4_2_15_28	0	-1.97312087217141	24	glide-grid_1	-64.5366821289062	3	-42.9620141983032	W2NIXTFbY0hdYyhDKEYpKEYpRilbY0hdW2NIXWMxW0NASF0oW0NIMl1bT0hdKVtOSF1DKD1PKVtDSDJdYzJbY0hdW2NIXVtjSF1jKFtPSF0pW2NIXTI=	ligprep_1.sdf	0.0012
1		ligprep_1.sdf:1388824-1		1388824	Z197753146	-0.835310523758112		-5.45	-8.2430717991561	1				-8.2430717991561		-0.0	80	0.0	ligprep_1.sdf:1388824	51139	0	0	1	0.0	1	-1.33	1835897	-8.2430717991561	J2VwaWtfcHl0aG9uJywgJy1waCcsICc3LjAnLCAnLW50JywgJy1tYScsICcyMDAnLCAnLWltYWUnLCAnPGluZmlsZS5tYWU+JywgJy1vbWFlJywgJzxvdXRmaWxlLm1hZT4n	-8.2418098449707	3	3.556	38.6114	1.0	-0.0	2	-0.265905541908261			0	-1.85906531052185	31	glide-grid_1	-87.8093025000833	4	-60.4744606018066	W2NIXTFbY0hdW2NIXVtjSF1bY0hdYzFbQ0gyXVtOSF1DKD1PKVtOSF1bQ0gyXUMoPU8pW05IXWMyW2NIXVtjSF1bY0hdW2NIXWMyQyg9TylbTkhdW0NIMl1jM1tjSF1bY0hdW2NIXVtjSF1bY0hdMw==	ligprep_1.sdf	0.0
1	8_S_9_13_7_33	ligprep_1.sdf:1348202-1		1348202	Z792420542	-0.990613799301684		-3.928	-8.2496389640091	1				-8.2422389640091		0.0074	79	0.0098	ligprep_1.sdf:1348202	51139	0	0	3	0.0	1	0.0	1784170	-8.2496389640091	J2VwaWtfcHl0aG9uJywgJy1waCcsICc3LjAnLCAnLW50JywgJy1tYScsICcyMDAnLCAnLWltYWUnLCAnPGluZmlsZS5tYWU+JywgJy1vbWFlJywgJzxvdXRmaWxlLm1hZT4n	-5.29410839080811	3	1.577	12.7711	1.0	0.0074	2	-0.343426623500379		2_S_3_15_1_28	0	-1.97274599578883	24	glide-grid_1	-59.3010559082031	2	-41.8232946395874	W2NIXTFbY0hdW2NIXVtjSF1jKGMxMilbY0hdYyhbY0hdW2NIXTIpW0NASF0oW0NIM10pT0MoPU8pW0NIMl1bQ0gyXVtDQEBIXTNbTkhdQyg9TylbTkhdQzM9Tw==	ligprep_1.sdf	0.0098
1		ligprep_1.sdf:593451-1		593451	Z25221501	-0.785304328938476		-8.1	-8.24183539668685	1				-8.24183539668685		-0.0	109	0.0	ligprep_1.sdf:593451	51139	0	0	6	0.0	1	-1.21731126240173	771008	-8.24183539668685	J2VwaWtfcHl0aG9uJywgJy1waCcsICc3LjAnLCAnLW50JywgJy1tYScsICcyMDAnLCAnLWltYWUnLCAnPGluZmlsZS5tYWU+JywgJy1vbWFlJywgJzxvdXRmaWxlLm1hZT4n	-5.55937814712524	4	4.9	64.4839	1.0	-0.0	2	-0.242406923431966			0	-1.82085261478056	34	glide-grid_1	-82.7877439290308	0	-60.4838280677795	W0NIM11jMVtjSF1bY0hdW2NIXWMoW2NIXTEpLW4oYyg9TyljKGMyMylbY0hdW2NIXVtjSF1bY0hdMyljKG4yKVNbQ0gyXUMoPU8pTihbQ0gyXVtDSDJdQyNOKWM0W2NIXVtjSF1jKEYpW2NIXVtjSF00	ligprep_1.sdf	0.0
1		ligprep_1.sdf:2077097-1		2077097	Z1849072012	-0.915447272352768		-4.728	-8.2390254602264	1				-8.2390254602264		-0.0	84	0.0	ligprep_1.sdf:2077097	51139	0	0	1	0.0	1	-1.15986831638808	2809026	-8.2390254602264	J2VwaWtfcHl0aG9uJywgJy1waCcsICc3LjAnLCAnLW50JywgJy1tYScsICcyMDAnLCAnLWltYWUnLCAnPGluZmlsZS5tYWU+JywgJy1vbWFlJywgJzxvdXRmaWxlLm1hZT4n	-6.7117133140564	3	3.869	34.6137	1.0	-0.0	2	-0.305149091119496			0	-1.91790929619023	27	glide-grid_1	-75.3057216392027	1	-51.5386900901794	RmMxW2NIXVtjSF1jKGMoRilbY0hdMSktbjJbY0hdW2NIXWMobjIpW0NIMl1PYzNbY0hdW2NIXVtjSF1jKFtjSF0zKUMoPU8pW05IXVtDSF00W0NIMl1bQ0gyXTQ=	ligprep_1.sdf	0.0
1		ligprep_1.sdf:2115730-1		2115730	Z1284240857	-0.963593490134651		-3.545	-8.2525084613622	1				-8.2386084613622		0.0139	108	0.0176	ligprep_1.sdf:2115730	51139	0	0	2	0.0	1	-1.96026211108636	2866968	-8.2525084613622	J2VwaWtfcHl0aG9uJywgJy1waCcsICc3LjAnLCAnLW50JywgJy1tYScsICcyMDAnLCAnLWltYWUnLCAnPGluZmlsZS5tYWU+JywgJy1vbWFlJywgJzxvdXRmaWxlLm1hZT4n	-8.65879058837891	4	3.925	25.6621	1.0	0.0139	2	-0.329544338454488		7_S_9_6_8_35	0	-1.95279709651553	25	glide-grid_1	-59.0484825386212	2	-46.1081733703613	W0NIM11PW0NIMl1bQ0gyXU9bQ0gyXVtDQEhdKFtDSDNdKVtOSF1DKD1PKWMxW2NIXWMoW2NIXVtjSF1jMVtPSF0pW0NIMl1jMltjSF1bY0hdW2NIXVtjSF1bY0hdMg==	ligprep_1.sdf	0.0176
1		ligprep_1.sdf:1852487-1		1852487	Z334818450	-0.834798334751317		-7.05	-8.25281737850932	1				-8.23801737850932		0.0148	83	0.0001	ligprep_1.sdf:1852487	51139	0	0	2	0.0186	1	-0.7	2494261	-8.25281737850932	J2VwaWtfcHl0aG9uJywgJy1waCcsICc3LjAnLCAnLW50JywgJy1tYScsICcyMDAnLCAnLWltYWUnLCAnPGluZmlsZS5tYWU+JywgJy1vbWFlJywgJzxvdXRmaWxlLm1hZT4n	-11.9762926101685	3	5.295	21.4631	1.0	0.0148	2	-0.265742496080946			0	-1.85792538376661	31	glide-grid_1	-75.8539230325354	1	-55.2213487625122	W0NIM11DMShbQ0gzXSlbTkhdQyg9TylOKEMxPU8pW0NIMl1bQ0gyXVNjMm5bY0hdYygtYzNbY0hdW2NIXWMoQ2wpW2NIXVtjSF0zKW4yW0NIMl1jNFtjSF1bY0hdW2NIXVtjSF1bY0hdNA==	ligprep_1.sdf	0.0187
1		ligprep_1.sdf:1650006-1		1650006	Z200642736	-0.800704046841761		-7.039	-8.23786462064424	1				-8.23786462064424		-0.0	49	0.0	ligprep_1.sdf:1650006	51139	0	0	1	0.0	1	-1.10337200967198	2217199	-8.23786462064424	J2VwaWtfcHl0aG9uJywgJy1waCcsICc3LjAnLCAnLW50JywgJy1tYScsICcyMDAnLCAnLWltYWUnLCAnPGluZmlsZS5tYWU+JywgJy1vbWFlJywgJzxvdXRmaWxlLm1hZT4n	-8.27393817901611	4	4.157	38.3167	1.0	-0.0	2	-0.249632261231644			0	-1.83205843825103	33	glide-grid_1	-77.8254530617821	1	-57.2476587295532	W2NIXTFbY0hdYyhDbClbY0hdYyhjMTIpYyg9TyluKFtDSDJdW0NIXShbQ0gzXSlbQ0gzXSljKG4yKVNbQ0gyXUMoPU8pTihbQ0gyXVtDSDJdQyg9TylbTkgyXSlbQ0gyXWMzW2NIXVtjSF1bY0hdW2NIXVtjSF0z	ligprep_1.sdf	0.0
1		ligprep_1.sdf:573848-1		573848	Z646417226	-0.892030234530073		-6.26	-8.22529714291784	1				-8.22529714291784		-0.0	97	0.0001	ligprep_1.sdf:573848	51139	0	0	22	0.0	1	-0.7	746774	-8.22529714291784	J2VwaWtfcHl0aG9uJywgJy1waCcsICc3LjAnLCAnLW50JywgJy1tYScsICcyMDAnLCAnLWltYWUnLCAnPGluZmlsZS5tYWU+JywgJy1vbWFlJywgJzxvdXRmaWxlLm1hZT4n	-7.33781957626343	4	4.991	77.7823	1.0	-0.0	2	-0.293760612247066			0	-1.89864008580361	28	glide-grid_1	-74.4576922497173	1	-47.0981497764587	W2NIXTFbY0hdW2NIXVtjSF1bY0hdYzEtbihjMj1PKW5bY0hdYyhjMkNsKVtOSF1bQ0gyXVtDSDJdT2MoW2NIXVtjSF1bY0hdMyljKGMzNClbY0hdW2NIXVtjSF1bY0hdNA==	ligprep_1.sdf	0.0001
1		ligprep_1.sdf:451548-1		451548	Z19421237	-0.833321596035108		-8.44	-8.22344451857272	1				-8.22344451857272		-0.0	85	0.0	ligprep_1.sdf:451548	51139	0	0	17	0.0	1	-0.0143526141437874	586849	-8.22344451857272	J2VwaWtfcHl0aG9uJywgJy1waCcsICc3LjAnLCAnLW50JywgJy1tYScsICcyMDAnLCAnLWltYWUnLCAnPGluZmlsZS5tYWU+JywgJy1vbWFlJywgJzxvdXRmaWxlLm1hZT4n	-4.61934852600098	4	5.507	45.6213	1.0	-0.0	2	-0.265272403824926		14_S_13_15_26_36	0	-1.85463875724639	31	glide-grid_1	-79.8645147137499	1	-53.6331310272217	Q2xjMVtjSF1bY0hdYyhbY0hdW2NIXTEpLW4ybm5uYzJTW0NAQEhdKGMzW2NIXVtjSF1bY0hdW2NIXVtjSF0zKUMoPU8pYyhbY0hdW25IXTQpYyhjNDUpW2NIXVtjSF1bY0hdW2NIXTU=	ligprep_1.sdf	0.0
1		ligprep_1.sdf:351327-1		351327	Z17861992	-0.870947126401971		-5.36	-8.22138374843506	1				-8.22098374843506		0.0004	113	0.0007	ligprep_1.sdf:351327	51139	0	0	7	0.0	1	-2.69496617798735	465186	-8.22138374843506	J2VwaWtfcHl0aG9uJywgJy1waCcsICc3LjAnLCAnLW50JywgJy1tYScsICcyMDAnLCAnLWltYWUnLCAnPGluZmlsZS5tYWU+JywgJy1vbWFlJywgJzxvdXRmaWxlLm1hZT4n	-11.7505674362183	5	2.976	20.0048	0.9999	0.0004	2	-0.283482198221899			0	-1.88239681223072	29	glide-grid_1	-72.1343765258789	2	-55.4081220626831	W2NIXTFbY0hdW2NIXWMoW0NIMl1bQ0gzXSljKGMxMilbbkhdW2NIXWMyQyg9TylbQ0gyXU9DKD1PKWMzW2NIXWMoUyg9TykoPU8pW05IMl0pW2NIXVtjSF1jM09bQ0gzXQ==	ligprep_1.sdf	0.0007
1		ligprep_1.sdf:1247956-1		1247956	Z74617305	-0.76819922069339		-6.92	-8.219635496959	1				-8.219635496959		-0.0	54	0.0002	ligprep_1.sdf:1247956	51139	0	0	8	0.0	1	-1.43284140493286	1653187	-8.219635496959	J2VwaWtfcHl0aG9uJywgJy1waCcsICc3LjAnLCAnLW50JywgJy1tYScsICcyMDAnLCAnLWltYWUnLCAnPGluZmlsZS5tYWU+JywgJy1vbWFlJywgJzxvdXRmaWxlLm1hZT4n	-9.46921348571777	5	3.901	35.4749	1.0	-0.0	2	-0.234846728484543		9_S_13_6_10_43	0	-1.80439241656356	35	glide-grid_1	-85.5641578977809	1	-60.6483058929443	W0NIM11PYzFbY0hdW2NIXWMoW2NIXVtjSF0xKVtDQEBIXTJbQ0gyXUMoYzNbY0hdW2NIXVtjSF1bY0hdW2NIXTMpPU5OMkMoPU8pW0NIMl1TYzRuYyhbQ0gzXSljKFtDSDNdKWMoW0NIM10pYzRDKD1PKVtOSDJd	ligprep_1.sdf	0.0002
1		ligprep_1.sdf:1989879-1		1989879	Z2184465219	-0.832871450888191		-5.506	-8.21900236363687	1				-8.21900236363687		-0.0	76	0.0	ligprep_1.sdf:1989879	51139	0	0	1	0.0	1	-1.18569236634049	2686169	-8.21900236363687	J2VwaWtfcHl0aG9uJywgJy1waCcsICc3LjAnLCAnLW50JywgJy1tYScsICcyMDAnLCAnLWltYWUnLCAnPGluZmlsZS5tYWU+JywgJy1vbWFlJywgJzxvdXRmaWxlLm1hZT4n	-7.4198169708252	4	3.938	3.40064	1.0	-0.0	2	-0.265129108504415		5_S_17_2_6_41	0	-1.85363691517265	31	glide-grid_1	-66.7655334472656	1	-49.4987316131592	W0NIMl09W0NIXVtDSDJdTihDKD1PKUMxPU8pQyg9TylOMVtDSDJdQyg9TylbTkhdW0NASF0oQyhbQ0gzXSkoW0NIM10pW0NIM10pW0NIMl1jMltjSF1bY0hdW2NIXVtjSF1jMkMoRikoRilG	ligprep_1.sdf	0.0
1		ligprep_1.sdf:1549224-1		1549224	Z1575250549	-0.935673039545565		-4.08	-8.227924924947	1				-8.211824924947		0.0161	80	0.0201	ligprep_1.sdf:1549224	51139	0	0	1	0.0	1	-1.0401822244302	2071158	-8.227924924947	J2VwaWtfcHl0aG9uJywgJy1waCcsICc3LjAnLCAnLW50JywgJy1tYScsICcyMDAnLCAnLWltYWUnLCAnPGluZmlsZS5tYWU+JywgJy1vbWFlJywgJzxvdXRmaWxlLm1hZT4n	-9.5046215057373	3	3.016	20.8869	1.0	0.0161	2	-0.315839420190269			0	-1.92852013842847	26	glide-grid_1	-68.2520901668634	3	-46.9811840057373	W2NIXTFbY0hdW2NIXVtjSF1jKGMxMiljKGMoW0NIM10pW25IXTIpW0NIXTNbQ0gyXVtDSDJdTihbQ0gyXVtDSDJdMylDKD1PKWM0W2NIXWMoW09IXSlbY0hdYyhbT0hdKVtjSF00	ligprep_1.sdf	0.0201
1		ligprep_1.sdf:1682045-1		1682045	Z300441922	-0.850230512668518		-4.09	-8.20888535379925	1				-8.20888535379925		-0.0	74	0.0	ligprep_1.sdf:1682045	51139	0	0	38	0.0	1	-0.971886690913271	2260414	-8.20888535379925	J2VwaWtfcHl0aG9uJywgJy1waCcsICc3LjAnLCAnLW50JywgJy1tYScsICcyMDAnLCAnLWltYWUnLCAnPGluZmlsZS5tYWU+JywgJy1vbWFlJywgJzxvdXRmaWxlLm1hZT4n	-9.17237663269043	5	3.054	29.2591	1.0	-0.0	2	-0.273629511793308		11_S_15_10_12_40	0	-1.86514819535294	30	glide-grid_1	-80.3785600198415	2	-58.2605724334717	W0NIM11PYzFbY0hdW2NIXVtjSF1jKFtjSF0xKU4yW0NIMl1bQ0BIXShbQ0gyXUMyPU8pQyg9TylbTkhdW0NIMl1bQ0gyXVtOSF1DKD1PKWMzW2NIXVtjSF1bY0hdYyhbY0hdMylPW0NIM10=	ligprep_1.sdf	0.0
1		ligprep_1.sdf:1674750-1		1674750	Z243275764	-0.767075563162998		-6.28	-8.20761250204513	1				-8.20761250204513		-0.0	57	0.0001	ligprep_1.sdf:1674750	51139	0	0	27	0.0	1	0.0	2251309	-8.20761250204513	J2VwaWtfcHl0aG9uJywgJy1waCcsICc3LjAnLCAnLW50JywgJy1tYScsICcyMDAnLCAnLWltYWUnLCAnPGluZmlsZS5tYWU+JywgJy1vbWFlJywgJzxvdXRmaWxlLm1hZT4n	-3.30976486206055	4	4.186	61.1821	1.0	-0.0	2	-0.234503214344147			0	-1.80175310234397	35	glide-grid_1	-87.7646197433433	1	-59.5763740539551	Tz1DMVtDSDJdW0NIMl1bQ0gyXU4xYzJbY0hdW2NIXWMoW2NIXWMyT1tDSDNdKVtOSF1DKD1PKWMzW2NIXVtjSF1bY0hdW2NIXWMzLWM0W2NIXVtjSF1jKFtjSF1bY0hdNClbQ0gyXW41W2NIXVtjSF1bY0hdbjU=	ligprep_1.sdf	0.0001
1		ligprep_1.sdf:405838-1		405838	Z18633971	-0.797618502221701		-6.564	-8.20611968447055	1				-8.20611968447055		-0.0	49	0.0	ligprep_1.sdf:405838	51139	0	0	1	0.0	1	-0.570371022498038	531875	-8.20611968447055	J2VwaWtfcHl0aG9uJywgJy1waCcsICc3LjAnLCAnLW50JywgJy1tYScsICcyMDAnLCAnLWltYWUnLCAnPGluZmlsZS5tYWU+JywgJy1vbWFlJywgJzxvdXRmaWxlLm1hZT4n	-8.52126789093018	4	3.481	49.874	1.0	-0.0	2	-0.248670293468805		13_R_14_11_28_44	0	-1.82499852881249	33	glide-grid_1	-85.823356628418	2	-62.1364221572876	W0NIM11PYzFbY0hdW2NIXWMoW0NIM10pW2NIXWMxW05IXUMoPU8pW0NAQEhdKGMyW2NIXVtjSF1bY0hdW2NIXVtjSF0yKU9DKD1PKVtDSDJdW05IXUMoPU8pYzNbY0hdW2NIXVtjSF1jKEYpW2NIXTM=	ligprep_1.sdf	0.0
1		ligprep_1.sdf:386223-1		386223	Z18443290	-0.766814429921957		-7.077	-8.57461840905508	1				-8.20481840905508		0.3698	78	0.0313	ligprep_1.sdf:386223	51139	0	0	2	0.0001	1	-1.50845819779624	508249	-8.57461840905508	J2VwaWtfcHl0aG9uJywgJy1waCcsICc3LjAnLCAnLW50JywgJy1tYScsICcyMDAnLCAnLWltYWUnLCAnPGluZmlsZS5tYWU+JywgJy1vbWFlJywgJzxvdXRmaWxlLm1hZT4n	-10.1229104995728	6	2.453	45.0004	0.999843	0.3698	2	-0.23442338311586			0	-1.8011397369211	35	glide-grid_1	-89.7898590100881	3	-61.2059450149536	W2NIXTFbY0hdW2NIXVtjSF1bY0hdYzFbQ0gyXW4oYyg9TylbbkhdYzI9TyljKFtOSDJdKWMyTihbQ0gyXVtDSDJdT1tDSDNdKUMoPU8pW0NIMl1TYyhuMylbbkhdYyhjMzQpW2NIXVtjSF1jKFtjSF00KVtDSDNd	ligprep_1.sdf	0.0314
1		ligprep_1.sdf:423556-1		423556	Z18856984	-0.934813963025233		-4.845	-8.21348534040845	1				-8.20428534040845		0.0092	68	0.0	ligprep_1.sdf:423556	51139	0	0	18	0.0115	1	-0.164015921352751	553501	-8.21348534040845	J2VwaWtfcHl0aG9uJywgJy1waCcsICc3LjAnLCAnLW50JywgJy1tYScsICcyMDAnLCAnLWltYWUnLCAnPGluZmlsZS5tYWU+JywgJy1vbWFlJywgJzxvdXRmaWxlLm1hZT4n	-8.51718044281006	5	2.787	39.6851	0.9999	0.0092	2	-0.315549436169556			0	-1.92674949173899	26	glide-grid_1	-65.7428375141099	2	-50.4813642501831	W2NIXTFbY0hdW2NIXVtjSF1jKGMxMiluYyhbT0hdKVtjSF1jMkMoPU8pT1tDSDJdQyg9TylbTkhdQyg9TyljM1tjSF1bY0hdW2NIXVtjSF1bY0hdMw==	ligprep_1.sdf	0.0115
1		ligprep_1.sdf:1686195-1		1686195	Z237605776	-0.869174435439897		-7.417	-8.21765108677463	1				-8.20425108677463		0.0134	44	0.0023	ligprep_1.sdf:1686195	51139	0	0	8	0.0	1	-1.18785868856674	2265677	-8.21765108677463	J2VwaWtfcHl0aG9uJywgJy1waCcsICc3LjAnLCAnLW50JywgJy1tYScsICcyMDAnLCAnLWltYWUnLCAnPGluZmlsZS5tYWU+JywgJy1vbWFlJywgJzxvdXRmaWxlLm1hZT4n	-3.90145301818848	2	4.905	32.5824		0.0134	2	-0.28290520988878		14_R_15_10_24_34	0	-1.87856545701417	29	glide-grid_1	-69.2419945983509	2	-48.8326358795166	RkMoRikoRiljKG4xKVtuSF1jKGMxMilbY0hdYyhbY0hdW2NIXTIpW0NASF0oW05IXUMoPU8pYzNbY0hdW2NIXWMoQnIpbzMpYzRbY0hdW2NIXVtjSF1bY0hdW2NIXTQ=	ligprep_1.sdf	0.0023
1		ligprep_1.sdf:731773-1		731773	Z28649451	-0.752206742063797		-5.97	-8.20110217622407	1				-8.20110217622407		-0.0	50	0.0	ligprep_1.sdf:731773	51139	0	0	1	0.0	1	-0.101677265465369	948144	-8.20110217622407	J2VwaWtfcHl0aG9uJywgJy1waCcsICc3LjAnLCAnLW50JywgJy1tYScsICcyMDAnLCAnLWltYWUnLCAnPGluZmlsZS5tYWU+JywgJy1vbWFlJywgJzxvdXRmaWxlLm1hZT4n	-5.69365644454956	4	3.251	55.0182	1.0	-0.0	2	-0.227808393784002			0	-1.78925892667665	36	glide-grid_1	-86.9632415771484	2	-59.5796732902527	RkMoRikoRiljKFtjSF0xKVtjSF1bY0hdW2NIXWMxW0NIMl1DKD1PKU4oW0NIMl1jMltjSF1bY0hdW2NIXW8yKWMoYzNbTkgyXSljKD1PKVtuSF1jKD1PKW4zW0NIMl1jNFtjSF1bY0hdW2NIXVtjSF1bY0hdNA==	ligprep_1.sdf	0.0
1		ligprep_1.sdf:174030-1		174030	Z13760300	-0.868829602797646		-4.3	-8.20519616639894	1				-8.20099616639894		0.0042	4	0.0057	ligprep_1.sdf:174030	51139	0	0	7	0.0	1	-1.81503036497375	237572	-8.20519616639894	J2VwaWtfcHl0aG9uJywgJy1waCcsICc3LjAnLCAnLW50JywgJy1tYScsICcyMDAnLCAnLWltYWUnLCAnPGluZmlsZS5tYWU+JywgJy1vbWFlJywgJzxvdXRmaWxlLm1hZT4n	-7.77453136444092	5	3.307	27.0094	0.995395	0.0042	2	-0.282792971255136		18_R_16_19_28_47	0	-1.8778201627858	29	glide-grid_1	-67.9302071422147	3	-49.1481924057007	W2NIXTFbY0hdW2NIXVtjSF1jKGMxMiljKFtjSF1bbkhdMilbQ0gyXVtDSDJdQyg9TylPW0NIMl1DKD1PKUMoQyNOKT1DKFtOSF0zKVtOSF1jKGMzNClbY0hdW2NIXVtjSF1bY0hdNA==	ligprep_1.sdf	0.0057
1		ligprep_1.sdf:1679875-1		1679875	Z236109762	-0.868751906061561		-4.959	-8.200262776753	1				-8.200262776753		-0.0	38	0.0	ligprep_1.sdf:1679875	51139	0	0	2	0.0	1	0.0	2257694	-8.200262776753	J2VwaWtfcHl0aG9uJywgJy1waCcsICc3LjAnLCAnLW50JywgJy1tYScsICcyMDAnLCAnLWltYWUnLCAnPGluZmlsZS5tYWU+JywgJy1vbWFlJywgJzxvdXRmaWxlLm1hZT4n	-3.00429272651672	5	2.139	37.9341	1.0	-0.0	2	-0.282767681957			0	-1.87765223515404	29	glide-grid_1	-68.3988876342773	2	-51.7250645160675	bzFbY0hdW2NIXVtjSF1jMUMoPU8pW05IXWMyW2NIXVtjSF1jKFtjSF1bY0hdMilbQ0gyXVtOSF1DKD1PKWMzW2NIXVtjSF1bY0hdYyhbY0hdMyktbjRbY0hdbm5uNA==	ligprep_1.sdf	0.0
1		ligprep_1.sdf:1636963-1		1636963	Z195917278	-0.813460314070201		-5.79	-8.19916619308118	1				-8.19916619308118		-0.0	93	0.0002	ligprep_1.sdf:1636963	51139	0	0	8	0.0	1	-0.803034808770674	2197876	-8.19916619308118	J2VwaWtfcHl0aG9uJywgJy1waCcsICc3LjAnLCAnLW50JywgJy1tYScsICcyMDAnLCAnLWltYWUnLCAnPGluZmlsZS5tYWU+JywgJy1vbWFlJywgJzxvdXRmaWxlLm1hZT4n	-4.50157117843628	5	3.625	41.0405	1.0	-0.0	2	-0.256223943533787		22_S_18_23_21_50	0	-1.83601681146008	32	glide-grid_1	-81.0082328019204	1	-61.4889063835144	W0NIM11PYzFbY0hdW2NIXWMoW2NIXVtjSF0xKU4oW0NIMl1bQ0gyXUMoPU8pW05IMl0pW0NIMl1DKD1PKU4yTj1DKGMzW2NIXVtjSF1bY0hdczMpW0NIMl1bQ0BIXTJjNFtjSF1bY0hdW2NIXXM0	ligprep_1.sdf	0.0002
1		ligprep_1.sdf:621711-1		621711	Z1038275480	-0.781188900725753		-7.264	-8.19864362928377	1				-8.19864362928377		-0.0	40	0.0	ligprep_1.sdf:621711	51139	0	0	1	0.0	1	-0.7	808401	-8.19864362928377	J2VwaWtfcHl0aG9uJywgJy1waCcsICc3LjAnLCAnLW50JywgJy1tYScsICcyMDAnLCAnLWltYWUnLCAnPGluZmlsZS5tYWU+JywgJy1vbWFlJywgJzxvdXRmaWxlLm1hZT4n	-8.72059059143066	3	3.116	50.1934	1.0	-0.0	2	-0.241136577331876		11_R_12_9_21_42	0	-1.81131034187318	34	glide-grid_1	-83.2915234834939	3	-55.4182147979736	RkMoRikoRilbQ0gyXVtOSF1DKD1PKWMoW2NIXVtjSF1jMVtDSDNdKVtjSF1jMVtOSF1DKD1PKVtDQEBIXShjMltjSF1bY0hdW2NIXVtjSF1bY0hdMilbTkhdQyg9TyljM1tjSF1bY0hdW2NIXVtjSF1bY0hdMw==	ligprep_1.sdf	0.0
1		ligprep_1.sdf:1889011-1		1889011	Z1843828752	-0.958896744746309		-3.53	-8.19845185311047	1				-8.19845185311047		-0.0	56	0.0	ligprep_1.sdf:1889011	51139	0	0	29	0.0	1	-1.15724420818066	2544261	-8.19845185311047	J2VwaWtfcHl0aG9uJywgJy1waCcsICc3LjAnLCAnLW50JywgJy1tYScsICcyMDAnLCAnLWltYWUnLCAnPGluZmlsZS5tYWU+JywgJy1vbWFlJywgJzxvdXRmaWxlLm1hZT4n	-12.0588865280151	4	1.652	14.5702	1.0	-0.0	2	-0.327938074124419			0	-1.94327877696343	25	glide-grid_1	-65.5373109539796	2	-44.0046892166138	W09IXVtDSDJdW0NIMl1TKD1PKSg9TyljMVtjSF1bY0hdYyhbY0hdW2NIXTEpW0NIMl1bTkhdQyg9TylbQ0gyXVtDSDJdYzJbY0hdW2NIXVtjSF1jKENsKVtjSF0y	ligprep_1.sdf	0.0
1		ligprep_1.sdf:737088-1		737088	Z1418769733	-0.796829335756713		-6.2	-8.19800052168204	1				-8.19800052168204		-0.0	53	0.0	ligprep_1.sdf:737088	51139	0	0	17	0.0	1	-1.59985523577755	954935	-8.19800052168204	J2VwaWtfcHl0aG9uJywgJy1waCcsICc3LjAnLCAnLW50JywgJy1tYScsICcyMDAnLCAnLWltYWUnLCAnPGluZmlsZS5tYWU+JywgJy1vbWFlJywgJzxvdXRmaWxlLm1hZT4n	-6.16049957275391	4	2.677	41.7778	1.0	-0.0	2	-0.248424258232789		18_R_17_26_19_46	0	-1.8231928690471	33	glide-grid_1	-80.903370283167	3	-59.4486656188965	W2NIXTFbY0hdW2NIXVtjSF1bY0hdYzEtYzJbY0hdYyhbY0hdW2NIXWMyT1tDSDNdKUMoPU8pW05IXVtDQEBIXShDKD1PKVtOSF1bQ0gyXVtDSDJdQyg9TylbTkgyXSlbQ0gyXWMzW2NIXVtjSF1bY0hdW2NIXVtjSF0z	ligprep_1.sdf	0.0
1		ligprep_1.sdf:1759537-1		1759537	Z237731644	-0.751872346391575		-6.38	-8.23035635264682	1				-8.19745635264682		0.0329	55	0.0	ligprep_1.sdf:1759537	51139	1	0	25	0.0392	1	-1.33	2367917	-8.23035635264682	J2VwaWtfcHl0aG9uJywgJy1waCcsICc3LjAnLCAnLW50JywgJy1tYScsICcyMDAnLCAnLWltYWUnLCAnPGluZmlsZS5tYWU+JywgJy1vbWFlJywgJzxvdXRmaWxlLm1hZT4n	-9.64640998840332	5	4.927	43.7162		0.0329	2	-0.227707120906856			0	-1.78846350647086	36	glide-grid_1	-83.786728551641	1	-52.5654888153076	W0NIM11jMVtjSF1bY0hdYyhbQ0gzXSljKFtjSF0xKVtDSDJdTjJbQ0gyXVtDSDJdTihbQ0gyXVtDSDJdMiljKG4zKW4oYyhjMzQpYyg9TylbbkhdYyg9TyluNFtDSDNdKVtDSDJdL1tDSF09W0NIXS9jNVtjSF1bY0hdW2NIXVtjSF1bY0hdNQ==	ligprep_1.sdf	0.0392
1		ligprep_1.sdf:1918071-1		1918071	Z431600146	-0.849016838262		-6.52	-8.19716745622735	1				-8.19716745622735		-0.0	26	0.0	ligprep_1.sdf:1918071	51139	0	0	2	0.0	1	-0.96	2584606	-8.19716745622735	J2VwaWtfcHl0aG9uJywgJy1waCcsICc3LjAnLCAnLW50JywgJy1tYScsICcyMDAnLCAnLWltYWUnLCAnPGluZmlsZS5tYWU+JywgJy1vbWFlJywgJzxvdXRmaWxlLm1hZT4n	-9.8109188079834	4	4.533	25.4739	1.0	-0.0	2	-0.273238915207578			0	-1.86248576134788	30	glide-grid_1	-81.287712530707	1	-56.5681896209717	W0NIM11bQ0gyXU9DKD1PKWMoczEpYyhjKGMxMilzW2NIXVtjSF0yKVtDSDJdU2MobjMpbihbQ0gyXVtDSDJdW0NIMl1bT0hdKWMoPU8pYyhjMzQpW2NIXVtjSF1bY0hdW2NIXTQ=	ligprep_1.sdf	0.0
1		ligprep_1.sdf:1216041-1		1216041	Z73251400	-0.867779488708427		-5.347	-8.19108400227351	1				-8.19108400227351		-0.0	84	0.0	ligprep_1.sdf:1216041	51139	0	0	8	0.0	1	-1.33	1616778	-8.19108400227351	J2VwaWtfcHl0aG9uJywgJy1waCcsICc3LjAnLCAnLW50JywgJy1tYScsICcyMDAnLCAnLWltYWUnLCAnPGluZmlsZS5tYWU+JywgJy1vbWFlJywgJzxvdXRmaWxlLm1hZT4n	-6.73035717010498	3	3.244	40.1013	1.0	-0.0	2	-0.28245117249219			0	-1.87555052855187	29	glide-grid_1	-79.8181214135946	2	-51.6177091598511	W0NIMl0xW0NIMl1bQ0gyXVtDSDJdQzEyW05IXUMoPU8pTihDMj1PKVtDSDJdW0NIMl1DKD1PKVtOSF1jM1tjSF1bY0hdW2NIXVtjSF1jM09jNFtjSF1bY0hdW2NIXVtjSF1bY0hdNA==	ligprep_1.sdf	0.0
1		ligprep_1.sdf:305271-1		305271	Z1002942364	-0.957823793686463		-4.495	-8.23367825057913	1				-8.18927825057913		0.0444	107	0.0001	ligprep_1.sdf:305271	51139	1	0	8	0.0518	1	-1.83965411657978	403261	-8.23367825057913	J2VwaWtfcHl0aG9uJywgJy1waCcsICc3LjAnLCAnLW50JywgJy1tYScsICcyMDAnLCAnLWltYWUnLCAnPGluZmlsZS5tYWU+JywgJy1vbWFlJywgJzxvdXRmaWxlLm1hZT4n	-11.4100227355957	3	2.992	25.0602	1.0	0.0444	2	-0.327571130023165		2_R_13_3_1_49	0	-1.94110435825282	25	glide-grid_1	-71.5346298217773	1	-51.036491394043	Tz1DMVtOSF1bQ0gyXUMoPU8pTjFbQ0gyXVtDSDJdW0NIMl1OKFtDSDNdKVtDSDJdYzJbY0hdW2NIXVtjSF1bY0hdYzItYzNbY0hdW2NIXVtjSF1bY0hdW2NIXTM=	ligprep_1.sdf	0.0518
1		ligprep_1.sdf:820720-1		820720	Z31336163	-0.931183645031281		-4.41	-8.2228242794093	1				-8.1724242794093		0.0504	39	0.0583	ligprep_1.sdf:820720	51139	0	0	62	0.0	1	-2.55	1060846	-8.2228242794093	J2VwaWtfcHl0aG9uJywgJy1waCcsICc3LjAnLCAnLW50JywgJy1tYScsICcyMDAnLCAnLWltYWUnLCAnPGluZmlsZS5tYWU+JywgJy1vbWFlJywgJzxvdXRmaWxlLm1hZT4n	-10.175238609314	4	2.619	32.0836		0.0504	2	-0.314324010746512		13_S_14_15_12_36	0	-1.91926702610801	26	glide-grid_1	-58.2041665633324	2	-45.9227743148804	W2NIXTFbY0hdW2NIXVtjSF1jKGMxMiluKGMobjIpW0NIMl1bT0hdKVtDSDJdW0NASF0oW09IXSlbQ0gyXU9jKFtjSF1bY0hdMylbY0hdYyhjMzQpW2NIXVtjSF1bY0hdW2NIXTQ=	ligprep_1.sdf	0.0583
1		ligprep_1.sdf:1546019-1		1546019	Z1131513049	-0.846144744149061		-4.8	-8.1697376924196	1				-8.1694376924196		0.0003	57	0.0005	ligprep_1.sdf:1546019	51139	0	0	2	0.0	1	-1.33	2066433	-8.1697376924196	J2VwaWtfcHl0aG9uJywgJy1waCcsICc3LjAnLCAnLW50JywgJy1tYScsICcyMDAnLCAnLWltYWUnLCAnPGluZmlsZS5tYWU+JywgJy1vbWFlJywgJzxvdXRmaWxlLm1hZT4n	-8.23811340332031	5	1.268	60.7104	1.0	0.0003	2	-0.27231458974732		3_S_4_21_2_36	0	-1.85618525687079	30	glide-grid_1	-91.7266613262313	2	-61.0410919189453	Tz1TKD1PKShbTkgyXSljKFtjSF0xKVtjSF1bY0hdW2NIXWMxW0NASF0oW0NIMl1bQ0gzXSlbTkhdQyg9TyljMltjSF1bY0hdYyg9TyluKG4yKS1jM1tjSF1bY0hdYyhGKVtjSF1bY0hdMw==	ligprep_1.sdf	0.0005
1		ligprep_1.sdf:1328366-1		1328366	Z88577461	-0.763396628820384		-5.97	-8.1682483651143	1				-8.1682483651143		-0.0	29	0.0	ligprep_1.sdf:1328366	51139	0	0	10	0.0	1	-0.694100910115535	1755517	-8.1682483651143	J2VwaWtfcHl0aG9uJywgJy1waCcsICc3LjAnLCAnLW50JywgJy1tYScsICcyMDAnLCAnLWltYWUnLCAnPGluZmlsZS5tYWU+JywgJy1vbWFlJywgJzxvdXRmaWxlLm1hZT4n	-8.98000335693359	4	4.22	67.1013	1.0	-0.0	2	-0.233378524717551		32_S_23_33_31_59	0	-1.7931118006477	35	glide-grid_1	-87.2977220445547	1	-63.5014457702637	W0NIM11PYzFbY0hdW2NIXWMoW2NIXVtjSF0xKS1jMm5uKFtDSDJdYzNbY0hdW2NIXVtjSF1bY0hdW2NIXTMpW2NIXWMyQyg9TylOKFtDSDJdNClbQ0BIXShDKD1PKVtOSDJdKVtDSDJdYyhjNDUpW2NIXVtjSF1bY0hdW2NIXTU=	ligprep_1.sdf	0.0
1		ligprep_1.sdf:1839300-1		1839300	Z317449392	-0.827686780775793		-4.09	-8.16783862658833	1				-8.16783862658833		-0.0	41	0.0001	ligprep_1.sdf:1839300	51139	0	0	37	0.0	1	-0.921971896662	2475185	-8.16783862658833	J2VwaWtfcHl0aG9uJywgJy1waCcsICc3LjAnLCAnLW50JywgJy1tYScsICcyMDAnLCAnLWltYWUnLCAnPGluZmlsZS5tYWU+JywgJy1vbWFlJywgJzxvdXRmaWxlLm1hZT4n	-9.30166912078857	5	0.555	54.6334	1.0	-0.0	2	-0.263478665373817			0	-1.84209792448798	31	glide-grid_1	-80.8488548394778	2	-58.8158597946167	W0NIM11PYzFbY0hdW2NIXVtjSF1jKFtjSF0xKVtOSF1DKD1PKWMyW2NIXVtjSF1bY0hdW2NIXWMyTihbQ0gzXSlTKD1PKSg9TyljM1tjSF1jKEMoPU8pW05IMl0pbihbQ0gzXSlbY0hdMw==	ligprep_1.sdf	0.0001
1		ligprep_1.sdf:942011-1		942011	Z47903837	-0.710115198042782		-7.75	-8.16724851013162	1				-8.16654851013162		0.0007	22	0.0011	ligprep_1.sdf:942011	51139	0	0	15	0.0	1	-1.27491751436076	1243679	-8.16724851013162	J2VwaWtfcHl0aG9uJywgJy1waCcsICc3LjAnLCAnLW50JywgJy1tYScsICcyMDAnLCAnLWltYWUnLCAnPGluZmlsZS5tYWU+JywgJy1vbWFlJywgJzxvdXRmaWxlLm1hZT4n	-7.82442998886108	4	4.463	80.1831	1.0	0.0007	2	-0.209398679746965			0	-1.75113982183749	39	glide-grid_1	-92.1192225008928	1	-59.535840511322	RmMxW2NIXVtjSF1jKFtjSF1bY0hdMSktbjJjKD1PKS9jKD1bQ0hdXGMzW2NIXVtjSF1bY0hdW2NIXW4zKXNjXDI9QyhcQyNOKUMoPU8pW05IXWM0W2NIXVtjSF1bY0hdW2NIXWM0T2M1W2NIXVtjSF1bY0hdW2NIXVtjSF01	ligprep_1.sdf	0.0011
1		ligprep_1.sdf:1129512-1		1129512	Z56936003	-0.845775101438392		-5.01	-8.16586883128308	1				-8.16586883128308		-0.0	61	0.0	ligprep_1.sdf:1129512	51139	0	0	12	0.0	1	-1.29197558151754	1496930	-8.16586883128308	J2VwaWtfcHl0aG9uJywgJy1waCcsICc3LjAnLCAnLW50JywgJy1tYScsICcyMDAnLCAnLWltYWUnLCAnPGluZmlsZS5tYWU+JywgJy1vbWFlJywgJzxvdXRmaWxlLm1hZT4n	-5.48499441146851	5	4.314	52.0271	1.0	-0.0	2	-0.272195627709436			0	-1.85537437273471	30	glide-grid_1	-70.2370792117178	1	-54.7789931297302	W0NIM11PYzFbY0hdYyhPW0NIM10pYyhbY0hdYzFPW0NIM10pQyg9TylbTkhdYzJbY0hdYyhDKFtDSDNdKShbQ0gzXSlbQ0gzXSlubjItYzNbY0hdW2NIXVtjSF1bY0hdW2NIXTM=	ligprep_1.sdf	0.0
1		ligprep_1.sdf:517319-1		517319	Z88270195	-0.762942797469999		-5.58	-8.16339242647654	1				-8.16339242647654		-0.0	92	0.0	ligprep_1.sdf:517319	51139	0	0	22	0.0	1	-1.3249634416746	672681	-8.16339242647654	J2VwaWtfcHl0aG9uJywgJy1waCcsICc3LjAnLCAnLW50JywgJy1tYScsICcyMDAnLCAnLWltYWUnLCAnPGluZmlsZS5tYWU+JywgJy1vbWFlJywgJzxvdXRmaWxlLm1hZT4n	-8.27476119995117	7	4.654	52.1223	1.0	-0.0	2	-0.233239783613616			0	-1.79204581434496	35	glide-grid_1	-79.6499931191746	1	-57.7981224060059	W0NIM11PYzFbY0hdYyhPW0NIM10pYyhPW0NIM10pW2NIXWMxW0NIMl1bTkhdQyg9TyljKFtjSF1jMk9bQ0gyXVtDSDNdKVtjSF1bY0hdYzJPW0NIMl1bQ0gyXU9jM1tjSF1bY0hdW2NIXVtjSF1bY0hdMw==	ligprep_1.sdf	0.0
1		ligprep_1.sdf:627927-1		627927	Z1038564404	-0.929971834792253		-3.823	-8.16708896867085	1				-8.16178896867085		0.0053	12	0.0071	ligprep_1.sdf:627927	51139	0	0	1	0.0002	1	-1.53859089747893	816898	-8.16708896867085	J2VwaWtfcHl0aG9uJywgJy1waCcsICc3LjAnLCAnLW50JywgJy1tYScsICcyMDAnLCAnLWltYWUnLCAnPGluZmlsZS5tYWU+JywgJy1vbWFlJywgJzxvdXRmaWxlLm1hZT4n	-8.64135456085205	3	1.672	48.1443	0.999	0.0053	2	-0.313914960333494			0	-1.91676935827838	26	glide-grid_1	-66.3967361450195	1	-45.9369668960571	W2NIXTFbY0hdbltjSF1bY0hdYzFbQ0gyXU4oQyg9TyljKGMoPU8pW25IXTIpW2NIXVtjSF1jMltDSDNdKVtDSDJdW0NIMl1jM1tjSF1bY0hdW2NIXVtjSF1bY0hdMw==	ligprep_1.sdf	0.0073
1		ligprep_1.sdf:1522303-1		1522303	Z131079080	-0.864537787230036		-5.977	-8.16048515836753	1				-8.16048515836753		-0.0	8	0.0	ligprep_1.sdf:1522303	51139	0	0	3	0.0	1	-0.567198360639036	2033178	-8.16048515836753	J2VwaWtfcHl0aG9uJywgJy1waCcsICc3LjAnLCAnLW50JywgJy1tYScsICcyMDAnLCAnLWltYWUnLCAnPGluZmlsZS5tYWU+JywgJy1vbWFlJywgJzxvdXRmaWxlLm1hZT4n	-5.79522037506104	4	2.208	50.6694	1.0	-0.0	2	-0.281396039943708			0	-1.86854416921713	29	glide-grid_1	-73.0104344266661	0	-52.8657999038696	W0NIM11PYzFbY0hdW2NIXVtjSF1jKFtjSF0xKUMoPU8pL1tDSF09W0NIXS9jMltjSF1zYyhuMilOKEMoPU8pW0NIM10pYzNbY0hdW2NIXWMoRilbY0hdYzNG	ligprep_1.sdf	0.0
1		ligprep_1.sdf:389304-1		389304	Z18474320	-0.793182786547483		-6.245	-8.16048381518275	1				-8.16048381518275		-0.0	115	0.0	ligprep_1.sdf:389304	51139	0	0	1	0.0	1	-1.01727945488247	511882	-8.16048381518275	J2VwaWtfcHl0aG9uJywgJy1waCcsICc3LjAnLCAnLW50JywgJy1tYScsICcyMDAnLCAnLWltYWUnLCAnPGluZmlsZS5tYWU+JywgJy1vbWFlJywgJzxvdXRmaWxlLm1hZT4n	-8.01589298248291	4	4.233	40.6691	1.0	-0.0	2	-0.247287388338871		13_R_14_11_28_44	0	-1.81484934777277	33	glide-grid_1	-83.6235504150391	1	-59.8728380203247	W0NIM11PYzFbY0hdW2NIXWMoW0NIM10pW2NIXWMxW05IXUMoPU8pW0NAQEhdKGMyW2NIXVtjSF1bY0hdW2NIXVtjSF0yKU9DKD1PKVtDSDJdW0NIMl1DKD1PKWMzW2NIXVtjSF1jKEYpW2NIXVtjSF0z	ligprep_1.sdf	0.0
1		ligprep_1.sdf:424915-1		424915	Z18885145	-0.762550246641112		-6.44	-8.15919218174763	1				-8.15919218174763		-0.0	4	0.0005	ligprep_1.sdf:424915	51139	0	0	1	0.0	1	0.0	555253	-8.15919218174763	J2VwaWtfcHl0aG9uJywgJy1waCcsICc3LjAnLCAnLW50JywgJy1tYScsICcyMDAnLCAnLWltYWUnLCAnPGluZmlsZS5tYWU+JywgJy1vbWFlJywgJzxvdXRmaWxlLm1hZT4n	-8.57672691345215	4	6.867	47.0441	1.0	-0.0	2	-0.233119776621361			0	-1.79112376740756	35	glide-grid_1	-72.7955856323242	1	-51.3479976654053	W2NIXTFbY0hdW2NIXVtjSF1bY0hdYzFbQ0gyXU4oQyhbQ0gzXSkoW0NIM10pW0NIM10pQyg9TylbQ0gyXU9DKD1PKWMyW2NIXVtjSF1bY0hdbmMyW05IXWMzW2NIXVtjSF1bY0hdYyhbY0hdMylDKEYpKEYpRg==	ligprep_1.sdf	0.0005
1		ligprep_1.sdf:746638-1		746638	Z29150671	-0.844923057814818		-5.05	-8.15764244053594	1				-8.15764244053594		-0.0	81	0.0	ligprep_1.sdf:746638	51139	0	0	28	0.0	1	0.0	967351	-8.15764244053594	J2VwaWtfcHl0aG9uJywgJy1waCcsICc3LjAnLCAnLW50JywgJy1tYScsICcyMDAnLCAnLWltYWUnLCAnPGluZmlsZS5tYWU+JywgJy1vbWFlJywgJzxvdXRmaWxlLm1hZT4n	-6.49602603912354	3	3.378	66.3291	1.0	-0.0	2	-0.271921414684531			0	-1.85350524712325	30	glide-grid_1	-70.9082540401828	0	-54.6769075393677	W0NIMl0xW0NIMl1bQ0hdMUMoPU8pTjJbQ0gyXVtDSDJdTihbQ0gyXVtDSDJdMilDKD1PKWMzW2NIXW4oLWM0W2NIXVtjSF1bY0hdW2NIXVtjSF00KW5jMy1jNVtjSF1bY0hdW2NIXVtjSF1bY0hdNQ==	ligprep_1.sdf	0.0
1		ligprep_1.sdf:1326130-1		1326130	Z88306258	-0.844900159232317		-4.94	-8.15742135715242	1				-8.15742135715242		-0.0	95	0.0	ligprep_1.sdf:1326130	51139	0	0	14	0.0	1	-0.723175246620664	1752707	-8.15742135715242	J2VwaWtfcHl0aG9uJywgJy1waCcsICc3LjAnLCAnLW50JywgJy1tYScsICcyMDAnLCAnLWltYWUnLCAnPGluZmlsZS5tYWU+JywgJy1vbWFlJywgJzxvdXRmaWxlLm1hZT4n	-7.59956121444702	3	3.199	33.2044	1.0	-0.0	2	-0.271914045238414			0	-1.85345501456962	30	glide-grid_1	-75.1111068725586	2	-51.8382811546326	W2NIXTFbY0hdW2NIXVtjSF1bY0hdYzFbQ0hdKGMyW2NIXVtjSF1bY0hdW2NIXVtjSF0yKVtOSF1DKD1PKVtDSDJdW0NIMl1bQ0gyXU4oQzM9TylDKD1PKVtOSF1DMzRbQ0gyXVtDSDJdW0NIMl1bQ0gyXTQ=	ligprep_1.sdf	0.0
1		ligprep_1.sdf:851589-1		851589	Z2034811202	-0.844493328023136		-4.756	-8.16109344501006	1				-8.15349344501006		0.0076	64	0.0101	ligprep_1.sdf:851589	51139	0	0	30	0.0	1	-1.77478520459713	1104550	-8.16109344501006	J2VwaWtfcHl0aG9uJywgJy1waCcsICc3LjAnLCAnLW50JywgJy1tYScsICcyMDAnLCAnLWltYWUnLCAnPGluZmlsZS5tYWU+JywgJy1vbWFlJywgJzxvdXRmaWxlLm1hZT4n	-9.81499004364014	5	2.329	48.4111	0.5	0.0076	2	-0.271783114833669		23_S_24_25_18_49	0	-1.85256255013285	30	glide-grid_1	-71.3886947631836	3	-51.9555807113647	W0NIM11PYzFbY0hdW2NIXWMoW2NIXVtjSF0xKS1jMm5bbkhdW2NIXWMyW0NIMl1bTkhdYzNbY0hdYyhbY0hdW2NIXWMzW0NIM10pW0NASF0oW09IXSljNFtjSF1bY0hdW2NIXVtjSF1uNA==	ligprep_1.sdf	0.0101
1		ligprep_1.sdf:1229844-1		1229844	Z253961020	-0.826085026699705		-5.58	-8.15203208102443	1				-8.15203208102443		-0.0	103	0.0	ligprep_1.sdf:1229844	51139	0	0	2	0.0	1	-0.7	1632627	-8.15203208102443	J2VwaWtfcHl0aG9uJywgJy1waCcsICc3LjAnLCAnLW50JywgJy1tYScsICcyMDAnLCAnLWltYWUnLCAnPGluZmlsZS5tYWU+JywgJy1vbWFlJywgJzxvdXRmaWxlLm1hZT4n	-7.52636432647705	4	3.094	62.2101	1.0	-0.0	2	-0.26296877680724			0	-1.83853306405087	31	glide-grid_1	-76.6015243530273	0	-55.6239862442017	RmMxW2NIXVtjSF1bY0hdYyhDbCljMVtDSDJdTihbQ0hdMltDSDJdW0NIMl0yKUMoPU8pYzNbY0hdW2NIXWMoPU8pbihuMylbQ0gyXVtDSDJdT2M0W2NIXVtjSF1bY0hdW2NIXVtjSF00	ligprep_1.sdf	0.0
1		ligprep_1.sdf:2120113-1		2120113	Z56227192	-0.905658057417355		-4.66	-8.2209225257109	1				-8.1509225257109		0.07	51	0.0791	ligprep_1.sdf:2120113	51139	0	0	17	0.0	1	-2.18132384082871	2875952	-8.2209225257109	J2VwaWtfcHl0aG9uJywgJy1waCcsICc3LjAnLCAnLW50JywgJy1tYScsICcyMDAnLCAnLWltYWUnLCAnPGluZmlsZS5tYWU+JywgJy1vbWFlJywgJzxvdXRmaWxlLm1hZT4n	-12.3822765350342	5	3.523	32.5285		0.07	2	-0.301886019470774			0	-1.89740038552541	27	glide-grid_1	-69.8651410800301	2	-53.0557308197021	W2NIXTFbY0hdW2NIXVtjSF1bY0hdYzEtYzJubihbQ0gyXVtDSDJdW09IXSljKGMyMyluW2NIXWMoW2NIXTMpQyg9TyljNFtjSF1bY0hdW2NIXVtjSF1jNFtPSF0=	ligprep_1.sdf	0.0791
1		ligprep_1.sdf:357382-1		357382	Z572695406	-0.776581603729292		-6.46	-8.18898965736589	1				-8.15028965736589		0.0387	92	0.0	ligprep_1.sdf:357382	51139	0	0	3	0.0011	1	-1.09723410697506	472985	-8.18898965736589	J2VwaWtfcHl0aG9uJywgJy1waCcsICc3LjAnLCAnLW50JywgJy1tYScsICcyMDAnLCAnLWltYWUnLCAnPGluZmlsZS5tYWU+JywgJy1vbWFlJywgJzxvdXRmaWxlLm1hZT4n	-6.28338098526001	4	3.006	35.3718	0.883938	0.0387	2	-0.239714401687232		10_R_11_8_27_40	0	-1.80062759319355	34	glide-grid_1	-92.2504291145076	3	-62.9506516456604	Q2xjMVtjSF1bY0hdYyhbY0hdW2NIXTEpW0NIMl1bTkhdQyg9TylbQ0BASF0oYzJbY0hdW2NIXVtjSF1bY0hdW2NIXTIpW05IXUMoPU8pW0NIMl1bQ0gyXWMobjMpW25IXWMoPU8pYyhjMzQpW2NIXVtjSF1bY0hdW2NIXTQ=	ligprep_1.sdf	0.0011
1		ligprep_1.sdf:529715-1		529715	Z20178932	-0.792133610593054		-6.576	-8.14968960287683	1				-8.14968960287683		-0.0	12	0.0	ligprep_1.sdf:529715	51139	0	0	16	0.0	1	-1.23770233755148	689323	-8.14968960287683	J2VwaWtfcHl0aG9uJywgJy1waCcsICc3LjAnLCAnLW50JywgJy1tYScsICcyMDAnLCAnLWltYWUnLCAnPGluZmlsZS5tYWU+JywgJy1vbWFlJywgJzxvdXRmaWxlLm1hZT4n	-4.07140159606934	5	3.994	54.763	1.0	-0.0	2	-0.246960290996268			0	-1.81244877084537	33	glide-grid_1	-83.8005875258915	0	-58.5951023101807	W0NIMl0xW0NIMl1bQ0gyXWMoczIpYzFjKGMyMyljKD1PKW4oW0NIMl1bQ0gyXVtDSDNdKWMobjMpU1tDSDJdQyg9TylOKFtDSDNdKVtDSDJdYzRbY0hdW2NIXWMoT1tDSDNdKWMoW2NIXTQpT1tDSDNd	ligprep_1.sdf	0.0
1		ligprep_1.sdf:2007323-1		2007323	Z1402006507	-0.905488911475384		-5.117	-8.14940021223148	1				-8.14940021223148		-0.0	97	0.0	ligprep_1.sdf:2007323	51139	2	0	2	0.0	1	-1.05	2711869	-8.14940021223148	J2VwaWtfcHl0aG9uJywgJy1waCcsICc3LjAnLCAnLW50JywgJy1tYScsICcyMDAnLCAnLWltYWUnLCAnPGluZmlsZS5tYWU+JywgJy1vbWFlJywgJzxvdXRmaWxlLm1hZT4n	-19.1258697509766	3	1.076	32.5507	1.0	-0.0	2	-0.301829637490055		2_S_1_3_23_29	0	-1.89704601604471	27	glide-grid_1	-87.978401184082	1	-60.3676261901855	W2NIXTFbY0hdW2NIXVtjSF1bY0hdYzFbQ0gyXU4oW0NIMl1bQ0BASF0oW09IXSljMltjSF1bY0hdc1tjSF0yKUMoPU8pW0NIMl1TYzNbY0hdW2NIXVtjSF1bY0hdW24rXTNbTy1d	ligprep_1.sdf	0.0
1		ligprep_1.sdf:239122-1		239122	Z16309691	-0.761511685117766		-7.187	-8.14807970345669	1				-8.14807970345669		-0.0	66	0.0	ligprep_1.sdf:239122	51139	0	0	15	0.0	1	-0.7	317493	-8.14807970345669	J2VwaWtfcHl0aG9uJywgJy1waCcsICc3LjAnLCAnLW50JywgJy1tYScsICcyMDAnLCAnLWltYWUnLCAnPGluZmlsZS5tYWU+JywgJy1vbWFlJywgJzxvdXRmaWxlLm1hZT4n	-7.30304384231567	5	4.909	60.3917	1.0	-0.0	2	-0.23280227724162			0	-1.78868433179453	35	glide-grid_1	-87.5154620081057	0	-64.3744206428528	W0NIM11PYzFbY0hdW2NIXWMoW2NIXVtjSF0xKS9bQ0hdPUMyL049QyhOKEMyPU8pYzNbY0hdW2NIXVtjSF1jKFtjSF0zKU9bQ0gzXSlTW0NIMl1bQ0gyXVtDSDJdQyg9TyljNFtjSF1bY0hdW2NIXVtjSF1bY0hdNA==	ligprep_1.sdf	0.0
1		ligprep_1.sdf:2117817-1		2117817	Z19713578	-0.8437807355181		-5.363	-8.20211344001064	1				-8.14661344001064		0.0555	18	0.0637	ligprep_1.sdf:2117817	51139	0	0	1	0.0	1	-1.20564935539138	2871264	-8.20211344001064	J2VwaWtfcHl0aG9uJywgJy1waCcsICc3LjAnLCAnLW50JywgJy1tYScsICcyMDAnLCAnLWltYWUnLCAnPGluZmlsZS5tYWU+JywgJy1vbWFlJywgJzxvdXRmaWxlLm1hZT4n	-7.5637035369873	4	3.146	31.3226		0.0555	2	-0.271553781333688			0	-1.85099933803332	30	glide-grid_1	-73.5007987138733	1	-50.5264148712158	W2NIXTFbY0hdW2NIXVtjSF1jKGMxMilbY0hdYyhjKFtPSF0pW2NIXTIpQyg9TylPW0NIMl1DKD1PKU4zW0NIMl1bQ0gyXU4oW0NIMl1bQ0gyXTMpQyg9TyljNFtjSF1bY0hdW2NIXW80	ligprep_1.sdf	0.0637
1		ligprep_1.sdf:1686599-1		1686599	Z237606758	-0.825149615939889		-5.43	-8.1558011928271	1				-8.1428011928271		0.013	59	0.0024	ligprep_1.sdf:1686599	51139	0	0	5	0.0	1	-0.793879588748897	2266183	-8.1558011928271	J2VwaWtfcHl0aG9uJywgJy1waCcsICc3LjAnLCAnLW50JywgJy1tYScsICcyMDAnLCAnLWltYWUnLCAnPGluZmlsZS5tYWU+JywgJy1vbWFlJywgJzxvdXRmaWxlLm1hZT4n	-4.41472864151001	3	2.471	27.5887		0.013	2	-0.262671006220229		12_R_11_19_13_39	0	-1.83645121586962	31	glide-grid_1	-75.7896270751953	2	-52.9939484596252	W0NIM11jMVtjSF1zYyg9TyluMVtDSDJdQyg9TylbTkhdW0NASF0oYzJbY0hdW2NIXVtjSF1bY0hdW2NIXTIpYyhbY0hdW2NIXTMpW2NIXWMoYzM0KVtuSF1jKG40KUMoRikoRilG	ligprep_1.sdf	0.0024
1		ligprep_1.sdf:1130242-1		1130242	Z56924077	-0.791360286324774		-7.78	-8.14173342898827	1				-8.14173342898827		-0.0	77	0.0	ligprep_1.sdf:1130242	51139	0	0	11	0.0	1	-0.557625508821854	1497976	-8.14173342898827	J2VwaWtfcHl0aG9uJywgJy1waCcsICc3LjAnLCAnLW50JywgJy1tYScsICcyMDAnLCAnLWltYWUnLCAnPGluZmlsZS5tYWU+JywgJy1vbWFlJywgJzxvdXRmaWxlLm1hZT4n	-8.55381011962891	3	5.068	36.5804	1.0	-0.0	2	-0.246719194817826		4_S_5_13_2_41	0	-1.81067935896742	33	glide-grid_1	-86.9665298461914	2	-61.9976005554199	bzFbY0hdW2NIXVtjSF1jMUMoPU8pW05IXVtDQEBIXShbQ0hdKFtDSDNdKVtDSDNdKUMoPU8pT1tDSDJdQyg9TylbTkhdYzJbY0hdW2NIXVtjSF1bY0hdYzJTYzNbY0hdW2NIXWMoQ2wpW2NIXVtjSF0z	ligprep_1.sdf	0.0
1		ligprep_1.sdf:2111873-1		2111873	Z17180825	-0.824777573003603		-6.34	-8.18862977178194	1				-8.13912977178194		0.0495	73	0.0592	ligprep_1.sdf:2111873	51139	0	0	25	0.0	1	-0.973653286264152	2859288	-8.18862977178194	J2VwaWtfcHl0aG9uJywgJy1waCcsICc3LjAnLCAnLW50JywgJy1tYScsICcyMDAnLCAnLWltYWUnLCAnPGluZmlsZS5tYWU+JywgJy1vbWFlJywgJzxvdXRmaWxlLm1hZT4n	-6.68270444869995	5	4.567	44.1936	0.9999	0.0495	2	-0.262552573283288			0	-1.8356231979084	31	glide-grid_1	-81.9706104972719	2	-54.7449336051941	W0NIM11jMVtjSF1bY0hdW2NIXWMoW2NIXTEpLW4yYyhbQ0gyXWMzW2NIXVtjSF1bY0hdW2NIXVtjSF0zKW5uYzJTW0NIMl1DKD1PKWM0W2NIXVtjSF1jKFtPSF0pYyhbT0hdKVtjSF00	ligprep_1.sdf	0.0592
1		ligprep_1.sdf:747450-1		747450	Z29204756	-0.775438311493302		-5.258	-8.13829070858627	1				-8.13829070858627		-0.0	14	0.0	ligprep_1.sdf:747450	51139	0	0	2	0.0	1	-1.79592662226012	968330	-8.13829070858627	J2VwaWtfcHl0aG9uJywgJy1waCcsICc3LjAnLCAnLW50JywgJy1tYScsICcyMDAnLCAnLWltYWUnLCAnPGluZmlsZS5tYWU+JywgJy1vbWFlJywgJzxvdXRmaWxlLm1hZT4n	-6.70555925369263	4	3.694	28.7449	1.0	-0.0	2	-0.239361491429008			0	-1.79797668884902	34	glide-grid_1	-94.0605010986328	2	-62.5687489509583	W2NIXTFbY0hdW2NIXVtjSF1bY0hdYzFbQ0gyXW4obmMyLWMzW2NIXVtjSF1bY0hdczMpW2NIXWMyQyg9TylbTkhdW0NIMl1bQ0gyXVtDSDJdTihDND1PKUMoPU8pW05IXUM0NVtDSDJdW0NIMl1bQ0gyXVtDSDJdNQ==	ligprep_1.sdf	0.0
1		ligprep_1.sdf:1719397-1		1719397	Z226316844	-0.790940164782406		-8.5	-8.18261110240095	1				-8.13741110240095		0.0452	27	0.0	ligprep_1.sdf:1719397	51139	0	0	1	0.0026	1	-1.33	2311791	-8.18261110240095	J2VwaWtfcHl0aG9uJywgJy1waCcsICc3LjAnLCAnLW50JywgJy1tYScsICcyMDAnLCAnLWltYWUnLCAnPGluZmlsZS5tYWU+JywgJy1vbWFlJywgJzxvdXRmaWxlLm1hZT4n	-9.04129695892334	3	4.796	51.4711	0.883938	0.0452	2	-0.246588215224271			0	-1.80971809591421	33	glide-grid_1	-80.4868011474609	1	-54.4655828475952	W2NIXTFbY0hdYyhGKVtjSF1jKGMxMilzYyhjMkNsKUMoPU8pTihbQ0gyXWMzW2NIXVtjSF1bY0hdW2NIXVtjSF0zKVtDSDJdYyhuNClbbkhdYyg9TyljKGM0NSlbY0hdW2NIXVtjSF1bY0hdNQ==	ligprep_1.sdf	0.0026
1		ligprep_1.sdf:564592-1		564592	Z1033301006	-0.807260701522761		-6.58	-8.13667801421129	1				-8.13667801421129		-0.0	81	0.0	ligprep_1.sdf:564592	51139	0	0	2	0.0	1	-0.037500258625236	734903	-8.13667801421129	J2VwaWtfcHl0aG9uJywgJy1waCcsICc3LjAnLCAnLW50JywgJy1tYScsICcyMDAnLCAnLWltYWUnLCAnPGluZmlsZS5tYWU+JywgJy1vbWFlJywgJzxvdXRmaWxlLm1hZT4n	-8.52124691009521	5	5.558	43.1827	1.0	-0.0	2	-0.254271187944103			0	-1.82202400484769	32	glide-grid_1	-70.0857238769531	0	-53.2176885604858	W0NIM11uMWMoPU8pbihbQ0gzXSljKD1PKWMoYzEyKW4zYyhuMilOKFtDSDJdW0NIMl0zKWM0W2NIXVtjSF1bY0hdYyhbY0hdNClPW0NIMl1jNVtjSF1bY0hdYyhDbClbY0hdYzVDbA==	ligprep_1.sdf	0.0
1		ligprep_1.sdf:1811339-1		1811339	Z281072464	-0.861681864605163		-6.272	-8.13372773147658	1				-8.13352773147658		0.0002	84	0.0003	ligprep_1.sdf:1811339	51139	0	0	1	0.0	1	-0.237142601744709	2437867	-8.13372773147658	J2VwaWtfcHl0aG9uJywgJy1waCcsICc3LjAnLCAnLW50JywgJy1tYScsICcyMDAnLCAnLWltYWUnLCAnPGluZmlsZS5tYWU+JywgJy1vbWFlJywgJzxvdXRmaWxlLm1hZT4n	-4.36707735061646	3	3.767	41.0068		0.0002	2	-0.280466473499192			0	-1.86237160204047	29	glide-grid_1	-75.0092620849609	2	-46.7311291694641	W2NIXTFbY0hdYyhDKD1PKVtOSDJdKVtjSF1bY0hdYzFbQ0gyXU4oYyhbY0hdMilbY0hdYyhbQ0gzXSlbY0hdYzJbQ0gzXSlbQ0gyXWMzW2NIXVtjSF1jKFtjSF1bY0hdMylDKD1PKVtOSDJd	ligprep_1.sdf	0.0003
1		ligprep_1.sdf:1601102-1		1601102	Z169530496	-0.97744801081826		-4.03	-8.13269518932468	1				-8.13269518932468		-0.0	46	0.0001	ligprep_1.sdf:1601102	51139	0	0	14	0.0002	1	-1.5881079185863	2145177	-8.13269518932468	J2VwaWtfcHl0aG9uJywgJy1waCcsICc3LjAnLCAnLW50JywgJy1tYScsICcyMDAnLCAnLWltYWUnLCAnPGluZmlsZS5tYWU+JywgJy1vbWFlJywgJzxvdXRmaWxlLm1hZT4n	-10.4559316635132	3	1.151	12.9306	1.0	-0.0	2	-0.338862299555195			0	-1.94652714387057	24	glide-grid_1	-73.5372924804688	2	-52.5846281051636	W0NIM11bQ0hdKFtDSDNdKWMxW2NIXVtjSF1bY0hdYyhbQ0gzXSljMVtOSF1DKD1PKVtDSDJdW0NIMl1jMmMoW0NIM10pbmMoW0NIM10pW25IXWMyPU8=	ligprep_1.sdf	0.0003
1		ligprep_1.sdf:1374504-1		1374504	Z212542748	-0.977415530204398		-4.213	-8.13242493972657	1				-8.13242493972657		-0.0	91	0.0	ligprep_1.sdf:1374504	51139	0	0	17	0.0	1	-1.56011116835633	1817531	-8.13242493972657	J2VwaWtfcHl0aG9uJywgJy1waCcsICc3LjAnLCAnLW50JywgJy1tYScsICcyMDAnLCAnLWltYWUnLCAnPGluZmlsZS5tYWU+JywgJy1vbWFlJywgJzxvdXRmaWxlLm1hZT4n	-8.70702934265137	2	2.38	16.1142	1.0	-0.0	2	-0.338851039155274			0	-1.9464624607408	24	glide-grid_1	-62.1970459427642	2	-46.1756649017334	W2NIXTFbY0hdW2NIXVtjSF1jKGMxMiljKFtjSF1bbkhdMilbQ0gyXUMoPU8pW05IXVtDSDJdYzNbY0hdb2MobjMpLWM0W2NIXVtjSF1bY0hdczQ=	ligprep_1.sdf	0.0
1		ligprep_1.sdf:766996-1		766996	Z29970393	-0.760005907363267		-6.91	-8.13196806997932	1				-8.13196806997932		-0.0	64	0.0	ligprep_1.sdf:766996	51139	0	0	1	0.0	1	-0.776796890364517	991463	-8.13196806997932	J2VwaWtfcHl0aG9uJywgJy1waCcsICc3LjAnLCAnLW50JywgJy1tYScsICcyMDAnLCAnLWltYWUnLCAnPGluZmlsZS5tYWU+JywgJy1vbWFlJywgJzxvdXRmaWxlLm1hZT4n	-6.96631240844727	5	4.661	59.0912	1.0	-0.0	2	-0.232341944856552			0	-1.78514747066781	35	glide-grid_1	-88.086555480957	0	-61.9151191711426	W0NIM11PYzFbY0hdW2NIXWMoW2NIXWMxT1tDSDNdKVtDSDJdW0NIMl1DKD1PKU4oYzJbY0hdW2NIXVtjSF1bY0hdYzJPW0NIM10pYzNuYyhbY0hdczMpLWM0W2NIXVtjSF1jKFtDSDNdKVtjSF1bY0hdNA==	ligprep_1.sdf	0.0
1		ligprep_1.sdf:818967-1		818967	Z730265452	-0.881870584481407		-3.9	-8.13161630421582	1				-8.13161630421582		-0.0	14	0.0	ligprep_1.sdf:818967	51139	0	0	3	0.0	1	-0.7	1058415	-8.13161630421582	J2VwaWtfcHl0aG9uJywgJy1waCcsICc3LjAnLCAnLW50JywgJy1tYScsICcyMDAnLCAnLWltYWUnLCAnPGluZmlsZS5tYWU+JywgJy1vbWFlJywgJzxvdXRmaWxlLm1hZT4n	-8.68592071533203	3	3.206	42.8309	1.0	-0.0	2	-0.290414868007708		15_R_14_23_16_40	0	-1.87701579764224	28	glide-grid_1	-67.284797668457	1	-51.6480484008789	W0NIM11PW0NIMl1bQ0gyXW4xW2NIXWMoW2NIXVtjSF1jMT1PKUMoPU8pW05IXVtDQEBIXShjMltjSF1bY0hdW2NIXVtjSF1bY0hdMilbQ0gyXWMzW2NIXVtjSF1bY0hdW2NIXVtjSF0z	ligprep_1.sdf	0.0
1		ligprep_1.sdf:1025104-1		1025104	Z51868196	-0.881749818043951		-4.86	-8.13050273228236	1				-8.13050273228236		-0.0	17	0.0	ligprep_1.sdf:1025104	51139	0	0	17	0.0	1	-0.747541363148799	1352475	-8.13050273228236	J2VwaWtfcHl0aG9uJywgJy1waCcsICc3LjAnLCAnLW50JywgJy1tYScsICcyMDAnLCAnLWltYWUnLCAnPGluZmlsZS5tYWU+JywgJy1vbWFlJywgJzxvdXRmaWxlLm1hZT4n	-5.39543628692627	3	3.177	47.0481	1.0	-0.0	2	-0.290375097581513			0	-1.8767587525441	28	glide-grid_1	-73.0331641869971	2	-52.0167589187622	W0NIM11bQ0gyXVtOSF1DKD1PKWMxW2NIXVtjSF1bY0hdYyhbY0hdMSlbTkhdQyg9TyljMltjSF1jKFtDSF0zW0NIMl1bQ0gyXTMpbm4yLWM0W2NIXVtjSF1bY0hdW2NIXVtjSF00	ligprep_1.sdf	0.0
1		ligprep_1.sdf:1740746-1		1740746	Z928739370	-0.823782304713472		-5.5	-8.19360819316939	1				-8.12930819316939		0.0643	38	0.0	ligprep_1.sdf:1740746	51139	0	0	19	0.006	1	-1.87088899916816	2341418	-8.19360819316939	J2VwaWtfcHl0aG9uJywgJy1waCcsICc3LjAnLCAnLW50JywgJy1tYScsICcyMDAnLCAnLWltYWUnLCAnPGluZmlsZS5tYWU+JywgJy1vbWFlJywgJzxvdXRmaWxlLm1hZT4n	-10.214056968689	5	1.017	58.6759	0.883054	0.0643	2	-0.262235748166755			0	-1.83340813093603	31	glide-grid_1	-88.8949661254883	2	-61.6333990097046	W2NIXTFbY0hdW2NIXVtjSF1jKGMxMiljKD1PKVtuSF1jKG4yKVtDSDJdTihbQ0gyXVtDSDJdT1tDSDNdKUMoPU8pYzNbY0hdW2NIXWMoW25IXWMzPU8pLWM0W2NIXVtjSF1bY0hdczQ=	ligprep_1.sdf	0.006
1	16_S_17_26_15_48	ligprep_1.sdf:1330398-1		1330398	Z913749136	-0.823631418630896		-5.938	-8.12781920820297	1				-8.12781920820297		-0.0	71	0.0	ligprep_1.sdf:1330398	51139	0	0	1	0.0	1	-1.11931777472783	1758320	-8.12781920820297	J2VwaWtfcHl0aG9uJywgJy1waCcsICc3LjAnLCAnLW50JywgJy1tYScsICcyMDAnLCAnLWltYWUnLCAnPGluZmlsZS5tYWU+JywgJy1vbWFlJywgJzxvdXRmaWxlLm1hZT4n	-7.75447225570679	3	4.574	33.8816	1.0	-0.0	2	-0.262187716393644		10_S_12_8_11_41	0	-1.83307231919419	31	glide-grid_1	-79.6553580153163	2	-58.5840773582458	W0NIM11bQ0gyXU9jMVtjSF1bY0hdW2NIXWMoW2NIXTEpW0NASF0oW0NIM10pW05IXUMoPU8pW0NIMl1bQ0BASF0oYzJbY0hdW2NIXVtjSF1bY0hdW2NIXTIpW05IXUMoPU8pYzNbY0hdW2NIXVtjSF1bY0hdW2NIXTM=	ligprep_1.sdf	0.0
1		ligprep_1.sdf:1582398-1		1582398	Z165471690	-0.78985781371567		-7.197	-8.12627557536702	1				-8.12627557536702		-0.0	24	0.0	ligprep_1.sdf:1582398	51139	0	0	14	0.0	1	-1.33	2115957	-8.12627557536702	J2VwaWtfcHl0aG9uJywgJy1waCcsICc3LjAnLCAnLW50JywgJy1tYScsICcyMDAnLCAnLWltYWUnLCAnPGluZmlsZS5tYWU+JywgJy1vbWFlJywgJzxvdXRmaWxlLm1hZT4n	-5.88056230545044	4	3.718	61.8375	1.0	-0.0	2	-0.246250775011122			0	-1.80724161235853	33	glide-grid_1	-81.7920248270075	1	-57.9271397590637	W0NIMl0xW0NIMl1bQ0gyXWMoczIpYzFjKGMyMyljKD1PKW4oW0NIMl1bQ0gyXVtDSDNdKWMobjMpU1tDSDJdQyg9TylOKFtDSDJdW0NIMl1DKD1PKVtOSDJdKWM0W2NIXVtjSF1jKEYpW2NIXVtjSF00	ligprep_1.sdf	0.0
1		ligprep_1.sdf:1058416-1		1058416	Z371437686	-0.949436927396328		-3.92	-8.15877155238157	1				-8.11757155238157		0.0412	27	0.0483	ligprep_1.sdf:1058416	51139	0	0	32	0.0	1	-1.33	1398271	-8.15877155238157	J2VwaWtfcHl0aG9uJywgJy1waCcsICc3LjAnLCAnLW50JywgJy1tYScsICcyMDAnLCAnLWltYWUnLCAnPGluZmlsZS5tYWU+JywgJy1vbWFlJywgJzxvdXRmaWxlLm1hZT4n	-8.46627140045166	3	1.419	30.2568		0.0412	2	-0.324702862095263		4_R_5_2_20_28	0	-1.92410772190366	25	glide-grid_1	-64.1267468344575	3	-49.8354272842407	W2NIXTFbY0hdW2NIXVtjSF1bY0hdYzFbQ0BIXShDKD1PKVtOSDJdKVtOSF1DKD1PKVtDSDJdW0NIMl1bQ0gyXWMobjIpW25IXWMoYzIzKVtjSF1bY0hdW2NIXVtjSF0z	ligprep_1.sdf	0.0483
1		ligprep_1.sdf:872525-1		872525	Z44305279	-0.880203538122577		-6.25	-8.11624468213215	1				-8.11624468213215		-0.0	48	0.0	ligprep_1.sdf:872525	51139	0	0	1	0.0	1	-0.732734174725975	1134730	-8.11624468213215	J2VwaWtfcHl0aG9uJywgJy1waCcsICc3LjAnLCAnLW50JywgJy1tYScsICcyMDAnLCAnLWltYWUnLCAnPGluZmlsZS5tYWU+JywgJy1vbWFlJywgJzxvdXRmaWxlLm1hZT4n	-4.95311832427979	3	2.422	48.69	1.0	-0.0	2	-0.28986588150472			0	-1.87346757593489	28	glide-grid_1	-72.1740264892578	1	-48.8475465774536	RmMxW2NIXVtjSF1bY0hdW2NIXWMxTihDKD1PKVtDSDNdKWMybmMoW2NIXXMyKS9bQ0hdPUMoL0MoPU8pW05IXTMpYyhjMzQpW2NIXVtjSF1jKENsKVtjSF00	ligprep_1.sdf	0.0
1		ligprep_1.sdf:530296-1		530296	Z20177729	-0.822325728307703		-6.884	-8.11493430040471	1				-8.11493430040471		-0.0	19	0.0	ligprep_1.sdf:530296	51139	0	0	16	0.0	1	-1.86927962111223	690053	-8.11493430040471	J2VwaWtfcHl0aG9uJywgJy1waCcsICc3LjAnLCAnLW50JywgJy1tYScsICcyMDAnLCAnLWltYWUnLCAnPGluZmlsZS5tYWU+JywgJy1vbWFlJywgJzxvdXRmaWxlLm1hZT4n	-9.16635799407959	4	3.584	70.18	1.0	-0.0	2	-0.261772074206604			0	-1.83016637761069	31	glide-grid_1	-83.1045860421289	1	-58.4556112289429	W0NIMl0xW0NIMl1bQ0gyXWMoczIpYzFjKGMyMyljKD1PKW4oW0NIMl1bQ0gyXVtDSDNdKWMobjMpU1tDSDJdQyg9TylOKFtDSDJdQyg9TylbTkhdNCljKGM0NSlbY0hdW2NIXVtjSF1bY0hdNQ==	ligprep_1.sdf	0.0
1		ligprep_1.sdf:1547861-1		1547861	Z1574513288	-0.901628307052226		-3.561	-8.11485477238489	1				-8.11465477238489		0.0002	72	0.0004	ligprep_1.sdf:1547861	51139	0	0	1	0.0	1	-1.9712393561378	2069159	-8.11485477238489	J2VwaWtfcHl0aG9uJywgJy1waCcsICc3LjAnLCAnLW50JywgJy1tYScsICcyMDAnLCAnLWltYWUnLCAnPGluZmlsZS5tYWU+JywgJy1vbWFlJywgJzxvdXRmaWxlLm1hZT4n	-8.25430202484131	5	0.8	63.599	1.0	0.0002	2	-0.300542769347588		3_S_12_2_4_31	0	-1.88895785047176	27	glide-grid_1	-74.1291351318359	3	-53.4803838729858	W2NIXTFbY0hdYyhbT0hdKVtjSF1bY0hdYzFbQ0gyXVtDQEBIXShbQ0gyXVtPSF0pW05IXUMoPU8pYzJbY0hdW2NIXWMoPU8pbihuMiktYzNbY0hdW2NIXVtjSF1bY0hdW2NIXTM=	ligprep_1.sdf	0.0004
1		ligprep_1.sdf:1216419-1		1216419	Z73245170	-0.859408110229396		-5.096	-8.11206546677133	1				-8.11206546677133		-0.0	90	0.0	ligprep_1.sdf:1216419	51139	0	0	2	0.0	1	-0.7	1617232	-8.11206546677133	J2VwaWtfcHl0aG9uJywgJy1waCcsICc3LjAnLCAnLW50JywgJy1tYScsICcyMDAnLCAnLWltYWUnLCAnPGluZmlsZS5tYWU+JywgJy1vbWFlJywgJzxvdXRmaWxlLm1hZT4n	-6.19608211517334	3	2.933	37.2571	1.0	-0.0	2	-0.279726395405908			0	-1.85745728765904	29	glide-grid_1	-75.9006652832031	2	-53.1907720565796	W0NIMl0xW0NIMl1bQ0gyXVtDSDJdQzEyW05IXUMoPU8pTihDMj1PKVtDSDJdW0NIMl1DKD1PKVtOSF1jM1tjSF1bY0hdW2NIXVtjSF1jM1tDSDJdYzRbY0hdW2NIXVtjSF1bY0hdW2NIXTQ=	ligprep_1.sdf	0.0
1		ligprep_1.sdf:407753-1		407753	Z192889280	-0.879542796389788		-4.396	-8.11165206679633	1				-8.11015206679633		0.0015	75	0.0	ligprep_1.sdf:407753	51139	0	0	14	0.002	1	-1.84249894175503	534135	-8.11165206679633	J2VwaWtfcHl0aG9uJywgJy1waCcsICc3LjAnLCAnLW50JywgJy1tYScsICcyMDAnLCAnLWltYWUnLCAnPGluZmlsZS5tYWU+JywgJy1vbWFlJywgJzxvdXRmaWxlLm1hZT4n	-7.66158628463745	5	2.666	31.0128	1.0	0.0015	2	-0.289648288099869			0	-1.87206122142843	28	glide-grid_1	-73.667793354443	3	-46.1492915153503	W2NIXTFbY0hdW2NIXVtjSF1jKGMxMiluYyhbT0hdKVtjSF1jMkMoPU8pW05IXVtDSDJdW0NIMl1bQ0gyXU4oQzM9TylDKD1PKVtOSF1DMzRbQ0gyXVtDSDJdW0NIMl1bQ0gyXTQ=	ligprep_1.sdf	0.0021
1		ligprep_1.sdf:1601560-1		1601560	Z169602942	-0.92348128025571		-2.892	-8.10482537640384	1				-8.10482537640384		-0.0	51	0.0001	ligprep_1.sdf:1601560	51139	0	0	6	0.0002	1	-1.45833996681452	2145766	-8.10482537640384	J2VwaWtfcHl0aG9uJywgJy1waCcsICc3LjAnLCAnLW50JywgJy1tYScsICcyMDAnLCAnLWltYWUnLCAnPGluZmlsZS5tYWU+JywgJy1vbWFlJywgJzxvdXRmaWxlLm1hZT4n	-13.6623764038086	5	0.557	10.7794	1.0	-0.0	2	-0.311724052938609			0	-1.90339164554727	26	glide-grid_1	-79.7741394042969	2	-54.7347412109375	W0NIM11jMW5jKFtDSDNdKWMoYyg9TylbbkhdMSlbQ0gyXVtDSDJdQyg9TylbTkhdW0NIMl1bQ0gyXWMoW2NIXVtjSF0yKVtjSF1jKGMyMylPW0NIMl1bQ0gyXU8z	ligprep_1.sdf	0.0003
1	5_S_6_4_42	ligprep_1.sdf:1509191-1		1509191	Z119831126	-0.78774115690961		-5.719	-8.10449882491163	1				-8.10449882491163		-0.0	94	0.0001	ligprep_1.sdf:1509191	51139	0	0	1	0.0	1	-0.418713004597856	2011920	-8.10449882491163	J2VwaWtfcHl0aG9uJywgJy1waCcsICc3LjAnLCAnLW50JywgJy1tYScsICcyMDAnLCAnLWltYWUnLCAnPGluZmlsZS5tYWU+JywgJy1vbWFlJywgJzxvdXRmaWxlLm1hZT4n	-5.2109432220459	6	2.984	33.5469	1.0	-0.0	2	-0.245590873482171		4_S_5_19_2_41	0	-1.80239857581123	33	glide-grid_1	-92.8599012090598	3	-59.2875461578369	TzFbQ0gyXVtDSDJdT2MoYzEyKVtjSF1jKFtjSF1bY0hdMilTKD1PKSg9TylbTkhdW0NAQEhdKFtDSF0oW0NIM10pW0NIM10pQyg9TylbTkhdYzNbY0hdW2NIXVtjSF1jKFtjSF0zKUMoPU8pW05IXVtDSF00W0NIMl1bQ0gyXTQ=	ligprep_1.sdf	0.0001
1		ligprep_1.sdf:1686566-1		1686566	Z237717472	-0.85848355275757		-5.728	-8.32433844796621	1				-8.10333844796621		0.221	54	0.0023	ligprep_1.sdf:1686566	51139	0	0	2	0.0	1	-0.305947200580586	2266146	-8.32433844796621	J2VwaWtfcHl0aG9uJywgJy1waCcsICc3LjAnLCAnLW50JywgJy1tYScsICcyMDAnLCAnLWltYWUnLCAnPGluZmlsZS5tYWU+JywgJy1vbWFlJywgJzxvdXRmaWxlLm1hZT4n	-2.99885964393616	2	3.999	32.4316		0.221	2	-0.279425463722973		10_R_9_17_11_36	0	-1.85545902165077	29	glide-grid_1	-69.4446760080664	2	-49.1513864994049	W0NIM11jMW9bY0hdW2NIXWMxQyg9TylbTkhdW0NASF0oYzJbY0hdW2NIXVtjSF1bY0hdW2NIXTIpYyhbY0hdW2NIXTMpW2NIXWMoYzM0KVtuSF1jKG40KUMoRikoRilG	ligprep_1.sdf	0.0023
1		ligprep_1.sdf:417137-1		417137	Z18776655	-0.878733677472703		-6.326	-8.10269128434821	1				-8.10269128434821		-0.0	98	0.0	ligprep_1.sdf:417137	51139	0	0	4	0.0	1	-1.33	545282	-8.10269128434821	J2VwaWtfcHl0aG9uJywgJy1waCcsICc3LjAnLCAnLW50JywgJy1tYScsICcyMDAnLCAnLWltYWUnLCAnPGluZmlsZS5tYWU+JywgJy1vbWFlJywgJzxvdXRmaWxlLm1hZT4n	-5.03988456726074	4	4.612	44.5719	1.0	-0.0	2	-0.289381831583865			0	-1.87033905378131	28	glide-grid_1	-68.0055918875601	1	-50.5057964324951	TzFbQ0gyXU9jKGMxMilbY0hdYyhbY0hdW2NIXTIpW0NIMl1bTkhdQyg9TylbQ0gyXU9jKFtjSF1bY0hdMylbY0hdYyhjMzQpYzVjKG80KVtjSF1bY0hdW2NIXVtjSF01	ligprep_1.sdf	0.0
1		ligprep_1.sdf:421396-1		421396	Z18825078	-0.858339022639066		-6.605	-8.1019742092893	1				-8.1019742092893		-0.0	32	0.0	ligprep_1.sdf:421396	51139	0	0	11	0.0	1	-1.16933860424658	551067	-8.1019742092893	J2VwaWtfcHl0aG9uJywgJy1waCcsICc3LjAnLCAnLW50JywgJy1tYScsICcyMDAnLCAnLWltYWUnLCAnPGluZmlsZS5tYWU+JywgJy1vbWFlJywgJzxvdXRmaWxlLm1hZT4n	-7.57176542282104	4	4.135	42.7557	1.0	-0.0	2	-0.279378421009976		14_R_15_12_24_40	0	-1.85514664558787	29	glide-grid_1	-72.189514811731	1	-53.7520747184753	W2NIXTFbY0hdW2NIXWMoW0NIMl1bQ0gzXSljKGMxMilbbkhdW2NIXWMyQyg9TylbQ0BASF0oYzNbY0hdW2NIXVtjSF1bY0hdW2NIXTMpT0MoPU8pQzQ9W0NIXU9bQ0gyXVtDSDJdTzQ=	ligprep_1.sdf	0.0
1		ligprep_1.sdf:1680710-1		1680710	Z236105180	-0.900180464149058		-5.472	-8.10162418624206	1				-8.10162418624206		-0.0	47	0.0	ligprep_1.sdf:1680710	51139	0	0	3	0.0	1	-0.946146350997914	2258699	-8.10162418624206	J2VwaWtfcHl0aG9uJywgJy1waCcsICc3LjAnLCAnLW50JywgJy1tYScsICcyMDAnLCAnLWltYWUnLCAnPGluZmlsZS5tYWU+JywgJy1vbWFlJywgJzxvdXRmaWxlLm1hZT4n	-4.19637203216553	3	3.01	33.1639	1.0	-0.0	2	-0.300060155046002			0	-1.88592454484371	27	glide-grid_1	-68.5071991141145	2	-48.993067741394	Q2xjMVtjSF1bY0hdW2NIXVtjSF1jMU9bQ0gyXUMoPU8pW05IXVtDSDJdYzJbY0hdW2NIXWMoW2NIXVtjSF0yKVtOSF1DKD1PKWMzW2NIXVtjSF1bY0hdbzM=	ligprep_1.sdf	0.0
1		ligprep_1.sdf:592980-1		592980	Z25226082	-0.757144506635426		-8.24	-8.10615144038634	1				-8.10135144038634		0.0048	97	0.0065	ligprep_1.sdf:592980	51139	0	0	6	0.0	1	-0.469517579581194	770377	-8.10615144038634	J2VwaWtfcHl0aG9uJywgJy1waCcsICc3LjAnLCAnLW50JywgJy1tYScsICcyMDAnLCAnLWltYWUnLCAnPGluZmlsZS5tYWU+JywgJy1vbWFlJywgJzxvdXRmaWxlLm1hZT4n	-5.29933500289917	6	5.647	67.373	0.995395	0.0048	2	-0.231467184011038		11_R_9_12_21_56	0	-1.77842644097266	35	glide-grid_1	-82.9775968106696	2	-63.4634928703308	W0NIM11jKFtjSF0xKVtjSF1bY0hdW2NIXWMxLW4oYyg9TyljKGMyMyljKFtDSDNdKWMoczIpW0NIM10pYyhuMylTW0NIMl1DKD1PKUMoQyNOKT1DKFtOSF00KVtOSF1jKGM0NSlbY0hdW2NIXVtjSF1bY0hdNQ==	ligprep_1.sdf	0.0065
1		ligprep_1.sdf:1829562-1		1829562	Z298833066	-0.820896893477997		-5.09	-8.16513416906982	1				-8.10083416906983		0.0643	26	0.0	ligprep_1.sdf:1829562	51139	0	0	16	0.0052	1	-1.3567834449381	2462307	-8.16513416906982	J2VwaWtfcHl0aG9uJywgJy1waCcsICc3LjAnLCAnLW50JywgJy1tYScsICcyMDAnLCAnLWltYWUnLCAnPGluZmlsZS5tYWU+JywgJy1vbWFlJywgJzxvdXRmaWxlLm1hZT4n	-10.5906133651733	5	0.192	45.4042	0.883529	0.0643	2	-0.261317231260317			0	-1.82698636587754	31	glide-grid_1	-91.2860946655273	2	-63.5410032272339	Tz1jMVtuSF1jKD1PKVtjSF1bY0hdbjFbQ0gyXUMoPU8pTihbQ0gyXWMyW2NIXVtjSF1bY0hdW2NIXVtjSF0yKVtDSDJdYyhuMylbbkhdYyg9TyljKGMzNClbY0hdW2NIXVtjSF1bY0hdNA==	ligprep_1.sdf	0.0052
1		ligprep_1.sdf:1371889-1		1371889	Z94733915	-0.787353444900073		-5.7	-8.11260993655899	1				-8.10050993655899		0.0121	65	0.0155	ligprep_1.sdf:1371889	51139	0	0	1	0.0	1	-1.90381053693128	1813903	-8.11260993655899	J2VwaWtfcHl0aG9uJywgJy1waCcsICc3LjAnLCAnLW50JywgJy1tYScsICcyMDAnLCAnLWltYWUnLCAnPGluZmlsZS5tYWU+JywgJy1vbWFlJywgJzxvdXRmaWxlLm1hZT4n	-8.2475414276123	6	4.402	63.5389	0.999881	0.0121	2	-0.245469998077545			0	-1.80151146769497	33	glide-grid_1	-85.5749200862479	2	-57.5008068084717	W2NIXTFbY0hdW2NIXVtjSF1bY0hdYzFbQ0gyXW4oYzI9TyljKFtOSDJdKWMoYyg9TyluMltDSDJdW0NIM10pLWMzW2NIXXNjKG4zKVtOSF1bQ0gyXWM0W2NIXVtjSF1bY0hdW2NIXWM0T1tDSDNd	ligprep_1.sdf	0.0155
1		ligprep_1.sdf:539162-1		539162	Z20326353	-0.838748801012544		-6.92	-8.09843064646411	1				-8.09803064646411		0.0004	45	0.0006	ligprep_1.sdf:539162	51139	0	0	2	0.0	1	-1.28341006176304	702054	-8.09843064646411	J2VwaWtfcHl0aG9uJywgJy1waCcsICc3LjAnLCAnLW50JywgJy1tYScsICcyMDAnLCAnLWltYWUnLCAnPGluZmlsZS5tYWU+JywgJy1vbWFlJywgJzxvdXRmaWxlLm1hZT4n	-7.56980895996094	4	4.737	29.9462		0.0004	2	-0.269934354882137		16_S_17_15_38	0	-1.83996079798762	30	glide-grid_1	-77.0334701538086	2	-53.2485466003418	Q2xjMVtjSF1jKENsKVtjSF1jKFtjSF0xKVtOSF1DKD1PKVtDSDJdT0MoPU8pW0NIMl1bTkhdUyg9TykoPU8pYyhbY0hdW2NIXTIpW2NIXWMoYzIzKVtjSF1bY0hdW2NIXVtjSF0z	ligprep_1.sdf	0.0006
1		ligprep_1.sdf:1495986-1		1495986	Z116903828	-0.820576808866646		-5.262	-8.11007548692932	1				-8.09767548692932		0.0124	71	0.0157	ligprep_1.sdf:1495986	51139	0	0	20	0.0	1	-1.30128907483907	1991919	-8.11007548692932	J2VwaWtfcHl0aG9uJywgJy1waCcsICc3LjAnLCAnLW50JywgJy1tYScsICcyMDAnLCAnLWltYWUnLCAnPGluZmlsZS5tYWU+JywgJy1vbWFlJywgJzxvdXRmaWxlLm1hZT4n	-6.90506267547607	3	3.57	44.1013	0.99995	0.0124	2	-0.261215338288043		10_S_11_23_7_42	0	-1.82627398625287	31	glide-grid_1	-74.4680489438264	3	-49.1728582382202	W0NIM11OKFtDSDNdKWMxW2NIXVtjSF1jKFtjSF1bY0hdMSlbQ0BASF0oYyhbY0hdW25IXTIpYyhjMjMpW2NIXVtjSF1bY0hdW2NIXTMpW0NIMl1bTkhdQyg9TyljNFtjSF1jKFtjSF1bbkhdNClDKD1PKVtDSDNd	ligprep_1.sdf	0.0157
1		ligprep_1.sdf:1874801-1		1874801	Z358392488	-0.771532518278625		-5.67	-8.09729907823021	1				-8.09729907823021		-0.0	73	0.0	ligprep_1.sdf:1874801	51139	0	0	1	0.0	1	-1.76619298074102	2524909	-8.09729907823021	J2VwaWtfcHl0aG9uJywgJy1waCcsICc3LjAnLCAnLW50JywgJy1tYScsICcyMDAnLCAnLWltYWUnLCAnPGluZmlsZS5tYWU+JywgJy1vbWFlJywgJzxvdXRmaWxlLm1hZT4n	-11.1093034744263	4	4.142	32.4428	1.0	-0.0	2	-0.238155855242065			0	-1.78892048792708	34	glide-grid_1	-93.1264495849609	1	-63.8477029800415	W0NIM11jMVtjSF1bY0hdYyhzMSlDKD1PKVtDSDJdW0NIMl1DKD1PKVtDSDJdW0NIMl1DKD1PKU9bQ0gyXUMoPU8pW05IXWMyW2NIXVtjSF1bY0hdW2NIXWMyW0NIMl1jM1tjSF1bY0hdW2NIXVtjSF1bY0hdMw==	ligprep_1.sdf	0.0
1		ligprep_1.sdf:1260682-1		1260682	Z300436810	-0.838664140974747		-4.62	-8.09721326278525	1				-8.09721326278525		-0.0	87	0.0	ligprep_1.sdf:1260682	51139	0	0	2	0.0	1	-0.893206787048923	1667641	-8.09721326278525	J2VwaWtfcHl0aG9uJywgJy1waCcsICc3LjAnLCAnLW50JywgJy1tYScsICcyMDAnLCAnLWltYWUnLCAnPGluZmlsZS5tYWU+JywgJy1vbWFlJywgJzxvdXRmaWxlLm1hZT4n	-9.73379421234131	4	3.696	29.1647	1.0	-0.0	2	-0.269907108759508		11_S_15_10_12_40	0	-1.83977507950967	30	glide-grid_1	-78.5931777954102	2	-55.8335218429565	W0NIM11PYzFbY0hdW2NIXVtjSF1jKFtjSF0xKU4yW0NIMl1bQ0BIXShbQ0gyXUMyPU8pQyg9TylbTkhdW0NIMl1bQ0gyXVtOSF1DKD1PKWMzW2NIXVtjSF1jKFtDSDNdKWMoRilbY0hdMw==	ligprep_1.sdf	0.0
1	19_R_18_22_20_47	ligprep_1.sdf:1835205-1		1835205	Z319610024	-0.8031873044066	22_S_23_19_24_51	-4.22	-8.095620743994	1				-8.095620743994	24_R_25_22_26_53	-0.0	92	0.0	ligprep_1.sdf:1835205	51139	0	0	1	0.0	1	-2.29030951565156	2469795	-8.095620743994	J2VwaWtfcHl0aG9uJywgJy1waCcsICc3LjAnLCAnLW50JywgJy1tYScsICcyMDAnLCAnLWltYWUnLCAnPGluZmlsZS5tYWU+JywgJy1vbWFlJywgJzxvdXRmaWxlLm1hZT4n	-9.1055269241333	7	1.559	9.31742	1.0	-0.0	2	-0.252988148249813		17_R_18_16_26_46	0	-1.81283016286713	32	glide-grid_1	-70.7142443479755	4	-50.0854959487915	Q2xjMVtjSF1bY0hdW2NIXVtjSF1jMU9bQ0gyXWMobjJbQ0hdKFtDSDNdKVtDSDNdKW5uKGMyPVMpW0NAQEhdM09bQ0BIXShbQ0gyXVtPSF0pW0NAQEhdKFtPSF0pW0NASF0oW09IXSlbQ0BIXTNbTkhdQyg9TylbQ0gzXQ==	ligprep_1.sdf	0.0
1		ligprep_1.sdf:244222-1		244222	Z16396321	-0.838477540119334		-5.193	-8.09541165133261	1				-8.09541165133261		-0.0	49	0.0001	ligprep_1.sdf:244222	51139	0	0	6	0.0	1	-1.46239619630586	323894	-8.09541165133261	J2VwaWtfcHl0aG9uJywgJy1waCcsICc3LjAnLCAnLW50JywgJy1tYScsICcyMDAnLCAnLWltYWUnLCAnPGluZmlsZS5tYWU+JywgJy1vbWFlJywgJzxvdXRmaWxlLm1hZT4n	-7.87626886367798	3	3.935	32.5589	1.0	-0.0	2	-0.26984705504442			0	-1.8393657337575	30	glide-grid_1	-77.776725769043	1	-52.387930393219	W2NIXTFbY0hdW2NIXVtjSF1bY0hdYzFbQ0gyXVtDSDJdTihbQ0gyXWMyW2NIXVtjSF1bY0hdW2NIXVtjSF0yKUMoPU8pW0NIMl1OKEMzPU8pQyg9TylbTkhdQzM0W0NIMl1bQ0gyXVtDSDJdW0NIMl00	ligprep_1.sdf	0.0001
1		ligprep_1.sdf:1813822-1		1813822	Z283300906	-0.820300970984911		-7.04	-8.15855344357011	1				-8.09495344357011		0.0636	8	0.0	ligprep_1.sdf:1813822	51139	0	0	2	0.0105	1	-0.319311313992612	2441587	-8.15855344357011	J2VwaWtfcHl0aG9uJywgJy1waCcsICc3LjAnLCAnLW50JywgJy1tYScsICcyMDAnLCAnLWltYWUnLCAnPGluZmlsZS5tYWU+JywgJy1vbWFlJywgJzxvdXRmaWxlLm1hZT4n	-3.46377611160278	4	4.958	32.1877	0.883938	0.0636	2	-0.261127530437746			0	-1.82566008205476	31	glide-grid_1	-76.6456277726244	1	-47.6906743049622	RmMxW2NIXVtjSF1jKFtjSF1bY0hdMSlbQ0gyXU9jMltjSF1bY0hdW2NIXWMoW2NIXTIpQyg9TylPW0NIMl1jKG4zKVtuSF1jKD1PKWMoYzM0KVtjSF1bY0hdYyhDbClbY0hdNA==	ligprep_1.sdf	0.0105
1		ligprep_1.sdf:849548-1		849548	Z32485337	-0.838276333243416		-6.168	-8.10766902030233	1				-8.09346902030233		0.0142	40	0.0179	ligprep_1.sdf:849548	51139	0	0	2	0.0	1	-0.528899240663261	1101577	-8.10766902030233	J2VwaWtfcHl0aG9uJywgJy1waCcsICc3LjAnLCAnLW50JywgJy1tYScsICcyMDAnLCAnLWltYWUnLCAnPGluZmlsZS5tYWU+JywgJy1vbWFlJywgJzxvdXRmaWxlLm1hZT4n	-6.6783881187439	3	4.773	27.8845		0.0142	2	-0.269782300676744		2_S_3_24_1_34	0	-1.83892434682076	30	glide-grid_1	-80.6506805419922	2	-56.4111380577087	W2NIXTFbY0hdYyhCcilbY0hdW2NIXWMxW0NASF0oW0NIM10pW05IXUMoPU8pW0NIMl1jMltjSF1bY0hdYyhbY0hdW2NIXTIpW05IXVMoPU8pKD1PKWMzW2NIXVtjSF1jKEYpW2NIXVtjSF0z	ligprep_1.sdf	0.0179
1		ligprep_1.sdf:1205686-1		1205686	Z432884956	-0.972709469214554		-3.51	-8.093268934344	1				-8.093268934344		-0.0	60	0.0	ligprep_1.sdf:1205686	51139	0	0	1	0.0	1	-1.8892094517368	1601987	-8.093268934344	J2VwaWtfcHl0aG9uJywgJy1waCcsICc3LjAnLCAnLW50JywgJy1tYScsICcyMDAnLCAnLWltYWUnLCAnPGluZmlsZS5tYWU+JywgJy1vbWFlJywgJzxvdXRmaWxlLm1hZT4n	-6.02199268341064	4	1.121	37.6575	1.0	-0.0	2	-0.337219538931			0	-1.93709063190074	24	glide-grid_1	-58.6669998168945	1	-48.3751573562622	W0NIM11bQ0gyXU9jKFtjSF1bY0hdMSlbY0hdYyhjMTIpW0NIXT1DKFtDSDJdTzIpQyg9TylOM1tDSDJdW0NIMl1bQ0hdKFtDSDJdW0NIMl0zKUMoPU8pW05IMl0=	ligprep_1.sdf	0.0
1		ligprep_1.sdf:808106-1		808106	Z729479336	-0.83819272895338		-5.94	-8.09266182975603	1				-8.09266182975603		-0.0	83	0.0	ligprep_1.sdf:808106	51139	0	0	30	0.0	1	-1.33	1043176	-8.09266182975603	J2VwaWtfcHl0aG9uJywgJy1waCcsICc3LjAnLCAnLW50JywgJy1tYScsICcyMDAnLCAnLWltYWUnLCAnPGluZmlsZS5tYWU+JywgJy1vbWFlJywgJzxvdXRmaWxlLm1hZT4n	-9.40485858917236	3	4.154	43.7402	1.0	-0.0	2	-0.269755394325201		13_S_12_14_25_41	0	-1.8387409443336	30	glide-grid_1	-83.7852036950552	2	-59.6278657913208	W0NIM11PW0NIMl1jMVtjSF1bY0hdW2NIXWMoW2NIXTEpQyg9TylbTkhdW0NAQEhdKGMyW2NIXVtjSF1bY0hdW2NIXVtjSF0yKUMoPU8pW05IXVtDSDJdYzNbY0hdW2NIXWMoQ2wpW2NIXVtjSF0z	ligprep_1.sdf	0.0
1		ligprep_1.sdf:1347301-1		1347301	Z971122106	-1.00060625344079		-4.465	-8.0924825303864	1				-8.0924825303864		-0.0	69	0.0	ligprep_1.sdf:1347301	51139	0	0	22	0.0	1	-0.863461744423843	1782691	-8.0924825303864	J2VwaWtfcHl0aG9uJywgJy1waCcsICc3LjAnLCAnLW50JywgJy1tYScsICcyMDAnLCAnLWltYWUnLCAnPGluZmlsZS5tYWU+JywgJy1vbWFlJywgJzxvdXRmaWxlLm1hZT4n	-5.46451377868652	3	3.389	28.4422	1.0	-0.0	2	-0.351847066538539			0	-1.95683565442207	23	glide-grid_1	-55.3005585328579	1	-41.1853885650635	RmMxW2NIXWMoRilbY0hdYyhbY0hdMSlbQ0gyXVtDSDJdW05IXUMoPU8pYyhbY0hdW2NIXTIpW2NIXWMoYzIzKU9bQ0gyXVtDSDJdTzM=	ligprep_1.sdf	0.0
1		ligprep_1.sdf:730902-1		730902	Z28649639	-0.728696113292405		-7.22	-8.09122484175339	1				-8.09122484175339		-0.0	20	0.0	ligprep_1.sdf:730902	51139	0	0	16	0.0	1	-0.861275282612354	946866	-8.09122484175339	J2VwaWtfcHl0aG9uJywgJy1waCcsICc3LjAnLCAnLW50JywgJy1tYScsICcyMDAnLCAnLWltYWUnLCAnPGluZmlsZS5tYWU+JywgJy1vbWFlJywgJzxvdXRmaWxlLm1hZT4n	-9.59368705749512	5	3.236	64.1002	1.0	-0.0	2	-0.218681752479821			0	-1.7547969829533	37	glide-grid_1	-88.8262124583575	2	-59.0002765655518	W2NIXTFbY0hdW2NIXVtjSF1bY0hdYzFbQ0gyXW4yYyg9TylbbkhdYyg9TyljKGMyW05IMl0pTihbQ0gyXWMzW2NIXVtjSF1bY0hdbzMpQyg9TylbQ0gyXU9jKFtjSF1bY0hdNClbY0hdYyhjNDUpW2NIXVtjSF1bY0hdW2NIXTU=	ligprep_1.sdf	0.0
1	14_S_15_19_13_44	ligprep_1.sdf:1788762-1		1788762	Z266334614	-0.838032815500169		-6.16	-8.09111788233898	1				-8.09111788233898		-0.0	100	0.0	ligprep_1.sdf:1788762	51139	0	0	13	0.0	1	-0.794586756737422	2407395	-8.09111788233898	J2VwaWtfcHl0aG9uJywgJy1waCcsICc3LjAnLCAnLW50JywgJy1tYScsICcyMDAnLCAnLWltYWUnLCAnPGluZmlsZS5tYWU+JywgJy1vbWFlJywgJzxvdXRmaWxlLm1hZT4n	-7.34966897964478	2	4.096	23.8761	1.0	-0.0	2	-0.269703929411299		9_R_10_5_25_40	0	-1.83839014265779	30	glide-grid_1	-78.150260925293	3	-56.7503762245178	W2NIXTFbY0hdW2NIXVtjSF1bY0hdYzFbQ0BIXShjKFtjSF1jMltDSDNdKVtjSF1bY0hdYzJbQ0gzXSlbTkhdQyg9TylbQ0gyXVtDQEhdKFtOSF1DKD1PKVtOSDJdKWMzW2NIXVtjSF1bY0hdW2NIXVtjSF0z	ligprep_1.sdf	0.0
1		ligprep_1.sdf:1686164-1		1686164	Z237605784	-0.877438157461367		-6.286	-8.30884545938023	1				-8.09074545938024		0.2181	39	0.0021	ligprep_1.sdf:1686164	51139	0	0	12	0.0	1	-0.600302434506104	2265638	-8.30884545938023	J2VwaWtfcHl0aG9uJywgJy1waCcsICc3LjAnLCAnLW50JywgJy1tYScsICcyMDAnLCAnLWltYWUnLCAnPGluZmlsZS5tYWU+JywgJy1vbWFlJywgJzxvdXRmaWxlLm1hZT4n	-1.83713340759277	2	4.257	37.4899		0.2181	2	-0.288955194977866		14_R_15_10_23_33	0	-1.86758160663404	28	glide-grid_1	-65.9837640923893	2	-46.6869564056396	RkMoRikoRiljKG4xKVtuSF1jKGMxMilbY0hdYyhbY0hdW2NIXTIpW0NAQEhdKGMzW2NIXVtjSF1bY0hdW2NIXVtjSF0zKVtOSF1DKD1PKVtDSF00W0NIMl1bQ0gyXVtDSDJdW0NIMl00	ligprep_1.sdf	0.0021
1		ligprep_1.sdf:425809-1		425809	Z18902683	-0.770871560131047		-5.28	-8.09036226653097	1				-8.09036226653097		-0.0	52	0.0	ligprep_1.sdf:425809	51139	0	0	2	0.0	1	-1.65084621512658	556326	-8.09036226653097	J2VwaWtfcHl0aG9uJywgJy1waCcsICc3LjAnLCAnLW50JywgJy1tYScsICcyMDAnLCAnLWltYWUnLCAnPGluZmlsZS5tYWU+JywgJy1vbWFlJywgJzxvdXRmaWxlLm1hZT4n	-10.7031364440918	5	4.578	42.2221	1.0	-0.0	2	-0.237951831368558			0	-1.78738795165174	34	glide-grid_1	-91.0110626220703	1	-61.5594520568848	W0NIM11PYzFbY0hdW2NIXWMoW2NIXWMxT1tDSDNdKVtDSDJdW05IXUMoPU8pW0NIMl1PQyg9TyljMltjSF1uKG5jMi1jM1tjSF1bY0hdW2NIXXMzKS1jNFtjSF1bY0hdW2NIXVtjSF1bY0hdNA==	ligprep_1.sdf	0.0
1		ligprep_1.sdf:939013-1		939013	Z47741866	-0.921790125246893		-4.08	-8.09168315239351	1				-8.08998315239351		0.0017	4	0.0025	ligprep_1.sdf:939013	51139	0	0	18	0.0	1	-0.491671272845475	1239398	-8.09168315239351	J2VwaWtfcHl0aG9uJywgJy1waCcsICc3LjAnLCAnLW50JywgJy1tYScsICcyMDAnLCAnLWltYWUnLCAnPGluZmlsZS5tYWU+JywgJy1vbWFlJywgJzxvdXRmaWxlLm1hZT4n	-4.72971725463867	3	2.446	46.4871	1.0	0.0017	2	-0.311153198168981		17_S_16_10_18_38	0	-1.89990599793975	26	glide-grid_1	-59.7861379497926	4	-50.4500198364258	W0NIM11PYzFbY0hdW2NIXWMoW2NIXVtjSF0xKVtOSF1DKD1PKUMyPUMoW0NIM10pW05IXUMoPVMpW05IXVtDQEhdMmMzW2NIXVtjSF1jKFtPSF0pW2NIXVtjSF0z	ligprep_1.sdf	0.0025
1		ligprep_1.sdf:396778-1		396778	Z18546809	-0.999908927738727		-5.699	-8.08684285339805	1				-8.08684285339805		-0.0	107	0.0	ligprep_1.sdf:396778	51139	2	0	1	0.0	1	-1.05	520582	-8.08684285339805	J2VwaWtfcHl0aG9uJywgJy1waCcsICc3LjAnLCAnLW50JywgJy1tYScsICcyMDAnLCAnLWltYWUnLCAnPGluZmlsZS5tYWU+JywgJy1vbWFlJywgJzxvdXRmaWxlLm1hZT4n	-20.2910041809082	2	1.605	33.0231	1.0	-0.0	2	-0.35160186319122		2_S_3_11_1_27	0	-1.95547192938852	23	glide-grid_1	-70.5430392843216	1	-52.7515602111816	W08tXVtuK10xW2NIXVtjSF1bY0hdW2NIXWMxU1tDQEBIXShbQ0gzXSlDKD1PKVtOSF1jMltjSF1bY0hdW2NIXWMoW2NIXTIpQyhGKShGKUY=	ligprep_1.sdf	0.0
1		ligprep_1.sdf:465172-1		465172	Z19680064	-0.802263816137238		-6.16	-8.08631256550405	1				-8.08631256550405		-0.0	99	0.0	ligprep_1.sdf:465172	51139	0	0	34	0.0	1	-0.876277944863675	603037	-8.08631256550405	J2VwaWtfcHl0aG9uJywgJy1waCcsICc3LjAnLCAnLW50JywgJy1tYScsICcyMDAnLCAnLWltYWUnLCAnPGluZmlsZS5tYWU+JywgJy1vbWFlJywgJzxvdXRmaWxlLm1hZT4n	-8.32535171508789	4	3.06	44.9293	1.0	-0.0	2	-0.252697267672001		12_R_13_10_26_40	0	-1.81074580797186	32	glide-grid_1	-86.5502526714821	2	-60.9040794372559	W0NIM11DKD1PKWMxW2NIXVtjSF1bY0hdYyhbY0hdMSlbTkhdQyg9TylbQ0BASF0oYzJbY0hdW2NIXVtjSF1bY0hdW2NIXTIpT0MoPU8pW0NIMl1bTkhdQyg9TyljM1tjSF1bY0hdW2NIXVtjSF1bY0hdMw==	ligprep_1.sdf	0.0
1		ligprep_1.sdf:311625-1		311625	Z26966923	-0.876732693245251		-4.954	-8.08424046372355	1				-8.08424046372355		-0.0	38	0.0	ligprep_1.sdf:311625	51139	0	0	32	0.0	1	-1.33	412365	-8.08424046372355	J2VwaWtfcHl0aG9uJywgJy1waCcsICc3LjAnLCAnLW50JywgJy1tYScsICcyMDAnLCAnLWltYWUnLCAnPGluZmlsZS5tYWU+JywgJy1vbWFlJywgJzxvdXRmaWxlLm1hZT4n	-6.10412073135376	3	3.366	40.3103	1.0	-0.0	2	-0.288722873704413		3_S_7_2_4_29	0	-1.8660800626415	28	glide-grid_1	-68.2722708019654	0	-54.2394165992737	TzFbQ0gyXVtDSDJdW0NIMl1bQ0BIXTFDKD1PKU4yW0NIMl1bQ0gyXU4oW0NIMl1bQ0gyXTIpQyg9TyljM1tjSF1bY0hdW2NIXWMoW2NIXTMpT2M0W2NIXVtjSF1bY0hdW2NIXVtjSF00	ligprep_1.sdf	0.0
1		ligprep_1.sdf:219669-1		219669	Z15851302	-0.83691610840877		-5.23	-8.08033619390216	1				-8.08033619390216		-0.0	104	0.0	ligprep_1.sdf:219669	51139	0	0	2	0.0	1	0.0	292923	-8.08033619390216	J2VwaWtfcHl0aG9uJywgJy1waCcsICc3LjAnLCAnLW50JywgJy1tYScsICcyMDAnLCAnLWltYWUnLCAnPGluZmlsZS5tYWU+JywgJy1vbWFlJywgJzxvdXRmaWxlLm1hZT4n	-10.2348308563232	4	4.322	39.1841	1.0	-0.0	2	-0.269344539796739			0	-1.83594042556904	30	glide-grid_1	-86.2258987426758	2	-57.3907794952393	W0NIM11bQ0hdKFtDSDNdKVtOSF1DKD1PKVtOSF1DKD1PKVtDSDJdT0MoPU8pYzFbY0hdYygtYzJbY0hdW2NIXVtjSF1bY0hdW2NIXTIpbm4xLWMzW2NIXVtjSF1bY0hdW2NIXVtjSF0z	ligprep_1.sdf	0.0
1		ligprep_1.sdf:1677312-1		1677312	Z215321622	-0.818777715111747		-5.152	-8.08442153965673	1				-8.07992153965673		0.0045	10	0.0	ligprep_1.sdf:1677312	51139	0	0	13	0.0061	1	-1.89	2254516	-8.08442153965673	J2VwaWtfcHl0aG9uJywgJy1waCcsICc3LjAnLCAnLW50JywgJy1tYScsICcyMDAnLCAnLWltYWUnLCAnPGluZmlsZS5tYWU+JywgJy1vbWFlJywgJzxvdXRmaWxlLm1hZT4n	-11.4251794815063	6	1.866	36.7765	1.0	0.0045	2	-0.260642630311507		22_R_31_23_21_44	0	-1.82226992704976	31	glide-grid_1	-72.1562957763672	2	-54.700364112854	W2NIXTFbY0hdW2NIXVtjSF1jKGMxMilPW0NAQEhdKFtDSDJdTzIpW0NIMl1bTkhdQyg9TylbQ0gyXU9DKD1PKVtDSDJdbihjKD1PKVtuSF1jMz1PKWMoYzM0KVtjSF1bY0hdW2NIXVtjSF00	ligprep_1.sdf	0.0061
1		ligprep_1.sdf:1834673-1		1834673	Z312675122	-0.945016457460226		-3.939	-8.07977706602231	1				-8.07977706602231		-0.0	85	0.0	ligprep_1.sdf:1834673	51139	0	0	2	0.0	1	-1.625	2469029	-8.07977706602231	J2VwaWtfcHl0aG9uJywgJy1waCcsICc3LjAnLCAnLW50JywgJy1tYScsICcyMDAnLCAnLWltYWUnLCAnPGluZmlsZS5tYWU+JywgJy1vbWFlJywgJzxvdXRmaWxlLm1hZT4n	-8.74159908294678	4	2.374	20.3157	1.0	-0.0	2	-0.323191082640892		2_S_1_3_19_27	0	-1.91514929602715	25	glide-grid_1	-58.4113922119141	2	-45.1678838729858	W2NIXTFbY0hdYyhDbClbY0hdW2NIXWMxW0NASF0oW09IXSlbQ0gyXVtOSF1DKD1PKVtDSDJdW0NIMl1uKGMoPU8pbzIpYyhjMjMpW2NIXVtjSF1bY0hdW2NIXTM=	ligprep_1.sdf	0.0
1		ligprep_1.sdf:1991030-1		1991030	Z1268341641	-0.801208415790816		-6.163	-8.07567479659157	1				-8.07567479659157		-0.0	89	0.0	ligprep_1.sdf:1991030	51139	0	0	4	0.0	1	-0.607543028346233	2687892	-8.07567479659157	J2VwaWtfcHl0aG9uJywgJy1waCcsICc3LjAnLCAnLW50JywgJy1tYScsICcyMDAnLCAnLWltYWUnLCAnPGluZmlsZS5tYWU+JywgJy1vbWFlJywgJzxvdXRmaWxlLm1hZT4n	-1.09872376918793	4	3.987	55.7121	1.0	-0.0	2	-0.252364837393486			0	-1.80836372153773	32	glide-grid_1	-81.3778315739386	1	-51.0184434652328	W2NIXTFbY0hdW2NIXVtjSF1bY0hdYzEtbjJuYygtYzNbY0hdW2NIXVtjSF1vMylbY0hdYzJDKD1PKVtOSF1jNFtjSF1bY0hdW2NIXWMoW2NIXTQpT2M1W2NIXVtjSF1bY0hdbm41	ligprep_1.sdf	0.0
1		ligprep_1.sdf:1734613-1		1734613	Z230141148	-0.855494089168237		-3.811	-8.07512051045952	1				-8.07512051045952		-0.0	55	0.0	ligprep_1.sdf:1734613	51139	0	0	5	0.0	1	-0.28972625335307	2332593	-8.07512051045952	J2VwaWtfcHl0aG9uJywgJy1waCcsICc3LjAnLCAnLW50JywgJy1tYScsICcyMDAnLCAnLWltYWUnLCAnPGluZmlsZS5tYWU+JywgJy1vbWFlJywgJzxvdXRmaWxlLm1hZT4n	-6.03824853897095	5	3.761	39.975	1.0	-0.0	2	-0.278452431395156			0	-1.8489978295069	29	glide-grid_1	-80.5894092676459	2	-54.1662583351135	W05IMl1jMW5bY0hdW2NIXW5jMUMoPU8pW05IXVtDSDJdYzJbY0hdbihbQ0gyXWMzW2NIXVtjSF1bY0hdW2NIXVtjSF0zKW5jMi1jNFtjSF1bY0hdW2NIXVtjSF1bY0hdNA==	ligprep_1.sdf	0.0
1		ligprep_1.sdf:416517-1		416517	Z18766212	-0.800660470649945		-5.64	-8.07015185564782	1				-8.07015185564782		-0.0	88	0.0027	ligprep_1.sdf:416517	51139	0	0	19	0.0	1	-2.64886697518254	544566	-8.07015185564782	J2VwaWtfcHl0aG9uJywgJy1waCcsICc3LjAnLCAnLW50JywgJy1tYScsICcyMDAnLCAnLWltYWUnLCAnPGluZmlsZS5tYWU+JywgJy1vbWFlJywgJzxvdXRmaWxlLm1hZT4n	-9.63255310058594	4	4.075	46.061	1.0	-0.0	2	-0.252192245488994			0	-1.80712698451074	32	glide-grid_1	-80.4249124897597	2	-56.233211517334	W0NIMl0xW0NIMl1bQ0gyXVtDSDJdW0NIMl1DMTJbTkhdQyg9TylOKEMyPU8pW05IXUMoPU8pW0NIMl1PQyg9TyljM1tjSF1bY0hdW2NIXVtjSF1jM1tDSDJdYzRbY0hdW2NIXVtjSF1bY0hdW2NIXTQ=	ligprep_1.sdf	0.0027
1		ligprep_1.sdf:1563811-1		1563811	Z152432638	-0.896476270624915		-5.894	-8.06828644448815	1				-8.06828644448815		-0.0	92	0.0	ligprep_1.sdf:1563811	51139	0	0	12	0.0	1	0.0	2090224	-8.06828644448815	J2VwaWtfcHl0aG9uJywgJy1waCcsICc3LjAnLCAnLW50JywgJy1tYScsICcyMDAnLCAnLWltYWUnLCAnPGluZmlsZS5tYWU+JywgJy1vbWFlJywgJzxvdXRmaWxlLm1hZT4n	-8.0040454864502	3	4.13	35.8105	1.0	-0.0	2	-0.298825423869931		15_S_14_16_22_34	0	-1.87816406817903	27	glide-grid_1	-66.3246993676019	1	-50.4155864715576	W2NIXTFbY0hdYyhDbClbY0hdYyhjMTIpW0NIXT1DKFtDSDJdTzIpQyg9TylPW0NASF0oQyg9TylbTkhdW0NIXTNbQ0gyXVtDSDJdMyljNFtjSF1bY0hdW2NIXVtjSF1bY0hdNA==	ligprep_1.sdf	0.0
1	18_R_17_20_22_19	ligprep_1.sdf:1242574-1		1242574	Z74406651	-0.739910080733181		-7.08	-8.06703507690225	1				-8.06703507690225		-0.0	72	0.0002	ligprep_1.sdf:1242574	51139	0	0	31	0.0	1	-0.410648812751902	1647404	-8.06703507690225	J2VwaWtfcHl0aG9uJywgJy1waCcsICc3LjAnLCAnLW50JywgJy1tYScsICcyMDAnLCAnLWltYWUnLCAnPGluZmlsZS5tYWU+JywgJy1vbWFlJywgJzxvdXRmaWxlLm1hZT4n	-5.03389120101929	4	4.823	41.3895	1.0	-0.0	2	-0.224084307691729		9_R_10_6_31_44	0	-1.76000910767907	36	glide-grid_1	-86.0667058697538	2	-61.0995116233826	W0NIM11PYzFbY0hdW2NIXWMoW2NIXVtjSF0xKVtDQEBIXShjMltjSF1bY0hdW2NIXVtjSF1bY0hdMilbTkhdQyg9TylbQ0gyXU4oQzM9TylDKD1PKVtOSF1bQ0BdMyhbQ0gzXSljKFtjSF1bY0hdNClbY0hdYyhjNDUpW0NIMl1bQ0gyXVtDSDJdNQ==	ligprep_1.sdf	0.0002
1		ligprep_1.sdf:1473352-1		1473352	Z817526324	-0.784094751791483		-6.24	-8.06698360086146	1				-8.06698360086146		-0.0	109	0.0	ligprep_1.sdf:1473352	51139	0	0	2	0.0	1	-1.33	1959282	-8.06698360086146	J2VwaWtfcHl0aG9uJywgJy1waCcsICc3LjAnLCAnLW50JywgJy1tYScsICcyMDAnLCAnLWltYWUnLCAnPGluZmlsZS5tYWU+JywgJy1vbWFlJywgJzxvdXRmaWxlLm1hZT4n	-7.22899055480957	3	3.038	35.4869	1.0	-0.0	2	-0.244454048510953			0	-1.79405538422591	33	glide-grid_1	-81.4900970458984	0	-54.8744068145752	RmMxW2NIXVtjSF1bY0hdYyhbY0hdMSlbQ0gyXU4oW0NIMl1jMltjSF1bY0hdYyhDI04pW2NIXVtjSF0yKUMoPU8pYzNbY0hdW2NIXVtjSF1jKFtjSF0zKVtDSDJdTjRbQ0gyXVtDSDJdW0NIMl1DND1P	ligprep_1.sdf	0.0
1	18_R_17_20_19_40	ligprep_1.sdf:1225546-1		1225546	Z300139268	-0.919033292165452		-4.22	-8.06578812950059	1				-8.06578812950059		-0.0	17	0.0	ligprep_1.sdf:1225546	51139	0	0	9	0.0	1	-1.5970353112782	1627718	-8.06578812950059	J2VwaWtfcHl0aG9uJywgJy1waCcsICc3LjAnLCAnLW50JywgJy1tYScsICcyMDAnLCAnLWltYWUnLCAnPGluZmlsZS5tYWU+JywgJy1vbWFlJywgJzxvdXRmaWxlLm1hZT4n	-9.22130680084229	3	3.779	30.3039	1.0	-0.0	2	-0.310222620365407		11_S_15_10_12_36	0	-1.8942238762037	26	glide-grid_1	-65.7115392684408	1	-48.1469469070435	W0NIM11PYzFbY0hdW2NIXVtjSF1jKFtjSF0xKU4yW0NIMl1bQ0BIXShbQ0gyXUMyPU8pQyg9TylbTkhdW0NASF0oW0NIM10pYzNbY0hdW2NIXVtjSF1jKEYpW2NIXTM=	ligprep_1.sdf	0.0
1		ligprep_1.sdf:204732-1		204732	Z15559746	-0.918867080813869		-4.812	-8.064329395026	1				-8.064329395026		-0.0	78	0.0001	ligprep_1.sdf:204732	51139	0	0	23	0.0	1	-1.33	275067	-8.064329395026	J2VwaWtfcHl0aG9uJywgJy1waCcsICc3LjAnLCAnLW50JywgJy1tYScsICcyMDAnLCAnLWltYWUnLCAnPGluZmlsZS5tYWU+JywgJy1vbWFlJywgJzxvdXRmaWxlLm1hZT4n	-4.23549842834473	3	3.092	14.211	1.0	-0.0	2	-0.310166515193308		15_R_14_24_16_37	0	-1.89388129719884	26	glide-grid_1	-71.4210069922964	2	-48.8687267303467	W0NIM11jMVtjSF1bY0hdW2NIXWMoW2NIXTEpW05IXUMoPU8pW0NIMl1OMkMoPU8pW05IXVtDQEBIXShDMj1PKVtDSDJdW0NIMl1jM1tjSF1bY0hdW2NIXVtjSF1bY0hdMw==	ligprep_1.sdf	0.0001
1		ligprep_1.sdf:202645-1		202645	Z15505819	-0.799939445965106		-7.33	-8.06288438221605	1				-8.06288438221605		-0.0	58	0.0	ligprep_1.sdf:202645	51139	0	0	1	0.0	1	-0.708578286950078	272452	-8.06288438221605	J2VwaWtfcHl0aG9uJywgJy1waCcsICc3LjAnLCAnLW50JywgJy1tYScsICcyMDAnLCAnLWltYWUnLCAnPGluZmlsZS5tYWU+JywgJy1vbWFlJywgJzxvdXRmaWxlLm1hZT4n	-6.21972942352295	3	6.501	54.7114	1.0	-0.0	2	-0.251965136944252			0	-1.80549959910552	32	glide-grid_1	-75.6122377185244	0	-57.2981977462769	W0NIMl09W0NIXVtDSDJdbjFjKFtDSDNdKWMoW2NIXWMxW0NIM10pQyg9TylbQ0gyXVNjKG4yKW4oYyg9TyljKGMyMylbY0hdW2NIXVtjSF1bY0hdMyktYzRbY0hdW2NIXVtjSF1jKENsKVtjSF00	ligprep_1.sdf	0.0
1		ligprep_1.sdf:1289844-1		1289844	Z85936680	-0.854135785341158		-5.34	-8.06229930312172	1				-8.06229930312172		-0.0	112	0.0	ligprep_1.sdf:1289844	51139	0	0	30	0.0	1	-1.33	1702895	-8.06229930312172	J2VwaWtfcHl0aG9uJywgJy1waCcsICc3LjAnLCAnLW50JywgJy1tYScsICcyMDAnLCAnLWltYWUnLCAnPGluZmlsZS5tYWU+JywgJy1vbWFlJywgJzxvdXRmaWxlLm1hZT4n	-8.53356266021729	2	4.382	39.1443	1.0	-0.0	2	-0.278010320797301			0	-1.84606209814431	29	glide-grid_1	-75.4547564023585	2	-52.6988382339478	W0NIM11DKFtDSDNdKShbQ0gzXSlbTkhdQyg9TylbQ0gyXUMxKFtDSDJdW0NIMl1bQ0gyXVtDSDJdMSlDKD1PKVtOSF1jMltjSF1bY0hdW2NIXVtjSF1jMltDSDJdYzNbY0hdW2NIXVtjSF1bY0hdW2NIXTM=	ligprep_1.sdf	0.0
1		ligprep_1.sdf:2074370-1		2074370	Z1445174447	-0.968682519124004		-3.78	-8.06066335935015	1				-8.05976335935015		0.0009	61	0.0	ligprep_1.sdf:2074370	51139	1	0	3	0.0013	1	-0.35	2806017	-8.06066335935015	J2VwaWtfcHl0aG9uJywgJy1waCcsICc3LjAnLCAnLW50JywgJy1tYScsICcyMDAnLCAnLWltYWUnLCAnPGluZmlsZS5tYWU+JywgJy1vbWFlJywgJzxvdXRmaWxlLm1hZT4n	-8.51559925079346	4	2.678	17.6515	0.5	0.0009	2	-0.335823473306256		4_S_2_5_18_25	0	-1.92907121033406	24	glide-grid_1	-53.493579864502	3	-42.2004327774048	W2NIXTFbY0hdW2NIXVtjSF1bY0hdYzFbQ0gyXVtDQEhdKEMoPU8pW09IXSlbQ0gyXVtOSF1DKD1PKWMobltuSF0yKWMoYzIzKVtDSDJdW0NIMl1bQ0gyXVtDSDJdMw==	ligprep_1.sdf	0.0013
1		ligprep_1.sdf:1719258-1		1719258	Z225992018	-0.853634235290552		-4.545	-8.05756510664749	1				-8.05756510664749		-0.0	21	0.0	ligprep_1.sdf:1719258	51139	0	0	2	0.0007	1	-0.997237111543157	2311616	-8.05756510664749	J2VwaWtfcHl0aG9uJywgJy1waCcsICc3LjAnLCAnLW50JywgJy1tYScsICcyMDAnLCAnLWltYWUnLCAnPGluZmlsZS5tYWU+JywgJy1vbWFlJywgJzxvdXRmaWxlLm1hZT4n	-10.2752828598022	5	1.626	42.7109	1.0	-0.0	2	-0.277847072643017		9_R_7_20_10_37	0	-1.84497808720057	29	glide-grid_1	-66.016975402832	3	-51.8404493331909	W2NIXTFbY0hdW2NIXVtjSF1jKGMxMiljKD1PKW4oW0NIMl1bQ0gzXSljKG4yKVtOSF1bTkhdQyg9TylbQ0BIXShbQ0gyXUMoPU8pW05IXTMpYyhjMzQpW2NIXVtjSF1jKEYpW2NIXTQ=	ligprep_1.sdf	0.0007
1		ligprep_1.sdf:1690274-1		1690274	Z218916960	-0.834515133627292		-5.37	-8.05715503723365	1				-8.05715503723365		-0.0	113	0.0	ligprep_1.sdf:1690274	51139	0	0	2	0.0	1	-0.995281956644161	2271105	-8.05715503723365	J2VwaWtfcHl0aG9uJywgJy1waCcsICc3LjAnLCAnLW50JywgJy1tYScsICcyMDAnLCAnLWltYWUnLCAnPGluZmlsZS5tYWU+JywgJy1vbWFlJywgJzxvdXRmaWxlLm1hZT4n	-7.44893503189087	4	3.209	41.8641	1.0	-0.0	2	-0.268571834574455		2_S_3_20_1_34	0	-1.83067341419502	30	glide-grid_1	-82.1115877344265	2	-55.8669419288635	Tz1DKFtOSDJdKWMxW2NIXVtjSF1zYzFbTkhdQyg9TylbQ0BIXShbQ0gzXSlPQyg9TyljKGMoYzIzKVtDSDJdW0NIMl1bQ0gyXTMpbm4yLWM0W2NIXVtjSF1bY0hdW2NIXVtjSF00	ligprep_1.sdf	0.0
1		ligprep_1.sdf:432899-1		432899	Z19023478	-0.83447148867333		-5.97	-8.05673364983575	1				-8.05673364983575		-0.0	3	0.0	ligprep_1.sdf:432899	51139	0	0	30	0.0	1	-1.33	565163	-8.05673364983575	J2VwaWtfcHl0aG9uJywgJy1waCcsICc3LjAnLCAnLW50JywgJy1tYScsICcyMDAnLCAnLWltYWUnLCAnPGluZmlsZS5tYWU+JywgJy1vbWFlJywgJzxvdXRmaWxlLm1hZT4n	-7.9536280632019	2	5.735	32.8241	1.0	-0.0	2	-0.268557788327858		8_S_7_9_22_35	0	-1.83057767038684	30	glide-grid_1	-76.7779846191406	1	-56.7659106254578	W0NIM11jMVtjSF1jKGMobzEpW0NIM10pQyg9TylPW0NAQEhdKGMyW2NIXVtjSF1bY0hdW2NIXVtjSF0yKUMoPU8pW05IXWMzW2NIXVtjSF1bY0hdYyhbY0hdMylDKEYpKEYpRg==	ligprep_1.sdf	0.0
1	17_R_18_12_16_48	ligprep_1.sdf:248884-1		248884	Z16529324	-0.799320049358912		-6.383	-8.05664125562982	1				-8.05664125562982		-0.0	53	0.0	ligprep_1.sdf:248884	51139	0	0	6	0.0	1	-0.728615968869524	329298	-8.05664125562982	J2VwaWtfcHl0aG9uJywgJy1waCcsICc3LjAnLCAnLW50JywgJy1tYScsICcyMDAnLCAnLWltYWUnLCAnPGluZmlsZS5tYWU+JywgJy1vbWFlJywgJzxvdXRmaWxlLm1hZT4n	-11.6317138671875	4	2.96	51.4789	1.0	-0.0	2	-0.251770039238432		12_R_10_17_13_39	0	-1.80410159288166	32	glide-grid_1	-69.8660736083984	1	-51.0692939758301	W0NIMl0xW0NIMl1bQ0gyXVtDSDJdW0NASF0oW0NAQEhdMTIpQyg9TylOKEMyPU8pW0NIMl1bQ0gyXUMoPU8pT1tDSDJdQyg9TylbTkhdYzNbY0hdW2NIXVtjSF1bY0hdYzMtYzRbY0hdW2NIXVtjSF1bY0hdW2NIXTQ=	ligprep_1.sdf	0.0
1		ligprep_1.sdf:927104-1		927104	Z1529998976	-0.99612686406147		-3.17	-8.21275511308385	1				-8.05625511308385		0.1565	94	0.1683	ligprep_1.sdf:927104	51139	1	0	47	0.0	1	-0.157897378718197	1220871	-8.21275511308385	J2VwaWtfcHl0aG9uJywgJy1waCcsICc3LjAnLCAnLW50JywgJy1tYScsICcyMDAnLCAnLWltYWUnLCAnPGluZmlsZS5tYWU+JywgJy1vbWFlJywgJzxvdXRmaWxlLm1hZT4n	-8.27134227752686	3	2.387	31.4974	1.0	0.1565	2	-0.350271961438428			0	-1.94807553642625	23	glide-grid_1	-57.0329644476306	2	-43.6417303085327	W2NIXTFbY0hdW2NIXVtjSF1bY0hdYzFbQ0gyXWMoW2NIXVtjSF1jMltPSF0pW2NIXWMyW05IXUMoPU8pW0NIMl1uM1tjSF1bY0hdbltjSF0z	ligprep_1.sdf	0.1683
1		ligprep_1.sdf:2034395-1		2034395	Z1715294219	-0.895015227808032		-4.17	-8.05903705912176	1				-8.05513705912176		0.0039	3	0.0054	ligprep_1.sdf:2034395	51139	0	0	1	0.0	1	-1.5554836792557	2750183	-8.05903705912176	J2VwaWtfcHl0aG9uJywgJy1waCcsICc3LjAnLCAnLW50JywgJy1tYScsICcyMDAnLCAnLWltYWUnLCAnPGluZmlsZS5tYWU+JywgJy1vbWFlJywgJzxvdXRmaWxlLm1hZT4n	-11.8066968917847	4	1.805	25.1844	1.0	0.0039	2	-0.298338409597102		2_S_1_3_18_29	0	-1.8751031080503	27	glide-grid_1	-80.9180115057228	4	-56.4539442062378	RkMoRikoRiljKFtjSF0xKVtjSF1bY0hdW2NIXWMxW0NASF0oW09IXSlbQ0gyXVtOSF1DKD1PKVtDSDJdW05IXUMoPU8pYzJbY0hdW2NIXVtjSF1jKFtPSF0pW2NIXTI=	ligprep_1.sdf	0.0054
1		ligprep_1.sdf:244357-1		244357	Z16394925	-0.967957968476747		-3.911	-8.0537348550224	1				-8.0537348550224		-0.0	55	0.0001	ligprep_1.sdf:244357	51139	0	0	17	0.0	1	-1.33	324049	-8.0537348550224	J2VwaWtfcHl0aG9uJywgJy1waCcsICc3LjAnLCAnLW50JywgJy1tYScsICcyMDAnLCAnLWltYWUnLCAnPGluZmlsZS5tYWU+JywgJy1vbWFlJywgJzxvdXRmaWxlLm1hZT4n	-5.31083726882935	3	2.397	18.4472	1.0	-0.0	2	-0.335572285625933			0	-1.92762831261839	24	glide-grid_1	-58.645731422971	1	-44.149441242218	W2NIXTFbY0hdW2NIXVtjSF1bY0hdYzFbQ0gyXU4oW0NIM10pQyg9TylbQ0gyXU4oQzI9TylDKD1PKVtOSF1DMjNbQ0gyXVtDSDJdW0NIMl1bQ0gyXVtDSDJdMw==	ligprep_1.sdf	0.0001
1		ligprep_1.sdf:315575-1		315575	Z1818747804	-0.853227087705763		-4.22	-8.07392198738537	1				-8.05372198738537		0.0202	72	0.0001	ligprep_1.sdf:315575	51139	1	0	1	0.0248	1	-1.79095546061661	418081	-8.07392198738537	J2VwaWtfcHl0aG9uJywgJy1waCcsICc3LjAnLCAnLW50JywgJy1tYScsICcyMDAnLCAnLWltYWUnLCAnPGluZmlsZS5tYWU+JywgJy1vbWFlJywgJzxvdXRmaWxlLm1hZT4n	-6.46952676773071	4	3.367	45.0548	1.0	0.0202	2	-0.277714551289151			0	-1.84409811034264	29	glide-grid_1	-75.0695201533418	2	-51.4463448524475	W0NIM11OKFtDSDNdKVtDSDJdW0NIMl1PYzFbY0hdW2NIXVtjSF1jKFtjSF0xKVtDSDJdW05IXUMoPU8pW05IXWMybm4oW0NIM10pW2NIXWMyLWMzW2NIXVtjSF1bY0hdW2NIXVtjSF0z	ligprep_1.sdf	0.0249
1		ligprep_1.sdf:2076963-1		2076963	Z1740352776	-0.99548170609479		-3.39	-8.09423734679791	1				-8.05103734679791		0.0432	76	0.0532	ligprep_1.sdf:2076963	51139	0	0	6	0.0	1	-0.752131786747792	2808842	-8.09423734679791	J2VwaWtfcHl0aG9uJywgJy1waCcsICc3LjAnLCAnLW50JywgJy1tYScsICcyMDAnLCAnLWltYWUnLCAnPGluZmlsZS5tYWU+JywgJy1vbWFlJywgJzxvdXRmaWxlLm1hZT4n	-11.2691297531128	4	2.418	30.9437	1.0	0.0432	2	-0.350045102034692		12_R_11_17_13_30	0	-1.94681383322623	23	glide-grid_1	-64.1301257302696	3	-45.4937047958374	W09IXWMxW2NIXWMoW09IXSlbY0hdYyhbY0hdMSlDKD1PKVtOSF1bQ0BASF0yW0NIMl1bQ0gyXVtDSDJdTihbQ0gyXTIpYzNbY0hdW2NIXVtjSF1bY0hdW2NIXTM=	ligprep_1.sdf	0.0532
1		ligprep_1.sdf:405923-1		405923	Z448147748	-0.782538142015443		-4.758	-8.08886876909838	1				-8.05096876909838		0.0379	52	0.0448	ligprep_1.sdf:405923	51139	0	0	3	0.0	1	-1.80947147774028	531973	-8.08886876909838	J2VwaWtfcHl0aG9uJywgJy1waCcsICc3LjAnLCAnLW50JywgJy1tYScsICcyMDAnLCAnLWltYWUnLCAnPGluZmlsZS5tYWU+JywgJy1vbWFlJywgJzxvdXRmaWxlLm1hZT4n	-9.84649658203125	6	1.935	13.3044	1.0	0.0379	2	-0.243968750578739			0	-1.79049376856216	33	glide-grid_1	-74.4461493104518	3	-53.0441360473633	bjFbY0hdYyhbQ0gzXSlbY0hdYyhjMTIpW2NIXVtjSF1bY0hdYzJTKD1PKSg9TylbTkhdYzNbY0hdW2NIXWMoW2NIXVtjSF0zKVtOSF1DKD1PKVtDSDJdW0NIMl1ONEMoPU8pW0NIMl1bTkhdQzQ9Tw==	ligprep_1.sdf	0.0448
1		ligprep_1.sdf:1578747-1		1578747	Z288002194	-0.873090815242391		-6.36	-8.05065917065498	1				-8.05065917065498		-0.0	86	0.0	ligprep_1.sdf:1578747	51139	0	0	19	0.0	1	-0.7	2111281	-8.05065917065498	J2VwaWtfcHl0aG9uJywgJy1waCcsICc3LjAnLCAnLW50JywgJy1tYScsICcyMDAnLCAnLWltYWUnLCAnPGluZmlsZS5tYWU+JywgJy1vbWFlJywgJzxvdXRmaWxlLm1hZT4n	-7.86407423019409	2	4.324	44.9812	1.0	-0.0	2	-0.287523541809106		14_R_15_12_23_37	0	-1.85832851421167	28	glide-grid_1	-74.4214477539062	1	-55.039523601532	Q2xjKFtjSF0xKWMoQ2wpW2NIXVtjSF1jMVtDSDJdTihbQ0gzXSlDKD1PKVtDQEhdKFtOSF1DKD1PKWMyW2NIXVtjSF1bY0hdbzIpYzNbY0hdW2NIXVtjSF1bY0hdW2NIXTM=	ligprep_1.sdf	0.0
1	21_ANS_20_22_26_45	ligprep_1.sdf:867186-1		867186	Z198323046	-0.917281392311518	23_ANS_22_24_25_48	-4.68	-8.05101278546638	1				-8.05041278546638		0.0006	45	0.001	ligprep_1.sdf:867186	51139	0	0	1	0.0	1	-2.08738861091235	1125732	-8.05101278546638	J2VwaWtfcHl0aG9uJywgJy1waCcsICc3LjAnLCAnLW50JywgJy1tYScsICcyMDAnLCAnLWltYWUnLCAnPGluZmlsZS5tYWU+JywgJy1vbWFlJywgJzxvdXRmaWxlLm1hZT4n	-11.8028621673584	3	2.984	20.4056	1.0	0.0006	2	-0.309631260979476		19_ANR_18_20_24_42	0	-1.89061302710788	26	glide-grid_1	-63.3413467407227	3	-46.9652805328369	W09IXWMxW2NIXVtjSF1bY0hdW2NIXWMxW05IXUMoPU8pW0NIMl1bQ0gyXVtDSDJdW05IXUMoPU8pQzIzW0NIMl1bQ0BIXTRbQ0gyXVtDQEBIXShbQ0gyXTMpW0NIMl1bQ0BIXShbQ0gyXTQpW0NIMl0y	ligprep_1.sdf	0.001
1		ligprep_1.sdf:164161-1		164161	Z33398319	-0.967399199660584		-4.721	-8.04908571111616	1				-8.04908571111616		-0.0	111	0.0002	ligprep_1.sdf:164161	51139	0	0	29	0.0	1	-0.7	223298	-8.04908571111616	J2VwaWtfcHl0aG9uJywgJy1waCcsICc3LjAnLCAnLW50JywgJy1tYScsICcyMDAnLCAnLWltYWUnLCAnPGluZmlsZS5tYWU+JywgJy1vbWFlJywgJzxvdXRmaWxlLm1hZT4n	-7.60006332397461	4	3.084	69.1459	1.0	-0.0	2	-0.335378571296507			0	-1.92651555914631	24	glide-grid_1	-56.1007036351711	1	-44.094970703125	W2NIXTFbY0hdW2NIXVtjSF1jKGMxMilOKFtDSDJdQyg9TylbTkhdMilDKD1PKS9bQ0hdPVtDSF0vYyhbY0hdW2NIXTMpW2NIXWMoYzM0KU9bQ0gyXU80	ligprep_1.sdf	0.0002
1		ligprep_1.sdf:1520734-1		1520734	Z131087550	-0.872806437142419		-5.581	-8.05433695642651	1				-8.04803695642651		0.0063	101	0.0084	ligprep_1.sdf:1520734	51139	0	0	3	0.0	1	-0.816996526910283	2030764	-8.05433695642651	J2VwaWtfcHl0aG9uJywgJy1waCcsICc3LjAnLCAnLW50JywgJy1tYScsICcyMDAnLCAnLWltYWUnLCAnPGluZmlsZS5tYWU+JywgJy1vbWFlJywgJzxvdXRmaWxlLm1hZT4n	-8.12932682037354	4	1.862	45.9164		0.0063	2	-0.287429891300947			0	-1.85772323017618	28	glide-grid_1	-80.9945729810496	1	-53.6660623550415	RmMxW2NIXWMoRilbY0hdW2NIXWMxTihDKD1PKVtDSDNdKWMybmMoW2NIXXMyKS9bQ0hdPVtDSF0vQyg9TyljM1tjSF1bY0hdW2NIXWMoW09IXSlbY0hdMw==	ligprep_1.sdf	0.0084
1		ligprep_1.sdf:1745882-1		1745882	Z235837412	-0.782239161370775		-6.18	-8.15969277356084	1				-8.04789277356084		0.1118	17	0.0	ligprep_1.sdf:1745882	51139	0	0	31	0.0825	1	-1.33	2348528	-8.15969277356084	J2VwaWtfcHl0aG9uJywgJy1waCcsICc3LjAnLCAnLW50JywgJy1tYScsICcyMDAnLCAnLWltYWUnLCAnPGluZmlsZS5tYWU+JywgJy1vbWFlJywgJzxvdXRmaWxlLm1hZT4n	-7.65602540969849	4	2.845	45.9372	1.0	0.1118	2	-0.243875538592753			0	-1.78980968308127	33	glide-grid_1	-86.3913561695176	2	-58.9022870063782	bjFbY0hdW25IXWMoPU8pYyhjMTIpYyhjKG8yKVtDSDNdKUMoPU8pW05IXVtDSDJdYzNbY0hdbihbQ0gyXWM0W2NIXVtjSF1bY0hdW2NIXVtjSF00KW5jMy1jNVtjSF1bY0hdW2NIXVtjSF1bY0hdNQ==	ligprep_1.sdf	0.0825
1		ligprep_1.sdf:1690167-1		1690167	Z218910554	-0.798366236989475		-5.461	-8.04702742936348	1				-8.04702742936348		-0.0	110	0.0	ligprep_1.sdf:1690167	51139	0	0	1	0.0	1	-1.89	2270968	-8.04702742936348	J2VwaWtfcHl0aG9uJywgJy1waCcsICc3LjAnLCAnLW50JywgJy1tYScsICcyMDAnLCAnLWltYWUnLCAnPGluZmlsZS5tYWU+JywgJy1vbWFlJywgJzxvdXRmaWxlLm1hZT4n	-6.31286859512329	5	3.813	51.9535	1.0	-0.0	2	-0.251469607167609		2_S_3_20_1_36	0	-1.80194879511762	32	glide-grid_1	-73.6660431662649	1	-52.5259041786194	TzFbQ0gyXVtDSDJdT2MoYzEyKVtjSF1jKFtjSF1bY0hdMilbTkhdQyg9TylbQ0BIXShbQ0gzXSlPQyg9TyljKGMoYzM0KVtDSDJdW0NIMl1bQ0gyXTQpbm4zLWM1W2NIXVtjSF1bY0hdW2NIXVtjSF01	ligprep_1.sdf	0.0
1		ligprep_1.sdf:1857199-1		1857199	Z1191231386	-0.916857244397281		-3.3	-8.05229030093729	1				-8.04669030093729		0.0056	57	0.0075	ligprep_1.sdf:1857199	51139	0	0	1	0.0	1	-1.85993753004625	2500617	-8.05229030093729	J2VwaWtfcHl0aG9uJywgJy1waCcsICc3LjAnLCAnLW50JywgJy1tYScsICcyMDAnLCAnLWltYWUnLCAnPGluZmlsZS5tYWU+JywgJy1vbWFlJywgJzxvdXRmaWxlLm1hZT4n	-11.1708841323853	4	1.332	41.1404	0.5	0.0056	2	-0.309488088497588		12_S_11_13_21_36	0	-1.88973881383069	26	glide-grid_1	-80.7319059336537	3	-54.5567636489868	W2NIXTFuW2NIXVtjSF1bY0hdYzFbQ0gyXVtDSDJdQyg9TylbTkhdW0NASF0oQyg9TylbTkhdYzJbY0hdW2NIXVtuSF1uMiljM1tjSF1bY0hdW2NIXVtjSF1bY0hdMw==	ligprep_1.sdf	0.0075
1		ligprep_1.sdf:1635777-1		1635777	Z1427535612	-0.966991594342882		-5.143	-8.04569429820241	1				-8.04569429820241		-0.0	81	0.0	ligprep_1.sdf:1635777	51139	0	0	2	0.0003	1	-0.622078931201941	2195632	-8.04569429820241	J2VwaWtfcHl0aG9uJywgJy1waCcsICc3LjAnLCAnLW50JywgJy1tYScsICcyMDAnLCAnLWltYWUnLCAnPGluZmlsZS5tYWU+JywgJy1vbWFlJywgJzxvdXRmaWxlLm1hZT4n	-6.89191770553589	3	1.267	36.2256	1.0	-0.0	2	-0.3352372624251		2_S_1_3_18_26	0	-1.92570383841425	24	glide-grid_1	-59.4554748535156	3	-43.9372096061707	W2NIXTFbY0hdYyhGKVtjSF1bY0hdYzFbQ0BIXShbT0hdKVtDSDJdW05IXUMoPU8pYyhbY0hdMilbbkhdYyg9TyljKGMyMylbY0hdW2NIXVtjSF1bY0hdMw==	ligprep_1.sdf	0.0003
1		ligprep_1.sdf:413701-1		413701	Z18745146	-0.798215391195063		-7.088	-8.04550699902838	1				-8.04550699902838		-0.0	57	0.0	ligprep_1.sdf:413701	51139	0	0	40	0.0	1	-1.75039313752647	541458	-8.04550699902838	J2VwaWtfcHl0aG9uJywgJy1waCcsICc3LjAnLCAnLW50JywgJy1tYScsICcyMDAnLCAnLWltYWUnLCAnPGluZmlsZS5tYWU+JywgJy1vbWFlJywgJzxvdXRmaWxlLm1hZT4n	-10.2307968139648	4	3.919	62.6958	1.0	-0.0	2	-0.251422093719637			0	-1.80160832932023	32	glide-grid_1	-85.0458245913735	1	-58.6010246276855	W2NIXTFbY0hdW2NIXVtjSF1jKGMxMilvYyg9TyljKFtjSF0yKUMoPU8pT1tDSDJdQyg9TylbTkhdYzNbY0hdW2NIXVtjSF1bY0hdYzNDKD1PKWM0W2NIXVtjSF1bY0hdW2NIXVtjSF00	ligprep_1.sdf	0.0
1	15_S_13_16_28_52	ligprep_1.sdf:765286-1		765286	Z29919769	-0.724484599819914		-6.07	-8.05166144915612	1				-8.04446144915612		0.0072	5	0.0095	ligprep_1.sdf:765286	51139	0	0	12	0.0	1	-0.7	989591	-8.05166144915612	J2VwaWtfcHl0aG9uJywgJy1waCcsICc3LjAnLCAnLW50JywgJy1tYScsICcyMDAnLCAnLWltYWUnLCAnPGluZmlsZS5tYWU+JywgJy1vbWFlJywgJzxvdXRmaWxlLm1hZT4n	-9.46620464324951	3	5.451	42.3775		0.0072	2	-0.21741787700422		10_S_11_29_7_48	0	-1.74465509938841	37	glide-grid_1	-91.6242106956259	2	-62.0767011642456	W0NIM11OKFtDSDNdKWMxW2NIXVtjSF1jKFtjSF1bY0hdMSlbQ0BASF0oYyhbY0hdW25IXTIpYyhjMjMpW2NIXVtjSF1bY0hdW2NIXTMpW0NIMl1bTkhdQyg9TylbQ0BASF00W0NIMl1OKEMoPU8pW0NIMl00KVtDSDJdYzVbY0hdW2NIXWMoW0NIM10pW2NIXVtjSF01	ligprep_1.sdf	0.0095
1		ligprep_1.sdf:1308485-1		1308485	Z357531362	-0.833180820065274		-5.72	-8.05107238142041	1				-8.04427238142041		0.0068	86	0.0	ligprep_1.sdf:1308485	51139	0	0	9	0.009	1	-1.3403624691246	1730719	-8.05107238142041	J2VwaWtfcHl0aG9uJywgJy1waCcsICc3LjAnLCAnLW50JywgJy1tYScsICcyMDAnLCAnLWltYWUnLCAnPGluZmlsZS5tYWU+JywgJy1vbWFlJywgJzxvdXRmaWxlLm1hZT4n	-6.9116039276123	4	1.967	53.1548	1.0	0.0068	2	-0.268142412714014		17_R_16_24_18_39	0	-1.82774633442648	30	glide-grid_1	-72.2400851238705	2	-56.8342227935791	W2NIXTFbY0hdW2NIXVtjSF1bY0hdYzFbQ0BIXShjMltjSF1bY0hdYyhDbClbY0hdW2NIXTIpW05IXUMoPU8pYyhjM1tDSDNdKVtjSF1ubjMtYzRbY0hdW2NIXWMoPU8pW25IXW40	ligprep_1.sdf	0.009
1		ligprep_1.sdf:343971-1		343971	Z74006841	-0.872302405130417		-4.142	-8.04338934146036	1				-8.04338934146036		-0.0	110	0.0001	ligprep_1.sdf:343971	51139	0	0	10	0.0	1	-1.85947158317976	456080	-8.04338934146036	J2VwaWtfcHl0aG9uJywgJy1waCcsICc3LjAnLCAnLW50JywgJy1tYScsICcyMDAnLCAnLWltYWUnLCAnPGluZmlsZS5tYWU+JywgJy1vbWFlJywgJzxvdXRmaWxlLm1hZT4n	-9.56498908996582	3	3.841	13.881	1.0	-0.0	2	-0.287263905052156			0	-1.85665042418209	28	glide-grid_1	-79.8666152954102	1	-51.4759502410889	czFbY0hdW2NIXVtjSF1jMVtDSDJdW0NIMl1uMmMoW0NIM10pYyhbY0hdYzJbQ0gzXSlDKD1PKVtDSDJdTihDMz1PKUMoPU8pW05IXUMzNFtDSDJdW0NIMl1bQ0gyXVtDSDJdNA==	ligprep_1.sdf	0.0001
1		ligprep_1.sdf:359620-1		359620	Z17981297	-0.781769284376078		-5.85	-8.04305854912307	1				-8.04305854912307		-0.0	18	0.0	ligprep_1.sdf:359620	51139	0	0	32	0.0	1	-1.67857306896198	475684	-8.04305854912307	J2VwaWtfcHl0aG9uJywgJy1waCcsICc3LjAnLCAnLW50JywgJy1tYScsICcyMDAnLCAnLWltYWUnLCAnPGluZmlsZS5tYWU+JywgJy1vbWFlJywgJzxvdXRmaWxlLm1hZT4n	-10.2447299957275	6	3.101	45.1262	1.0	-0.0	2	-0.243729046943123		3_R_6_4_2_39	0	-1.78873457659658	33	glide-grid_1	-81.4326410869243	1	-58.0485515594482	W0NIM11PYyhbY0hdMSljKE9bQ0gzXSlbY0hdYyhjMTIpYyg9TyluKFtDQEhdKFtDSDJdW0NIM10pW0NIMl1bT0hdKWMobjIpU1tDSDJdQyg9TylOKFtDSDJdW0NIMl0zKWMoYzM0KVtjSF1bY0hdW2NIXVtjSF00	ligprep_1.sdf	0.0
1		ligprep_1.sdf:613808-1		613808	Z88475409	-0.832866270366168		-6.06	-8.04123543746279	1				-8.04123543746279		-0.0	16	0.0	ligprep_1.sdf:613808	51139	0	0	37	0.0	1	-1.33	798419	-8.04123543746279	J2VwaWtfcHl0aG9uJywgJy1waCcsICc3LjAnLCAnLW50JywgJy1tYScsICcyMDAnLCAnLWltYWUnLCAnPGluZmlsZS5tYWU+JywgJy1vbWFlJywgJzxvdXRmaWxlLm1hZT4n	-5.5946159362793	3	4.189	29.9858	1.0	-0.0	2	-0.26804118124876		7_S_9_5_8_39	0	-1.82705630766915	30	glide-grid_1	-77.9723129272461	2	-57.066104888916	W0NIM11bQ0gyXVtDSDJdW05IXUMoPU8pW0NASF0oW0NIM10pW05IXUMoPU8pYzFbY0hdbigtYzJbY0hdW2NIXVtjSF1bY0hdW2NIXTIpbmMxLWMzW2NIXVtjSF1jKFtDSDNdKVtjSF1jM1tDSDNd	ligprep_1.sdf	0.0
1		ligprep_1.sdf:1764732-1		1764732	Z238107540	-0.737500247753195		-5.864	-8.05036133407155	1				-8.04076133407155		0.0096	53	0.0124	ligprep_1.sdf:1764732	51139	0	0	13	0.0	1	-1.19890375185322	2375022	-8.05036133407155	J2VwaWtfcHl0aG9uJywgJy1waCcsICc3LjAnLCAnLW50JywgJy1tYScsICcyMDAnLCAnLWltYWUnLCAnPGluZmlsZS5tYWU+JywgJy1vbWFlJywgJzxvdXRmaWxlLm1hZT4n	-6.37302780151367	6	3.416	59.7092	1.0	0.0096	2	-0.223354481501988			0	-1.75427688682791	36	glide-grid_1	-83.3615884297221	2	-58.2406158447266	W0NIM11PYzFbY0hdW2NIXWMoW2NIXVtjSF0xKVtOSF1DKD1PKVtDSDJdT2MyW2NIXVtjSF1jKFtjSF1jMk9bQ0gzXSlDKD1PKVtOSF1bQ0gyXVtDSDJdYyhbY0hdW2NIXVtjSF0zKWMoYzM0KW5bY0hdW2NIXVtjSF00	ligprep_1.sdf	0.0124
1		ligprep_1.sdf:757907-1		757907	Z280555932	-0.851751827425747		-5.058	-8.04599681280349	1				-8.03979681280349		0.0062	15	0.0082	ligprep_1.sdf:757907	51139	0	0	16	0.0	1	-0.678559319033864	980733	-8.04599681280349	J2VwaWtfcHl0aG9uJywgJy1waCcsICc3LjAnLCAnLW50JywgJy1tYScsICcyMDAnLCAnLWltYWUnLCAnPGluZmlsZS5tYWU+JywgJy1vbWFlJywgJzxvdXRmaWxlLm1hZT4n	-5.75702857971191	2	4.339	36.9546		0.0062	2	-0.277234372855293			0	-1.84090959847536	29	glide-grid_1	-70.1273402797371	0	-52.6874217987061	W2NIXTFuW2NIXVtjSF1bY0hdYzFbQ0gyXU4oW0NIMl1jMltjSF1bY0hdW2NIXW8yKUMoPU8pW0NIMl1jKFtjSF1vMyljKGMzNClbY0hdYzVjKFtjSF00KVtDSDJdW0NIMl1bQ0gyXTU=	ligprep_1.sdf	0.0082
1		ligprep_1.sdf:1322019-1		1322019	Z168590088	-0.814542289283382		-4.96	-8.03812520379095	1				-8.03812520379095		-0.0	31	0.0002	ligprep_1.sdf:1322019	51139	0	0	27	0.0	1	-1.64149912349256	1747764	-8.03812520379095	J2VwaWtfcHl0aG9uJywgJy1waCcsICc3LjAnLCAnLW50JywgJy1tYScsICcyMDAnLCAnLWltYWUnLCAnPGluZmlsZS5tYWU+JywgJy1vbWFlJywgJzxvdXRmaWxlLm1hZT4n	-6.67830181121826	4	3.49	29.0596	1.0	-0.0	2	-0.259294361412611			0	-1.81284357240817	31	glide-grid_1	-79.4646893159274	1	-63.0466527938843	W0NIM11jMW5jKFtjSF1zMSktYyhbY0hdW2NIXTIpW2NIXWMoYzIzKVtDSDJdW0NIMl1OM0MoPU8pW0NIMl1bQ0gyXVtOSF1DKD1PKVtDSDJdW0NIMl1DKD1PKWM0W2NIXVtjSF1bY0hdczQ=	ligprep_1.sdf	0.0002
1		ligprep_1.sdf:1135858-1		1135858	Z57023305	-0.832540200002094		-3.595	-8.03808726270774	1				-8.03808726270774		-0.0	1	0.0002	ligprep_1.sdf:1135858	51139	0	0	12	0.0	1	0.0	1505451	-8.03808726270774	J2VwaWtfcHl0aG9uJywgJy1waCcsICc3LjAnLCAnLW50JywgJy1tYScsICcyMDAnLCAnLWltYWUnLCAnPGluZmlsZS5tYWU+JywgJy1vbWFlJywgJzxvdXRmaWxlLm1hZT4n	-9.2109956741333	7	1.457	23.5774	1.0	-0.0	2	-0.267936242090258			0	-1.82634100806269	30	glide-grid_1	-66.4142179999331	1	-52.0586137771606	W2NIXTFbY0hdW2NIXVtjSF1jKGMxMilOKFtDSDNdKUMoTjJbQ0gzXSk9QyhDI04pQyg9TylbQ0gyXU9DKD1PKVtDSDJdTihDMz1PKUMoPU8pW05IXUMzKFtDSDNdKVtDSDNd	ligprep_1.sdf	0.0002
1		ligprep_1.sdf:397098-1		397098	Z18545952	-0.893111728537101		-5.397	-8.03800556566456	1				-8.03800556566456		-0.0	28	0.0	ligprep_1.sdf:397098	51139	2	0	2	0.0	1	-1.05	520933	-8.03800556566456	J2VwaWtfcHl0aG9uJywgJy1waCcsICc3LjAnLCAnLW50JywgJy1tYScsICcyMDAnLCAnLWltYWUnLCAnPGluZmlsZS5tYWU+JywgJy1vbWFlJywgJzxvdXRmaWxlLm1hZT4n	-15.8289003372192	3	2.019	41.7233	1.0	-0.0	2	-0.297703909839428			0	-1.8711151788082	27	glide-grid_1	-78.1660257292552	1	-59.2296113967896	W2NIXTFbY0hdW2NIXVtjSF1bY0hdYzEtbihuMiljKFtjSF1jMkMoW0NIM10pKFtDSDNdKVtDSDNdKVtOSF1DKD1PKVtDSDJdU2MzW2NIXVtjSF1bY0hdW2NIXVtuK10zW08tXQ==	ligprep_1.sdf	0.0
1		ligprep_1.sdf:366824-1		366824	Z18148917	-0.687100989913029		-5.11	-8.03638193967901	1				-8.03638193967901		-0.0	6	0.0	ligprep_1.sdf:366824	51139	0	0	7	0.0	1	-0.872032552428188	485023	-8.03638193967901	J2VwaWtfcHl0aG9uJywgJy1waCcsICc3LjAnLCAnLW50JywgJy1tYScsICcyMDAnLCAnLWltYWUnLCAnPGluZmlsZS5tYWU+JywgJy1vbWFlJywgJzxvdXRmaWxlLm1hZT4n	-2.27529048919678	5	5.23	41.593	1.0	-0.0	2	-0.200909548491975			0	-1.71392376757053	40	glide-grid_1	-87.9599437041262	0	-57.5560674667358	W0NIM11PW0NIMl1bQ0gyXW4xYyhDKEYpKEYpRiluYyhjMTIpbihbQ0gyXVtDSDJdW0NIM10pYyg9TyluKGMyPU8pW0NIMl1DKD1PKU4oW0NIMl1jM1tjSF1bY0hdW2NIXVtjSF1bY0hdMylbQ0gyXWM0W2NIXVtjSF1bY0hdW2NIXVtjSF00	ligprep_1.sdf	0.0
1		ligprep_1.sdf:1834698-1		1834698	Z312671636	-1.09055538130844		-3.212	-8.03528075952796	1				-8.03528075952796		-0.0	86	0.0	ligprep_1.sdf:1834698	51139	2	0	25	0.0	1	-1.60492755433174	2469062	-8.03528075952796	J2VwaWtfcHl0aG9uJywgJy1waCcsICc3LjAnLCAnLW50JywgJy1tYScsICcyMDAnLCAnLWltYWUnLCAnPGluZmlsZS5tYWU+JywgJy1vbWFlJywgJzxvdXRmaWxlLm1hZT4n	-17.9939289093018	3	0.068	24.7171	1.0	-0.0	2	-0.401764037976398		2_S_1_3_14_22	0	-2.01096575281331	20	glide-grid_1	-65.3566458242413	2	-51.2837085723877	W2NIXTFbY0hdYyhDbClbY0hdW2NIXWMxW0NASF0oW09IXSlbQ0gyXVtOSF1DKD1PKWMyW2NIXVtjSF1bY0hdW24rXShbTy1dKVtjSF0y	ligprep_1.sdf	0.0
1		ligprep_1.sdf:1247348-1		1247348	Z88526189	-0.831993717108745		-5.95	-8.03281102837778	1				-8.03281102837778		-0.0	42	0.0	ligprep_1.sdf:1247348	51139	0	0	1	0.0	1	-1.8520824210033	1652538	-8.03281102837778	J2VwaWtfcHl0aG9uJywgJy1waCcsICc3LjAnLCAnLW50JywgJy1tYScsICcyMDAnLCAnLWltYWUnLCAnPGluZmlsZS5tYWU+JywgJy1vbWFlJywgJzxvdXRmaWxlLm1hZT4n	-7.90907907485962	3	3.663	33.2434	1.0	-0.0	2	-0.267760367612593			0	-1.82514219013375	30	glide-grid_1	-85.7336502075195	2	-57.3166298866272	W0NIMl0xW0NIMl1bQ0gyXVtDSDJdQzEyW05IXUMoPU8pTihDMj1PKVtDSDJdW0NIMl1DKD1PKVtOSF1jM1tjSF1bY0hdW2NIXVtjSF1jM1NbQ0gyXWM0W2NIXVtjSF1bY0hdW2NIXVtjSF00	ligprep_1.sdf	0.0
1		ligprep_1.sdf:550933-1		550933	Z24108744	-0.796273315132766		-5.844	-8.02593209891469	1				-8.02593209891469		-0.0	54	0.0	ligprep_1.sdf:550933	51139	0	0	50	0.0	1	-1.85529367759028	717283	-8.02593209891469	J2VwaWtfcHl0aG9uJywgJy1waCcsICc3LjAnLCAnLW50JywgJy1tYScsICcyMDAnLCAnLWltYWUnLCAnPGluZmlsZS5tYWU+JywgJy1vbWFlJywgJzxvdXRmaWxlLm1hZT4n	-13.1571025848389	4	3.818	57.8409	1.0	-0.0	2	-0.250810378091084			0	-1.79722497559315	32	glide-grid_1	-72.4840704169014	1	-52.8508930206299	W2NIXTFbY0hdW2NIXVtjSF1jKGMxMiljKD1PKW4oW2NIXW4yKVtDSDJdQyg9TylPW0NIMl1DKD1PKVtOSF1jM1tjSF1bY0hdYyhbY0hdW2NIXTMpT2M0W2NIXVtjSF1bY0hdW2NIXVtjSF00	ligprep_1.sdf	0.0
1		ligprep_1.sdf:539026-1		539026	Z20325853	-0.831112880604558		-5.17	-8.02470664542448	1				-8.02430664542448		0.0004	43	0.0007	ligprep_1.sdf:539026	51139	0	0	6	0.0	1	-1.68324273398073	701898	-8.02470664542448	J2VwaWtfcHl0aG9uJywgJy1waCcsICc3LjAnLCAnLW50JywgJy1tYScsICcyMDAnLCAnLWltYWUnLCAnPGluZmlsZS5tYWU+JywgJy1vbWFlJywgJzxvdXRmaWxlLm1hZT4n	-10.6187572479248	5	2.886	34.3511	0.9999	0.0004	2	-0.267476888180816		8_R_9_7_35	0	-1.82320990166408	30	glide-grid_1	-69.1905883043534	3	-51.9637966156006	W0NIMl0xW0NIMl1bQ0gyXVtDSDJdW0NIXTFbTkhdQyg9TylbTkhdQyg9TylbQ0gyXU9DKD1PKVtDSDJdW05IXVMoPU8pKD1PKWMoW2NIXVtjSF0yKVtjSF1jKGMyMylbY0hdW2NIXVtjSF1bY0hdMw==	ligprep_1.sdf	0.0007
1		ligprep_1.sdf:372589-1		372589	Z606578342	-0.870221484962409		-3.326	-8.03980144171213	1				-8.02420144171213		0.0156	15	0.0195	ligprep_1.sdf:372589	51139	0	0	2	0.0	1	-1.44025401561001	491859	-8.03980144171213	J2VwaWtfcHl0aG9uJywgJy1waCcsICc3LjAnLCAnLW50JywgJy1tYScsICcyMDAnLCAnLWltYWUnLCAnPGluZmlsZS5tYWU+JywgJy1vbWFlJywgJzxvdXRmaWxlLm1hZT4n	-9.92927360534668	5	1.406	14.4299	1.0	0.0156	2	-0.28657862291829		2_S_3_11_1_32	0	-1.85222129353898	28	glide-grid_1	-79.7133280184911	3	-54.0739994049072	W2NIXTFvW2NIXVtjSF1jMUMoPU8pW05IXVtDQEBIXShbQ0gzXSlDKD1PKVtOSF1jMltjSF1jKFtjSF1bY0hdYzJbT0hdKVMoPU8pKD1PKU4zW0NIMl1bQ0gyXVtDSDJdW0NIMl0z	ligprep_1.sdf	0.0195
1		ligprep_1.sdf:553605-1		553605	Z102924056	-0.991937923561871		-5.73	-8.02237672415987	1				-8.02237672415987		-0.0	9	0.0	ligprep_1.sdf:553605	51139	2	0	11	0.0	1	-1.18349836809568	720503	-8.02237672415987	J2VwaWtfcHl0aG9uJywgJy1waCcsICc3LjAnLCAnLW50JywgJy1tYScsICcyMDAnLCAnLWltYWUnLCAnPGluZmlsZS5tYWU+JywgJy1vbWFlJywgJzxvdXRmaWxlLm1hZT4n	-16.7774562835693	3	1.291	35.2753	1.0	-0.0	2	-0.348798988006951		2_R_1_15_3_25	0	-1.93988343479219	23	glide-grid_1	-68.1120300292969	1	-51.6526660919189	W08tXVtuK10xW2NIXVtjSF1bY0hdW2NIXWMxU1tDSDJdW0NASF0oW09IXSlbQ0gyXU9jKFtjSF1bY0hdMilbY0hdYyhjMjMpW2NIXVtjSF1bY0hdW2NIXTM=	ligprep_1.sdf	0.0
1		ligprep_1.sdf:1276684-1		1276684	Z318629994	-0.830832761749279		-4.75	-8.02160212760942	1				-8.02160212760942		-0.0	50	0.0004	ligprep_1.sdf:1276684	51139	0	0	9	0.0	1	0.0	1687487	-8.02160212760942	J2VwaWtfcHl0aG9uJywgJy1waCcsICc3LjAnLCAnLW50JywgJy1tYScsICcyMDAnLCAnLWltYWUnLCAnPGluZmlsZS5tYWU+JywgJy1vbWFlJywgJzxvdXRmaWxlLm1hZT4n	-6.31603574752808	3	4.676	27.4397	1.0	-0.0	2	-0.267386737586981		2_S_3_15_1_34	0	-1.82259540574842	30	glide-grid_1	-74.6680547819258	1	-53.4762454032898	RkMoRikoRiljKFtjSF0xKVtjSF1bY0hdW2NIXWMxLW4oYzJbQ0gzXSluW2NIXWMyW0NASF0oW0NIM10pW05IXUMoPU8pW0NIMl1bQ0gyXU9jM1tjSF1bY0hdW2NIXVtjSF1bY0hdMw==	ligprep_1.sdf	0.0004
1		ligprep_1.sdf:981378-1		981378	Z279472344	-0.795813709860923		-6.113	-8.02129956805623	1				-8.02129956805623		-0.0	75	0.0	ligprep_1.sdf:981378	51139	0	0	8	0.0	1	-0.7	1297469	-8.02129956805623	J2VwaWtfcHl0aG9uJywgJy1waCcsICc3LjAnLCAnLW50JywgJy1tYScsICcyMDAnLCAnLWltYWUnLCAnPGluZmlsZS5tYWU+JywgJy1vbWFlJywgJzxvdXRmaWxlLm1hZT4n	-2.60238003730774	3	3.922	47.2091	1.0	-0.0	2	-0.250665611501757		17_S_16_18_27_44	0	-1.79618762565592	32	glide-grid_1	-78.3883285522461	2	-54.745938539505	W2NIXTFbY0hdW2NIXVtjSF1jKGMxMilvYyhbY0hdMilbQ0BIXShjM1tjSF1bY0hdW2NIXVtjSF1bY0hdMylbTkhdQyg9TylbQ0gyXU9jKFtjSF1bY0hdNClbY0hdYyhjNDUpW0NIMl1bQ0gyXUMoPU8pW05IXTU=	ligprep_1.sdf	0.0
1		ligprep_1.sdf:1831732-1		1831732	Z1185475401	-0.913939841174797		-4.419	-8.02108605299386	1				-8.02108605299386		-0.0	51	0.0001	ligprep_1.sdf:1831732	51139	0	0	1	0.0002	1	-1.23494870800184	2465184	-8.02108605299386	J2VwaWtfcHl0aG9uJywgJy1waCcsICc3LjAnLCAnLW50JywgJy1tYScsICcyMDAnLCAnLWltYWUnLCAnPGluZmlsZS5tYWU+JywgJy1vbWFlJywgJzxvdXRmaWxlLm1hZT4n	-9.55311965942383	3	1.842	48.8831	1.0	-0.0	2	-0.308503309730533			0	-1.88372574021557	26	glide-grid_1	-73.7314529418945	1	-50.5310974121094	W0NIM11jMVtjSF1bY0hdW2NIXWMoW2NIXTEpW0NIMl1OKFtDSDJdYzJbY0hdW2NIXVtjSF1bY0hdbjIpQyg9TyljM1tjSF1bY0hdYyhbQ0gzXSlbbkhdYzM9Tw==	ligprep_1.sdf	0.0002
1	16_S_15_17_31_46	ligprep_1.sdf:1129481-1		1129481	Z56930246	-0.735626962298118		-8.4	-8.02033742058712	1				-8.02033742058712		-0.0	59	0.0	ligprep_1.sdf:1129481	51139	0	0	4	0.0	1	-1.33	1496890	-8.02033742058712	J2VwaWtfcHl0aG9uJywgJy1waCcsICc3LjAnLCAnLW50JywgJy1tYScsICcyMDAnLCAnLWltYWUnLCAnPGluZmlsZS5tYWU+JywgJy1vbWFlJywgJzxvdXRmaWxlLm1hZT4n	-7.390305519104	3	4.832	52.0869	1.0	-0.0	2	-0.222787150571864		2_S_3_13_1_40	0	-1.74982094069598	36	glide-grid_1	-89.4218826293945	2	-63.1420221328735	Q2xjMVtjSF1bY0hdW2NIXVtjSF1jMUMoPU8pW05IXVtDQEBIXShbQ0gzXSlDKD1PKU9bQ0BASF0oYzJbY0hdW2NIXVtjSF1bY0hdW2NIXTIpQyg9TylbTkhdYzNbY0hdYyhDKEYpKEYpRilbY0hdW2NIXWMzQ2w=	ligprep_1.sdf	0.0
1		ligprep_1.sdf:1022655-1		1022655	Z51785270	-0.830639187287116		-6.39	-8.01973318672381	1				-8.01973318672381		-0.0	93	0.0001	ligprep_1.sdf:1022655	51139	0	0	2	0.0	1	-1.81539571678134	1349154	-8.01973318672381	J2VwaWtfcHl0aG9uJywgJy1waCcsICc3LjAnLCAnLW50JywgJy1tYScsICcyMDAnLCAnLWltYWUnLCAnPGluZmlsZS5tYWU+JywgJy1vbWFlJywgJzxvdXRmaWxlLm1hZT4n	-10.4682006835938	4	4.118	27.4894	1.0	-0.0	2	-0.26732443955746		13_S_12_18_15_14	0	-1.82217076201547	30	glide-grid_1	-75.3192782779124	1	-56.2662773132324	W2NIXTFjKFtDSDNdKVtjSF1jKFtDSDNdKWMoYzEyKXNjKG4yKU4oW0NIMl1bQ0hdKFtDSDNdKVtDSDNdKUMoPU8pW0NIMl1OKEMzPU8pQyg9TylbTkhdW0NAQF0zKFtDSDNdKVtDSF00W0NIMl1bQ0gyXTQ=	ligprep_1.sdf	0.0001
1		ligprep_1.sdf:474532-1		474532	Z19766952	-0.869688214451296		-6.85	-8.01928422227083	1				-8.01928422227083		-0.0	90	0.0	ligprep_1.sdf:474532	51139	0	0	42	0.0	1	-0.91101896428659	613685	-8.01928422227083	J2VwaWtfcHl0aG9uJywgJy1waCcsICc3LjAnLCAnLW50JywgJy1tYScsICcyMDAnLCAnLWltYWUnLCAnPGluZmlsZS5tYWU+JywgJy1vbWFlJywgJzxvdXRmaWxlLm1hZT4n	-4.56696033477783	2	5.76	36.6763	1.0	-0.0	2	-0.286403007938244		14_S_13_15_23_33	0	-1.85108625491609	28	glide-grid_1	-72.3762506719187	0	-48.0920724868774	RkMoRikoRiljMVtjSF1bY0hdW2NIXWMoW2NIXTEpQyg9TylPW0NAQEhdKGMyW2NIXVtjSF1bY0hdW2NIXVtjSF0yKUMoPU8pYzNbY0hdW2NIXVtjSF1bY0hdW2NIXTM=	ligprep_1.sdf	0.0
1		ligprep_1.sdf:538965-1		538965	Z20299916	-0.779215602830437		-9.58	-8.01718556731386	1				-8.01678556731386		0.0004	39	0.0006	ligprep_1.sdf:538965	51139	0	0	1	0.0	1	-1.03647543598489	701825	-8.01718556731386	J2VwaWtfcHl0aG9uJywgJy1waCcsICc3LjAnLCAnLW50JywgJy1tYScsICcyMDAnLCAnLWltYWUnLCAnPGluZmlsZS5tYWU+JywgJy1vbWFlJywgJzxvdXRmaWxlLm1hZT4n	-5.84666204452515	4	7.753	69.3893	1.0	0.0004	2	-0.242932895979208		12_S_21_11_13_44	0	-1.78289160147643	33	glide-grid_1	-88.311820528634	0	-59.6564726829529	W0NIM11jMWMoW0NIM10pW2NIXVtjSF1bY0hdYzEtbihjKD1PKWMoYzIzKWMoW0NIMl1bQ0gzXSljKHMyKVtDSDNdKWMobjMpU1tDSDJdW0NASF0oW0NIMl1PNClPYyhjNDUpW2NIXVtjSF1bY0hdW2NIXTU=	ligprep_1.sdf	0.0006
1		ligprep_1.sdf:333593-1		333593	Z17484662	-0.890647200208087		-5.72	-8.01582481067907	1				-8.01582481067907		-0.0	67	0.0	ligprep_1.sdf:333593	51139	0	0	15	0.0	1	0.0	443207	-8.01582481067907	J2VwaWtfcHl0aG9uJywgJy1waCcsICc3LjAnLCAnLW50JywgJy1tYScsICcyMDAnLCAnLWltYWUnLCAnPGluZmlsZS5tYWU+JywgJy1vbWFlJywgJzxvdXRmaWxlLm1hZT4n	-4.42657423019409	3	4.963	31.2175	1.0	-0.0	2	-0.296882400395521			0	-1.86595186472591	27	glide-grid_1	-59.5388946533203	0	-48.2848582267761	TiNDYyhbY0hdMSlbY0hdW2NIXVtjSF1jMVtDSDJdT0MoPU8pW0NIMl1PYyhbY0hdW2NIXTIpW2NIXWMoYzIzKWM0YyhvMylbQ0gyXVtDSDJdW0NIMl1bQ0gyXTQ=	ligprep_1.sdf	0.0
1		ligprep_1.sdf:1686227-1		1686227	Z237717208	-0.849067583429031		-5.369	-8.02815988292005	1				-8.01445988292005		0.0137	49	0.0025	ligprep_1.sdf:1686227	51139	0	0	1	0.0	1	-0.910315945953531	2265718	-8.02815988292005	J2VwaWtfcHl0aG9uJywgJy1waCcsICc3LjAnLCAnLW50JywgJy1tYScsICcyMDAnLCAnLWltYWUnLCAnPGluZmlsZS5tYWU+JywgJy1vbWFlJywgJzxvdXRmaWxlLm1hZT4n	-1.85862934589386	3	3.911	42.465		0.0137	2	-0.276360685617933		14_R_15_10_24_34	0	-1.83510808402115	29	glide-grid_1	-67.815544128418	2	-46.1648656129837	RkMoRikoRiljKG4xKVtuSF1jKGMxMilbY0hdYyhbY0hdW2NIXTIpW0NAQEhdKGMzW2NIXVtjSF1bY0hdW2NIXVtjSF0zKVtOSF1DKD1PKWM0W2NIXVtjSF1uW2NIXVtjSF00	ligprep_1.sdf	0.0025
1		ligprep_1.sdf:1165459-1		1165459	Z422105670	-0.849015303796929		-5.04	-8.01396640864032	1				-8.01396640864032		-0.0	15	0.0	ligprep_1.sdf:1165459	51139	0	0	21	0.0	1	0.0	1546479	-8.01396640864032	J2VwaWtfcHl0aG9uJywgJy1waCcsICc3LjAnLCAnLW50JywgJy1tYScsICcyMDAnLCAnLWltYWUnLCAnPGluZmlsZS5tYWU+JywgJy1vbWFlJywgJzxvdXRmaWxlLm1hZT4n	-4.06436347961426	3	4.308	26.031	1.0	-0.0	2	-0.276343669263459			0	-1.83499509092452	29	glide-grid_1	-77.6689189952889	1	-54.236364364624	W2NIXTFbY0hdW2NIXVtjSF1jKGMxMiljKFtjSF1bY0hdW2NIXTIpT1tDSDJdW0NIMl1DKD1PKVtOSF1bQ0gyXWMzW2NIXW5uKFtjSF0zKVtDSDJdYzRbY0hdW2NIXVtjSF1bY0hdW2NIXTQ=	ligprep_1.sdf	0.0
1		ligprep_1.sdf:423909-1		423909	Z56888215	-0.848956225129901		-4.9	-8.02550875738137	1				-8.01340875738137		0.0121	74	0.0044	ligprep_1.sdf:423909	51139	0	0	7	0.0154	1	-1.30330184694513	554098	-8.02550875738137	J2VwaWtfcHl0aG9uJywgJy1waCcsICc3LjAnLCAnLW50JywgJy1tYScsICcyMDAnLCAnLWltYWUnLCAnPGluZmlsZS5tYWU+JywgJy1vbWFlJywgJzxvdXRmaWxlLm1hZT4n	-9.41095733642578	6	1.891	34.7576	0.995395	0.0121	2	-0.276324439909702		18_R_2_19_28_43	0	-1.83486740292704	29	glide-grid_1	-71.7545088931226	3	-54.5115814208984	W2NIXTFbY0hdW2NIXVtjSF1jKGMxMilbTkhdQyhbTkhdMik9QyhDI04pQyg9TylbQ0gyXU9DKD1PKWMoW2NIXWMoPU8pW25IXTMpYyhjMzQpW2NIXVtjSF1bY0hdW2NIXTQ=	ligprep_1.sdf	0.0198
1		ligprep_1.sdf:765658-1		765658	Z29902786	-0.89025850531687		-5.549	-8.01362655665427	1				-8.01232655665427		0.0013	21	0.002	ligprep_1.sdf:765658	51139	0	0	9	0.0	1	-1.08724521541769	990001	-8.01362655665427	J2VwaWtfcHl0aG9uJywgJy1waCcsICc3LjAnLCAnLW50JywgJy1tYScsICcyMDAnLCAnLWltYWUnLCAnPGluZmlsZS5tYWU+JywgJy1vbWFlJywgJzxvdXRmaWxlLm1hZT4n	-4.31408739089966	3	2.476	46.9653		0.0013	2	-0.29675283543164			0	-1.86513752886216	27	glide-grid_1	-69.2088965862233	2	-51.0745892524719	W0NIM11bQ0hdKFtDSDNdKVtOSF1DKD1PKVtDSDJdU2MxW2NIXVtjSF1bY0hdW2NIXWMxQyg9TylbTkhdYyhbY0hdW2NIXVtjSF0yKWMoYzIzKVtjSF1bY0hdW2NIXW4z	ligprep_1.sdf	0.002
1		ligprep_1.sdf:1329567-1		1329567	Z88589192	-0.763268791073943		-6.293	-8.01057056181393	1				-8.01057056181393		-0.0	60	0.0	ligprep_1.sdf:1329567	51139	0	0	2	0.0	1	-0.740285219090607	1757119	-8.01057056181393	J2VwaWtfcHl0aG9uJywgJy1waCcsICc3LjAnLCAnLW50JywgJy1tYScsICcyMDAnLCAnLWltYWUnLCAnPGluZmlsZS5tYWU+JywgJy1vbWFlJywgJzxvdXRmaWxlLm1hZT4n	-6.27927780151367	5	4.81	58.4381	1.0	-0.0	2	-0.235605016523939			0	-1.76975972599824	34	glide-grid_1	-79.3502349853516	0	-55.5169410705566	W2NIXTFbY0hdW2NIXVtjSF1jKGMxMiluKGMoPU8pbzIpW0NIMl1bQ0gyXUMoPU8pTihjKFtjSF1bY0hdMylbY0hdYyhjMzQpT1tDSDJdW0NIMl1PNClbQ0gyXS9bQ0hdPVtDSF0vYzVbY0hdW2NIXVtjSF1bY0hdW2NIXTU=	ligprep_1.sdf	0.0
1		ligprep_1.sdf:1520042-1		1520042	Z285604186	-0.778217279240402		-6.721	-8.00651453819301	1				-8.00651453819301		-0.0	92	0.0001	ligprep_1.sdf:1520042	51139	0	0	3	0.0001	1	-0.00687983200419631	2029775	-8.00651453819301	J2VwaWtfcHl0aG9uJywgJy1waCcsICc3LjAnLCAnLW50JywgJy1tYScsICcyMDAnLCAnLWltYWUnLCAnPGluZmlsZS5tYWU+JywgJy1vbWFlJywgJzxvdXRmaWxlLm1hZT4n	-10.7931327819824	5	2.623	59.9473	1.0	-0.0	2	-0.242621652672515			0	-1.7806073777805	33	glide-grid_1	-77.352757578978	3	-57.5501594543457	W2NIXTFbY0hdW2NIXVtjSF1bY0hdYzFbQ0gyXW4oYyg9TylbbkhdYzI9TyljKFtOSDJdKWMyTihbQ0gyXVtDSF0oW0NIM10pW0NIM10pQyg9TylbQ0gyXVtOSF1jM1tjSF1bY0hdW2NIXWMoW2NIXTMpQyNbQ0hd	ligprep_1.sdf	0.0002
1		ligprep_1.sdf:1433853-1		1433853	Z99181441	-0.684506275394498		-7.14	-8.00603397453057	1				-8.00603397453057		-0.0	37	0.0002	ligprep_1.sdf:1433853	51139	0	0	34	0.0	1	-1.06139808053459	1897845	-8.00603397453057	J2VwaWtfcHl0aG9uJywgJy1waCcsICc3LjAnLCAnLW50JywgJy1tYScsICcyMDAnLCAnLWltYWUnLCAnPGluZmlsZS5tYWU+JywgJy1vbWFlJywgJzxvdXRmaWxlLm1hZT4n	-7.46946287155151	5	4.58	61.33	1.0	-0.0	2	-0.200150849363264		17_S_25_15_18_49	0	-1.70745143970511	40	glide-grid_1	-99.0048447838506	3	-66.0641093254089	TiNDYyhbY0hdW2NIXTEpW2NIXVtjSF1jMU9bQ0gyXUMoPU8pW05IXVtOSF1DKD1PKVtDQEhdKFtDSDJdYzJbY0hdW2NIXVtjSF1bY0hdW2NIXTIpW05IXUMoPU8pW0NIXShjM1tjSF1bY0hdW2NIXVtjSF1bY0hdMyljNFtjSF1bY0hdW2NIXVtjSF1bY0hdNA==	ligprep_1.sdf	0.0002
1		ligprep_1.sdf:1532395-1		1532395	Z1432623857	-0.811225867221583		-5.966	-8.0053978474436	1				-8.0053978474436		-0.0	82	0.0	ligprep_1.sdf:1532395	51139	0	0	7	0.0	1	-1.23206387878245	2046694	-8.0053978474436	J2VwaWtfcHl0aG9uJywgJy1waCcsICc3LjAnLCAnLW50JywgJy1tYScsICcyMDAnLCAnLWltYWUnLCAnPGluZmlsZS5tYWU+JywgJy1vbWFlJywgJzxvdXRmaWxlLm1hZT4n	-5.50345611572266	3	4.076	39.8302	1.0	-0.0	2	-0.258238640240116		8_R_16_6_9_41	0	-1.80546255057882	31	glide-grid_1	-70.7831334755782	2	-52.2454643249512	W2NIXTFbY0hdW2NIXVtjSF1bY0hdYzFbQ0gyXVtDQEhdKEMoPU8pT0MoW0NIM10pKFtDSDNdKVtDSDNdKVtOSF1DKD1PKWMyW2NIXVtjSF1jKFtjSF1bY0hdMilDKD1PKWMzW2NIXVtjSF1bbkhdW2NIXTM=	ligprep_1.sdf	0.0
1		ligprep_1.sdf:1122956-1		1122956	Z56846454	-0.747858379107453		-4.82	-8.00199103828997	1				-8.00199103828997		-0.0	31	0.0029	ligprep_1.sdf:1122956	51139	0	0	1	0.0	1	-0.927140437318881	1487608	-8.00199103828997	J2VwaWtfcHl0aG9uJywgJy1waCcsICc3LjAnLCAnLW50JywgJy1tYScsICcyMDAnLCAnLWltYWUnLCAnPGluZmlsZS5tYWU+JywgJy1vbWFlJywgJzxvdXRmaWxlLm1hZT4n	-12.2436637878418	5	2.466	50.7528	1.0	-0.0	2	-0.228628315379713		4_R_5_3_21_39	0	-1.7566146275272	35	glide-grid_1	-89.7299088944812	3	-63.2388534545898	W2NIXTFbY0hdW2NIXVtjSF1bY0hdYzFbTkhdQyg9TylDKD1DMltDSDNdKVtDQEBIXShjM1tjSF1bY0hdbltjSF1bY0hdMylDKEMjTik9QyhbTkhdMilTW0NIMl1DKD1PKVtOSF1jNFtjSF1bY0hdW2NIXVtjSF1bY0hdNA==	ligprep_1.sdf	0.0029
1	20_S_16_21_19_50	ligprep_1.sdf:333149-1		333149	Z17470250	-0.762417036797285		-5.459	-8.00163132859192	1				-8.00163132859192		-0.0	63	0.0001	ligprep_1.sdf:333149	51139	0	0	1	0.0	1	-1.42048303813261	442472	-8.00163132859192	J2VwaWtfcHl0aG9uJywgJy1waCcsICc3LjAnLCAnLW50JywgJy1tYScsICcyMDAnLCAnLWltYWUnLCAnPGluZmlsZS5tYWU+JywgJy1vbWFlJywgJzxvdXRmaWxlLm1hZT4n	-9.86087512969971	5	3.48	5.74551	1.0	-0.0	2	-0.235342097899762		3_R_5_33_2_4	0	-1.7677847986425	34	glide-grid_1	-80.2065905071878	1	-57.1455774307251	W0NIM11bQ0gyXVtDQEBdMShbQ0gzXSlbTkhdQyg9TylOKEMxPU8pW0NIMl1DKD1PKU9bQ0gyXUMoPU8pTjJOPUMoW0NIMl1bQ0BIXTJjM1tjSF1bY0hdW2NIXW8zKWM0W2NIXVtjSF1jKFtDSDNdKVtjSF1bY0hdNA==	ligprep_1.sdf	0.0001
1		ligprep_1.sdf:291638-1		291638	Z367800870	-0.828761318177277		-5.336	-8.00160255979097	1				-8.00160255979097		-0.0	95	0.0	ligprep_1.sdf:291638	51139	0	0	25	0.0	1	-1.11526026110709	384850	-8.00160255979097	J2VwaWtfcHl0aG9uJywgJy1waCcsICc3LjAnLCAnLW50JywgJy1tYScsICcyMDAnLCAnLWltYWUnLCAnPGluZmlsZS5tYWU+JywgJy1vbWFlJywgJzxvdXRmaWxlLm1hZT4n	-9.81750679016113	4	3.473	36.1917	1.0	-0.0	2	-0.266720085326366		26_S_30_24_27_52	0	-1.81805128602732	30	glide-grid_1	-76.9274572194162	0	-54.5788249969482	TzFbQ0gyXVtDSDJdW0NIMl1bQ0BIXTFDKD1PKU4oW0NIMl1bQ0gyXTIpW0NIMl1bQ0gyXU4yQyg9TylbQ0gyXVtDSDJdT2MzW2NIXVtjSF1bY0hdW2NIXWMzLWM0W2NIXVtjSF1bY0hdW2NIXVtjSF00	ligprep_1.sdf	0.0
1		ligprep_1.sdf:214068-1		214068	Z15737645	-0.828698016119497		-5.545	-8.00099138514218	1				-8.00099138514218		-0.0	101	0.0002	ligprep_1.sdf:214068	51139	0	0	40	0.0	1	-2.8	286371	-8.00099138514218	J2VwaWtfcHl0aG9uJywgJy1waCcsICc3LjAnLCAnLW50JywgJy1tYScsICcyMDAnLCAnLWltYWUnLCAnPGluZmlsZS5tYWU+JywgJy1vbWFlJywgJzxvdXRmaWxlLm1hZT4n	-10.6280241012573	4	3.19	29.5824	1.0	-0.0	2	-0.266699712838073			0	-1.81791242048784	30	glide-grid_1	-81.5661337787799	2	-57.0469350814819	W0NIM11DMShbQ0gzXSlbTkhdQyg9TylOKEMxPU8pW0NIMl1DKD1PKU9bQ0gyXUMoPU8pW05IXWMyW2NIXVtjSF1bY0hdW2NIXWMyU2MzW2NIXVtjSF1bY0hdW2NIXVtjSF0z	ligprep_1.sdf	0.0002
1		ligprep_1.sdf:236197-1		236197	Z509295434	-0.911434910316627		-2.928	-7.99910182048206	1				-7.99910182048206		-0.0	18	0.0002	ligprep_1.sdf:236197	51139	0	0	11	0.0	1	-0.369035321490894	313939	-7.99910182048206	J2VwaWtfcHl0aG9uJywgJy1waCcsICc3LjAnLCAnLW50JywgJy1tYScsICcyMDAnLCAnLWltYWUnLCAnPGluZmlsZS5tYWU+JywgJy1vbWFlJywgJzxvdXRmaWxlLm1hZT4n	-7.35321140289307	4	1.674	27.6052	1.0	-0.0	2	-0.307657762326233		14_R_13_16_15_37	0	-1.87856281534632	26	glide-grid_1	-58.3295783996582	3	-43.4542589187622	W0NIM11PYzFuW2NIXVtjSF1bY0hdYzFbQ0gyXVtOSF1DKD1PKVtOSF1bQ0BIXShbQ0gzXSljKFtjSF1bY0hdMilbY0hdYyhjMjMpW0NIMl1bQ0gyXUMoPU8pW05IXTM=	ligprep_1.sdf	0.0002
1		ligprep_1.sdf:756895-1		756895	Z1716211451	-0.847393531689796		-6.24	-7.99865828977496	1				-7.99865828977496		-0.0	1	0.0047	ligprep_1.sdf:756895	51139	0	0	47	0.0	1	-0.99418112696013	979426	-7.99865828977496	J2VwaWtfcHl0aG9uJywgJy1waCcsICc3LjAnLCAnLW50JywgJy1tYScsICcyMDAnLCAnLWltYWUnLCAnPGluZmlsZS5tYWU+JywgJy1vbWFlJywgJzxvdXRmaWxlLm1hZT4n	-5.43210077285767	4	4.229	45.583	1.0	-0.0	2	-0.275815803095688		9_S_10_24_7_37	0	-1.83148991988476	29	glide-grid_1	-72.5799339110072	1	-54.6380791664124	W0NIM11PYzFbY0hdW2NIXVtjSF1jKFtjSF0xKVtDQEBIXShjMltjSF1bY0hdW2NIXVtjSF1uMilbTkhdQyg9TyljM1tjSF1bY0hdbmMoW2NIXTMpU0MoW0NIM10pKFtDSDNdKVtDSDNd	ligprep_1.sdf	0.0047
1		ligprep_1.sdf:396852-1		396852	Z18545382	-0.911377377816999		-6.796	-7.9985968932324	1				-7.9985968932324		-0.0	1	0.0	ligprep_1.sdf:396852	51139	2	0	2	0.0	1	-1.37581946565331	520663	-7.9985968932324	J2VwaWtfcHl0aG9uJywgJy1waCcsICc3LjAnLCAnLW50JywgJy1tYScsICcyMDAnLCAnLWltYWUnLCAnPGluZmlsZS5tYWU+JywgJy1vbWFlJywgJzxvdXRmaWxlLm1hZT4n	-17.325855255127	2	2.328	45.2916	1.0	-0.0	2	-0.3076383420474		9_S_8_10_21_31	0	-1.87844423483854	26	glide-grid_1	-86.0786536001635	1	-56.1265258789062	W08tXVtuK10xW2NIXVtjSF1bY0hdW2NIXWMxU1tDQEBIXShjMltjSF1bY0hdW2NIXVtjSF1bY0hdMilDKD1PKWMoW2NIXVtuSF0zKWMoYzM0KVtjSF1bY0hdW2NIXVtjSF00	ligprep_1.sdf	0.0
1		ligprep_1.sdf:615050-1		615050	Z88475783	-0.828334859511611		-6.06	-7.99748514663957	1				-7.99748514663957		-0.0	47	0.0	ligprep_1.sdf:615050	51139	0	0	3	0.0	1	-1.33	800214	-7.99748514663957	J2VwaWtfcHl0aG9uJywgJy1waCcsICc3LjAnLCAnLW50JywgJy1tYScsICcyMDAnLCAnLWltYWUnLCAnPGluZmlsZS5tYWU+JywgJy1vbWFlJywgJzxvdXRmaWxlLm1hZT4n	-5.11135959625244	3	4.439	29.3923	1.0	-0.0	2	-0.266582838221319		7_S_9_5_8_39	0	-1.81711576489652	30	glide-grid_1	-83.7714426206715	2	-57.2331094741821	W0NIM11bQ0gyXVtDSDJdW05IXUMoPU8pW0NASF0oW0NIM10pW05IXUMoPU8pYzFbY0hdbigtYzJbY0hdW2NIXVtjSF1bY0hdW2NIXTIpbmMxLWMzW2NIXVtjSF1jKFtDSDNdKWMoW0NIM10pW2NIXTM=	ligprep_1.sdf	0.0
1		ligprep_1.sdf:706759-1		706759	Z219819444	-0.810398193358949		-4.709	-7.99723013629676	1				-7.99723013629676		-0.0	102	0.0014	ligprep_1.sdf:706759	51139	0	0	13	0.0	1	-1.33	916835	-7.99723013629676	J2VwaWtfcHl0aG9uJywgJy1waCcsICc3LjAnLCAnLW50JywgJy1tYScsICcyMDAnLCAnLWltYWUnLCAnPGluZmlsZS5tYWU+JywgJy1vbWFlJywgJzxvdXRmaWxlLm1hZT4n	-6.68239879608154	3	4.427	15.2306	1.0	-0.0	2	-0.257975165686992			0	-1.80362048140492	31	glide-grid_1	-75.3624101213375	2	-54.6270170211792	W2NIXTFbY0hdW2NIXVtjSF1bY0hdYzFbQ0gyXW4obmMyW0NIM10pYyhbQ0gzXSljMltDSDJdW05IXUMoPU8pW05IXVtDSDJdYzNbY0hdW2NIXWMoT0MoRikoRilGKVtjSF1bY0hdMw==	ligprep_1.sdf	0.0014
1		ligprep_1.sdf:1040657-1		1040657	Z52502994	-0.847126720079326		-5.278	-7.99613982011466	1				-7.99613982011466		-0.0	33	0.0001	ligprep_1.sdf:1040657	51139	0	0	1	0.0	1	-1.00306416152573	1372699	-7.99613982011466	J2VwaWtfcHl0aG9uJywgJy1waCcsICc3LjAnLCAnLW50JywgJy1tYScsICcyMDAnLCAnLWltYWUnLCAnPGluZmlsZS5tYWU+JywgJy1vbWFlJywgJzxvdXRmaWxlLm1hZT4n	-8.54595184326172	3	4.012	28.9903	1.0	-0.0	2	-0.275728959314299			0	-1.83091325419543	29	glide-grid_1	-72.3231932979853	1	-46.1193237304688	RmMxW2NIXVtjSF1jKFtjSF1bY0hdMSlbQ0gyXU4oW0NIXTJbQ0gyXVtDSDJdW0NIMl1bQ0gyXVtDSDJdMilDKD1PKVtDSDJdTihDMz1PKUMoPU8pW05IXUMzNFtDSDJdW0NIMl1bQ0gyXVtDSDJdNA==	ligprep_1.sdf	0.0001
1		ligprep_1.sdf:1228040-1		1228040	Z167394378	-0.847042010202513		-4.6	-7.99534023251686	1				-7.99534023251686		-0.0	80	0.0	ligprep_1.sdf:1228040	51139	0	0	19	0.0	1	-1.33	1630747	-7.99534023251686	J2VwaWtfcHl0aG9uJywgJy1waCcsICc3LjAnLCAnLW50JywgJy1tYScsICcyMDAnLCAnLWltYWUnLCAnPGluZmlsZS5tYWU+JywgJy1vbWFlJywgJzxvdXRmaWxlLm1hZT4n	-7.994788646698	4	2.106	67.8574	1.0	-0.0	2	-0.275701387328167		2_S_3_23_1_33	0	-1.83073016891132	29	glide-grid_1	-72.3993571055937	0	-51.6989970207214	W2NIXTFbY0hdYyhGKVtjSF1bY0hdYzFbQ0BIXShbQ0gzXSlOKFtDSDNdKUMoPU8pYzJbY0hdW2NIXWMoPU8pbihuMilbQ0gyXVtDSDJdT2MzW2NIXVtjSF1bY0hdW2NIXVtjSF0z	ligprep_1.sdf	0.0
1		ligprep_1.sdf:2116573-1		2116573	Z1737168373	-0.960934105518976		-1.61	-8.28979396010532	1				-7.99529396010532		0.2945	4	0.1361	ligprep_1.sdf:2116573	51139	1	0	3	0.1853	1	-2.64576334661882	2868722	-8.28979396010532	J2VwaWtfcHl0aG9uJywgJy1waCcsICc3LjAnLCAnLW50JywgJy1tYScsICcyMDAnLCAnLWltYWUnLCAnPGluZmlsZS5tYWU+JywgJy1vbWFlJywgJzxvdXRmaWxlLm1hZT4n	-14.7436456680298	5	1.306	48.6416	1.0	0.2945	2	-0.333137248337722		2_S_3_19_1_28	0	-1.9136407247868	24	glide-grid_1	-68.2654647827148	2	-50.3461313247681	W2NIXTFuW2NIXVtjSF1bY0hdYzFbQ0BIXShbQ0gzXSlOMltDSDJdW0NIMl1OKFtDSDJdW0NIMl0yKUMoPU8pYzNbY0hdW2NIXVtjSF1jKFtPSF0pYzNbT0hd	ligprep_1.sdf	0.3215
1		ligprep_1.sdf:1409474-1		1409474	Z97922732	-0.761804482590174		-7.4	-7.99520252034457	1				-7.99520252034457		-0.0	28	0.0	ligprep_1.sdf:1409474	51139	0	0	3	0.0	1	-0.957122203363305	1863194	-7.99520252034457	J2VwaWtfcHl0aG9uJywgJy1waCcsICc3LjAnLCAnLW50JywgJy1tYScsICcyMDAnLCAnLWltYWUnLCAnPGluZmlsZS5tYWU+JywgJy1vbWFlJywgJzxvdXRmaWxlLm1hZT4n	-6.52037334442139	4	4.395	65.9973	1.0	-0.0	2	-0.235153015304252			0	-1.76636449457869	34	glide-grid_1	-90.4823929240386	0	-61.3761739730835	bzFbY0hdW2NIXVtjSF1jMVtDSDJdTihbQ0gyXVtDSDJdQyNOKUMoPU8pW0NIMl1TYyhuMiluKGMoPU8pYyhjMjMpYyhbY0hdczMpW0NIXTRbQ0gyXVtDSDJdNCktYzVbY0hdW2NIXVtjSF1bY0hdW2NIXTU=	ligprep_1.sdf	0.0
1	18_R_17_20_19_40	ligprep_1.sdf:980299-1		980299	Z300134516	-0.910977506460486		-4.66	-7.99508746907096	1				-7.99508746907096		-0.0	65	0.0	ligprep_1.sdf:980299	51139	0	0	27	0.0	1	-1.69784915718007	1295887	-7.99508746907096	J2VwaWtfcHl0aG9uJywgJy1waCcsICc3LjAnLCAnLW50JywgJy1tYScsICcyMDAnLCAnLWltYWUnLCAnPGluZmlsZS5tYWU+JywgJy1vbWFlJywgJzxvdXRmaWxlLm1hZT4n	-7.51295280456543	3	4.349	30.2019	1.0	-0.0	2	-0.307503364195037		11_S_15_10_12_36	0	-1.87762005808959	26	glide-grid_1	-62.9756298217073	1	-48.1387729644775	W0NIM11PYzFbY0hdW2NIXVtjSF1jKFtjSF0xKU4yW0NIMl1bQ0BIXShbQ0gyXUMyPU8pQyg9TylbTkhdW0NASF0oW0NIM10pYzNbY0hdW2NIXVtjSF1jKENsKVtjSF0z	ligprep_1.sdf	0.0
1		ligprep_1.sdf:2087023-1		2087023	Z1747529440	-1.01825726949709		-4.054	-8.06336999017631	1				-7.99476999017631		0.0686	83	0.0001	ligprep_1.sdf:2087023	51139	1	0	2	0.0776	1	-1.84816060522639	2822788	-8.06336999017631	J2VwaWtfcHl0aG9uJywgJy1waCcsICc3LjAnLCAnLW50JywgJy1tYScsICcyMDAnLCAnLWltYWUnLCAnPGluZmlsZS5tYWU+JywgJy1vbWFlJywgJzxvdXRmaWxlLm1hZT4n	-9.95651626586914	3	2.939	6.06487	1.0	0.0686	2	-0.363398635917105		10_S_11_21_9_33	0	-1.95421340191995	22	glide-grid_1	-57.1136779785156	2	-43.5728912353516	W2NIXTFbY0hdYyhDbClbY0hdYyhjMTIpW0NASF0oW0NIMl1bQ0gyXVtDSDJdW0NIMl0yKVtOSF1bQ0gyXVtDSDJdTjNDKD1PKVtDSDJdW05IXUMzPU8=	ligprep_1.sdf	0.0777
1		ligprep_1.sdf:919529-1		919529	Z46217457	-0.934529468223885		-4.051	-8.0166145691901	1				-7.9901145691901		0.0265	51	0.0322	ligprep_1.sdf:919529	51139	0	0	1	0.0	1	-1.76790066548275	1205699	-8.0166145691901	J2VwaWtfcHl0aG9uJywgJy1waCcsICc3LjAnLCAnLW50JywgJy1tYScsICcyMDAnLCAnLWltYWUnLCAnPGluZmlsZS5tYWU+JywgJy1vbWFlJywgJzxvdXRmaWxlLm1hZT4n	-9.40523338317871	3	1.939	38.9957	0.5	0.0265	2	-0.319604582767604		12_R_13_11_36	0	-1.89389659730971	25	glide-grid_1	-61.4575462341309	3	-46.8414058685303	W0NIM11jMW5bbkhdYyhbQ0gzXSljMVtOSF1DKD1PKVtDSDJdW05IXVtDSF0oYzJbY0hdW2NIXVtjSF1bY0hdW2NIXTIpYzNbY0hdW2NIXVtjSF1bY0hdW2NIXTM=	ligprep_1.sdf	0.0322
1		ligprep_1.sdf:433004-1		433004	Z19018886	-0.776511939835528		-7.85	-7.98896953488621	1				-7.98896953488621		-0.0	6	0.0	ligprep_1.sdf:433004	51139	0	0	3	0.0	1	-0.7	565272	-7.98896953488621	J2VwaWtfcHl0aG9uJywgJy1waCcsICc3LjAnLCAnLW50JywgJy1tYScsICcyMDAnLCAnLWltYWUnLCAnPGluZmlsZS5tYWU+JywgJy1vbWFlJywgJzxvdXRmaWxlLm1hZT4n	-7.77777481079102	3	6.64	58.9474	1.0	-0.0	2	-0.242089985905643			0	-1.77670545988823	33	glide-grid_1	-75.4151000976562	1	-56.040111541748	W2NIXTFbY0hdW2NIXWMoW0NIMl1bQ0gzXSljKGMxMilbbkhdW2NIXWMyQyg9TylbQ0gyXU9DKD1PKVtDSDJdW0NIMl1OM2MoW2NIXVtjSF1bY0hdW2NIXTQpYzRTYyhjMzUpW2NIXVtjSF1bY0hdW2NIXTU=	ligprep_1.sdf	0.0
1		ligprep_1.sdf:733083-1		733083	Z199982430	-0.866332765712223		-3.588	-7.98834405695093	1				-7.98834405695093		-0.0	91	0.0002	ligprep_1.sdf:733083	51139	0	0	14	0.0	1	-2.8	949799	-7.98834405695093	J2VwaWtfcHl0aG9uJywgJy1waCcsICc3LjAnLCAnLW50JywgJy1tYScsICcyMDAnLCAnLWltYWUnLCAnPGluZmlsZS5tYWU+JywgJy1vbWFlJywgJzxvdXRmaWxlLm1hZT4n	-9.38592147827148	5	1.841	38.3253	1.0	-0.0	2	-0.285298002033962			0	-1.84394435631753	28	glide-grid_1	-77.1968234267693	1	-53.9124183654785	W0NIM11PYyhbY0hdW2NIXTEpW2NIXWMoYzEyKVtDSDJdW0NIMl1bQ0gyXU4yQyg9TylbQ0gyXU9DKD1PKVtDSDJdTihDMz1PKUMoPU8pW05IXUMzKFtDSDNdKVtDSDNd	ligprep_1.sdf	0.0002
1	8_S_6_9_21_31	ligprep_1.sdf:1717625-1		1717625	Z225549780	-0.887467653546436		-3.9	-7.98720889069277	1				-7.98720889069277		-0.0	97	0.0	ligprep_1.sdf:1717625	51139	0	0	1	0.0	1	-1.7715827169146	2309469	-7.98720889069277	J2VwaWtfcHl0aG9uJywgJy1waCcsICc3LjAnLCAnLW50JywgJy1tYScsICcyMDAnLCAnLWltYWUnLCAnPGluZmlsZS5tYWU+JywgJy1vbWFlJywgJzxvdXRmaWxlLm1hZT4n	-8.78944301605225	3	2.521	9.81	1.0	-0.0	2	-0.29582255150714		4_R_5_2_22_30	0	-1.85929055032341	27	glide-grid_1	-68.1749034253224	1	-47.6611814498901	W2NIXTFbY0hdW2NIXVtjSF1bY0hdYzFbQ0BIXShDKD1PKVtOSDJdKU9DKD1PKVtDQEBIXTJbQ0gyXU4oQyg9TylbQ0gyXTIpW0NIMl1bQ0gyXWMzW2NIXVtjSF1bY0hdW2NIXVtjSF0z	ligprep_1.sdf	0.0
1		ligprep_1.sdf:1556517-1		1556517	Z131580818	-0.746391800050146		-7.57	-7.98629882596559	1				-7.98629882596559		-0.0	57	0.0	ligprep_1.sdf:1556517	51139	0	0	2	0.0	1	-1.14976564923764	2081279	-7.98629882596559	J2VwaWtfcHl0aG9uJywgJy1waCcsICc3LjAnLCAnLW50JywgJy1tYScsICcyMDAnLCAnLWltYWUnLCAnPGluZmlsZS5tYWU+JywgJy1vbWFlJywgJzxvdXRmaWxlLm1hZT4n	-8.57428932189941	5	3.47	65.135	1.0	-0.0	2	-0.22817996645616		6_S_35_4_7_42	0	-1.75316983865211	35	glide-grid_1	-75.4473642925487	0	-55.7823810577393	W2NIXTFbY0hdW2NIXVtjSF1jKGMxMilPW0NASF0oQyg9TylOKFtDSDNdKVtDSDNdKVtDSDJdTjJDKD1PKWMoW2NIXVtjSF1bY0hdMyljKGMzNClvYyhjKGM0PU8pW0NIM10pLWM1W2NIXVtjSF1bY0hdW2NIXVtjSF01	ligprep_1.sdf	0.0
1		ligprep_1.sdf:1710003-1		1710003	Z223837982	-0.846051603110848		-3.1	-7.98649165054432	1				-7.98599165054432		0.0005	115	0.0007	ligprep_1.sdf:1710003	51139	0	0	1	0.0	1	-1.58103266779322	2298992	-7.98649165054432	J2VwaWtfcHl0aG9uJywgJy1waCcsICc3LjAnLCAnLW50JywgJy1tYScsICcyMDAnLCAnLWltYWUnLCAnPGluZmlsZS5tYWU+JywgJy1vbWFlJywgJzxvdXRmaWxlLm1hZT4n	-10.5111846923828	5	2.706	42.11		0.0005	2	-0.275379022432563			0	-1.8285895806992	29	glide-grid_1	-76.970103987787	1	-55.5837936401367	W0NIM11uMWMoPU8pbihbQ0gzXSljKD1PKWMyYzFuYyhuMjMpbihjKFtDSDNdKWMzW0NIM10pLWM0W2NIXVtjSF1bY0hdW2NIXWM0T1tDSDJdW0NIMl1bQ0gyXVtPSF0=	ligprep_1.sdf	0.0007
1		ligprep_1.sdf:396785-1		396785	Z18546817	-0.887331440840586		-5.712	-7.98598297633877	1				-7.98598297633877		-0.0	112	0.0	ligprep_1.sdf:396785	51139	2	0	2	0.0	1	-1.00999234100101	520589	-7.98598297633877	J2VwaWtfcHl0aG9uJywgJy1waCcsICc3LjAnLCAnLW50JywgJy1tYScsICcyMDAnLCAnLWltYWUnLCAnPGluZmlsZS5tYWU+JywgJy1vbWFlJywgJzxvdXRmaWxlLm1hZT4n	-17.9547157287598	2	2.211	34.1308	1.0	-0.0	2	-0.295777147271806			0	-1.85900517767257	27	glide-grid_1	-81.0604934692383	0	-58.3771438598633	W08tXVtuK10xW2NIXVtjSF1bY0hdW2NIXWMxU1tDSDJdQyg9TylOKFtDSDJdYzJbY0hdW2NIXVtjSF1bY0hdW2NIXTIpW0NIMl1bQ0gyXWMzW2NIXVtjSF1bY0hdW2NIXVtjSF0z	ligprep_1.sdf	0.0
1		ligprep_1.sdf:426786-1		426786	Z18921271	-0.792250612604158		-6.18	-7.98888579812178	1				-7.98538579812178		0.0035	87	0.0049	ligprep_1.sdf:426786	51139	0	0	15	0.0	1	-1.13146435968815	557486	-7.98888579812178	J2VwaWtfcHl0aG9uJywgJy1waCcsICc3LjAnLCAnLW50JywgJy1tYScsICcyMDAnLCAnLWltYWUnLCAnPGluZmlsZS5tYWU+JywgJy1vbWFlJywgJzxvdXRmaWxlLm1hZT4n	-8.28282165527344	5	4.483	36.8284	0.995395	0.0035	2	-0.249543306191305		14_R_12_15_24_48	0	-1.7881455535952	32	glide-grid_1	-75.5006098160889	2	-56.9579849243164	RmMxW2NIXVtjSF1jKFtjSF1bY0hdMSkvW0NIXT1DKGMyW2NIXVtjSF1bY0hdczIpL0MoPU8pT1tDSDJdQyg9TylDKEMjTik9QyhbTkhdMylbTkhdYyhjMzQpW2NIXVtjSF1bY0hdW2NIXTQ=	ligprep_1.sdf	0.0049
1		ligprep_1.sdf:2117204-1		2117204	Z654686776	-0.809166503272152		-5.005	-7.98857548298999	1				-7.98507548298999		0.0035	7	0.0048	ligprep_1.sdf:2117204	51139	0	0	2	0.0	1	-1.85364806748465	2869995	-7.98857548298999	J2VwaWtfcHl0aG9uJywgJy1waCcsICc3LjAnLCAnLW50JywgJy1tYScsICcyMDAnLCAnLWltYWUnLCAnPGluZmlsZS5tYWU+JywgJy1vbWFlJywgJzxvdXRmaWxlLm1hZT4n	-7.80168533325195	4	3.605	23.9371	1.0	0.0035	2	-0.257583080096451			0	-1.80087923458886	31	glide-grid_1	-84.9463653564453	3	-59.623851776123	W09IXWMxW2NIXVtjSF1jKFtjSF1bY0hdMSlDKD1PKVtOSF1bQ0gyXVtDSDJdW05IXUMoPU8pYzJbY0hdYygtYzNbY0hdW2NIXVtjSF1vMylubjItYzRbY0hdW2NIXVtjSF1bY0hdW2NIXTQ=	ligprep_1.sdf	0.0048
1		ligprep_1.sdf:1503282-1		1503282	Z1126978986	-0.909794928764428		-4.659	-7.98470871432465	1				-7.98470871432465		-0.0	84	0.0	ligprep_1.sdf:1503282	51139	0	0	3	0.0	1	-1.89	2003484	-7.98470871432465	J2VwaWtfcHl0aG9uJywgJy1waCcsICc3LjAnLCAnLW50JywgJy1tYScsICcyMDAnLCAnLWltYWUnLCAnPGluZmlsZS5tYWU+JywgJy1vbWFlJywgJzxvdXRmaWxlLm1hZT4n	-10.3927011489868	3	2.935	39.4702	1.0	-0.0	2	-0.307104181320179		10_S_9_11_19_35	0	-1.87518264159289	26	glide-grid_1	-78.7658321822204	3	-53.0778169631958	W0NIM11jMVtjSF1bY0hdYyhbY0hdW2NIXTEpW0NIMl1DKD1PKVtOSF1bQ0BIXShDKD1PKVtOSF1jMltjSF1bY0hdW25IXW4yKWMzW2NIXVtjSF1bY0hdW2NIXVtjSF0z	ligprep_1.sdf	0.0
1		ligprep_1.sdf:1871052-1		1871052	Z1767502606	-0.826968085709427		-4.204	-7.98428909065295	1				-7.98428909065295		-0.0	29	0.0	ligprep_1.sdf:1871052	51139	0	0	13	0.0	1	-0.7	2519772	-7.98428909065295	J2VwaWtfcHl0aG9uJywgJy1waCcsICc3LjAnLCAnLW50JywgJy1tYScsICcyMDAnLCAnLWltYWUnLCAnPGluZmlsZS5tYWU+JywgJy1vbWFlJywgJzxvdXRmaWxlLm1hZT4n	-6.98944091796875	4	3.234	33.0845	1.0	-0.0	2	-0.266142969688432			0	-1.81411747719381	30	glide-grid_1	-71.1837059590143	1	-50.8461380004883	W0NIM11PQyg9TyljMVtjSF1bY0hdW2NIXWMobjEpQyg9TylbTkhdW0NIMl1jKFtjSF1bY0hdMilbY0hdYyhjMjMpW0NIMl1OKFtDSDJdMylDKD1PKU9DKFtDSDNdKShbQ0gzXSlbQ0gzXQ==	ligprep_1.sdf	0.0
1		ligprep_1.sdf:1964393-1		1964393	Z1823281160	-0.8658667875398		-5.351	-7.98404733159127	1				-7.98404733159127		-0.0	94	0.0	ligprep_1.sdf:1964393	51139	0	0	20	0.0	1	-1.3085849930669	2650349	-7.98404733159127	J2VwaWtfcHl0aG9uJywgJy1waCcsICc3LjAnLCAnLW50JywgJy1tYScsICcyMDAnLCAnLWltYWUnLCAnPGluZmlsZS5tYWU+JywgJy1vbWFlJywgJzxvdXRmaWxlLm1hZT4n	-5.58868932723999	2	3.71	33.9877	1.0	-0.0	2	-0.285144547556831		2_R_3_19_1_32	0	-1.84295254594718	28	glide-grid_1	-67.05029296875	3	-48.2768721580505	W2NIXTFbY0hdYyhDKEYpKEYpRilbY0hdW2NIXWMxW0NAQEhdKFtDSDNdKVtOSF1DKD1PKVtOSF1jMltjSF1bY0hdW2NIXWMoW2NIXTIpQyg9TylbTkhdW0NIXTNbQ0gyXVtDSDJdMw==	ligprep_1.sdf	0.0
1		ligprep_1.sdf:961122-1		961122	Z48489377	-0.732214671989817		-6.37	-7.98313416261506	1				-7.98313416261506		-0.0	91	0.0003	ligprep_1.sdf:961122	51139	1	0	13	0.0	1	-1.33282472315068	1270341	-7.98313416261506	J2VwaWtfcHl0aG9uJywgJy1waCcsICc3LjAnLCAnLW50JywgJy1tYScsICcyMDAnLCAnLWltYWUnLCAnPGluZmlsZS5tYWU+JywgJy1vbWFlJywgJzxvdXRmaWxlLm1hZT4n	-7.40919017791748	9	5.857	53.3933	1.0	-0.0	2	-0.221753726739307		18_S_22_17_19_48	0	-1.74170419492235	36	glide-grid_1	-77.194572778828	0	-56.5317983627319	W0NIM11PYzFbY0hdYyhPW0NIM10pYyhbY0hdYzFPW0NIM10pL1tDSF09Ti9uMmMoLWMoW2NIXVtjSF0zKVtjSF1jKGMzNClPW0NIMl1bQ0gyXU80KVtjSF1zY1wyPU5cW0NIMl1bQ0BASF01W0NIMl1bQ0gyXVtDSDJdTzU=	ligprep_1.sdf	0.0003
1		ligprep_1.sdf:1033778-1		1033778	Z52189769	-0.808825114973915		-5.87	-7.98170657026386	1				-7.98170657026386		-0.0	22	0.0	ligprep_1.sdf:1033778	51139	0	0	3	0.0	1	-0.7	1363700	-7.98170657026386	J2VwaWtfcHl0aG9uJywgJy1waCcsICc3LjAnLCAnLW50JywgJy1tYScsICcyMDAnLCAnLWltYWUnLCAnPGluZmlsZS5tYWU+JywgJy1vbWFlJywgJzxvdXRmaWxlLm1hZT4n	-6.14823293685913	3	4.58	52.0955	1.0	-0.0	2	-0.257474405492383			0	-1.80011944152434	31	glide-grid_1	-76.710823059082	1	-54.3078589439392	W0NIM11PYzFbY0hdW2NIXVtjSF1bY0hdYzEtYzJubigtYzNbY0hdW2NIXVtjSF1bY0hdW2NIXTMpW2NIXWMyQyg9TylbTkhdW0NIMl1bQ0gyXWM0W2NIXVtjSF1bY0hdW2NIXWM0Rg==	ligprep_1.sdf	0.0
1		ligprep_1.sdf:1750074-1		1750074	Z237500268	-0.865591783099801		-4.56	-7.98151155068715	1				-7.98151155068715		-0.0	79	0.0001	ligprep_1.sdf:1750074	51139	0	0	2	0.0	1	-0.810584445714213	2354326	-7.98151155068715	J2VwaWtfcHl0aG9uJywgJy1waCcsICc3LjAnLCAnLW50JywgJy1tYScsICcyMDAnLCAnLWltYWUnLCAnPGluZmlsZS5tYWU+JywgJy1vbWFlJywgJzxvdXRmaWxlLm1hZT4n	-6.24578285217285	2	4.346	26.058	1.0	-0.0	2	-0.285053983953112		2_S_3_19_1_32	0	-1.84236721326075	28	glide-grid_1	-63.9546968627294	3	-51.3090877532959	RkMoRikoRiljKFtjSF0xKVtjSF1bY0hdW2NIXWMxW0NASF0oW0NIM10pW05IXUMoPU8pW0NIMl1bQ0gyXVtDSDJdW05IXUMoPU8pW05IXVtDSF0yW0NIMl1bQ0gyXVtDSDJdW0NIMl1bQ0gyXTI=	ligprep_1.sdf	0.0001
1		ligprep_1.sdf:1348759-1		1348759	Z90709673	-0.845465601135529		-5.497	-7.98046030131587	1				-7.98046030131587		-0.0	90	0.0	ligprep_1.sdf:1348759	51139	0	0	21	0.0	1	-0.7	1784969	-7.98046030131587	J2VwaWtfcHl0aG9uJywgJy1waCcsICc3LjAnLCAnLW50JywgJy1tYScsICcyMDAnLCAnLWltYWUnLCAnPGluZmlsZS5tYWU+JywgJy1vbWFlJywgJzxvdXRmaWxlLm1hZT4n	-6.72858047485352	4	3.005	23.377	1.0	-0.0	2	-0.275188286252271		15_S_14_16_24_39	0	-1.8273230419888	29	glide-grid_1	-85.2856102806849	0	-54.6347198486328	W0NIM11TKD1PKSg9TylbQ0gyXWMxW2NIXVtjSF1bY0hdYyhbY0hdMSlDKD1PKU9bQ0BASF0oYzJbY0hdW2NIXVtjSF1bY0hdW2NIXTIpQyg9TyljM1tjSF1bY0hdW2NIXVtjSF1bY0hdMw==	ligprep_1.sdf	0.0
1		ligprep_1.sdf:706691-1		706691	Z27926149	-0.745635599953743		-8.82	-7.97820757959647	1				-7.97820757959647		-0.0	101	0.0	ligprep_1.sdf:706691	51139	0	0	19	0.0	1	-0.402553681196376	916731	-7.97820757959647	J2VwaWtfcHl0aG9uJywgJy1waCcsICc3LjAnLCAnLW50JywgJy1tYScsICcyMDAnLCAnLWltYWUnLCAnPGluZmlsZS5tYWU+JywgJy1vbWFlJywgJzxvdXRmaWxlLm1hZT4n	-2.73230910301208	3	6.575	51.7868	1.0	-0.0	2	-0.227948787988471		11_S_12_21_10_51	0	-1.75139363049855	35	glide-grid_1	-79.6590881347656	1	-58.0240533351898	W2NIXTFbY0hdW2NIXVtjSF1jKGMxMilzYyhuMilOKFtDSDJdW0NIMl1bQ0gyXVtDSDJdW0NIMl1bQ0gzXSlDKD1PKVtDSDJdW0NAQEhdKGMzW2NIXVtjSF1bY0hdW2NIXVtjSF0zKVtOSF1DKD1PKWM0W2NIXVtjSF1bY0hdW2NIXVtjSF00	ligprep_1.sdf	0.0
1		ligprep_1.sdf:549925-1		549925	Z24103000	-0.682015409372828		-5.97	-7.97690062877124	1				-7.97690062877124		-0.0	18	0.0	ligprep_1.sdf:549925	51139	0	0	5	0.0	1	-1.22324835571529	716103	-7.97690062877124	J2VwaWtfcHl0aG9uJywgJy1waCcsICc3LjAnLCAnLW50JywgJy1tYScsICcyMDAnLCAnLWltYWUnLCAnPGluZmlsZS5tYWU+JywgJy1vbWFlJywgJzxvdXRmaWxlLm1hZT4n	-3.88697385787964	5	4.89	50.053	1.0	-0.0	2	-0.199422515719281			0	-1.70123815441074	40	glide-grid_1	-89.2607421875	0	-57.6196398735046	W2NIXTFbY0hdW2NIXVtjSF1bY0hdYzFbQ0gyXW4yYyg9TyluKGMoPU8pYyhjMjMpbihbY0hdbjMpW0NIMl1bQ0gyXU9bQ0gzXSlbQ0gyXUMoPU8pTihbQ0gyXWM0W2NIXVtjSF1bY0hdW2NIXVtjSF00KVtDSDJdYzVbY0hdW2NIXVtjSF1bY0hdW2NIXTU=	ligprep_1.sdf	0.0
1		ligprep_1.sdf:1150516-1		1150516	Z1544646816	-0.731563357492302		-8.87	-7.99153306069151	1				-7.97603306069151		0.0155	50	0.0	ligprep_1.sdf:1150516	51139	0	0	3	0.0194	1	0.0	1526869	-7.99153306069151	J2VwaWtfcHl0aG9uJywgJy1waCcsICc3LjAnLCAnLW50JywgJy1tYScsICcyMDAnLCAnLWltYWUnLCAnPGluZmlsZS5tYWU+JywgJy1vbWFlJywgJzxvdXRmaWxlLm1hZT4n	-6.83204460144043	5	7.099	53.6628	1.0	0.0155	2	-0.221556473908098		9_S_5_10_8_44	0	-1.74015492633224	36	glide-grid_1	-80.0440415981021	1	-55.5052852630615	Q2xjMVtjSF1bY0hdW2NIXVtjSF1jMS1jKGMoYzIzKVtjSF1jKEJyKVtjSF1bY0hdMyljKGMobjIpW09IXSlDKD1OTjRDKD1PKVtDSDJdW0NIM10pW0NIMl1bQ0BIXTRjNVtjSF1bY0hdW2NIXWMoW2NIXTUpT1tDSDNd	ligprep_1.sdf	0.0194
1	7_S_8_17_6_41	ligprep_1.sdf:678710-1		678710	Z27305357	-0.775202848069603		-5.67	-8.01790123684746	1				-7.97550123684746		0.0424	72	0.0	ligprep_1.sdf:678710	51139	0	0	3	0.0496	1	-0.727738241915912	881691	-8.01790123684746	J2VwaWtfcHl0aG9uJywgJy1waCcsICc3LjAnLCAnLW50JywgJy1tYScsICcyMDAnLCAnLWltYWUnLCAnPGluZmlsZS5tYWU+JywgJy1vbWFlJywgJzxvdXRmaWxlLm1hZT4n	-7.02935075759888	3	4.064	35.4569	1.0	0.0424	2	-0.241681855662044		2_S_3_23_1_37	0	-1.77371018013953	33	glide-grid_1	-85.6861513029109	2	-61.0557980537415	W2NIXTFuW2NIXVtjSF1uMS1jKFtjSF1bY0hdMilbY0hdW2NIXWMyW0NASF0oW0NIM10pW05IXUMoPU8pW0NIMl1bQ0BASF0oYzNbY0hdW2NIXVtjSF1bY0hdW2NIXTMpW05IXUMoPU8pYzRbY0hdW2NIXVtjSF1bY0hdW2NIXTQ=	ligprep_1.sdf	0.0496
1		ligprep_1.sdf:209014-1		209014	Z15654310	-0.807982524176839		-3.583	-7.97339165474435	1				-7.97339165474435		-0.0	14	0.0	ligprep_1.sdf:209014	51139	0	0	12	0.0	1	-1.06831994228937	280332	-7.97339165474435	J2VwaWtfcHl0aG9uJywgJy1waCcsICc3LjAnLCAnLW50JywgJy1tYScsICcyMDAnLCAnLWltYWUnLCAnPGluZmlsZS5tYWU+JywgJy1vbWFlJywgJzxvdXRmaWxlLm1hZT4n	-7.07567644119263	4	2.222	48.0624	1.0	-0.0	2	-0.257206182411108			0	-1.79824417325313	31	glide-grid_1	-78.6320396657643	1	-56.6765103340149	W05IMl1DKD1PKVtDSDJdT0MoPU8pW0NIMl1bQ0gyXWMobjEpYyg9TyluKGMoYzEyKVtjSF1bY0hdYyhbY0hdMilDKEYpKEYpRilbQ0gyXWMzW2NIXVtjSF1bY0hdW2NIXVtjSF0z	ligprep_1.sdf	0.0
1		ligprep_1.sdf:1078730-1		1078730	Z211291594	-0.79104017769484		-6.425	-7.97318537873346	1				-7.97318537873346		-0.0	45	0.0	ligprep_1.sdf:1078730	51139	0	0	23	0.0	1	-1.33	1425762	-7.97318537873346	J2VwaWtfcHl0aG9uJywgJy1waCcsICc3LjAnLCAnLW50JywgJy1tYScsICcyMDAnLCAnLWltYWUnLCAnPGluZmlsZS5tYWU+JywgJy1vbWFlJywgJzxvdXRmaWxlLm1hZT4n	-6.67096948623657	4	2.641	50.6281	1.0	-0.0	2	-0.249162043085421		23_S_22_24_27_44	0	-1.78541354712328	32	glide-grid_1	-82.7286977157048	2	-58.3227219581604	W2NIXTFbY0hdYyhGKVtjSF1bY0hdYzFOKFtDSDNdKVMoPU8pKD1PKWMyW2NIXVtjSF1jKENsKWMoW2NIXTIpQyg9TylbTkhdW0NASF0oQyg9TylbTkgyXSljM1tjSF1bY0hdW2NIXVtjSF1bY0hdMw==	ligprep_1.sdf	0.0
1	16_R_15_18_17_47	ligprep_1.sdf:410193-1		410193	Z18699195	-0.705393949561772		-7.86	-7.9729822120772	1				-7.9729822120772		-0.0	11	0.0	ligprep_1.sdf:410193	51139	0	0	2	0.0	1	0.0	537418	-7.9729822120772	J2VwaWtfcHl0aG9uJywgJy1waCcsICc3LjAnLCAnLW50JywgJy1tYScsICcyMDAnLCAnLWltYWUnLCAnPGluZmlsZS5tYWU+JywgJy1vbWFlJywgJzxvdXRmaWxlLm1hZT4n	-6.34500074386597	4	5.735	43.9352	1.0	-0.0	2	-0.209815321370453		2_S_3_25_1_42	0	-1.71920950629791	38	glide-grid_1	-80.5916949516907	1	-53.8939127922058	Q2xjMVtjSF1bY0hdYyhDKEYpKEYpRilbY0hdYzFbTkhdQyg9TylbQ0BIXShbQ0gzXSlPQyg9TyljMltjSF1bY0hdW2NIXWMoW2NIXTIpUyg9TykoPU8pTihbQ0BIXShbQ0gzXSlbQ0gyXTMpYyhjMzQpW2NIXVtjSF1bY0hdW2NIXTQ=	ligprep_1.sdf	0.0
1		ligprep_1.sdf:2121925-1		2121925	Z57909626	-0.744908786677698		-6.42	-7.97083076852649	1				-7.97043076852649		0.0004	81	0.0006	ligprep_1.sdf:2121925	51139	0	0	35	0.0	1	-0.691737182672552	2879695	-7.97083076852649	J2VwaWtfcHl0aG9uJywgJy1waCcsICc3LjAnLCAnLW50JywgJy1tYScsICcyMDAnLCAnLWltYWUnLCAnPGluZmlsZS5tYWU+JywgJy1vbWFlJywgJzxvdXRmaWxlLm1hZT4n	-7.91386032104492	6	4.431	37.7675	0.5	0.0004	2	-0.227726593386471		15_S_16_26_5_53	0	-1.74968644787166	35	glide-grid_1	-78.9583729088175	3	-55.6415176391602	W0NIM11bQ0hdKFtDSDNdKVtDSDJdW0NIMl1PYzFbY0hdW2NIXWMoW2NIXWMxT1tDSDNdKVtDQEhdKE4oQzI9TylbQ0gyXVtDSDJdW09IXSljKGMyMyljKG5bbkhdMyktYzRbY0hdYyhbQ0gzXSljKFtDSDNdKVtjSF1jNFtPSF0=	ligprep_1.sdf	0.0006
1		ligprep_1.sdf:1235444-1		1235444	Z192889310	-0.864380073892882		-4.01	-7.97033853446875	1				-7.97033853446875		-0.0	79	0.0	ligprep_1.sdf:1235444	51139	0	0	1	0.0	1	-1.9892639084538	1639475	-7.97033853446875	J2VwaWtfcHl0aG9uJywgJy1waCcsICc3LjAnLCAnLW50JywgJy1tYScsICcyMDAnLCAnLWltYWUnLCAnPGluZmlsZS5tYWU+JywgJy1vbWFlJywgJzxvdXRmaWxlLm1hZT4n	-10.6740875244141	5	1.954	30.0449	1.0	-0.0	2	-0.284654947659598			0	-1.83978815306353	28	glide-grid_1	-82.3111129968736	2	-52.375358581543	TzFbQ0gyXU9jKGMxMilbY0hdYyhbY0hdW2NIXTIpW0NIMl1bQ0gyXUMoPU8pW05IXVtDSDJdW0NIMl1bQ0gyXU4oQzM9TylDKD1PKVtOSF1DMzRbQ0gyXVtDSDJdW0NIMl1bQ0gyXTQ=	ligprep_1.sdf	0.0
1		ligprep_1.sdf:842445-1		842445	Z910676092	-0.908057955672358		-3.54	-8.03946437326899	1				-7.96946437326899		0.07	83	0.0798	ligprep_1.sdf:842445	51139	0	0	1	0.0	1	-1.23583316119119	1091455	-8.03946437326899	J2VwaWtfcHl0aG9uJywgJy1waCcsICc3LjAnLCAnLW50JywgJy1tYScsICcyMDAnLCAnLWltYWUnLCAnPGluZmlsZS5tYWU+JywgJy1vbWFlJywgJzxvdXRmaWxlLm1hZT4n	-3.43196439743042	3	2.97	23.542	1.0	0.07	2	-0.306517860510346		19_S_15_20_18_44	0	-1.87160255811673	26	glide-grid_1	-65.5388425717013	1	-46.1777415275574	W2NIXTFbY0hdW2NIXVtjSF1jKGMxMiluKGMobjIpW0NIMl1bQ0gzXSlbQ0gyXUMoPU8pTjNbQ0gyXVtDSDJdW0NIMl1bQ0BIXTNjNFtjSF1bY0hdYyhbT0hdKVtjSF1bY0hdNA==	ligprep_1.sdf	0.0798
1	8_S_9_18_7_39	ligprep_1.sdf:742463-1		742463	Z28950740	-0.844292403953739		-5.796	-7.96938633979417	1				-7.96938633979417		-0.0	21	0.0	ligprep_1.sdf:742463	51139	0	0	18	0.0	1	-1.15998099217368	962124	-7.96938633979417	J2VwaWtfcHl0aG9uJywgJy1waCcsICc3LjAnLCAnLW50JywgJy1tYScsICcyMDAnLCAnLWltYWUnLCAnPGluZmlsZS5tYWU+JywgJy1vbWFlJywgJzxvdXRmaWxlLm1hZT4n	-9.0465841293335	2	4.404	30.7262	1.0	-0.0	2	-0.274806425510144		2_S_3_24_1_33	0	-1.82478738561176	29	glide-grid_1	-73.8510564324728	2	-54.1587858200073	W2NIXTFbY0hdW2NIXVtjSF1bY0hdYzFbQ0BIXShbQ0gzXSlbQ0gyXVtOSF1DKD1PKVtDSDJdW0NAQEhdKGMyW2NIXVtjSF1bY0hdW2NIXVtjSF0yKVtOSF1DKD1PKWMzW2NIXVtjSF1bY0hdW2NIXVtjSF0z	ligprep_1.sdf	0.0
1		ligprep_1.sdf:887862-1		887862	Z1170782414	-0.824993242910675		-5.62	-7.96522219304674	1				-7.96522219304674		-0.0	38	0.0	ligprep_1.sdf:887862	51139	0	0	4	0.0	1	-1.18	1159083	-7.96522219304674	J2VwaWtfcHl0aG9uJywgJy1waCcsICc3LjAnLCAnLW50JywgJy1tYScsICcyMDAnLCAnLWltYWUnLCAnPGluZmlsZS5tYWU+JywgJy1vbWFlJywgJzxvdXRmaWxlLm1hZT4n	-8.38032245635986	3	3.085	56.8024	1.0	-0.0	2	-0.265507406434891		2_S_1_3_21_32	0	-1.80978527030719	30	glide-grid_1	-70.5404457079467	2	-49.8046770095825	W2NIXTFbY0hdW2NIXVtjSF1jKGMxMilbY0hdYyhbY0hdW2NIXTIpW0NASF0oW09IXSlbQ0gyXVtOSF1DKD1PKWMzW2NIXVtjSF1bY0hdbihjMz1PKVtDSDJdYzRbY0hdW2NIXVtjSF1bY0hdW2NIXTQ=	ligprep_1.sdf	0.0
1		ligprep_1.sdf:1204926-1		1204926	Z70907161	-0.774189244551747		-6.76	-7.96507300360443	1			71	-7.96507300360443		-0.0	44	0.0	ligprep_1.sdf:1204926	51139	0	0	24	0.0	1	-1.33	1600920	-7.96507300360443	J2VwaWtfcHl0aG9uJywgJy1waCcsICc3LjAnLCAnLW50JywgJy1tYScsICcyMDAnLCAnLWltYWUnLCAnPGluZmlsZS5tYWU+JywgJy1vbWFlJywgJzxvdXRmaWxlLm1hZT4n	-6.32293128967285	4	4.838	70.5957	1.0	-0.0	2	-0.241365848594074		11_R_10_18_12_44	0	-1.77139099506078	33	glide-grid_1	-86.0282958208723	1	-59.7251071929932	W2NIXTFbY0hdW2NIXVtjSF1jKGMxMiljKD1PKW4oW0NIMl1bQ0gyXVtDSDJdW0NIM10pbmMyQyg9TylbTkhdW0NASF0oYzNbY0hdW2NIXVtjSF1bY0hdW2NIXTMpYzRbY0hdW2NIXWMoT1tDSDNdKVtjSF1bY0hdNA==	ligprep_1.sdf	0.0
1		ligprep_1.sdf:1380102-1		1380102	Z95902322	-0.774103608068824		-5.538	-7.96419195179048	1				-7.96419195179048		-0.0	32	0.0	ligprep_1.sdf:1380102	51139	0	0	30	0.0	1	-1.35945758166969	1824847	-7.96419195179048	J2VwaWtfcHl0aG9uJywgJy1waCcsICc3LjAnLCAnLW50JywgJy1tYScsICcyMDAnLCAnLWltYWUnLCAnPGluZmlsZS5tYWU+JywgJy1vbWFlJywgJzxvdXRmaWxlLm1hZT4n	-3.55697250366211	4	4.054	48.4382	1.0	-0.0	2	-0.241339150054257			0	-1.7711950536992	33	glide-grid_1	-75.0954693649647	0	-53.4317626953125	W2NIXTFbY0hdYyhGKVtjSF1bY0hdYzFbQ0gyXU4oW0NIXTJbQ0gyXVtDSDJdMilDKD1PKWMoW2NIXWMzT1tDSDJdW0NIM10pW2NIXVtjSF1jM09bQ0gyXUMoPU8pTjRbQ0gyXVtDSDJdW0NIMl1bQ0gyXVtDSDJdNA==	ligprep_1.sdf	0.0
1		ligprep_1.sdf:1938455-1		1938455	Z1228289204	-0.863658262555581		-4.32	-7.96368280409033	1				-7.96368280409033		-0.0	114	0.0	ligprep_1.sdf:1938455	51139	0	0	6	0.0	1	-0.93591611845526	2612793	-7.96368280409033	J2VwaWtfcHl0aG9uJywgJy1waCcsICc3LjAnLCAnLW50JywgJy1tYScsICcyMDAnLCAnLWltYWUnLCAnPGluZmlsZS5tYWU+JywgJy1vbWFlJywgJzxvdXRmaWxlLm1hZT4n	-8.09529399871826	4	2.643	34.0971	1.0	-0.0	2	-0.284417243003226			0	-1.83825181507146	28	glide-grid_1	-73.9118875044349	1	-52.459174156189	RltDSF0oRilPYzFbY0hdW2NIXWMoW2NIXWMxT1tDSDNdKUMoPU8pTihbQ0gyXVtDSDJdW05IXUMoPU8pW0NIM10pW0NIMl1jMltjSF1bY0hdW2NIXVtjSF1bY0hdMg==	ligprep_1.sdf	0.0
1		ligprep_1.sdf:1257597-1		1257597	Z91218391	-0.863611335812773		-5.054	-7.96325009857363	1				-7.96325009857363		-0.0	36	0.0	ligprep_1.sdf:1257597	51139	0	0	2	0.0	1	-0.799247602415457	1664311	-7.96325009857363	J2VwaWtfcHl0aG9uJywgJy1waCcsICc3LjAnLCAnLW50JywgJy1tYScsICcyMDAnLCAnLWltYWUnLCAnPGluZmlsZS5tYWU+JywgJy1vbWFlJywgJzxvdXRmaWxlLm1hZT4n	-5.61543941497803	5	4.112	38.5251	1.0	-0.0	2	-0.284401789234772		12_R_11_16_13_37	0	-1.83815193393342	28	glide-grid_1	-61.7803840637207	1	-47.2170438766479	W0NIM11PYzFbY0hdW2NIXWMoW2NIXVtjSF0xKU9bQ0gyXUMoPU8pW05IXVtDQEhdKFtDSF0oW0NIM10pW0NIM10pYyhbY0hdW2NIXTIpW2NIXWMoYzIzKU9bQ0gyXVtDSDJdW0NIMl1PMw==	ligprep_1.sdf	0.0
1		ligprep_1.sdf:1750424-1		1750424	Z237575468	-0.806792638799046		-3.47	-7.96214954169424	1				-7.96164954169424		0.0005	113	0.0007	ligprep_1.sdf:1750424	51139	0	0	43	0.0	1	-1.52665211722955	2354844	-7.96214954169424	J2VwaWtfcHl0aG9uJywgJy1waCcsICc3LjAnLCAnLW50JywgJy1tYScsICcyMDAnLCAnLWltYWUnLCAnPGluZmlsZS5tYWU+JywgJy1vbWFlJywgJzxvdXRmaWxlLm1hZT4n	-8.68656253814697	6	2.973	48.8392		0.0005	2	-0.256827404570782			0	-1.79559596690778	31	glide-grid_1	-82.3034342740205	1	-60.9045686721802	W0NIM11PYzFbY0hdW2NIXWMoT1tDSDNdKWMoW2NIXTEpLW4oYyhbQ0gzXSljMltDSDNdKWMobjIzKW5jNGMzYyg9TyluKGMoPU8pbjRbQ0gzXSlbQ0gyXVtDSDJdW0NIMl1bT0hd	ligprep_1.sdf	0.0007
1		ligprep_1.sdf:1891287-1		1891287	Z409037836	-0.956865242312311		-3.091	-7.96263965393187	1				-7.96143965393187		0.0012	89	0.0	ligprep_1.sdf:1891287	51139	0	0	16	0.001	1	-1.41925153828696	2547212	-7.96263965393187	J2VwaWtfcHl0aG9uJywgJy1waCcsICc3LjAnLCAnLW50JywgJy1tYScsICcyMDAnLCAnLWltYWUnLCAnPGluZmlsZS5tYWU+JywgJy1vbWFlJywgJzxvdXRmaWxlLm1hZT4n	-4.21491813659668	4	3.162	37.4867	0.999	0.0012	2	-0.331726652247161			0	-1.90553783584661	24	glide-grid_1	-58.6995756498877	4	-42.4675769805908	W0NIM11bQ0hdKFtDSDNdKVtOSF1DKD1PKVtOSF1jMVtjSF1bY0hdYyhbY0hdW2NIXTEpW0NIMl1bTkhdQyg9TyljMltjSF1bY0hdW2NIXW5jMltPSF0=	ligprep_1.sdf	0.001
1		ligprep_1.sdf:410582-1		410582	Z18710457	-0.884551851467116		-6.5	-7.96096667195006	1				-7.96096667195006		-0.0	24	0.0	ligprep_1.sdf:410582	51139	0	0	3	0.0	1	-0.890340648588684	537844	-7.96096667195006	J2VwaWtfcHl0aG9uJywgJy1waCcsICc3LjAnLCAnLW50JywgJy1tYScsICcyMDAnLCAnLWltYWUnLCAnPGluZmlsZS5tYWU+JywgJy1vbWFlJywgJzxvdXRmaWxlLm1hZT4n	-7.1088604927063	2	5.314	38.8939	1.0	-0.0	2	-0.294850617479632		11_S_10_12_20_32	0	-1.85318179443689	27	glide-grid_1	-72.4852030562642	0	-50.0321583747864	RmMxW2NIXVtjSF1jKFtjSF1bY0hdMSkvW0NIXT1bQ0hdL0MoPU8pT1tDQEBIXShjMltjSF1bY0hdW2NIXVtjSF1bY0hdMilDKD1PKWMzW2NIXVtjSF1bY0hdW2NIXVtjSF0z	ligprep_1.sdf	0.0
1		ligprep_1.sdf:2004774-1		2004774	Z1275470593	-0.789801291632497		-5.44	-7.9606981896921	1				-7.9606981896921		-0.0	79	0.0	ligprep_1.sdf:2004774	51139	0	0	37	0.0	1	-1.35734135633551	2708299	-7.9606981896921	J2VwaWtfcHl0aG9uJywgJy1waCcsICc3LjAnLCAnLW50JywgJy1tYScsICcyMDAnLCAnLWltYWUnLCAnPGluZmlsZS5tYWU+JywgJy1vbWFlJywgJzxvdXRmaWxlLm1hZT4n	-10.120436668396	3	4.688	33.471	1.0	-0.0	2	-0.248771818427878		3_S_2_4_24_36	0	-1.78261732510901	32	glide-grid_1	-78.6758651733398	2	-58.2963705062866	RmMxW2NIXVtjSF1jKEYpW2NIXWMxW0NIMl1bQ0BIXShbQ0gyXVtPSF0pW0NIMl1bTkhdQyg9TyljMltjSF1jKC1jM1tjSF1bY0hdW2NIXW8zKW5uMi1jNFtjSF1bY0hdW2NIXVtjSF1bY0hdNA==	ligprep_1.sdf	0.0
1		ligprep_1.sdf:68695-1		68695	Z56886525	-0.743945463967556		-6.92	-7.96452333611832	1				-7.96012333611832		0.0044	8	0.006	ligprep_1.sdf:68695	51139	0	0	1	0.0	1	-0.7	90007	-7.96452333611832	J2VwaWtfcHl0aG9uJywgJy1waCcsICc3LjAnLCAnLW50JywgJy1tYScsICcyMDAnLCAnLWltYWUnLCAnPGluZmlsZS5tYWU+JywgJy1vbWFlJywgJzxvdXRmaWxlLm1hZT4n	-3.09689784049988	2	5.895	48.0094		0.0044	2	-0.227432095317666			0	-1.74742373769693	35	glide-grid_1	-89.4501113891602	0	-57.8136451244354	W2NIXTFbY0hdW2NIXVtjSF1bY0hdYzFbQ0gyXU4oW0NIMl1jMltjSF1bY0hdW2NIXVtjSF1bY0hdMilDKD1PKVtDSDJdQyg9TylOKFtDSDJdYzNbY0hdW2NIXVtjSF1bY0hdW2NIXTMpW0NIMl1jNFtjSF1bY0hdW2NIXVtjSF1bY0hdNA==	ligprep_1.sdf	0.006
1		ligprep_1.sdf:1751518-1		1751518	Z229607860	-0.884444943747781		-4.15	-7.96000450247499	1				-7.96000450247499		-0.0	115	0.0001	ligprep_1.sdf:1751518	51139	0	0	15	0.0	1	-1.83730832824597	2356457	-7.96000450247499	J2VwaWtfcHl0aG9uJywgJy1waCcsICc3LjAnLCAnLW50JywgJy1tYScsICcyMDAnLCAnLWltYWUnLCAnPGluZmlsZS5tYWU+JywgJy1vbWFlJywgJzxvdXRmaWxlLm1hZT4n	-12.4555349349976	3	3.986	0.021687	1.0	-0.0	2	-0.294814981573148		4_S_5_26_3_35	0	-1.8529578172457	27	glide-grid_1	-79.2747371082682	1	-53.7863721847534	W0NIM11bQ0gyXVtDSDJdW0NAQEhdMVtOSF1DKD1PKU4oQzE9TylbQ0gyXUMoPU8pYzJbY0hdYyhbQ0gzXSluKGMyW0NIM10pW0NIMl1bQ0gyXWMzW2NIXVtjSF1bY0hdczM=	ligprep_1.sdf	0.0001
1		ligprep_1.sdf:417215-1		417215	Z18776698	-0.906922289556606		-6.245	-7.95949733251693	1				-7.95949733251693		-0.0	101	0.0	ligprep_1.sdf:417215	51139	0	0	1	0.0	1	-1.85636134817241	545394	-7.95949733251693	J2VwaWtfcHl0aG9uJywgJy1waCcsICc3LjAnLCAnLW50JywgJy1tYScsICcyMDAnLCAnLWltYWUnLCAnPGluZmlsZS5tYWU+JywgJy1vbWFlJywgJzxvdXRmaWxlLm1hZT4n	-4.56378078460693	3	4.652	38.6735	1.0	-0.0	2	-0.306134512789113			0	-1.86926183130064	26	glide-grid_1	-66.5264710523919	1	-47.1986646652222	TiNDYyhbY0hdW2NIXTEpW2NIXVtjSF1jMVtOSF1DKD1PKVtDSDJdT2MoW2NIXVtjSF0yKVtjSF1jKGMyMyljNGMobzMpW2NIXVtjSF1bY0hdW2NIXTQ=	ligprep_1.sdf	0.0
1		ligprep_1.sdf:397754-1		397754	Z18545701	-1.04557890998703		-5.11	-7.9585939040963	1				-7.9585939040963		-0.0	107	0.0	ligprep_1.sdf:397754	51139	2	0	11	0.0	1	-0.35	521639	-7.9585939040963	J2VwaWtfcHl0aG9uJywgJy1waCcsICc3LjAnLCAnLW50JywgJy1tYScsICcyMDAnLCAnLWltYWUnLCAnPGluZmlsZS5tYWU+JywgJy1vbWFlJywgJzxvdXRmaWxlLm1hZT4n	-17.3462066650391	2	1.279	26.6982	1.0	-0.0	2	-0.378980662099824			0	-1.96774626093459	21	glide-grid_1	-63.9513211776672	1	-48.1715297698975	W2NIXTFbY0hdW2NIXVtjSF1jKGMxMiljKGMoW0NIM10pW25IXTIpQyg9TylbQ0gyXVNjM1tjSF1bY0hdW2NIXVtjSF1bbitdM1tPLV0=	ligprep_1.sdf	0.0
1		ligprep_1.sdf:435691-1		435691	Z19053091	-0.758294145954182		-7.72	-7.9678612402514	1				-7.9583612402514		0.0095	85	0.0122	ligprep_1.sdf:435691	51139	0	0	1	0.0	1	-1.8278204246342	568602	-7.9678612402514	J2VwaWtfcHl0aG9uJywgJy1waCcsICc3LjAnLCAnLW50JywgJy1tYScsICcyMDAnLCAnLWltYWUnLCAnPGluZmlsZS5tYWU+JywgJy1vbWFlJywgJzxvdXRmaWxlLm1hZT4n	-6.45696353912354	4	5.66	50.6282	1.0	0.0095	2	-0.234069448242688			0	-1.75822522244321	34	glide-grid_1	-89.3834533691406	1	-59.618016242981	W2NIXTFbY0hdW2NIXVtjSF1jKGMxMiljKD1PKW4oLWMoW2NIXWMzW0NIM10pW2NIXVtjSF1jM1tDSDNdKWMobjIpU1tDSDJdYyhuNCluKFtDSDJdW0NIMl1bT0hdKWMoYzQ1KVtjSF1jKENsKVtjSF1bY0hdNQ==	ligprep_1.sdf	0.0122
1		ligprep_1.sdf:359400-1		359400	Z17976620	-0.823959539912423		-5.75	-7.95524190031895	1				-7.95524190031895		-0.0	15	0.0	ligprep_1.sdf:359400	51139	0	0	2	0.0	1	-1.33	475442	-7.95524190031895	J2VwaWtfcHl0aG9uJywgJy1waCcsICc3LjAnLCAnLW50JywgJy1tYScsICcyMDAnLCAnLWltYWUnLCAnPGluZmlsZS5tYWU+JywgJy1vbWFlJywgJzxvdXRmaWxlLm1hZT4n	-7.79822111129761	3	5.025	33.5486	1.0	-0.0	2	-0.265174730010632		11_S_10_12_25_37	0	-1.80751763905544	30	glide-grid_1	-88.2393332080356	1	-59.1258082389832	W0NIM11jMW5jKFtDSDNdKWMoczEpQyg9TylPW0NAQEhdKGMyW2NIXVtjSF1bY0hdW2NIXVtjSF0yKUMoPU8pW05IXWMzW2NIXVtjSF1bY0hdYyhbY0hdMylDKEYpKEYpRg==	ligprep_1.sdf	0.0
1		ligprep_1.sdf:1756790-1		1756790	Z238902292	-0.906284717630646		-3.131	-7.95390175712706	1				-7.95390175712706		-0.0	72	0.0	ligprep_1.sdf:1756790	51139	0	0	7	0.0	1	-2.49054435449035	2364074	-7.95390175712706	J2VwaWtfcHl0aG9uJywgJy1waCcsICc3LjAnLCAnLW50JywgJy1tYScsICcyMDAnLCAnLWltYWUnLCAnPGluZmlsZS5tYWU+JywgJy1vbWFlJywgJzxvdXRmaWxlLm1hZT4n	-10.2275142669678	5	1.519	18.6968	1.0	-0.0	2	-0.305919298351041		12_S_13_14_11_36	0	-1.86794772878091	26	glide-grid_1	-63.897942096423	1	-46.8694820404053	W0NIM11uMWMoPU8pbihbQ0gzXSljKD1PKWMoYzEyKW4oW2NIXW4yKVtDSDJdW0NASF0oW09IXSlbQ0gyXU9bQ0gyXWMzW2NIXVtjSF1jKENsKVtjSF1bY0hdMw==	ligprep_1.sdf	0.0
1		ligprep_1.sdf:989141-1		989141	Z223973276	-0.842621857655942		-3.98	-7.95361783496894	1				-7.95361783496894		-0.0	59	0.0	ligprep_1.sdf:989141	51139	0	0	10	0.0	1	-1.33	1306363	-7.95361783496894	J2VwaWtfcHl0aG9uJywgJy1waCcsICc3LjAnLCAnLW50JywgJy1tYScsICcyMDAnLCAnLWltYWUnLCAnPGluZmlsZS5tYWU+JywgJy1vbWFlJywgJzxvdXRmaWxlLm1hZT4n	-6.95007467269897	4	2.561	29.4766	1.0	-0.0	2	-0.274262683964446			0	-1.82117679786157	29	glide-grid_1	-64.3916320800781	1	-50.5464262962341	W0NIM11PYzFbY0hdW2NIXWMoW2NIXWMxT1tDSDNdKVtDSDJdW05IXUMoPU8pW0NIMl1bQ0gyXWMybltjSF1jKG8yKS1jM2MoRilbY0hdW2NIXVtjSF1jM0Y=	ligprep_1.sdf	0.0
1		ligprep_1.sdf:1033837-1		1033837	Z52191633	-0.842591845672581		-4.758	-7.95553454793578	1				-7.95333454793578		0.0022	23	0.0031	ligprep_1.sdf:1033837	51139	0	0	7	0.0	1	-0.7	1363768	-7.95553454793578	J2VwaWtfcHl0aG9uJywgJy1waCcsICc3LjAnLCAnLW50JywgJy1tYScsICcyMDAnLCAnLWltYWUnLCAnPGluZmlsZS5tYWU+JywgJy1vbWFlJywgJzxvdXRmaWxlLm1hZT4n	-5.31623554229736	3	3.746	41.6526	1.0	0.0022	2	-0.274252915446062			0	-1.82111193231451	29	glide-grid_1	-72.3326950073242	1	-51.3929605484009	RmMxW2NIXVtjSF1bY0hdW2NIXWMxW0NIMl1bQ0gyXVtOSF1DKD1PKWMyW2NIXW4oLWMzW2NIXVtjSF1bY0hdW2NIXVtjSF0zKW5jMi1jNFtjSF1bY0hdW2NIXW5bY0hdNA==	ligprep_1.sdf	0.0031
1		ligprep_1.sdf:380335-1		380335	Z18387564	-0.789030541587776		-7.6	-7.95292951603871	1				-7.95292951603871		-0.0	21	0.0	ligprep_1.sdf:380335	51139	0	0	17	0.0	1	-0.7	501169	-7.95292951603871	J2VwaWtfcHl0aG9uJywgJy1waCcsICc3LjAnLCAnLW50JywgJy1tYScsICcyMDAnLCAnLWltYWUnLCAnPGluZmlsZS5tYWU+JywgJy1vbWFlJywgJzxvdXRmaWxlLm1hZT4n	-5.48294305801392	3	6.579	52.6026	1.0	-0.0	2	-0.24852904737621		4_S_3_5_13_33	0	-1.78087770731197	32	glide-grid_1	-83.5119158243427	0	-57.5626969337463	W2NIXTFbY0hdW2NIXVtjSF1bY0hdYzFDKD1PKVtDQEhdKGMyW2NIXVtjSF1bY0hdW2NIXVtjSF0yKU9DKD1PKWMzW2NIXVtjSF1bY0hdW2NIXWMzT1tDSDJdYzRbY0hdW2NIXVtjSF1bY0hdW2NIXTQ=	ligprep_1.sdf	0.0
1		ligprep_1.sdf:648843-1		648843	Z26704852	-0.805862302493494		-5.199	-7.95246872959394	1				-7.95246872959394		-0.0	78	0.0	ligprep_1.sdf:648843	51139	0	0	1	0.0	1	-0.513445815023279	843440	-7.95246872959394	J2VwaWtfcHl0aG9uJywgJy1waCcsICc3LjAnLCAnLW50JywgJy1tYScsICcyMDAnLCAnLWltYWUnLCAnPGluZmlsZS5tYWU+JywgJy1vbWFlJywgJzxvdXRmaWxlLm1hZT4n	-4.15416145324707	4	4.591	37.6518	1.0	-0.0	2	-0.25653124934174			0	-1.79352541242106	31	glide-grid_1	-79.4538116455078	1	-57.8450298309326	W0NIM11PYzFbY0hdW2NIXWMoW2NIXWMxT1tDSDNdKVtDSDJdW0NIMl1bTkhdQyg9TyljMltjSF1uKG5jMi1jM1tjSF1bY0hdW2NIXXMzKS1jNFtjSF1bY0hdW2NIXVtjSF1bY0hdNA==	ligprep_1.sdf	0.0
1		ligprep_1.sdf:215226-1		215226	Z224074658	-0.805792488517766		-7.052	-7.95177978626311	1				-7.95177978626311		-0.0	3	0.0	ligprep_1.sdf:215226	51139	0	0	39	0.0	1	-1.11241712345674	287761	-7.95177978626311	J2VwaWtfcHl0aG9uJywgJy1waCcsICc3LjAnLCAnLW50JywgJy1tYScsICcyMDAnLCAnLWltYWUnLCAnPGluZmlsZS5tYWU+JywgJy1vbWFlJywgJzxvdXRmaWxlLm1hZT4n	-6.370924949646	3	3.908	45.6329	1.0	-0.0	2	-0.256509025363326		13_S_14_18_12_43	0	-1.79337003458638	31	glide-grid_1	-78.9439287433896	1	-61.1429586410522	W2NIXTFbY0hdW2NIXVtjSF1jKGMxMilzYyhuMilOKGMoW2NIXVtjSF0zKVtjSF1bY0hdYzNbQ0gyXVtDSDNdKUMoPU8pW0NIMl1bQ0BIXShbTkhdQyg9TylbQ0gzXSljNFtjSF1bY0hdW2NIXXM0	ligprep_1.sdf	0.0
1		ligprep_1.sdf:260290-1		260290	Z16859183	-0.823583275269847		-5.632	-7.95160910513273	1				-7.95160910513273		-0.0	50	0.0	ligprep_1.sdf:260290	51139	0	0	4	0.0	1	-1.30347335365049	343891	-7.95160910513273	J2VwaWtfcHl0aG9uJywgJy1waCcsICc3LjAnLCAnLW50JywgJy1tYScsICcyMDAnLCAnLWltYWUnLCAnPGluZmlsZS5tYWU+JywgJy1vbWFlJywgJzxvdXRmaWxlLm1hZT4n	-9.20769500732422	4	2.982	17.9367	1.0	-0.0	2	-0.265053636837758			0	-1.80669222840665	30	glide-grid_1	-70.8931956128141	1	-52.1455764770508	W0NIMl0xW0NIMl1bQ0gyXVtDSDJdW0NIXTFOKEMoPU8pQzI9TylDKD1PKU4yW0NIMl1DKD1PKVtOSF1jM1tjSF1bY0hdW2NIXVtjSF1jM1tDSDJdYzRbY0hdW2NIXVtjSF1bY0hdW2NIXTQ=	ligprep_1.sdf	0.0
1		ligprep_1.sdf:1653718-1		1653718	Z236039062	-0.883463175274709		-2.971	-7.96126858620763	1				-7.95116858620763		0.0101	111	0.013	ligprep_1.sdf:1653718	51139	0	0	6	0.0	1	0.0	2222182	-7.96126858620763	J2VwaWtfcHl0aG9uJywgJy1waCcsICc3LjAnLCAnLW50JywgJy1tYScsICcyMDAnLCAnLWltYWUnLCAnPGluZmlsZS5tYWU+JywgJy1vbWFlJywgJzxvdXRmaWxlLm1hZT4n	-7.80705785751343	4	1.151	26.6159		0.0101	2	-0.294487725415097		15_R_13_26_16_38	0	-1.85090096161012	27	glide-grid_1	-71.972723140322	3	-49.5253462791443	W0NIM11TKD1PKSg9TylbTkhdYzFbY0hdW2NIXVtjSF1jKFtjSF0xKVtDSDJdW05IXUMoPU8pW0NASF0oW0NIMl1DKD1PKVtOSF0yKWMoYzIzKVtjSF1bY0hdYyhGKVtjSF0z	ligprep_1.sdf	0.013
1		ligprep_1.sdf:2033474-1		2033474	Z1317949747	-0.772830194461634		-5.37	-7.95109072051347	1				-7.95109072051347		-0.0	107	0.0025	ligprep_1.sdf:2033474	51139	0	0	17	0.0	1	-1.33	2748726	-7.95109072051347	J2VwaWtfcHl0aG9uJywgJy1waCcsICc3LjAnLCAnLW50JywgJy1tYScsICcyMDAnLCAnLWltYWUnLCAnPGluZmlsZS5tYWU+JywgJy1vbWFlJywgJzxvdXRmaWxlLm1hZT4n	-10.7367992401123	4	4.428	37.5532	1.0	-0.0	2	-0.240942143045863		2_S_3_27_1_37	0	-1.76828140769774	33	glide-grid_1	-83.7909613601502	3	-58.5405788421631	W2NIXTFbY0hdYyhGKVtjSF1bY0hdYzFbQ0BIXShbQ0gzXSlbTkhdQyg9TylbQ0gyXVtOSF1DKD1PKVtDSDJdTihjMltjSF1bY0hdYyhbT0hdKVtjSF1bY0hdMilbQ0gyXVtDSDJdYzNbY0hdW2NIXVtjSF1bY0hdW2NIXTM=	ligprep_1.sdf	0.0025
1		ligprep_1.sdf:683312-1		683312	Z27405712	-0.788767520696414		-7.61	-7.95027843157493	1				-7.95027843157493		-0.0	113	0.0	ligprep_1.sdf:683312	51139	0	0	3	0.0	1	-1.33	887532	-7.95027843157493	J2VwaWtfcHl0aG9uJywgJy1waCcsICc3LjAnLCAnLW50JywgJy1tYScsICcyMDAnLCAnLWltYWUnLCAnPGluZmlsZS5tYWU+JywgJy1vbWFlJywgJzxvdXRmaWxlLm1hZT4n	-5.21373605728149	3	6.071	61.874	1.0	-0.0	2	-0.248446200986717			0	-1.78028405723469	32	glide-grid_1	-82.0650467292643	0	-56.6617646217346	W2NIXTFbY0hdW2NIXVtjSF1jKGMxMilzYyhuMilOKGMoW2NIXTMpW2NIXWMoW0NIM10pW2NIXWMzW0NIM10pQyg9TyljNFtjSF1bY0hdYyhbY0hdW2NIXTQpTjVbQ0gyXVtDSDJdW0NIMl1DNT1P	ligprep_1.sdf	0.0
1	4_S_5_18_3_39	ligprep_1.sdf:1333521-1		1333521	Z89266687	-0.75750053077089	5_R_7_4_6	-5.58	-7.95003218173488	1				-7.95003218173488		-0.0	106	0.0	ligprep_1.sdf:1333521	51139	0	0	18	0.0	1	-2.78583899017885	1764431	-7.95003218173488	J2VwaWtfcHl0aG9uJywgJy1waCcsICc3LjAnLCAnLW50JywgJy1tYScsICcyMDAnLCAnLWltYWUnLCAnPGluZmlsZS5tYWU+JywgJy1vbWFlJywgJzxvdXRmaWxlLm1hZT4n	-9.38119792938232	6	3.359	26.7616	1.0	-0.0	2	-0.233824475933379		2_R_1_6_3_36	0	-1.75638509979473	34	glide-grid_1	-82.8567569036402	3	-57.483229637146	Q2xjKFtjSF0xKWMoQ2wpW2NIXVtjSF1jMVMoPU8pKD1PKU4oW0NIMl0yKVtDQEBIXShbQ0gyXVtDQEhdMltPSF0pQyg9TylPW0NIMl1DKD1PKVtOSF1DKD1PKVtOSF1bQ0gyXWMzW2NIXVtjSF1bY0hdW2NIXVtjSF0z	ligprep_1.sdf	0.0
1		ligprep_1.sdf:1352528-1		1352528	Z91043865	-0.757421036214927		-5.66	-7.949197879642	1				-7.949197879642		-0.0	24	0.0	ligprep_1.sdf:1352528	51139	0	0	17	0.0	1	-1.28820249749251	1789746	-7.949197879642	J2VwaWtfcHl0aG9uJywgJy1waCcsICc3LjAnLCAnLW50JywgJy1tYScsICcyMDAnLCAnLWltYWUnLCAnPGluZmlsZS5tYWU+JywgJy1vbWFlJywgJzxvdXRmaWxlLm1hZT4n	-8.93164730072021	6	4.118	64.327	1.0	-0.0	2	-0.233799937636529			0	-1.75620077906103	34	glide-grid_1	-80.7324314786564	0	-57.6910161972046	W0NIM11PYzFbY0hdW2NIXWMoT1tDSDNdKVtjSF1jMS1jKG4yKVtjSF1jKEMoPU8pT1tDSDNdKWMoYzIzKWMoPU8pbihbQ0gzXSljKD1PKW4zW0NIMl1jNFtjSF1bY0hdW2NIXVtjSF1bY0hdNA==	ligprep_1.sdf	0.0
1		ligprep_1.sdf:590458-1		590458	Z1913155151	-0.862042057028532		-4.991	-7.94877997883911	1				-7.94877997883911		-0.0	68	0.0	ligprep_1.sdf:590458	51139	0	0	12	0.0	1	-0.7	767313	-7.94877997883911	J2VwaWtfcHl0aG9uJywgJy1waCcsICc3LjAnLCAnLW50JywgJy1tYScsICcyMDAnLCAnLWltYWUnLCAnPGluZmlsZS5tYWU+JywgJy1vbWFlJywgJzxvdXRmaWxlLm1hZT4n	-6.67857885360718	3	3.725	36.8223	1.0	-0.0	2	-0.283884999244254			0	-1.83481180543752	28	glide-grid_1	-66.3347320556641	1	-46.672128200531	W2NIXTFbY0hdW2NIXVtjSF1bY0hdYzEtbjJuYyhbY0hdYzJDKD1PKVtOSDJdKUMoPU8pT0MzKFtDSDJdW0NIMl0zKVtDSDJdYzRbY0hdW2NIXWMoRilbY0hdW2NIXTQ=	ligprep_1.sdf	0.0
1		ligprep_1.sdf:1216952-1		1216952	Z73236727	-0.955158836316198		-3.861	-7.94724178388454	1				-7.94724178388454		-0.0	99	0.0	ligprep_1.sdf:1216952	51139	0	0	1	0.0	1	-0.115816422288722	1617839	-7.94724178388454	J2VwaWtfcHl0aG9uJywgJy1waCcsICc3LjAnLCAnLW50JywgJy1tYScsICcyMDAnLCAnLWltYWUnLCAnPGluZmlsZS5tYWU+JywgJy1vbWFlJywgJzxvdXRmaWxlLm1hZT4n	-8.42305278778076	3	2.123	30.8794	1.0	-0.0	2	-0.331135074328523			0	-1.90213963404648	24	glide-grid_1	-55.040210723877	1	-46.960352897644	W2NIXTFbY0hdW2NIXVtjSF1jKGMxMilOKFtDSDJdW0NIMl0yKUMoPU8pW0NIMl1bQ0gyXU4oQzM9TylDKD1PKVtOSF1DMzRbQ0gyXVtDSDJdW0NIMl1bQ0gyXTQ=	ligprep_1.sdf	0.0
1	16_R_14_20_17_38	ligprep_1.sdf:1049625-1		1049625	Z53769965	-0.841826318133595	18_R_22_17_19_41	-5.31	-7.94610863345004	1				-7.94610863345004	20_R_16_21_19_44	-0.0	11	0.0	ligprep_1.sdf:1049625	51139	0	0	22	0.0	1	-0.7	1386783	-7.94610863345004	J2VwaWtfcHl0aG9uJywgJy1waCcsICc3LjAnLCAnLW50JywgJy1tYScsICcyMDAnLCAnLWltYWUnLCAnPGluZmlsZS5tYWU+JywgJy1vbWFlJywgJzxvdXRmaWxlLm1hZT4n	-7.49678421020508	3	4.268	53.0983	1.0	-0.0	2	-0.274003745981036		12_R_13_10_23_37	0	-1.81945738113066	29	glide-grid_1	-84.0611247537617	1	-57.5158882141113	W0NIM11DKD1PKWMxW2NIXVtjSF1bY0hdYyhbY0hdMSlbTkhdQyg9TylbQ0BIXShPQyg9TylbQ0BIXShbQ0gyXVtDQEBIXTIzKVtDQEhdKFtDSDJdMilbQ0hdPVtDSF0zKWM0W2NIXVtjSF1bY0hdW2NIXVtjSF00	ligprep_1.sdf	0.0
1		ligprep_1.sdf:424482-1		424482	Z18869635	-0.690946676144301		-7.53	-7.94610446896348	1				-7.94610446896348		-0.0	90	0.0	ligprep_1.sdf:424482	51139	0	0	9	0.0	1	-1.29666890519944	554753	-7.94610446896348	J2VwaWtfcHl0aG9uJywgJy1waCcsICc3LjAnLCAnLW50JywgJy1tYScsICcyMDAnLCAnLWltYWUnLCAnPGluZmlsZS5tYWU+JywgJy1vbWFlJywgJzxvdXRmaWxlLm1hZT4n	-4.3923020362854	5	4.789	51.6842	1.0	-0.0	2	-0.203746268434961		21_S_20_22_34_52	0	-1.7038703617348	39	glide-grid_1	-102.797414887414	1	-67.8330864906311	W2NIXTFbY0hdW2NIXVtjSF1bY0hdYzFOKFtDSDNdKVMoPU8pKD1PKWMyW2NIXVtjSF1bY0hdYyhbY0hdMilDKD1PKU9bQ0BASF0oYzNbY0hdW2NIXVtjSF1bY0hdW2NIXTMpQyg9TylbTkhdYzRbY0hdW2NIXVtjSF1jKFtjSF00KUMoPU8pW0NIM10=	ligprep_1.sdf	0.0
1		ligprep_1.sdf:1415705-1		1415705	Z384378662	-0.788314063147553		-6.059	-7.9457078658813	1			71	-7.9457078658813		-0.0	106	0.0	ligprep_1.sdf:1415705	51139	0	0	1	0.0	1	-1.15888669576736	1871933	-7.9457078658813	J2VwaWtfcHl0aG9uJywgJy1waCcsICc3LjAnLCAnLW50JywgJy1tYScsICcyMDAnLCAnLWltYWUnLCAnPGluZmlsZS5tYWU+JywgJy1vbWFlJywgJzxvdXRmaWxlLm1hZT4n	-7.03704166412354	4	3.915	80.5644	1.0	-0.0	2	-0.248303370808791		10_R_11_7_27_42	0	-1.77926058298697	32	glide-grid_1	-67.4839019775391	1	-48.0894403457642	W0NIM11bQ0gyXU9jMVtjSF1bY0hdYyhbY0hdW2NIXTEpW0NAQEhdKGMyW2NIXVtjSF1bY0hdW2NIXVtjSF0yKVtOSF1DKD1PKWMzW2NIXVtjSF1jKD1PKW4objMpLWM0W2NIXVtjSF1bY0hdW2NIXVtjSF00	ligprep_1.sdf	0.0
1		ligprep_1.sdf:2018393-1		2018393	Z1410213449	-0.861609835033995		-3.85	-7.944794514895	1				-7.944794514895		-0.0	76	0.0002	ligprep_1.sdf:2018393	51139	2	0	9	0.0	1	-0.297886233362507	2727157	-7.944794514895	J2VwaWtfcHl0aG9uJywgJy1waCcsICc3LjAnLCAnLW50JywgJy1tYScsICcyMDAnLCAnLWltYWUnLCAnPGluZmlsZS5tYWU+JywgJy1vbWFlJywgJzxvdXRmaWxlLm1hZT4n	-3.39400553703308	6	3.184	29.5679	1.0	-0.0	2	-0.28374266124625			0	-1.83389184334091	28	glide-grid_1	-63.675106048584	2	-50.3239448070526	W0NIM11bQ0gyXU9DKD1PKWMxW2NIXWMoW2NIXVtuSF0xKVtOSF1jMltjSF1bY0hdYyhbY0hdYzJbTitdKD1PKVtPLV0pQyg9TyljM25bY0hdW2NIXW4zW0NIM10=	ligprep_1.sdf	0.0002
1		ligprep_1.sdf:1636895-1		1636895	Z195916310	-0.929074480422167		-3.62	-7.9460750794883	1				-7.9434750794883		0.0026	91	0.0037	ligprep_1.sdf:1636895	51139	0	0	6	0.0	1	-1.88028540487314	2197763	-7.9460750794883	J2VwaWtfcHl0aG9uJywgJy1waCcsICc3LjAnLCAnLW50JywgJy1tYScsICcyMDAnLCAnLWltYWUnLCAnPGluZmlsZS5tYWU+JywgJy1vbWFlJywgJzxvdXRmaWxlLm1hZT4n	-6.15423965454102	5	3.236	36.4047	1.0	0.0026	2	-0.317739003179532			0	-1.88284164057767	25	glide-grid_1	-65.3610166464266	1	-49.3193740844727	W0NIM11PYzFbY0hdW2NIXWMoW2NIXVtjSF0xKU9bQ0gyXVtDSDJdTihbQ0gyXVtDSDJdQyg9TylbTkgyXSljMltjSF1bY0hdYyhPW0NIM10pW2NIXVtjSF0y	ligprep_1.sdf	0.0037
1		ligprep_1.sdf:1890847-1		1890847	Z383682438	-0.954667455273112		-4.74	-7.9431533288455	1				-7.9431533288455		-0.0	84	0.0004	ligprep_1.sdf:1890847	51139	0	0	3	0.0	1	-0.0284745091023267	2546617	-7.9431533288455	J2VwaWtfcHl0aG9uJywgJy1waCcsICc3LjAnLCAnLW50JywgJy1tYScsICcyMDAnLCAnLWltYWUnLCAnPGluZmlsZS5tYWU+JywgJy1vbWFlJywgJzxvdXRmaWxlLm1hZT4n	-3.70941376686096	3	3.067	34.58	1.0	-0.0	2	-0.330964722035229		2_S_1_3_17_26	0	-1.90116107914866	24	glide-grid_1	-54.92236328125	2	-39.8219130039215	RmMoW2NIXTEpYyhGKVtjSF1bY0hdYzFbQ0BIXShbT0hdKVtDSDJdW05IXUMoPU8pYyhbY0hdW2NIXTIpbmMoYzIzKVtjSF1bY0hdW2NIXVtjSF0z	ligprep_1.sdf	0.0004
1		ligprep_1.sdf:483133-1		483133	Z20006699	-0.882454586824086		-4.152	-7.94209129014205	1				-7.94209129014205		-0.0	80	0.0001	ligprep_1.sdf:483133	51139	0	0	15	0.0	1	-1.89	623984	-7.94209129014205	J2VwaWtfcHl0aG9uJywgJy1waCcsICc3LjAnLCAnLW50JywgJy1tYScsICcyMDAnLCAnLWltYWUnLCAnPGluZmlsZS5tYWU+JywgJy1vbWFlJywgJzxvdXRmaWxlLm1hZT4n	-9.82569789886475	4	2.185	22.5081	1.0	-0.0	2	-0.29415152926452			0	-1.84878791673698	27	glide-grid_1	-65.7916769968089	2	-51.1076688766479	Q2xjMVtjSF1bY0hdW2NIXWMoW2NIXTEpW0NIMl1bTkhdQyg9TylbQ0gyXU9DKD1PKVtDSDJdTihDMj1PKUMoPU8pW05IXUMyM1tDSDJdW0NIMl1bQ0gyXVtDSDJdMw==	ligprep_1.sdf	0.0001
1		ligprep_1.sdf:767619-1		767619	Z103065260	-0.928879798177776		-3.716	-7.94181056971074	1				-7.94181056971074		-0.0	77	0.0	ligprep_1.sdf:767619	51139	0	0	12	0.0	1	-1.89844664354347	992348	-7.94181056971074	J2VwaWtfcHl0aG9uJywgJy1waCcsICc3LjAnLCAnLW50JywgJy1tYScsICcyMDAnLCAnLWltYWUnLCAnPGluZmlsZS5tYWU+JywgJy1vbWFlJywgJzxvdXRmaWxlLm1hZT4n	-10.2510795593262	5	1.312	19.1564	1.0	-0.0	2	-0.31767242278843		11_R_12_10_13_34	0	-1.88244710187905	25	glide-grid_1	-63.7587814331055	2	-45.4260940551758	W0NIM11DKD1PKWMxW2NIXVtjSF1bY0hdYyhbY0hdMSlPW0NIMl1bQ0BIXShbT0hdKVtDSDJdTihDMj1PKUMoPU8pW05IXUMyM1tDSDJdW0NIMl1bQ0gyXVtDSDJdMw==	ligprep_1.sdf	0.0
1		ligprep_1.sdf:1708109-1		1708109	Z223457104	-0.787792153210248		-6.87	-7.94144734334595	1			80	-7.94044734334595		0.001	58	0.0015	ligprep_1.sdf:1708109	51139	0	0	6	0.0	1	-1.28367720931384	2296531	-7.94144734334595	J2VwaWtfcHl0aG9uJywgJy1waCcsICc3LjAnLCAnLW50JywgJy1tYScsICcyMDAnLCAnLWltYWUnLCAnPGluZmlsZS5tYWU+JywgJy1vbWFlJywgJzxvdXRmaWxlLm1hZT4n	-5.76046180725098	4	4.633	56.7604		0.001	2	-0.248138979479561			0	-1.77808260859488	32	glide-grid_1	-86.4706674751152	2	-57.3971920013428	W0NIM11PYzFbY0hdW2NIXWMoYyhbY0hdMSlPW0NIM10pQyg9TykvQyg9W0NIXS9jKFtjSF1bbkhdMiljKGMyMylbY0hdW2NIXVtjSF1bY0hdMyljKG40KVtuSF1jKGM0NSlbY0hdW2NIXVtjSF1bY0hdNQ==	ligprep_1.sdf	0.0015
1		ligprep_1.sdf:1556356-1		1556356	Z146604308	-0.861010070137389		-3.847	-7.93926415919683	1				-7.93926415919683		-0.0	53	0.0	ligprep_1.sdf:1556356	51139	0	0	33	0.0	1	-1.2583576776473	2081098	-7.93926415919683	J2VwaWtfcHl0aG9uJywgJy1waCcsICc3LjAnLCAnLW50JywgJy1tYScsICcyMDAnLCAnLWltYWUnLCAnPGluZmlsZS5tYWU+JywgJy1vbWFlJywgJzxvdXRmaWxlLm1hZT4n	-7.30883121490479	4	1.807	10.8896	1.0	-0.0	2	-0.283545148542744		8_S_9_23_7_38	0	-1.83261527486747	28	glide-grid_1	-78.8810822223515	1	-59.0780267715454	W2NIXTFbY0hdW2NIXVtjSF1bY0hdYzFbQ0BIXShbQ0gyXUMoPU8pT1tDSF0oW0NIM10pW0NIM10pW05IXUMoPU8pYzJbY0hdW2NIXVtjSF1jKFtjSF0yKVtDSDJdUyg9TykoPU8pW0NIM10=	ligprep_1.sdf	0.0
1		ligprep_1.sdf:1396954-1		1396954	Z822161596	-0.981480655228836		-3.36	-7.93780273613046	1				-7.93780273613046		-0.0	88	0.0	ligprep_1.sdf:1396954	51139	0	0	1	0.0	1	-1.75090301657081	1846504	-7.93780273613046	J2VwaWtfcHl0aG9uJywgJy1waCcsICc3LjAnLCAnLW50JywgJy1tYScsICcyMDAnLCAnLWltYWUnLCAnPGluZmlsZS5tYWU+JywgJy1vbWFlJywgJzxvdXRmaWxlLm1hZT4n	-12.4541320800781	4	1.421	20.7244	1.0	-0.0	2	-0.345121858092629		10_S_11_12_6_30	0	-1.91943267761215	23	glide-grid_1	-62.7251820739549	2	-39.8853435516357	W0NIM11PYzFbY0hdW2NIXWMoW2NIXWMxRilbQ0BIXShbT0hdKVtDSDJdTihDMj1PKUMoPU8pW05IXUMyM1tDSDJdW0NIMl1bQ0gyXVtDSDJdMw==	ligprep_1.sdf	0.0
1	15_S_11_16_14_43	ligprep_1.sdf:970870-1		970870	Z1082807622	-0.771533972280118		-5.52	-7.95675482831743	1				-7.93775482831743		0.019	79	0.0246	ligprep_1.sdf:970870	51139	0	0	9	0.0	1	-0.697798174390553	1283637	-7.95675482831743	J2VwaWtfcHl0aG9uJywgJy1waCcsICc3LjAnLCAnLW50JywgJy1tYScsICcyMDAnLCAnLWltYWUnLCAnPGluZmlsZS5tYWU+JywgJy1vbWFlJywgJzxvdXRmaWxlLm1hZT4n	-11.1668682098389	4	4.289	31.3393	1.0	0.019	2	-0.240538025100528		7_S_8_26_6	0	-1.76531557432289	33	glide-grid_1	-82.9089791908115	1	-61.5602054595947	W09IXWMxW2NIXVtjSF1jKFtjSF1bY0hdMSlbQ0gyXU4oW0NIMl1jMltjSF1bY0hdW2NIXW8yKVtDSDJdQyg9TylOM049QyhjNFtjSF1bY0hdW2NIXW80KVtDSDJdW0NASF0zYzVbY0hdW2NIXVtjSF1zNQ==	ligprep_1.sdf	0.0246
1		ligprep_1.sdf:1575727-1		1575727	Z838103822	-0.822047798868376		-5.37	-7.93678424345659	1				-7.93678424345659		-0.0	36	0.0001	ligprep_1.sdf:1575727	51139	0	0	3	0.0	1	-1.33	2106816	-7.93678424345659	J2VwaWtfcHl0aG9uJywgJy1waCcsICc3LjAnLCAnLW50JywgJy1tYScsICcyMDAnLCAnLWltYWUnLCAnPGluZmlsZS5tYWU+JywgJy1vbWFlJywgJzxvdXRmaWxlLm1hZT4n	-9.60270977020264	5	4.279	60.4042	1.0	-0.0	2	-0.264559474781887		11_R_12_10_13_42	0	-1.80332385830403	30	glide-grid_1	-71.5214462280273	2	-53.8872861862183	W0NIM11jMVtjSF1bY0hdW2NIXWMoW0NIM10pYzFPW0NIMl1bQ0BIXShbT0hdKVtDSDJdW05IXWMyW2NIXW5uKGMoPU8pYzJDbCktYzNbY0hdW2NIXWMoRilbY0hdYzNG	ligprep_1.sdf	0.0001
1		ligprep_1.sdf:483099-1		483099	Z20007990	-0.787426659124271		-5.544	-7.93676339380142	1				-7.93676339380142		-0.0	78	0.0001	ligprep_1.sdf:483099	51139	0	0	16	0.0	1	-2.71249131641401	623946	-7.93676339380142	J2VwaWtfcHl0aG9uJywgJy1waCcsICc3LjAnLCAnLW50JywgJy1tYScsICcyMDAnLCAnLWltYWUnLCAnPGluZmlsZS5tYWU+JywgJy1vbWFlJywgJzxvdXRmaWxlLm1hZT4n	-10.7020149230957	4	2.679	57.539	1.0	-0.0	2	-0.248023856056294			0	-1.77725767187119	32	glide-grid_1	-82.964033094698	1	-57.5854454040527	W0NIMl0xW0NIMl1bQ0gyXVtDSDJdQzEyW05IXUMoPU8pTihDMj1PKVtDSDJdQyg9TylPW0NIMl1DKD1PKU4zYyhbY0hdW2NIXVtjSF1bY0hdNCljNFNjKGMzNSlbY0hdW2NIXVtjSF1bY0hdNQ==	ligprep_1.sdf	0.0001
1		ligprep_1.sdf:1690887-1		1690887	Z236384362	-0.928090353014781		-3.403	-7.93506090850379	1				-7.93506090850379		-0.0	8	0.0	ligprep_1.sdf:1690887	51139	0	0	1	0.0	1	-0.351719568754891	2272017	-7.93506090850379	J2VwaWtfcHl0aG9uJywgJy1waCcsICc3LjAnLCAnLW50JywgJy1tYScsICcyMDAnLCAnLWltYWUnLCAnPGluZmlsZS5tYWU+JywgJy1vbWFlJywgJzxvdXRmaWxlLm1hZT4n	-4.99944734573364	4	0.103	19.366	1.0	-0.0	2	-0.317402436340152			0	-1.88084722990198	25	glide-grid_1	-65.4251708984375	2	-48.3908581733704	bjFbY0hdbltjSF1uMVtDSDJdW0NIMl1DKD1PKVtOSF1bQ0gyXWMyW2NIXVtjSF1jKFtjSF1bY0hdMilbTkhdQyg9TyljM1tjSF1bY0hdW2NIXW8z	ligprep_1.sdf	0.0
1		ligprep_1.sdf:2063747-1		2063747	Z1841711807	-0.928046140333404		-3.48	-7.93468289539492	1				-7.93468289539492		-0.0	50	0.0	ligprep_1.sdf:2063747	51139	0	0	4	0.0002	1	-0.7	2791791	-7.93468289539492	J2VwaWtfcHl0aG9uJywgJy1waCcsICc3LjAnLCAnLW50JywgJy1tYScsICcyMDAnLCAnLWltYWUnLCAnPGluZmlsZS5tYWU+JywgJy1vbWFlJywgJzxvdXRmaWxlLm1hZT4n	-8.39425849914551	5	2.842	52.2253	1.0	-0.0	2	-0.317387315815797			0	-1.88075762946704	25	glide-grid_1	-66.1917562124197	1	-47.8935527801514	W0NIM11PYzFbY0hdW2NIXWMoRiljKFtjSF0xKU4yW0NIMl1bQ0gyXU4oW0NIMl1bQ0gyXTIpQyg9TyljM1tjSF1jKFtDSDNdKW5jKFtPSF0pW2NIXTM=	ligprep_1.sdf	0.0002
1		ligprep_1.sdf:1746500-1		1746500	Z338146166	-0.840543362809124		-5.94	-8.03999865047552	1				-7.93399865047552		0.106	31	0.0	ligprep_1.sdf:1746500	51139	0	0	14	0.0773	1	-1.19143829045408	2349370	-8.03999865047552	J2VwaWtfcHl0aG9uJywgJy1waCcsICc3LjAnLCAnLW50JywgJy1tYScsICcyMDAnLCAnLWltYWUnLCAnPGluZmlsZS5tYWU+JywgJy1vbWFlJywgJzxvdXRmaWxlLm1hZT4n	-11.5022392272949	4	2.661	44.6815	1.0	0.106	2	-0.273586160361225			0	-1.81668450211217	29	glide-grid_1	-75.0380609490842	2	-50.0833053588867	bjFbY0hdW25IXWMoPU8pYyhjMTIpYyhjKG8yKVtDSDNdKUMoPU8pW05IXVtDSDJdYzNbY0hdW2NIXWMoW2NIXVtjSF0zKU9bQ0gyXWM0W2NIXVtjSF1bY0hdW2NIXVtjSF00	ligprep_1.sdf	0.0773
1		ligprep_1.sdf:1124003-1		1124003	Z56828804	-0.727636818947317		-4.89	-7.93322309634853	1				-7.93322309634853		-0.0	56	0.0	ligprep_1.sdf:1124003	51139	0	0	5	0.0	1	-1.33	1489010	-7.93322309634853	J2VwaWtfcHl0aG9uJywgJy1waCcsICc3LjAnLCAnLW50JywgJy1tYScsICcyMDAnLCAnLWltYWUnLCAnPGluZmlsZS5tYWU+JywgJy1vbWFlJywgJzxvdXRmaWxlLm1hZT4n	-8.7409610748291	5	2.463	40.621	1.0	-0.0	2	-0.220367308231904		4_S_5_16_2_44	0	-1.73081494870418	36	glide-grid_1	-84.6583618518517	2	-62.6297779083252	W2NIXTFbY0hdW2NIXVtjSF1bY0hdYzFbQ0gyXU9DKD1PKVtOSF1bQ0BASF0oW0NIXShbQ0gzXSlbQ0gzXSlDKD1PKU9bQ0gyXUMoPU8pW05IXWMyYyhbQ0gzXSluKFtDSDNdKW4oYzI9TyktYzNbY0hdW2NIXVtjSF1bY0hdW2NIXTM=	ligprep_1.sdf	0.0
1		ligprep_1.sdf:717953-1		717953	Z28260574	-0.840459764770648		-6.17	-7.93320955766508	1				-7.93320955766508		-0.0	35	0.0	ligprep_1.sdf:717953	51139	0	0	9	0.0	1	-1.29995517686246	930768	-7.93320955766508	J2VwaWtfcHl0aG9uJywgJy1waCcsICc3LjAnLCAnLW50JywgJy1tYScsICcyMDAnLCAnLWltYWUnLCAnPGluZmlsZS5tYWU+JywgJy1vbWFlJywgJzxvdXRmaWxlLm1hZT4n	-7.74318170547485	3	4.252	46.2921	1.0	-0.0	2	-0.273558950264313		11_S_15_10_12_39	0	-1.81650381986824	29	glide-grid_1	-72.9187850610409	1	-53.160391330719	W0NIM11PYzFbY0hdW2NIXVtjSF1bY0hdYzFOMltDSDJdW0NASF0oW0NIMl1DMj1PKUMoPU8pW05IXWMzYyhbQ0hdKFtDSDNdKVtDSDNdKVtjSF1bY0hdW2NIXWMzW0NIXShbQ0gzXSlbQ0gzXQ==	ligprep_1.sdf	0.0
1		ligprep_1.sdf:2105431-1		2105431	Z1788112486	-0.860297729341028		-4.27	-7.93269575546982	1				-7.93269575546982		-0.0	31	0.0	ligprep_1.sdf:2105431	51139	0	0	5	0.0	1	-1.80095375062445	2848643	-7.93269575546982	J2VwaWtfcHl0aG9uJywgJy1waCcsICc3LjAnLCAnLW50JywgJy1tYScsICcyMDAnLCAnLWltYWUnLCAnPGluZmlsZS5tYWU+JywgJy1vbWFlJywgJzxvdXRmaWxlLm1hZT4n	-14.2862758636475	4	2.369	38.4873	1.0	-0.0	2	-0.283310562695351		3_R_5_6_2_4	0	-1.83109909443056	28	glide-grid_1	-61.1797828674316	1	-47.5468502044678	W2NIXTFbY0hdW2NIXVtjSF1bY0hdYzFbQ0gyXU4oW0NIMl1bQ0BdKFtDSDNdKShbT0hdKVtDSDJdW0NIM10pQyg9TylbQ0gyXW4oW2NIXVtjSF1jMj1PKWMoYzIzKVtjSF1bY0hdW2NIXVtjSF0z	ligprep_1.sdf	0.0
1		ligprep_1.sdf:346139-1		346139	Z441870146	-0.803831452933585		-4.85	-7.93242775290386	1				-7.93242775290386		-0.0	38	0.0	ligprep_1.sdf:346139	51139	0	0	2	0.0001	1	-2.49161217875118	458774	-7.93242775290386	J2VwaWtfcHl0aG9uJywgJy1waCcsICc3LjAnLCAnLW50JywgJy1tYScsICcyMDAnLCAnLWltYWUnLCAnPGluZmlsZS5tYWU+JywgJy1vbWFlJywgJzxvdXRmaWxlLm1hZT4n	-14.7488803863525	6	-0.26	60.3034	1.0	-0.0	2	-0.255884766222705			0	-1.78900555799528	31	glide-grid_1	-73.8011555186704	2	-53.627721786499	W0NIM11PQyg9TyljKG4xKVtjSF1bY0hdW2NIXWMxQyg9TylOKFtDSDJdW0NIM10pYzJjKFtOSDJdKW4oYyg9TylbbkhdYzI9TylbQ0gyXWMzW2NIXVtjSF1bY0hdW2NIXVtjSF0z	ligprep_1.sdf	0.0002
1		ligprep_1.sdf:205765-1		205765	Z806529284	-0.903767189441943		-4.057	-7.93210696561817	1			82	-7.93180696561817		0.0003	90	0.0004	ligprep_1.sdf:205765	51139	0	0	2	0.0	1	-1.31942060841686	276351	-7.93210696561817	J2VwaWtfcHl0aG9uJywgJy1waCcsICc3LjAnLCAnLW50JywgJy1tYScsICcyMDAnLCAnLWltYWUnLCAnPGluZmlsZS5tYWU+JywgJy1vbWFlJywgJzxvdXRmaWxlLm1hZT4n	-8.87589359283447	4	2.284	57.1518	1.0	0.0003	2	-0.305069498677622			0	-1.86275883949397	26	glide-grid_1	-69.272346496582	2	-50.1974191665649	W2NIXTFbY0hdW2NIXVtjSF1jKGMxMiljKD1PKW4oW0NIXShbQ0gzXSlbQ0gzXSluYzJDKD1PKVtOSF1bQ0gyXVtDSDJdYzNbY0hdW2NIXWMoW09IXSlbY0hdW2NIXTM=	ligprep_1.sdf	0.0004
1		ligprep_1.sdf:864687-1		864687	Z33616232	-0.903719242860234			-7.93138616805524	1				-7.93138616805524		-0.0	4	0.0	ligprep_1.sdf:864687	51139	0	0	1	0.0	1	-1.11646713288446	1122224	-7.93138616805524	J2VwaWtfcHl0aG9uJywgJy1waCcsICc3LjAnLCAnLW50JywgJy1tYScsICcyMDAnLCAnLWltYWUnLCAnPGluZmlsZS5tYWU+JywgJy1vbWFlJywgJzxvdXRmaWxlLm1hZT4n	-7.00282526016235	3	1.688	22.7975	1.0	-0.0	2	-0.305053314155971		5_R_4_13_6_30	0	-1.86266001656706	26	glide-grid_1	-72.745849609375	3	-50.7788643836975	W2NIXTFbY0hdW2NIXVtjSF1bY0hdYzFbQ0gyXVtDQEBIXShbTkhdQyg9TylbTkgyXSlDKD1PKVtOSF1bQ0gyXUMoPU8pT1tDSDJdYzJbY0hdW2NIXVtjSF1bY0hdW2NIXTI=	ligprep_1.sdf	0.0
1		ligprep_1.sdf:1359989-1		1359989	Z92141441	-0.741223952522124		-8.265	-7.93100350433554	1				-7.93100350433554		-0.0	85	0.0	ligprep_1.sdf:1359989	51139	0	0	42	0.0	1	-0.535969587799377	1798918	-7.93100350433554	J2VwaWtfcHl0aG9uJywgJy1waCcsICc3LjAnLCAnLW50JywgJy1tYScsICcyMDAnLCAnLWltYWUnLCAnPGluZmlsZS5tYWU+JywgJy1vbWFlJywgJzxvdXRmaWxlLm1hZT4n	-4.77992534637451	5	3.954	48.0185	1.0	-0.0	2	-0.226600100123873		7_R_8_2_30_42	0	-1.74103128834077	35	glide-grid_1	-84.5004549892485	1	-57.4541044235229	W2NIXTFbY0hdW2NIXVtjSF1bY0hdYzFbQ0BIXShDKD1PKVtOSF1bQ0hdMltDSDJdW0NIMl0yKVNjM25uYygtYzRbY0hdW2NIXVtjSF1bY0hdW2NIXTQpbjNbQ0gyXWMoW2NIXVtjSF01KVtjSF1jKGM1NilPW0NIMl1PNg==	ligprep_1.sdf	0.0
1		ligprep_1.sdf:1196017-1		1196017	Z66792188	-0.860104532521546		-5.19	-7.93091431221174	1				-7.93091431221174		-0.0	8	0.0	ligprep_1.sdf:1196017	51139	0	0	1	0.0	1	-1.31049750998277	1588866	-7.93091431221174	J2VwaWtfcHl0aG9uJywgJy1waCcsICc3LjAnLCAnLW50JywgJy1tYScsICcyMDAnLCAnLWltYWUnLCAnPGluZmlsZS5tYWU+JywgJy1vbWFlJywgJzxvdXRmaWxlLm1hZT4n	-5.78316879272461	3	4.573	36.7801	1.0	-0.0	2	-0.283246939721848		11_R_10_18_12_37	0	-1.83068788502115	28	glide-grid_1	-65.4736889132951	1	-51.0190925598145	W0NIM11PYzFbY0hdW2NIXWMoYyhbY0hdMSlPW0NIM10pW0NIMl1DKD1PKVtOSF1bQ0BIXShjMltjSF1bY0hdW2NIXVtjSF1bY0hdMiljM1tjSF1bY0hdYyhbQ0gzXSlbY0hdW2NIXTM=	ligprep_1.sdf	0.0
1		ligprep_1.sdf:1652451-1		1652451	Z202416328	-0.786842842529789		-7.99	-7.93087889126129	1				-7.93087889126129		-0.0	94	0.0	ligprep_1.sdf:1652451	51139	0	0	33	0.0	1	-2.55499877566834	2220525	-7.93087889126129	J2VwaWtfcHl0aG9uJywgJy1waCcsICc3LjAnLCAnLW50JywgJy1tYScsICcyMDAnLCAnLWltYWUnLCAnPGluZmlsZS5tYWU+JywgJy1vbWFlJywgJzxvdXRmaWxlLm1hZT4n	-10.7238206863403	4	3.503	46.1482	1.0	-0.0	2	-0.247839965351915			0	-1.77593997134697	32	glide-grid_1	-89.9319508413117	2	-60.9944658279419	W0NIM11DKD1PKVtOSF1bQ0gyXVtDSDJdW05IXUMoPU8pW0NIMl1TYyhuMSluKC1jMltjSF1bY0hdW2NIXWMoW0NIM10pW2NIXTIpYyg9TyljKGMxMyljNGMoczMpU1tDSDJdW0NIMl1bQ0gyXTQ=	ligprep_1.sdf	0.0
1		ligprep_1.sdf:1298632-1		1298632	Z1449233618	-0.770846022444202		-5.56	-7.93067701019422	1				-7.93067701019422		-0.0	79	0.0	ligprep_1.sdf:1298632	51139	0	0	16	0.0	1	-0.0543599842102895	1715916	-7.93067701019422	J2VwaWtfcHl0aG9uJywgJy1waCcsICc3LjAnLCAnLW50JywgJy1tYScsICcyMDAnLCAnLWltYWUnLCAnPGluZmlsZS5tYWU+JywgJy1vbWFlJywgJzxvdXRmaWxlLm1hZT4n	-7.46429824829102	3	3.12	49.9304	1.0	-0.0	2	-0.240323545763461		8_S_9_10_6_41	0	-1.76374150421927	33	glide-grid_1	-81.9845859982958	1	-55.7537994384766	W0NIM11jMVtjSF1bY0hdW2NIXWMoW2NIXTEpW0NASF0oW09IXSlbQ0gyXU4oW0NIMl1jMltjSF1bY0hdW2NIXVtjSF1bY0hdMilDKD1PKWMzW2NIXVtjSF1jKG8zKVtDSDJdbjRbY0hdW2NIXVtjSF1bY0hdYzQ9Tw==	ligprep_1.sdf	0.0
1		ligprep_1.sdf:1059046-1		1059046	Z54189478	-0.755648964306389		-5.31	-7.93059983498203	1				-7.93059983498203		-0.0	42	0.0	ligprep_1.sdf:1059046	51139	0	0	18	0.0001	1	-2.63244498373101	1399135	-7.93059983498203	J2VwaWtfcHl0aG9uJywgJy1waCcsICc3LjAnLCAnLW50JywgJy1tYScsICcyMDAnLCAnLWltYWUnLCAnPGluZmlsZS5tYWU+JywgJy1vbWFlJywgJzxvdXRmaWxlLm1hZT4n	-12.7984771728516	5	1.177	62.2433	1.0	-0.0	2	-0.233252936323001			0	-1.75209194933816	34	glide-grid_1	-80.6411882539639	3	-57.7471923828125	W2NIXTFbY0hdW2NIXVtjSF1bY0hdYzFbQ0gyXW4oYyg9TylbbkhdYzI9TyljKFtOSDJdKWMyTihbQ0gzXSlDKD1PKVtDSDJdT0MoPU8pW0NIMl1jKFtjSF1bbkhdMyljKGMzNClbY0hdW2NIXVtjSF1bY0hdNA==	ligprep_1.sdf	0.0001
1		ligprep_1.sdf:730040-1		730040	Z28626208	-0.786794168369114		-6.194	-7.93038828646376	1				-7.93038828646376		-0.0	105	0.0	ligprep_1.sdf:730040	51139	0	0	27	0.0001	1	-1.14193995646153	945794	-7.93038828646376	J2VwaWtfcHl0aG9uJywgJy1waCcsICc3LjAnLCAnLW50JywgJy1tYScsICcyMDAnLCAnLWltYWUnLCAnPGluZmlsZS5tYWU+JywgJy1vbWFlJywgJzxvdXRmaWxlLm1hZT4n	-6.38433742523193	4	3.303	55.8876	1.0	-0.0	2	-0.247824633951993			0	-1.77583011155942	32	glide-grid_1	-71.1873209684285	2	-51.934401512146	W2NIXTFbY0hdYyhGKVtjSF1bY0hdYzFbQ0gyXUMoPU8pTihbQ0gyXVtDSDJdW0NIXShbQ0gzXSlbQ0gzXSljMmMoW05IMl0pbihjKD1PKVtuSF1jMj1PKVtDSDJdYzNbY0hdW2NIXVtjSF1bY0hdW2NIXTM=	ligprep_1.sdf	0.0001
1		ligprep_1.sdf:543487-1		543487	Z809653136	-0.859979358261076		-5.241	-7.92976009630385	1				-7.92976009630385		-0.0	31	0.0	ligprep_1.sdf:543487	51139	0	0	1	0.0	1	-1.33	707364	-7.92976009630385	J2VwaWtfcHl0aG9uJywgJy1waCcsICc3LjAnLCAnLW50JywgJy1tYScsICcyMDAnLCAnLWltYWUnLCAnPGluZmlsZS5tYWU+JywgJy1vbWFlJywgJzxvdXRmaWxlLm1hZT4n	-3.2276246547699	3	2.777	21.5154	1.0	-0.0	2	-0.283205717725138		5_R_4_16_6_33	0	-1.83042145810036	28	glide-grid_1	-76.5281065571131	3	-50.6862618923187	W2NIXTFbY0hdW2NIXVtjSF1jKGMxMiljKFtjSF1bbkhdMilbQ0gyXVtDQEBIXShbTkhdQyg9TylbQ0gzXSlDKD1PKVtOSF1jM1tjSF1bY0hdW2NIXWMoW2NIXTMpT1tDSDJdW0NIXT1bQ0gyXQ==	ligprep_1.sdf	0.0
1	13_S_14_23_12_42	ligprep_1.sdf:1254206-1		1254206	Z91062763	-0.770745795813253		-7.28	-7.92964585090335	1				-7.92964585090335		-0.0	10	0.0	ligprep_1.sdf:1254206	51139	0	0	10	0.0	1	-1.33	1660461	-7.92964585090335	J2VwaWtfcHl0aG9uJywgJy1waCcsICc3LjAnLCAnLW50JywgJy1tYScsICcyMDAnLCAnLWltYWUnLCAnPGluZmlsZS5tYWU+JywgJy1vbWFlJywgJzxvdXRmaWxlLm1hZT4n	-8.87816715240479	2	4.954	33.3773	1.0	-0.0	2	-0.240292298512223		8_S_9_29_5_38	0	-1.76351217973204	33	glide-grid_1	-89.0722437558563	2	-60.3349847793579	RmMxW2NIXVtjSF1jKFtjSF1bY0hdMSlbQ0BASF0oYzJbY0hdW2NIXVtjSF1zMilbTkhdQyg9TylbQ0gyXVtDQEBIXShjM1tjSF1bY0hdW2NIXVtjSF1bY0hdMylbTkhdQyg9TyljNFtjSF1bY0hdW2NIXVtjSF1bY0hdNA==	ligprep_1.sdf	0.0
1		ligprep_1.sdf:1201631-1		1201631	Z69023573	-0.755523160418151		-5.48	-7.93887951252752	1				-7.92927951252752		0.0096	97	0.0124	ligprep_1.sdf:1201631	51139	0	0	12	0.0	1	-0.572290512031895	1596566	-7.93887951252752	J2VwaWtfcHl0aG9uJywgJy1waCcsICc3LjAnLCAnLW50JywgJy1tYScsICcyMDAnLCAnLWltYWUnLCAnPGluZmlsZS5tYWU+JywgJy1vbWFlJywgJzxvdXRmaWxlLm1hZT4n	-7.17943906784058	3	2.946	46.1982		0.0096	2	-0.233214103309633			0	-1.75180025307417	34	glide-grid_1	-81.8358886504472	2	-56.8604235649109	W2NIXTFbY0hdYyhbT0hdKVtjSF1jKGMxMilvW2NIXWMyW0NIMl1DKD1PKU4oW0NIMl1jM1tjSF1bY0hdW2NIXW8zKVtDSDJdQyg9TylbTkhdYzRbY0hdW2NIXVtjSF1bY0hdYzRDKEYpKEYpRg==	ligprep_1.sdf	0.0124
1		ligprep_1.sdf:1270190-1		1270190	Z238015388	-0.803395292610209		-6.64	-7.92812360401638	1				-7.92812360401638		-0.0	89	0.0	ligprep_1.sdf:1270190	51139	0	0	1	0.0	1	-0.7	1679687	-7.92812360401638	J2VwaWtfcHl0aG9uJywgJy1waCcsICc3LjAnLCAnLW50JywgJy1tYScsICcyMDAnLCAnLWltYWUnLCAnPGluZmlsZS5tYWU+JywgJy1vbWFlJywgJzxvdXRmaWxlLm1hZT4n	-6.1033501625061	3	4.821	63.0492	1.0	-0.0	2	-0.255745922710206			0	-1.78803484051483	31	glide-grid_1	-76.4000252286497	0	-49.3972001075745	RkMoRikoRiljKFtjSF0xKVtjSF1bY0hdW2NIXWMxLW4oW2NIXWMyT1tDSDNdKW5jMkMoPU8pTihbQ0gzXSljKFtjSF1bY0hdMylbY0hdYyhjMzQpW2NIXVtjSF1bY0hdW2NIXTQ=	ligprep_1.sdf	0.0
1	6_R_7_4_15_36	ligprep_1.sdf:1691359-1		1691359	Z223775644	-0.821096663725502		-7.55	-7.92760113460849	1				-7.92760113460849		-0.0	12	0.0	ligprep_1.sdf:1691359	51139	0	0	16	0.0	1	-0.7	2272663	-7.92760113460849	J2VwaWtfcHl0aG9uJywgJy1waCcsICc3LjAnLCAnLW50JywgJy1tYScsICcyMDAnLCAnLWltYWUnLCAnPGluZmlsZS5tYWU+JywgJy1vbWFlJywgJzxvdXRmaWxlLm1hZT4n	-8.18700313568115	2	4.964	42.9885	1.0	-0.0	2	-0.264253371153616		2_S_3_21_1_34	0	-1.80123735591576	30	glide-grid_1	-85.1782170457757	2	-58.667986869812	W2NIXTFbY0hdW2NIXVtjSF1jKGMxMilbY0hdYyhbY0hdW2NIXTIpW0NASF0oW0NIM10pW05IXUMoPU8pW0NASF0oW05IXUMoPU8pYzNbY0hdW2NIXVtjSF1zMyljNFtjSF1bY0hdW2NIXVtjSF1bY0hdNA==	ligprep_1.sdf	0.0
1		ligprep_1.sdf:1358249-1		1358249	Z91967434	-0.755235567327884		-8.05	-7.92626119870464	1				-7.92626119870464		-0.0	36	0.0	ligprep_1.sdf:1358249	51139	0	0	34	0.0	1	-0.667488785631415	1796852	-7.92626119870464	J2VwaWtfcHl0aG9uJywgJy1waCcsICc3LjAnLCAnLW50JywgJy1tYScsICcyMDAnLCAnLWltYWUnLCAnPGluZmlsZS5tYWU+JywgJy1vbWFlJywgJzxvdXRmaWxlLm1hZT4n	-4.41429996490479	3	4.715	38.7422	1.0	-0.0	2	-0.233125329373666		13_S_12_14_20_39	0	-1.75113342288986	34	glide-grid_1	-89.4232940673828	1	-62.0030641555786	RmMxW2NIXVtjSF1bY0hdW2NIXWMxLWMybm5jKFNbQ0BIXShDKD1PKVtOSF1bQ0hdM1tDSDJdW0NIMl0zKWM0W2NIXVtjSF1bY0hdW2NIXVtjSF00KW4yW0NIMl1bQ0gyXWM1W2NIXVtjSF1bY0hdW2NIXVtjSF01	ligprep_1.sdf	0.0
1		ligprep_1.sdf:779542-1		779542	Z30404019	-0.803167412717363		-5.665	-7.92587482315599	1				-7.92587482315599		-0.0	18	0.0	ligprep_1.sdf:779542	51139	0	0	6	0.0	1	-0.7	1008076	-7.92587482315599	J2VwaWtfcHl0aG9uJywgJy1waCcsICc3LjAnLCAnLW50JywgJy1tYScsICcyMDAnLCAnLWltYWUnLCAnPGluZmlsZS5tYWU+JywgJy1vbWFlJywgJzxvdXRmaWxlLm1hZT4n	-5.26734256744385	4	4.857	40.1757	1.0	-0.0	2	-0.255673381392129			0	-1.78752767151395	31	glide-grid_1	-77.8060073852539	1	-57.7489366531372	czFbY0hdW2NIXVtjSF1jMS1jMm5uKC1jM1tjSF1bY0hdW2NIXVtjSF1bY0hdMylbY0hdYzJDKD1PKVtOSF1bQ0gyXVtDSDJdYyhbY0hdW2NIXTQpW2NIXWMoYzQ1KU9bQ0gyXVtDSDJdTzU=	ligprep_1.sdf	0.0
1		ligprep_1.sdf:409274-1		409274	Z18678667	-0.770350281427307		-4.998	-7.92557668954492	1				-7.92557668954492		-0.0	108	0.0002	ligprep_1.sdf:409274	51139	0	0	6	0.0	1	-1.71748353200181	536288	-7.92557668954492	J2VwaWtfcHl0aG9uJywgJy1waCcsICc3LjAnLCAnLW50JywgJy1tYScsICcyMDAnLCAnLWltYWUnLCAnPGluZmlsZS5tYWU+JywgJy1vbWFlJywgJzxvdXRmaWxlLm1hZT4n	-6.22655582427979	6	2.53	35.4261	1.0	-0.0	2	-0.24016899059227		16_S_13_17_40	0	-1.76260721931492	33	glide-grid_1	-83.2621984263431	2	-56.5450067520142	TzFbQ0gyXUMoPU8pW05IXWMoYzEyKVtjSF1jKFtjSF1bY0hdMilDKD1PKVtDSDJdT0MoPU8pYzNbY0hdW2NIXWMoW2NIXVtjSF0zKVMoPU8pKD1PKVtOSF1bQ0gyXWM0W2NIXVtjSF1bY0hdbzQ=	ligprep_1.sdf	0.0002
1		ligprep_1.sdf:2025029-1		2025029	Z1413868225	-0.859523701287265		-4.967	-7.92555854140161	1				-7.92555854140161		-0.0	20	0.0003	ligprep_1.sdf:2025029	51139	0	0	35	0.0	1	-1.16980485727712	2736485	-7.92555854140161	J2VwaWtfcHl0aG9uJywgJy1waCcsICc3LjAnLCAnLW50JywgJy1tYScsICcyMDAnLCAnLWltYWUnLCAnPGluZmlsZS5tYWU+JywgJy1vbWFlJywgJzxvdXRmaWxlLm1hZT4n	-8.84019756317139	4	1.257	16.4805	1.0	-0.0	2	-0.283055662192915		2_S_3_17_19_1	0	-1.82945161586591	28	glide-grid_1	-64.348782283044	3	-47.1233129501343	W2NIXTFbY0hdW2NIXVtjSF1jKGMxMilbY0hdYyhbY0hdW2NIXTIpW0NAXTMoW0NIM10pW05IXUMoPU8pTihDMz1PKVtDSDJdQyg9TylbTkhdQzQoW0NIMl1bQ0gyXTQpQyg9TylbTkgyXQ==	ligprep_1.sdf	0.0003
1		ligprep_1.sdf:185256-1		185256	Z14218831	-0.755156883085485		-8.11	-7.9256354009212	1				-7.9254354009212		0.0002	102	0.0003	ligprep_1.sdf:185256	51139	0	0	3	0.0	1	-0.964800447299134	251188	-7.9256354009212	J2VwaWtfcHl0aG9uJywgJy1waCcsICc3LjAnLCAnLW50JywgJy1tYScsICcyMDAnLCAnLWltYWUnLCAnPGluZmlsZS5tYWU+JywgJy1vbWFlJywgJzxvdXRmaWxlLm1hZT4n	-7.109375	3	6.096	32.2068	1.0	0.0002	2	-0.233101041203565		3_S_4_26_28_2	0	-1.75095098099665	34	glide-grid_1	-79.4248733520508	2	-58.3757133483887	W2NIXTFbY0hdYyhGKVtjSF1bY0hdYzFbQ0BdMihbQ0gyXVtDSDNdKVtOSF1DKD1PKU4oQzI9TylbQ0gyXUMoPU8pW05IXWMzW2NIXVtjSF1bY0hdW2NIXWMzU2M0W2NIXVtjSF1jKENsKVtjSF1bY0hdNA==	ligprep_1.sdf	0.0003
1		ligprep_1.sdf:1134376-1		1134376	Z56992360	-0.786158809284779		-6.47	-7.9239842681796	1				-7.9239842681796		-0.0	69	0.0	ligprep_1.sdf:1134376	51139	0	0	2	0.0	1	-0.7	1503571	-7.9239842681796	J2VwaWtfcHl0aG9uJywgJy1waCcsICc3LjAnLCAnLW50JywgJy1tYScsICcyMDAnLCAnLWltYWUnLCAnPGluZmlsZS5tYWU+JywgJy1vbWFlJywgJzxvdXRmaWxlLm1hZT4n	-4.35435152053833	3	5.217	52.5992	1.0	-0.0	2	-0.247624508380612			0	-1.77439607729865	32	glide-grid_1	-83.7880172729492	1	-56.0030789375305	W2NIXTFbY0hdW2NIXVtjSF1bY0hdYzEtbihuMiljKFtjSF1jMltDSDNdKVtOSF1DKD1PKWMzW2NIXW4oLWM0W2NIXVtjSF1bY0hdW2NIXVtjSF00KW5jMy1jNVtjSF1bY0hdW2NIXVtjSF1bY0hdNQ==	ligprep_1.sdf	0.0
1		ligprep_1.sdf:1503630-1		1503630	Z826931884	-0.820607892023576		-4.76	-7.92628209570608	1				-7.92288209570608		0.0034	92	0.0047	ligprep_1.sdf:1503630	51139	0	0	1	0.0	1	-0.628379066501633	2003954	-7.92628209570608	J2VwaWtfcHl0aG9uJywgJy1waCcsICc3LjAnLCAnLW50JywgJy1tYScsICcyMDAnLCAnLWltYWUnLCAnPGluZmlsZS5tYWU+JywgJy1vbWFlJywgJzxvdXRmaWxlLm1hZT4n	-4.4324164390564	4	3.328	45.2367	1.0	0.0034	2	-0.264096069856869			0	-1.80016513885908	30	glide-grid_1	-75.7454357242624	1	-46.9433455467224	W2NIXTFbY0hdbltjSF1bY0hdYzEtYyhuMiljKFtjSF1uMltDSDNdKUMoPU8pW05IXWMzW2NIXVtjSF1bY0hdYyhbY0hdMylbQ0gyXU9jNFtjSF1bY0hdW2NIXWMoRilbY0hdNA==	ligprep_1.sdf	0.0047
1		ligprep_1.sdf:397175-1		397175	Z18545972	-0.926596209668788		-5.02	-7.92228616257741	1				-7.92228616257741		-0.0	33	0.0	ligprep_1.sdf:397175	51139	2	0	16	0.0	1	-0.480449132733654	521017	-7.92228616257741	J2VwaWtfcHl0aG9uJywgJy1waCcsICc3LjAnLCAnLW50JywgJy1tYScsICcyMDAnLCAnLWltYWUnLCAnPGluZmlsZS5tYWU+JywgJy1vbWFlJywgJzxvdXRmaWxlLm1hZT4n	-15.2887935638428	2	2.88	40.6882	1.0	-0.0	2	-0.316891446503096			0	-1.87781923228919	25	glide-grid_1	-79.5522199627118	0	-55.2898998260498	RmMxW2NIXVtjSF1bY0hdW2NIXWMxLW4yYyhbQ0gzXSljKFtjSF1jMltDSDNdKUMoPU8pW0NIMl1TYzNbY0hdW2NIXVtjSF1bY0hdW24rXTNbTy1d	ligprep_1.sdf	0.0
1		ligprep_1.sdf:1660443-1		1660443	Z203909912	-0.83925677645306		-5.263	-7.92185439371924	1				-7.92185439371924		-0.0	92	0.0	ligprep_1.sdf:1660443	51139	0	0	4	0.0	1	-0.237673296741575	2231455	-7.92185439371924	J2VwaWtfcHl0aG9uJywgJy1waCcsICc3LjAnLCAnLW50JywgJy1tYScsICcyMDAnLCAnLWltYWUnLCAnPGluZmlsZS5tYWU+JywgJy1vbWFlJywgJzxvdXRmaWxlLm1hZT4n	-3.36724853515625	5	3.775	42.5084	1.0	-0.0	2	-0.27316739288687			0	-1.81390377526676	29	glide-grid_1	-75.1357426647297	1	-50.2984809875488	W2NIXTFbY0hdW2NIXVtjSF1jKG4xMiluYyhbY0hdYzI9TylbTkhdW0NIMl1jKFtjSF1jM09bQ0gzXSlbY0hdW2NIXWMzT1tDSDJdYzRbY0hdW2NIXVtjSF1bY0hdW2NIXTQ=	ligprep_1.sdf	0.0
1		ligprep_1.sdf:567980-1		567980	Z24547645	-0.754806773307973		-6.43	-7.92646096917455	1				-7.92176096917455		0.0047	45	0.0064	ligprep_1.sdf:567980	51139	0	0	25	0.0	1	-1.33	739312	-7.92646096917455	J2VwaWtfcHl0aG9uJywgJy1waCcsICc3LjAnLCAnLW50JywgJy1tYScsICcyMDAnLCAnLWltYWUnLCAnPGluZmlsZS5tYWU+JywgJy1vbWFlJywgJzxvdXRmaWxlLm1hZT4n	-8.8070764541626	6	3.373	27.3405	0.995395	0.0047	2	-0.232992969681605		15_R_13_16_25_54	0	-1.7501391959595	34	glide-grid_1	-88.5161514282227	2	-60.2583589553833	W0NIM11jMW9bY0hdW2NIXWMxLWMybm5jKG4yW0NIMl1jM1tjSF1bY0hdW2NIXVtjSF1bY0hdMylTW0NIMl1DKD1PKUMoQyNOKT1DKFtOSF00KVtOSF1jKGM0NSlbY0hdW2NIXVtjSF1bY0hdNQ==	ligprep_1.sdf	0.0064
1		ligprep_1.sdf:242139-1		242139	Z16328761	-0.754788736407417		-5.442	-7.92157167037666	1				-7.92157167037666		-0.0	104	0.0	ligprep_1.sdf:242139	51139	0	0	1	0.0	1	0.0	321448	-7.92157167037666	J2VwaWtfcHl0aG9uJywgJy1waCcsICc3LjAnLCAnLW50JywgJy1tYScsICcyMDAnLCAnLWltYWUnLCAnPGluZmlsZS5tYWU+JywgJy1vbWFlJywgJzxvdXRmaWxlLm1hZT4n	-5.75187015533447	4	4.367	60.9411	1.0	-0.0	2	-0.232987402069902			0	-1.7500973745454	34	glide-grid_1	-80.1664182822932	0	-56.7573175430298	W2NIXTFbY0hdW2NIXVtjSF1jKGMxMiluKFtDSDJdW0NIMl1bQ0gyXVtDSDNdKWMoPU8pYyhuMilbQ0gyXVtDSDJdQyg9TylPW0NIMl1jKFtjSF1jKD1PKW8zKWMoYzM0KVtjSF1bY0hdYyhbQ0gzXSljNFtDSDNd	ligprep_1.sdf	0.0
1		ligprep_1.sdf:1546096-1		1546096	Z245964568	-0.820346621039916		-4.633	-7.93355955209093	1				-7.92035955209093		0.0132	59	0.0024	ligprep_1.sdf:1546096	51139	0	0	3	0.0	1	-0.7	2066533	-7.93355955209093	J2VwaWtfcHl0aG9uJywgJy1waCcsICc3LjAnLCAnLW50JywgJy1tYScsICcyMDAnLCAnLWltYWUnLCAnPGluZmlsZS5tYWU+JywgJy1vbWFlJywgJzxvdXRmaWxlLm1hZT4n	-2.20805478096008	4	3.978	43.4214	1.0	0.0132	2	-0.264011985069698		11_R_10_18_12_37	0	-1.7995919894644	30	glide-grid_1	-73.8101810449008	2	-50.5002567768097	W0NIM11jMVtjSF1uYyhbY0hdbjEpQyg9TylbTkhdW0NASF0oYzJbY0hdW2NIXVtjSF1bY0hdW2NIXTIpYyhbY0hdW2NIXTMpW2NIXWMoYzM0KVtuSF1jKG40KUMoRikoRilG	ligprep_1.sdf	0.0024
1	20_S_19_26_21_52	ligprep_1.sdf:747626-1		747626	Z29205417	-0.769825758806281	22_R_23_27_21_55	-6.07	-7.9201802557945	1				-7.9201802557945	25_ANR_24_26_27_28	-0.0	22	0.0	ligprep_1.sdf:747626	51139	0	0	19	0.0	1	-1.14133899306025	968544	-7.9201802557945	J2VwaWtfcHl0aG9uJywgJy1waCcsICc3LjAnLCAnLW50JywgJy1tYScsICcyMDAnLCAnLWltYWUnLCAnPGluZmlsZS5tYWU+JywgJy1vbWFlJywgJzxvdXRmaWxlLm1hZT4n	-7.31861877441406	3	3.959	30.374	1.0	-0.0	2	-0.240005462296803		18_ANR_2_19_23_24	0	-1.76140708039006	33	glide-grid_1	-65.9386424266189	2	-49.7899017333984	W0NIMl0xW0NIMl1bQ0gyXVtDSDJdQzEyW05IXUMoPU8pTihDMj1PKVtDSDJdW0NIMl1bQ0gyXVtOSF1DKD1PKVtDQEBdMzRbQ0gyXVtDQEhdNVtDSDJdW0NAQEhdKFtDSDJdMylbQ0gyXVtDQEBdKFtDSDJdNCkoW0NIMl01KWM2W2NIXVtjSF1bY0hdW2NIXVtjSF02	ligprep_1.sdf	0.0
1		ligprep_1.sdf:633615-1		633615	Z26401276	-0.902397889463615		-5.983	-7.91978946461459	1				-7.91978946461459		-0.0	106	0.0	ligprep_1.sdf:633615	51139	0	0	1	0.0	1	-1.13544040164058	824292	-7.91978946461459	J2VwaWtfcHl0aG9uJywgJy1waCcsICc3LjAnLCAnLW50JywgJy1tYScsICcyMDAnLCAnLWltYWUnLCAnPGluZmlsZS5tYWU+JywgJy1vbWFlJywgJzxvdXRmaWxlLm1hZT4n	-7.42344093322754	2	3.968	39.4296	1.0	-0.0	2	-0.304607287100561		14_S_12_15_19_41	0	-1.85993656881591	26	glide-grid_1	-65.7993888749846	1	-51.1796779632568	W0NIM11bQ0hdKFtDSDNdKWMxW2NIXVtjSF1bY0hdYyhbQ0gzXSljMVtOSF1DKD1PKVtDQEBIXTJbQ0gyXU4oQyg9TylbQ0gyXTIpYzNbY0hdW2NIXVtjSF1bY0hdYzNDbA==	ligprep_1.sdf	0.0
1		ligprep_1.sdf:269826-1		269826	Z17170712	-0.769784218888794		-7.72	-7.91975288163802	1				-7.91975288163802		-0.0	82	0.0	ligprep_1.sdf:269826	51139	0	0	15	0.0	1	-0.955418084280427	356872	-7.91975288163802	J2VwaWtfcHl0aG9uJywgJy1waCcsICc3LjAnLCAnLW50JywgJy1tYScsICcyMDAnLCAnLWltYWUnLCAnPGluZmlsZS5tYWU+JywgJy1vbWFlJywgJzxvdXRmaWxlLm1hZT4n	-3.98749566078186	5	3.967	59.8111	1.0	-0.0	2	-0.239992511564789			0	-1.76131203459048	33	glide-grid_1	-82.0287316408439	0	-52.7870905399323	W0NIMl0xW0NIMl1bQ0gyXWMoczIpYzFjKGMyMyljKD1PKW4oW0NIMl1bQ0gyXU9bQ0gzXSljKG4zKVNbQ0gyXWMoW2NIXWM0PU8pbmM1c2MoYzZuNDUpW2NIXVtjSF1bY0hdW2NIXTY=	ligprep_1.sdf	0.0
1		ligprep_1.sdf:1435217-1		1435217	Z217329658	-0.802447864861095		-4.955	-7.91877412889505	1				-7.91877412889505		-0.0	59	0.0	ligprep_1.sdf:1435217	51139	0	0	26	0.0	1	-0.773456978771686	1899847	-7.91877412889505	J2VwaWtfcHl0aG9uJywgJy1waCcsICc3LjAnLCAnLW50JywgJy1tYScsICcyMDAnLCAnLWltYWUnLCAnPGluZmlsZS5tYWU+JywgJy1vbWFlJywgJzxvdXRmaWxlLm1hZT4n	-4.21998739242554	4	4.579	37.9678	1.0	-0.0	2	-0.25544432673855			0	-1.78592624734797	31	glide-grid_1	-79.6323318481445	1	-57.61212682724	W0NIM11PYzFbY0hdW2NIXWMoW2NIXWMxT1tDSDNdKVtDSDJdW0NIMl1bTkhdQyg9TyljMltjSF1jKC1jM1tjSF1bY0hdW2NIXW8zKW5uMi1jNFtjSF1bY0hdW2NIXVtjSF1bY0hdNA==	ligprep_1.sdf	0.0
1		ligprep_1.sdf:1791718-1		1791718	Z269530182	-0.754509426536418		-5.51	-8.00264028964105	1				-7.91864028964105		0.084	13	0.0949	ligprep_1.sdf:1791718	51139	0	0	1	0.0	1	-0.7	2411737	-8.00264028964105	J2VwaWtfcHl0aG9uJywgJy1waCcsICc3LjAnLCAnLW50JywgJy1tYScsICcyMDAnLCAnLWltYWUnLCAnPGluZmlsZS5tYWU+JywgJy1vbWFlJywgJzxvdXRmaWxlLm1hZT4n	-2.99417972564697	5	4.764	57.1496		0.084	2	-0.232901184989443		8_R_16_9_5_42	0	-1.74944975031845	34	glide-grid_1	-75.6998882117017	1	-55.5902376174927	W0NIMl0xW0NIMl1PW0NIMl1bQ0gyXU4xW0NIMl1bQ0BASF0oYyhbY0hdW2NIXTIpW2NIXVtjSF1jMltDSDNdKVtOSF1DKD1PKWMoYyhjMzQpW2NIXVtjSF1bY0hdW2NIXTQpW2NIXWMobjMpLWM1W2NIXVtjSF1uW2NIXVtjSF01	ligprep_1.sdf	0.0949
1		ligprep_1.sdf:1430494-1		1430494	Z804912470	-0.902230983043606		-4.13	-7.9183246299533	1				-7.9183246299533		-0.0	81	0.0	ligprep_1.sdf:1430494	51139	0	0	17	0.0	1	-1.63717368208078	1893338	-7.9183246299533	J2VwaWtfcHl0aG9uJywgJy1waCcsICc3LjAnLCAnLW50JywgJy1tYScsICcyMDAnLCAnLWltYWUnLCAnPGluZmlsZS5tYWU+JywgJy1vbWFlJywgJzxvdXRmaWxlLm1hZT4n	-9.95107078552246	3	2.902	35.0907	1.0	-0.0	2	-0.304550947305896			0	-1.85959255720222	26	glide-grid_1	-70.5499988700279	3	-51.1891384124756	W0NIM11bTkhdQyg9TylbTkhdQyhbQ0gzXSkoW0NIM10pQyg9TylbTkhdW0NIMl1jMVtjSF1bY0hdYyhbY0hdW2NIXTEpW0NIMl1PYzJbY0hdW2NIXVtjSF1bY0hdW2NIXTI=	ligprep_1.sdf	0.0
1		ligprep_1.sdf:484680-1		484680	Z20054662	-0.87968527564487		-4.85	-7.91716748950173	1				-7.91716748950173		-0.0	13	0.0	ligprep_1.sdf:484680	51139	0	0	35	0.0	1	-0.886780051247608	625917	-7.91716748950173	J2VwaWtfcHl0aG9uJywgJy1waCcsICc3LjAnLCAnLW50JywgJy1tYScsICcyMDAnLCAnLWltYWUnLCAnPGluZmlsZS5tYWU+JywgJy1vbWFlJywgJzxvdXRmaWxlLm1hZT4n	-8.72340106964111	4	2.129	6.3472	1.0	-0.0	2	-0.293228425537101			0	-1.84298606684888	27	glide-grid_1	-67.1841839550813	1	-51.380784034729	W0NIM11bQ0gyXU4xQyg9TylOKEMoPU8pQzE9TylbQ0gyXUMoPU8pW05IXWMyW2NIXVtjSF1bY0hdW2NIXWMyW0NIMl1jM1tjSF1bY0hdW2NIXVtjSF1bY0hdMw==	ligprep_1.sdf	0.0
1		ligprep_1.sdf:987618-1		987618	Z300259740	-0.858589617039329		-3.511	-7.916945469559	1				-7.916945469559		-0.0	40	0.0	ligprep_1.sdf:987618	51139	0	0	7	0.0	1	-1.6147038536474	1304678	-7.916945469559	J2VwaWtfcHl0aG9uJywgJy1waCcsICc3LjAnLCAnLW50JywgJy1tYScsICcyMDAnLCAnLWltYWUnLCAnPGluZmlsZS5tYWU+JywgJy1vbWFlJywgJzxvdXRmaWxlLm1hZT4n	-7.86486864089966	5	1.913	39.136	1.0	-0.0	2	-0.28274805248425		20_S_17_26_21	0	-1.82746346599386	28	glide-grid_1	-70.214242816551	2	-52.3577275276184	W0NIM11PYzFbY0hdW2NIXWMoW2NIXVtjSF0xKVtDSDJdW05IXUMoPU8pYzJbY0hdW2NIXVtjSF1jKFtjSF0yKVMoPU8pKD1PKU4zW0NIMl1bQ0gyXVtOSF1DKD1PKVtDSDJdMw==	ligprep_1.sdf	0.0
1		ligprep_1.sdf:1170414-1		1170414	Z62901151	-0.838726396155529		-2.71	-7.92464806477651	1				-7.91684806477651		0.0078	77	0.0115	ligprep_1.sdf:1170414	51139	0	0	3	0.0	1	-1.33	1552691	-7.92464806477651	J2VwaWtfcHl0aG9uJywgJy1waCcsICc3LjAnLCAnLW50JywgJy1tYScsICcyMDAnLCAnLWltYWUnLCAnPGluZmlsZS5tYWU+JywgJy1vbWFlJywgJzxvdXRmaWxlLm1hZT4n	-12.3999528884888	4	0.324	13.3368	1.0	0.0078	2	-0.272994760854363		23_S_24_28_22_51	0	-1.81275745288842	29	glide-grid_1	-65.8452377409921	2	-45.19469165802	Tz1DMVtOSF1DKD1PKVtOSF1bQ0BIXTFbQ0gyXVtDSDJdQyg9TylOKFtDSDNdKVtDSDJdYzJjKFtDSDNdKW5uKGMyW0NIM10pW0NIMl1jM1tjSF1bY0hdW2NIXVtjSF1jM0Ns	ligprep_1.sdf	0.0115
1		ligprep_1.sdf:1475136-1		1475136	Z109830436	-0.754191133674433		-7.393	-7.9152997791157	1				-7.9152997791157		-0.0	49	0.0	ligprep_1.sdf:1475136	51139	0	0	1	0.0	1	-0.190728016481289	1961640	-7.9152997791157	J2VwaWtfcHl0aG9uJywgJy1waCcsICc3LjAnLCAnLW50JywgJy1tYScsICcyMDAnLCAnLWltYWUnLCAnPGluZmlsZS5tYWU+JywgJy1vbWFlJywgJzxvdXRmaWxlLm1hZT4n	-4.9332594871521	3	4.194	55.7763	1.0	-0.0	2	-0.232802934679874		5_S_34_3_6_39	0	-1.74871173784526	34	glide-grid_1	-74.1935043334961	2	-45.3447279930115	W2NIXTFbY0hdW2NIXVtjSF1jKGMxMilPW0NASF0oQyg9TylbTkhdW0NIM10pW0NIMl1OMkMoPU8pW0NIMl1bQ0gyXWMoYyhjMzQpW2NIXVtjSF1bY0hdW2NIXTQpYyhbbkhdMyktYzVbY0hdW2NIXWMoRilbY0hdW2NIXTU=	ligprep_1.sdf	0.0
1		ligprep_1.sdf:931841-1		931841	Z46634383	-0.802091583859649		-4.671	-7.99065825091667	1				-7.91525825091667		0.0754	23	0.0856	ligprep_1.sdf:931841	51139	0	0	23	0.0	1	-0.936445513303197	1229420	-7.99065825091667	J2VwaWtfcHl0aG9uJywgJy1waCcsICc3LjAnLCAnLW50JywgJy1tYScsICcyMDAnLCAnLWltYWUnLCAnPGluZmlsZS5tYWU+JywgJy1vbWFlJywgJzxvdXRmaWxlLm1hZT4n	-5.17913913726807	5	4.093	43.4453		0.0754	2	-0.255330911319893			0	-1.78513330911512	31	glide-grid_1	-77.6054713637698	1	-50.8825883865356	W0NIM11PYzFbY0hdYyhbY0hdW2NIXWMxW09IXSlDKD1PKS9bQ0hdPVtDSF0vYzJbY0hdbihbQ0gyXWMzW2NIXVtjSF1bY0hdW2NIXVtjSF0zKW5jMi1jNFtjSF1bY0hdW2NIXW5bY0hdNA==	ligprep_1.sdf	0.0856
1		ligprep_1.sdf:230207-1		230207	Z193443200	-0.802042455393438		-6.072	-7.91477343782879	1				-7.91477343782879		-0.0	52	0.0	ligprep_1.sdf:230207	51139	0	0	3	0.0	1	-0.722469976273371	306591	-7.91477343782879	J2VwaWtfcHl0aG9uJywgJy1waCcsICc3LjAnLCAnLW50JywgJy1tYScsICcyMDAnLCAnLWltYWUnLCAnPGluZmlsZS5tYWU+JywgJy1vbWFlJywgJzxvdXRmaWxlLm1hZT4n	-5.99897050857544	3	3.868	36.0768	1.0	-0.0	2	-0.255315272188026		16_S_15_17_26_40	0	-1.78502396890607	31	glide-grid_1	-74.8153955420371	1	-56.9529461860657	W2NIXTFbY0hdW2NIXVtjSF1jKGMxMilvYyhbY0hdMilbQ0BIXShjM1tjSF1bY0hdW2NIXVtjSF1bY0hdMylbTkhdQyg9TylbQ0gyXWM0W2NIXXNjKG40KS1jNVtjSF1bY0hdW2NIXVtjSF1uNQ==	ligprep_1.sdf	0.0
1		ligprep_1.sdf:1792508-1		1792508	Z271072200	-0.712781245979796		-6.26	-7.91451089007445	1				-7.91451089007445		-0.0	38	0.0	ligprep_1.sdf:1792508	51139	0	0	25	0.0	1	-1.33	2412751	-7.91451089007445	J2VwaWtfcHl0aG9uJywgJy1waCcsICc3LjAnLCAnLW50JywgJy1tYScsICcyMDAnLCAnLWltYWUnLCAnPGluZmlsZS5tYWU+JywgJy1vbWFlJywgJzxvdXRmaWxlLm1hZT4n	-8.38984966278076	3	2.748	43.5675	1.0	-0.0	2	-0.213905699731742		14_S_25_12_15_49	0	-1.71647186959694	37	glide-grid_1	-96.7685928344727	3	-60.1827688217163	W0NIM11OKFtDSDNdKUMoPU8pYzFbY0hdW2NIXWMoW2NIXVtjSF0xKVtDSDJdW05IXUMoPU8pW0NASF0oW0NIMl1jKFtjSF1bbkhdMiljKGMyMylbY0hdW2NIXVtjSF1bY0hdMylbTkhdQyg9TylPW0NIMl1jNFtjSF1bY0hdW2NIXVtjSF1bY0hdNA==	ligprep_1.sdf	0.0
1	19_S_11_20_24_49	ligprep_1.sdf:1928506-1		1928506	Z1650187707	-0.754103344244369		-5.98	-8.01987842161709	1				-7.91437842161709		0.1055	33	0.1158	ligprep_1.sdf:1928506	51139	0	0	1	0.0	1	-1.10211817941631	2599369	-8.01987842161709	J2VwaWtfcHl0aG9uJywgJy1waCcsICc3LjAnLCAnLW50JywgJy1tYScsICcyMDAnLCAnLWltYWUnLCAnPGluZmlsZS5tYWU+JywgJy1vbWFlJywgJzxvdXRmaWxlLm1hZT4n	-8.42856121063232	4	5.123	29.8884	1.0	0.1055	2	-0.232775835929914		7_R_8_6_9_41	0	-1.74850818413061	34	glide-grid_1	-74.1035308837891	1	-52.3611059188843	Q2xjMVtjSF1bY0hdYyhbY0hdYzFbQ0gzXSlPW0NIMl1bQ0BIXShbT0hdKVtDSDJdbihjKGMyMylbY0hdW2NIXVtjSF1bY0hdMyljKG4yKVtDQEBIXTRbQ0gyXU4oQyg9TylbQ0gyXTQpYzVbY0hdW2NIXVtjSF1bY0hdW2NIXTU=	ligprep_1.sdf	0.1158
1		ligprep_1.sdf:493862-1		493862	Z827305966	-0.925670407575378		-4.637	-7.91437066601335	1				-7.91437066601335		-0.0	90	0.0	ligprep_1.sdf:493862	51139	0	0	2	0.0	1	-1.03256717201066	639278	-7.91437066601335	J2VwaWtfcHl0aG9uJywgJy1waCcsICc3LjAnLCAnLW50JywgJy1tYScsICcyMDAnLCAnLWltYWUnLCAnPGluZmlsZS5tYWU+JywgJy1vbWFlJywgJzxvdXRmaWxlLm1hZT4n	-7.1394476890564	3	2.412	18.8958	1.0	-0.0	2	-0.316574826640534		4_S_2_5_18_28	0	-1.87594302239521	25	glide-grid_1	-64.1186065673828	3	-46.7588057518005	W2NIXTFbY0hdYyhGKVtjSF1bY0hdYzFbQ0gyXVtDQEhdKEMoPU8pW05IMl0pW0NIMl1bTkhdQyg9TyljKG5bbkhdMiljKGMyMylbY0hdW2NIXVtjSF1bY0hdMw==	ligprep_1.sdf	0.0
1		ligprep_1.sdf:1028185-1		1028185	Z1393457128	-0.978392675828583		-3.792	-7.91282845752206	1				-7.91282845752206		-0.0	92	0.0	ligprep_1.sdf:1028185	51139	0	0	8	0.0	1	-0.9975	1356519	-7.91282845752206	J2VwaWtfcHl0aG9uJywgJy1waCcsICc3LjAnLCAnLW50JywgJy1tYScsICcyMDAnLCAnLWltYWUnLCAnPGluZmlsZS5tYWU+JywgJy1vbWFlJywgJzxvdXRmaWxlLm1hZT4n	-6.09362983703613	2	2.604	22.5581	1.0	-0.0	2	-0.344036019892263			0	-1.9133936705904	23	glide-grid_1	-61.4380523267457	2	-44.1993999481201	W09IXVtDSDJdYzFbY0hdW2NIXVtjSF1jKFtjSF0xKVtDSDJdW05IXUMoPU8pW0NIMl1bQ0gyXVtDSDJdYzJbY0hdW2NIXWMoRiljKEYpW2NIXTI=	ligprep_1.sdf	0.0
1		ligprep_1.sdf:1858833-1		1858833	Z1623880723	-0.879031408053202		-4.951	-7.91128268117025	1				-7.91128268117025		-0.0	78	0.0003	ligprep_1.sdf:1858833	51139	2	0	4	0.0	1	-1.56616740788663	2502837	-7.91128268117025	J2VwaWtfcHl0aG9uJywgJy1waCcsICc3LjAnLCAnLW50JywgJy1tYScsICcyMDAnLCAnLWltYWUnLCAnPGluZmlsZS5tYWU+JywgJy1vbWFlJywgJzxvdXRmaWxlLm1hZT4n	-7.79702806472778	6	3.684	36.2367	1.0	-0.0	2	-0.293010469672972		3_S_12_2_4_31	0	-1.84161618048796	27	glide-grid_1	-66.7675552368164	3	-53.3727879524231	W2NIXTFbY0hdYyhbT0hdKVtjSF1bY0hdYzFbQ0gyXVtDQEBIXShbQ0gyXVtPSF0pW05IXWMyW2NIXVtjSF1jKFtOK10oPU8pW08tXSljKG4yKS1jM1tjSF1bY0hdW2NIXVtjSF1bY0hdMw==	ligprep_1.sdf	0.0003
1		ligprep_1.sdf:873921-1		873921	Z110118228	-0.838130965260147		-5.454	-7.91122771473934	1				-7.91122771473934		-0.0	102	0.0	ligprep_1.sdf:873921	51139	0	0	6	0.0	1	0.0	1136372	-7.91122771473934	J2VwaWtfcHl0aG9uJywgJy1waCcsICc3LjAnLCAnLW50JywgJy1tYScsICcyMDAnLCAnLWltYWUnLCAnPGluZmlsZS5tYWU+JywgJy1vbWFlJywgJzxvdXRmaWxlLm1hZT4n	-7.56920957565308	3	4.97	23.1667	1.0	-0.0	2	-0.272800955680667		10_S_14_9_11_39	0	-1.81147053524969	29	glide-grid_1	-74.6856224755423	1	-53.6647639274597	W0NIM11jMVtjSF1bY0hdYyhbY0hdW2NIXTEpTjJbQ0gyXVtDQEhdKFtDSDJdQzI9TylDKD1PKVtOSF1jM1tjSF1bY0hdbm4zW0NIMl1jNFtjSF1bY0hdYyhDbClbY0hdW2NIXTQ=	ligprep_1.sdf	0.0
1		ligprep_1.sdf:748661-1		748661	Z29207955	-0.837969787393567		-4.824	-7.90970633579268	1				-7.90970633579268		-0.0	43	0.0001	ligprep_1.sdf:748661	51139	0	0	37	0.0	1	-1.29420731230008	969888	-7.90970633579268	J2VwaWtfcHl0aG9uJywgJy1waCcsICc3LjAnLCAnLW50JywgJy1tYScsICcyMDAnLCAnLWltYWUnLCAnPGluZmlsZS5tYWU+JywgJy1vbWFlJywgJzxvdXRmaWxlLm1hZT4n	-8.55932903289795	3	3.239	31.4378	1.0	-0.0	2	-0.272748494337679			0	-1.81112217804975	29	glide-grid_1	-69.3639431858251	2	-43.5582914352417	W2NIXTFbY0hdW2NIXVtjSF1bY0hdYzFbQ0hdKGMyW2NIXVtjSF1bY0hdW2NIXVtjSF0yKVtDSDJdW05IXUMoPU8pW0NIMl1OKEMzPU8pQyg9TylbTkhdQzM0W0NIMl1bQ0gyXVtDSDJdW0NIMl00	ligprep_1.sdf	0.0001
1		ligprep_1.sdf:1687152-1		1687152	Z218172616	-0.801398391391436		-5.185	-7.90841763880466	1				-7.90841763880466		-0.0	75	0.0	ligprep_1.sdf:1687152	51139	0	0	27	0.0	1	-0.890650577961374	2266965	-7.90841763880466	J2VwaWtfcHl0aG9uJywgJy1waCcsICc3LjAnLCAnLW50JywgJy1tYScsICcyMDAnLCAnLWltYWUnLCAnPGluZmlsZS5tYWU+JywgJy1vbWFlJywgJzxvdXRmaWxlLm1hZT4n	-9.64107131958008	4	3.123	44.4087	1.0	-0.0	2	-0.255110246413053			0	-1.78359054144428	31	glide-grid_1	-83.2858748705761	2	-58.4995880126953	W0NIM11PYzFbY0hdW2NIXWMoW05IXUMoPU8pW0NIM10pW2NIXWMxW05IXUMoPU8pYzJbY0hdYygtYzNbY0hdW2NIXVtjSF1vMylubjItYzRbY0hdW2NIXVtjSF1bY0hdW2NIXTQ=	ligprep_1.sdf	0.0
1		ligprep_1.sdf:1436185-1		1436185	Z357669402	-0.819075607782527		-5.082	-7.908088054	1				-7.908088054		-0.0	71	0.0	ligprep_1.sdf:1436185	51139	0	0	12	0.0	1	-1.10790163056915	1901262	-7.908088054	J2VwaWtfcHl0aG9uJywgJy1waCcsICc3LjAnLCAnLW50JywgJy1tYScsICcyMDAnLCAnLWltYWUnLCAnPGluZmlsZS5tYWU+JywgJy1vbWFlJywgJzxvdXRmaWxlLm1hZT4n	-5.70643949508667	3	3.545	41.3381	1.0	-0.0	2	-0.263602935133333			0	-1.79680377138946	30	glide-grid_1	-72.4476050414326	0	-52.7067561149597	bzFbY0hdW2NIXVtjSF1jMVtDSDJdTihbQ0gyXWMyW2NIXVtjSF1bY0hdbzIpQyg9TylbQ0gyXU9jM1tjSF1bY0hdYyhbY0hdW2NIXTMpT2M0W2NIXVtjSF1bY0hdW2NIXW40	ligprep_1.sdf	0.0
1	13_S_11_14_18_41	ligprep_1.sdf:1204199-1		1204199	Z70908730	-0.801312532963109		-5.63	-7.90757036444484	1				-7.90757036444484		-0.0	29	0.0	ligprep_1.sdf:1204199	51139	0	0	1	0.0	1	-0.296392067485159	1600000	-7.90757036444484	J2VwaWtfcHl0aG9uJywgJy1waCcsICc3LjAnLCAnLW50JywgJy1tYScsICcyMDAnLCAnLWltYWUnLCAnPGluZmlsZS5tYWU+JywgJy1vbWFlJywgJzxvdXRmaWxlLm1hZT4n	-6.33226108551025	3	4.648	45.4751	1.0	-0.0	2	-0.255082914982092		9_R_10_6_26_39	0	-1.7833994551103	31	glide-grid_1	-74.8062086602785	1	-54.5811586380005	W0NIM11PYzFbY0hdW2NIXWMoW2NIXVtjSF0xKVtDQEBIXShjMltjSF1bY0hdW2NIXVtjSF1bY0hdMilbTkhdQyg9TylbQ0BASF0zW0NIMl1OKEMoPU8pW0NIMl0zKWM0W2NIXVtjSF1bY0hdW2NIXWM0Rg==	ligprep_1.sdf	0.0
1		ligprep_1.sdf:2053449-1		2053449	Z1328927919	-0.837559027736913		-4.31	-7.90582912171217	1				-7.90582912171217		-0.0	82	0.0	ligprep_1.sdf:2053449	51139	0	0	7	0.0	1	-1.55652924579603	2777058	-7.90582912171217	J2VwaWtfcHl0aG9uJywgJy1waCcsICc3LjAnLCAnLW50JywgJy1tYScsICcyMDAnLCAnLWltYWUnLCAnPGluZmlsZS5tYWU+JywgJy1vbWFlJywgJzxvdXRmaWxlLm1hZT4n	-8.40634250640869	4	1.502	29.7335	1.0	-0.0	2	-0.27261479730042			0	-1.81023439434298	29	glide-grid_1	-80.3761435077792	2	-54.2402429580688	W05IMl1DKD1PKVtDSDJdW05IXUMoPU8pYzFbY0hdW2NIXVtjSF1jKFtjSF0xKU9DKD1PKVtDSDJdYzJbY0hdW2NIXW4objIpLWMzW2NIXVtjSF1jKEYpW2NIXVtjSF0z	ligprep_1.sdf	0.0
1		ligprep_1.sdf:1052103-1		1052103	Z98620788	-0.877968119753513		-5.99	-8.00101308646254	1				-7.90171308646253		0.0993	41	0.0	ligprep_1.sdf:1052103	51139	0	0	1	0.0692	1	-1.73035724871475	1390111	-8.00101308646254	J2VwaWtfcHl0aG9uJywgJy1waCcsICc3LjAnLCAnLW50JywgJy1tYScsICcyMDAnLCAnLWltYWUnLCAnPGluZmlsZS5tYWU+JywgJy1vbWFlJywgJzxvdXRmaWxlLm1hZT4n	-6.45726823806763	3	1.992	46.5276		0.0993	2	-0.292656040239353			0	-1.8393885366071	27	glide-grid_1	-70.6359635380035	2	-51.5410084724426	bjFbY0hdW25IXWMoPU8pYyhjMTIpYyhjKG8yKVtDSDNdKUMoPU8pW05IXWMzW2NIXVtjSF1bY0hdW2NIXWMzW0NIMl1jNFtjSF1bY0hdW2NIXVtjSF1bY0hdNA==	ligprep_1.sdf	0.0692
1		ligprep_1.sdf:1215476-1		1215476	Z356468438	-0.949581408189752		-2.79	-7.90083571175516	1				-7.90083571175516		-0.0	78	0.0	ligprep_1.sdf:1215476	51139	0	0	1	0.0	1	-1.72078001383492	1616070	-7.90083571175516	J2VwaWtfcHl0aG9uJywgJy1waCcsICc3LjAnLCAnLW50JywgJy1tYScsICcyMDAnLCAnLWltYWUnLCAnPGluZmlsZS5tYWU+JywgJy1vbWFlJywgJzxvdXRmaWxlLm1hZT4n	-7.40735244750977	3	2.116	49.745	1.0	-0.0	2	-0.329201487989798			0	-1.89103253155003	24	glide-grid_1	-65.081648185255	1	-46.8126792907715	W0NIM11jMVtjSF1bY0hdW2NIXVtjSF1jMS1uMm5bY0hdYyhjMltDSF0zW0NIMl1bQ0gyXTMpQyg9TylONFtDSDJdW0NIMl1bTkhdQyg9TylbQ0gyXTQ=	ligprep_1.sdf	0.0
1		ligprep_1.sdf:1620027-1		1620027	Z160741010	-0.738403557762872		-5.054	-7.90082563347327	1				-7.90082563347327		-0.0	65	0.0	ligprep_1.sdf:1620027	51139	0	0	29	0.0	1	-0.854298412927195	2174227	-7.90082563347327	J2VwaWtfcHl0aG9uJywgJy1waCcsICc3LjAnLCAnLW50JywgJy1tYScsICcyMDAnLCAnLWltYWUnLCAnPGluZmlsZS5tYWU+JywgJy1vbWFlJywgJzxvdXRmaWxlLm1hZT4n	-7.61279344558716	4	3.921	51.8658	1.0	-0.0	2	-0.225737875242093			0	-1.73440657592474	35	glide-grid_1	-80.3640954681175	0	-49.9794011116028	W2NIXTFbY0hdW2NIXVtjSF1bY0hdYzEtbihbY0hdMiluW2NIXWMyW0NIMl1OKFtDSDNdKUMoPU8pQyg9TyljM2MoW0NIM10pbm4oYzNbQ0gzXSktYzRbY0hdW2NIXVtjSF1jKFtjSF00KUMoRikoRilG	ligprep_1.sdf	0.0
1		ligprep_1.sdf:220809-1		220809	Z15877345	-0.783691931387448		-4.183	-7.89911969702793	1				-7.89911969702793		-0.0	35	0.0	ligprep_1.sdf:220809	51139	0	0	1	0.0	1	-1.49979432702581	294161	-7.89911969702793	J2VwaWtfcHl0aG9uJywgJy1waCcsICc3LjAnLCAnLW50JywgJy1tYScsICcyMDAnLCAnLWltYWUnLCAnPGluZmlsZS5tYWU+JywgJy1vbWFlJywgJzxvdXRmaWxlLm1hZT4n	-7.77787828445435	4	3.066	51.5037	1.0	-0.0	2	-0.246847490532123			0	-1.76882822203518	32	glide-grid_1	-77.633636783719	1	-48.663414478302	W25IXTFbY0hdW2NIXVtjSF1jMUMoPU8pW0NIMl1PQyg9TylbQ0gyXVtDSDJdYyhuMiljKD1PKW4oYyhjMjMpW2NIXVtjSF1bY0hdW2NIXTMpW0NIMl1bQ0gyXWM0W2NIXVtjSF1bY0hdW2NIXVtjSF00	ligprep_1.sdf	0.0
1		ligprep_1.sdf:405600-1		405600	Z18635515	-0.72449479089123		-7.39	-7.89896643300378	1				-7.89896643300378		-0.0	43	0.0	ligprep_1.sdf:405600	51139	0	0	4	0.0	1	-1.2931702889256	531615	-7.89896643300378	J2VwaWtfcHl0aG9uJywgJy1waCcsICc3LjAnLCAnLW50JywgJy1tYScsICcyMDAnLCAnLWltYWUnLCAnPGluZmlsZS5tYWU+JywgJy1vbWFlJywgJzxvdXRmaWxlLm1hZT4n	-8.11697292327881	4	4.275	41.1296	1.0	-0.0	2	-0.219415734250105		14_R_15_12_30_40	0	-1.72334107027044	36	glide-grid_1	-80.7169822141674	2	-59.1570692062378	RkMoRikoRiljMVtjSF1bY0hdYyhDbCljKFtjSF0xKVtOSF1DKD1PKVtDQEBIXShjMltjSF1bY0hdW2NIXVtjSF1bY0hdMilPQyg9TyljM1tjSF1bY0hdYyhbY0hdW2NIXTMpW05IXUMoPU8pW0NIMl1DI04=	ligprep_1.sdf	0.0
1		ligprep_1.sdf:252810-1		252810	Z16625774	-0.856614210611135		-5.04	-7.89873049856254	1				-7.89873049856254		-0.0	1	0.0	ligprep_1.sdf:252810	51139	0	0	4	0.0	1	-1.33	333711	-7.89873049856254	J2VwaWtfcHl0aG9uJywgJy1waCcsICc3LjAnLCAnLW50JywgJy1tYScsICcyMDAnLCAnLWltYWUnLCAnPGluZmlsZS5tYWU+JywgJy1vbWFlJywgJzxvdXRmaWxlLm1hZT4n	-6.50945568084717	4	4.708	38.2133	1.0	-0.0	2	-0.282097517805805			0	-1.82325891587309	28	glide-grid_1	-71.8895111083984	0	-50.2685461044312	Tz1jMW4oW0NIM10pYyg9TyluKFtDSDJdW0NIMl1bQ0gzXSljKGMxMiluYyhbQ0hdM1tDSDJdW0NIMl0zKW5jMlNbQ0gyXWM0W2NIXVtjSF1bY0hdYyhGKVtjSF00	ligprep_1.sdf	0.0
1		ligprep_1.sdf:1121554-1		1121554	Z56824027	-0.711323960697364		-5.88	-7.92532962786699	1				-7.89832962786699		0.027	112	0.0	ligprep_1.sdf:1121554	51139	1	0	1	0.0326	1	-0.964780426263539	1485663	-7.92532962786699	J2VwaWtfcHl0aG9uJywgJy1waCcsICc3LjAnLCAnLW50JywgJy1tYScsICcyMDAnLCAnLWltYWUnLCAnPGluZmlsZS5tYWU+JywgJy1vbWFlJywgJzxvdXRmaWxlLm1hZT4n	-7.83072137832642	5	3.192	76.7626	1.0	0.027	2	-0.21346836832073			0	-1.71296253316675	37	glide-grid_1	-74.4104309082031	2	-60.6215195655823	W0NIM11PYzFbY0hdW2NIXWMoW2NIXVtjSF0xKU4yQyg9TylbTkhdQyg9TykvQyhDMj1PKT1bQ0hdL2MoYyhjMzQpW2NIXVtjSF1bY0hdW2NIXTQpW2NIXW4zW0NIMl1DKD1PKVtOSF1jNVtjSF1bY0hdW2NIXVtjSF1bY0hdNQ==	ligprep_1.sdf	0.0326
1		ligprep_1.sdf:544877-1		544877	Z21712851	-0.752554110106953		-8.16	-7.898619078225	1				-7.898119078225		0.0005	61	0.0	ligprep_1.sdf:544877	51139	1	0	24	0.0008	1	-0.7	709234	-7.898619078225	J2VwaWtfcHl0aG9uJywgJy1waCcsICc3LjAnLCAnLW50JywgJy1tYScsICcyMDAnLCAnLWltYWUnLCAnPGluZmlsZS5tYWU+JywgJy1vbWFlJywgJzxvdXRmaWxlLm1hZT4n	-4.00378942489624	5	4.934	79.7573		0.0005	2	-0.232297619947794			0	-1.74491603911617	34	glide-grid_1	-78.5930099487305	2	-56.1608748435974	W0NIM11jMVtjSF1bY0hdYyhDKD1PKVtPSF0pW2NIXWMxW05IXUMoPU8pW0NIMl1TYyhuMiluKGMoPU8pYyhjMjMpYyhbY0hdczMpW0NIXTRbQ0gyXVtDSDJdNCktYzVbY0hdW2NIXVtjSF1bY0hdW2NIXTU=	ligprep_1.sdf	0.0008
1		ligprep_1.sdf:465166-1		465166	Z19680048	-0.80034881452817		-6.603	-7.89806012839798	1				-7.89806012839798		-0.0	97	0.0	ligprep_1.sdf:465166	51139	0	0	1	0.0	1	-1.33	603031	-7.89806012839798	J2VwaWtfcHl0aG9uJywgJy1waCcsICc3LjAnLCAnLW50JywgJy1tYScsICcyMDAnLCAnLWltYWUnLCAnPGluZmlsZS5tYWU+JywgJy1vbWFlJywgJzxvdXRmaWxlLm1hZT4n	-7.97694873809814	3	3.5	40.6806	1.0	-0.0	2	-0.254776133174128		11_R_12_9_25_41	0	-1.781254605428	31	glide-grid_1	-79.2824325561523	2	-58.8190317153931	W0NIM11jMVtjSF1bY0hdYyhbQ0gzXSljKFtjSF0xKVtOSF1DKD1PKVtDQEBIXShjMltjSF1bY0hdW2NIXVtjSF1bY0hdMilPQyg9TylbQ0gyXVtOSF1DKD1PKWMzW2NIXVtjSF1bY0hdW2NIXVtjSF0z	ligprep_1.sdf	0.0
1		ligprep_1.sdf:865363-1		865363	Z1527593743	-0.94920952348002		-2.731	-7.89774150627687	1				-7.89774150627687		-0.0	13	0.0018	ligprep_1.sdf:865363	51139	0	0	36	0.0	1	0.0	1123110	-7.89774150627687	J2VwaWtfcHl0aG9uJywgJy1waCcsICc3LjAnLCAnLW50JywgJy1tYScsICcyMDAnLCAnLWltYWUnLCAnPGluZmlsZS5tYWU+JywgJy1vbWFlJywgJzxvdXRmaWxlLm1hZT4n	-6.75685024261475	2	2.414	13.6104	1.0	-0.0	2	-0.329072562761536		2_S_3_15_1_28	0	-1.89029194619523	24	glide-grid_1	-52.7793235778809	2	-43.1853399276733	RkMoRikoRiljKFtjSF0xKVtjSF1bY0hdW2NIXWMxW0NASF0oW0NIM10pW05IXUMoPU8pW05IXVtDSDJdYzJbY0hdbm4oW0NIM10pYzJbQ0gzXQ==	ligprep_1.sdf	0.0018
1		ligprep_1.sdf:274193-1		274193	Z495634378	-0.976314047480781		-2.37	-7.90491738570044	1				-7.89601738570044		0.0089	55	0.0116	ligprep_1.sdf:274193	51139	0	0	1	0.0	1	-1.94427947497827	362377	-7.90491738570044	J2VwaWtfcHl0aG9uJywgJy1waCcsICc3LjAnLCAnLW50JywgJy1tYScsICcyMDAnLCAnLWltYWUnLCAnPGluZmlsZS5tYWU+JywgJy1vbWFlJywgJzxvdXRmaWxlLm1hZT4n	-7.1090784072876	4	-0.637	11.2523		0.0089	2	-0.343305103726106			0	-1.90932860098957	23	glide-grid_1	-62.8875748994798	4	-49.7686319351196	W0NIM11bQ0hdKFtDSDNdKU9bQ0gyXWMxW2NIXVtjSF1bY0hdYyhbY0hdMSlbQ0gyXVtOSF1DKD1PKVtOSF1bQ0hdKEMoPU8pW05IMl0pQyg9TylbTkgyXQ==	ligprep_1.sdf	0.0116
1	3_S_2_4_33	ligprep_1.sdf:340308-1		340308	Z297597358	-0.856315129239687		-5.33	-7.99017270734107	1				-7.89597270734107		0.0942	62	0.1043	ligprep_1.sdf:340308	51139	0	0	1	0.0	1	-1.69587328995687	451775	-7.99017270734107	J2VwaWtfcHl0aG9uJywgJy1waCcsICc3LjAnLCAnLW50JywgJy1tYScsICcyMDAnLCAnLWltYWUnLCAnPGluZmlsZS5tYWU+JywgJy1vbWFlJywgJzxvdXRmaWxlLm1hZT4n	-9.00417137145996	3	4.668	48.4528	1.0	0.0942	2	-0.281999025262181		2_S_3_22_1_32	0	-1.8226223366869	28	glide-grid_1	-79.6442841674192	2	-55.8125820159912	W2NIXTFbY0hdYyhDbClbY0hdW2NIXWMxW0NASF0oW0NIM10pW05IXVtDSDJdQyg9TylbTkhdYzJbY0hdYyhbQ0hdM1tDSDJdW0NIMl0zKW5uMi1jNFtjSF1bY0hdW2NIXVtjSF1bY0hdNA==	ligprep_1.sdf	0.1043
1		ligprep_1.sdf:417026-1		417026	Z18776603	-0.877243721619097		-6.22	-7.89519350324563	1				-7.89519350324563		-0.0	96	0.0	ligprep_1.sdf:417026	51139	0	0	20	0.0	1	-1.64758383630773	545151	-7.89519350324563	J2VwaWtfcHl0aG9uJywgJy1waCcsICc3LjAnLCAnLW50JywgJy1tYScsICcyMDAnLCAnLWltYWUnLCAnPGluZmlsZS5tYWU+JywgJy1vbWFlJywgJzxvdXRmaWxlLm1hZT4n	-4.91246032714844	2	4.77	51.3267	1.0	-0.0	2	-0.292414574194283			0	-1.83787088511793	27	glide-grid_1	-62.0757920149008	0	-45.117546081543	W2NIXTFbY0hdW2NIXVtjSF1jKGMxMilbQ0gyXU4oW0NIMl1bQ0gyXTIpQyg9TylbQ0gyXU9jKFtjSF1bY0hdMylbY0hdYyhjMzQpYzVjKG80KVtjSF1bY0hdW2NIXVtjSF01	ligprep_1.sdf	0.0
1		ligprep_1.sdf:335170-1		335170	Z424307148	-0.817443815423119		-5.29	-7.89233327197325	1				-7.89233327197325		-0.0	86	0.0	ligprep_1.sdf:335170	51139	0	0	6	0.0	1	-0.7	445344	-7.89233327197325	J2VwaWtfcHl0aG9uJywgJy1waCcsICc3LjAnLCAnLW50JywgJy1tYScsICcyMDAnLCAnLWltYWUnLCAnPGluZmlsZS5tYWU+JywgJy1vbWFlJywgJzxvdXRmaWxlLm1hZT4n	-4.80388879776001	4	2.72	81.3902	1.0	-0.0	2	-0.263077775732442			0	-1.79322411325089	30	glide-grid_1	-79.7147098252164	1	-53.6868767738342	W2NIXTFbY0hdW2NIXVtjSF1bY0hdYzEtbihuMiljKD1PKVtjSF1bY0hdYzJDKD1PKVtOSF1bQ0gyXWMzW2NIXVtjSF1uYyhbY0hdMylPYzRbY0hdW2NIXVtjSF1bY0hdW2NIXTQ=	ligprep_1.sdf	0.0
1		ligprep_1.sdf:996961-1		996961	Z49634583	-0.799722032808807		-6.02	-7.94537487564686	1				-7.89187487564686		0.0535	21	0.0616	ligprep_1.sdf:996961	51139	0	0	9	0.0	1	-0.7	1316074	-7.94537487564686	J2VwaWtfcHl0aG9uJywgJy1waCcsICc3LjAnLCAnLW50JywgJy1tYScsICcyMDAnLCAnLWltYWUnLCAnPGluZmlsZS5tYWU+JywgJy1vbWFlJywgJzxvdXRmaWxlLm1hZT4n	-2.91614007949829	5	5.595	33.703	1.0	0.0535	2	-0.254576608891834		13_S_10_14_41	0	-1.77985964137739	31	glide-grid_1	-89.2901106211018	1	-59.5614075660706	W0NIM11bQ0gyXU9jMVtjSF1bY0hdYyhbY0hdW2NIXTEpUyg9TykoPU8pW05IXS9OPVtDSF0vYzJbY0hdbihuYzItYzNbY0hdW2NIXVtjSF1zMyktYzRbY0hdW2NIXVtjSF1bY0hdW2NIXTQ=	ligprep_1.sdf	0.0616
1		ligprep_1.sdf:566050-1		566050	Z809128854	-0.751845325600211		-6.471	-7.89068032483854	1				-7.89068032483854		-0.0	103	0.0	ligprep_1.sdf:566050	51139	0	0	2	0.0	1	-1.03320332072272	736980	-7.89068032483854	J2VwaWtfcHl0aG9uJywgJy1waCcsICc3LjAnLCAnLW50JywgJy1tYScsICcyMDAnLCAnLWltYWUnLCAnPGluZmlsZS5tYWU+JywgJy1vbWFlJywgJzxvdXRmaWxlLm1hZT4n	-8.55483150482178	3	4.831	36.3525	1.0	-0.0	2	-0.232078833083486		2_S_3_25_1_38	0	-1.74327260984313	34	glide-grid_1	-90.0603103637695	2	-60.2949018478394	W2NIXTFbY0hdW2NIXVtjSF1bY0hdYzFbQ0gyXVtOSF1DKD1PKVtDQEhdKFtDSDNdKVtOSF1DKD1PKWMyW2NIXW4oW0NIMl1jM1tjSF1bY0hdW2NIXVtjSF1bY0hdMyluYzItYzRbY0hdW2NIXWMoW0NIM10pW2NIXVtjSF00	ligprep_1.sdf	0.0
1		ligprep_1.sdf:1431654-1		1431654	Z99600644	-0.751821022016174		-7.44	-7.89942525666713	1				-7.89042525666713		0.009	114	0.0028	ligprep_1.sdf:1431654	51139	0	0	1	0.0	1	-0.262195631645561	1894932	-7.89942525666713	J2VwaWtfcHl0aG9uJywgJy1waCcsICc3LjAnLCAnLW50JywgJy1tYScsICcyMDAnLCAnLWltYWUnLCAnPGluZmlsZS5tYWU+JywgJy1vbWFlJywgJzxvdXRmaWxlLm1hZT4n	-6.4518780708313	4	6.34	40.3441	1.0	0.009	2	-0.232071331078445			0	-1.74321625812965	34	glide-grid_1	-94.8628445489392	2	-63.3739972114563	W0NIM11jMVtjSF1bY0hdYyhjKFtDSDNdKVtjSF0xKVtOSF1DKD1PKWMyW2NIXVtjSF1bY0hdYyhbY0hdMilbTkhdQzM9QyhDbClDKD1PKU4oQzM9TylbQ0gyXVtDSDJdYzRbY0hdW2NIXVtjSF1bY0hdW2NIXTQ=	ligprep_1.sdf	0.0028
1		ligprep_1.sdf:1363841-1		1363841	Z92443608	-0.876641807702416		-3.935	-7.88977627798955	1				-7.88977627798955		-0.0	53	0.0	ligprep_1.sdf:1363841	51139	0	0	16	0.0	1	-0.7	1803839	-7.88977627798955	J2VwaWtfcHl0aG9uJywgJy1waCcsICc3LjAnLCAnLW50JywgJy1tYScsICcyMDAnLCAnLWltYWUnLCAnPGluZmlsZS5tYWU+JywgJy1vbWFlJywgJzxvdXRmaWxlLm1hZT4n	-5.80150127410889	4	1.229	12.0407	1.0	-0.0	2	-0.292213936221835		15_S_14_16_22_37	0	-1.83660984438826	27	glide-grid_1	-78.6127044704918	1	-52.9090337753296	W0NIM11TKD1PKSg9TylbQ0gyXWMxW2NIXVtjSF1bY0hdYyhbY0hdMSlDKD1PKU9bQ0BIXShDKD1PKVtOSF1bQ0hdMltDSDJdW0NIMl0yKWMzW2NIXVtjSF1bY0hdW2NIXVtjSF0z	ligprep_1.sdf	0.0
1		ligprep_1.sdf:977582-1		977582	Z321274272	-0.799310653823267		-6.42	-7.88781527575195	1				-7.88781527575195		-0.0	30	0.0002	ligprep_1.sdf:977582	51139	0	0	39	0.0	1	-2.8	1292539	-7.88781527575195	J2VwaWtfcHl0aG9uJywgJy1waCcsICc3LjAnLCAnLW50JywgJy1tYScsICcyMDAnLCAnLWltYWUnLCAnPGluZmlsZS5tYWU+JywgJy1vbWFlJywgJzxvdXRmaWxlLm1hZT4n	-10.615553855896	4	2.692	41.516	1.0	-0.0	2	-0.254445654056515			0	-1.77894407718929	31	glide-grid_1	-79.3071975708008	3	-59.0851011276245	W05IMl1DKD1PKVtDSDJdU1tDSDJdW0NIMl1DKD1PKVtOSF1bTkhdQyg9TyljMVtjSF1bY0hdYyhbY0hdW2NIXTEpW0NIMl1PYyhbY0hdW2NIXTIpW2NIXWMoYzIzKVtjSF1bY0hdW2NIXVtjSF0z	ligprep_1.sdf	0.0002
1		ligprep_1.sdf:1572299-1		1572299	Z235821478	-0.799194591775195		-5.41	-7.88666994384458	1				-7.88666994384458		-0.0	107	0.0	ligprep_1.sdf:1572299	51139	0	0	1	0.0	1	-0.965564637589696	2101763	-7.88666994384458	J2VwaWtfcHl0aG9uJywgJy1waCcsICc3LjAnLCAnLW50JywgJy1tYScsICcyMDAnLCAnLWltYWUnLCAnPGluZmlsZS5tYWU+JywgJy1vbWFlJywgJzxvdXRmaWxlLm1hZT4n	-5.97043514251709	3	4.932	28.3998	1.0	-0.0	2	-0.254408707865954			0	-1.77868576974397	31	glide-grid_1	-85.1824340820312	1	-57.5021352767944	W2NIXTFbY0hdW2NIXVtjSF1bY0hdYzFPW0NIMl1bQ0gyXUMoPU8pW05IXVtDSDJdYzJbY0hdbihbQ0gyXWMzW2NIXVtjSF1bY0hdW2NIXVtjSF0zKW5jMi1jNFtjSF1bY0hdW2NIXVtjSF1bY0hdNA==	ligprep_1.sdf	0.0
1		ligprep_1.sdf:368587-1		368587	Z952425296	-0.855283268902651		-6.25	-7.88645805463809	1				-7.88645805463809		-0.0	77	0.0	ligprep_1.sdf:368587	51139	0	0	1	0.0004	1	-1.31284144664615	487161	-7.88645805463809	J2VwaWtfcHl0aG9uJywgJy1waCcsICc3LjAnLCAnLW50JywgJy1tYScsICcyMDAnLCAnLWltYWUnLCAnPGluZmlsZS5tYWU+JywgJy1vbWFlJywgJzxvdXRmaWxlLm1hZT4n	-6.21484088897705	3	3.24	60.7513	1.0	-0.0	2	-0.281659216237075			0	-1.82042607548071	28	glide-grid_1	-72.5220178135875	2	-53.5183382034302	W2NIXTFbY0hdW2NIXVtjSF1jKGMxMilbY0hdYyhbY0hdW2NIXTIpW0NIMl1bQ0gyXUMoPU8pW05IXWMzW2NIXVtjSF1bY0hdYyhbY0hdMyktYzRbY0hdW2NIXWMoPU8pW25IXW40	ligprep_1.sdf	0.0004
1		ligprep_1.sdf:1669360-1		1669360	Z871978706	-0.766525497715866		-7.47	-7.88622625720681	1				-7.88622625720681		-0.0	90	0.0	ligprep_1.sdf:1669360	51139	0	0	39	0.0	1	-0.7	2244086	-7.88622625720681	J2VwaWtfcHl0aG9uJywgJy1waCcsICc3LjAnLCAnLW50JywgJy1tYScsICcyMDAnLCAnLWltYWUnLCAnPGluZmlsZS5tYWU+JywgJy1vbWFlJywgJzxvdXRmaWxlLm1hZT4n	-5.84858131408691	4	4.526	66.2893	1.0	-0.0	2	-0.238976553248691			0	-1.75385588690855	33	glide-grid_1	-83.4053211065497	0	-57.6523571014404	bjFbY0hdW2NIXVtjSF1bY0hdYzEtYyhuMilzW2NIXWMyQyg9TylOKFtDSDJdW0NIMl1jM1tjSF1bY0hdW2NIXVtjSF1bY0hdMyljNG5jKFtjSF1zNCktYzVbY0hdW2NIXVtjSF1bY0hdW2NIXTU=	ligprep_1.sdf	0.0
1	27_R_28_22_26_54	ligprep_1.sdf:1715466-1		1715466	Z899137674	-0.798987156651952		-3.93	-7.93552291754008	1				-7.88462291754008		0.0509	58	0.0588	ligprep_1.sdf:1715466	51139	0	0	36	0.0	1	-0.7	2306251	-7.93552291754008	J2VwaWtfcHl0aG9uJywgJy1waCcsICc3LjAnLCAnLW50JywgJy1tYScsICcyMDAnLCAnLWltYWUnLCAnPGluZmlsZS5tYWU+JywgJy1vbWFlJywgJzxvdXRmaWxlLm1hZT4n	-3.13083600997925	4	2.112	68.6709	1.0	0.0509	2	-0.254342674759358		22_S_20_27_23_47	0	-1.77822410257848	31	glide-grid_1	-66.2159924076906	2	-52.4122157096863	W0NIM11PYzFbY0hdW2NIXWMoW2NIXVtjSF0xKVtDSDJdW0NIMl1bTkhdQyg9TyljMltjSF1bY0hdW2NIXWMoW2NIXTIpTihbTkhdQzM9TylDKD1PKVtDQEBIXShbQ0BASF0zNClbQ0gyXVtDSF09W0NIXVtDSDJdNA==	ligprep_1.sdf	0.0588
1		ligprep_1.sdf:1905870-1		1905870	Z413240042	-0.875812735005021		-5.03	-7.88231462370479	1				-7.88231462370479		-0.0	10	0.0	ligprep_1.sdf:1905870	51139	0	0	1	0.0	1	-0.7	2567767	-7.88231462370479	J2VwaWtfcHl0aG9uJywgJy1waCcsICc3LjAnLCAnLW50JywgJy1tYScsICcyMDAnLCAnLWltYWUnLCAnPGluZmlsZS5tYWU+JywgJy1vbWFlJywgJzxvdXRmaWxlLm1hZT4n	-3.53379845619202	3	3.94	49.3654	1.0	-0.0	2	-0.291937578655733		20_S_19_21_22_46	0	-1.83487289428575	27	glide-grid_1	-62.8802261352539	1	-49.9531710147858	W2NIXTFbY0hdW2NIXVtjSF1bY0hdYzFbQ0BASF0oW0NIMl0yKU9bQ0gyXVtDSDJdTjJDKD1PKVtOSF1jM1tjSF1bY0hdW2NIXWMoW2NIXTMpT1tDSF00W0NIMl1bQ0gyXVtDSDJdW0NIMl00	ligprep_1.sdf	0.0
1		ligprep_1.sdf:1308747-1		1308747	Z337837496	-0.947345875428865		-3.581	-7.88223532960816	1				-7.88223532960816		-0.0	95	0.0	ligprep_1.sdf:1308747	51139	0	0	1	0.0	1	-0.7	1731059	-7.88223532960816	J2VwaWtfcHl0aG9uJywgJy1waCcsICc3LjAnLCAnLW50JywgJy1tYScsICcyMDAnLCAnLWltYWUnLCAnPGluZmlsZS5tYWU+JywgJy1vbWFlJywgJzxvdXRmaWxlLm1hZT4n	-9.75947380065918	3	1.838	21.7356	1.0	-0.0	2	-0.328426472067007			0	-1.88658060658633	24	glide-grid_1	-62.3045075378942	2	-38.8205547332764	RmMxW2NIXVtjSF1bY0hdYyhbY0hdMSlbQ0gyXVtOSF1DKD1PKVtDSDJdW0NIMl1OKEMyPU8pQyg9TylbTkhdQzIzW0NIMl1bQ0gyXVtDSDJdW0NIMl0z	ligprep_1.sdf	0.0
1		ligprep_1.sdf:344531-1		344531	Z381140806	-0.834974458496949		-3.776	-7.881433034884	1				-7.881433034884		-0.0	11	0.0	ligprep_1.sdf:344531	51139	0	0	4	0.0	1	-1.33	456829	-7.881433034884	J2VwaWtfcHl0aG9uJywgJy1waCcsICc3LjAnLCAnLW50JywgJy1tYScsICcyMDAnLCAnLWltYWUnLCAnPGluZmlsZS5tYWU+JywgJy1vbWFlJywgJzxvdXRmaWxlLm1hZT4n	-5.00514841079712	4	3.982	40.949	1.0	-0.0	2	-0.271773552927034			0	-1.80464830909071	29	glide-grid_1	-67.6079241784702	1	-48.2204880714417	W0NIM11bQ0gyXU9DKD1PKWMxW2NIXW5uKGMxW0NIM10pLWMyW2NIXVtjSF1bY0hdYyhbY0hdMilbTkhdQyg9TylbQ0gyXWMzW2NIXVtjSF1jKE9bQ0gzXSlbY0hdW2NIXTM=	ligprep_1.sdf	0.0
1		ligprep_1.sdf:713470-1		713470	Z28147160	-0.8349638861011		-7.05	-7.88133324065789	1				-7.88133324065789		-0.0	95	0.0	ligprep_1.sdf:713470	51139	0	0	33	0.0	1	-1.02920217143539	925450	-7.88133324065789	J2VwaWtfcHl0aG9uJywgJy1waCcsICc3LjAnLCAnLW50JywgJy1tYScsICcyMDAnLCAnLWltYWUnLCAnPGluZmlsZS5tYWU+JywgJy1vbWFlJywgJzxvdXRmaWxlLm1hZT4n	-8.87368965148926	3	3.331	84.5356	1.0	-0.0	2	-0.271770111746824			0	-1.80462545874349	29	glide-grid_1	-73.6267912047245	1	-49.1996440887451	W0NIM11bQ0gyXWMxW2NIXVtjSF1bY0hdYyhbQ0gzXSljMVtOSF1DKD1PKWMoYyhjMjMpW2NIXVtjSF1bY0hdW2NIXTMpbm4oYzI9TyktYzRbY0hdW2NIXVtjSF1bY0hdW2NIXTQ=	ligprep_1.sdf	0.0
1		ligprep_1.sdf:622332-1		622332	Z1977372969	-0.94723682337563		-2.706	-7.88132797995998	1				-7.88132797995998		-0.0	47	0.0	ligprep_1.sdf:622332	51139	0	0	13	0.0	1	-1.16357830595799	809140	-7.88132797995998	J2VwaWtfcHl0aG9uJywgJy1waCcsICc3LjAnLCAnLW50JywgJy1tYScsICcyMDAnLCAnLWltYWUnLCAnPGluZmlsZS5tYWU+JywgJy1vbWFlJywgJzxvdXRmaWxlLm1hZT4n	-11.8037061691284	4	1.372	24.7075	1.0	-0.0	2	-0.328388665831666		14_S_13_15_17_33	0	-1.88636343617996	24	glide-grid_1	-62.3396208408529	3	-49.9929151535034	W0NIM11jMVtjSF1bY0hdW2NIXVtjSF1jMS1uKGMoYzIzKVtDSDJdW0NIMl1bQ0gyXTMpbmMyQyg9TylbTkhdW0NASF0oW0NIMl1bT0hdKVtDSDJdW0NIMl1bT0hd	ligprep_1.sdf	0.0
1		ligprep_1.sdf:397096-1		397096	Z18545949	-0.834818657789193		-6.723	-7.8799624116422	1				-7.8799624116422		-0.0	27	0.0	ligprep_1.sdf:397096	51139	2	0	4	0.0	1	-0.845510676625487	520931	-7.8799624116422	J2VwaWtfcHl0aG9uJywgJy1waCcsICc3LjAnLCAnLW50JywgJy1tYScsICcyMDAnLCAnLWltYWUnLCAnPGluZmlsZS5tYWU+JywgJy1vbWFlJywgJzxvdXRmaWxlLm1hZT4n	-16.4466495513916	3	2.521	48.2363	1.0	-0.0	2	-0.271722841780766			0	-1.80431157366013	29	glide-grid_1	-87.5898586926433	1	-63.5224094390869	W08tXVtuK10xW2NIXVtjSF1bY0hdW2NIXWMxU1tDSDJdQyg9TylbTkhdYzJbY0hdYygtYzNbY0hdW2NIXVtjSF1bY0hdW2NIXTMpbm4yLWM0W2NIXVtjSF1bY0hdW2NIXVtjSF00	ligprep_1.sdf	0.0
1		ligprep_1.sdf:1751844-1		1751844	Z237731784	-0.816124673882862		-4.28	-7.8799971004197	1				-7.8795971004197		0.0004	50	0.0006	ligprep_1.sdf:1751844	51139	0	0	3	0.0	1	-1.17397806523027	2356931	-7.8799971004197	J2VwaWtfcHl0aG9uJywgJy1waCcsICc3LjAnLCAnLW50JywgJy1tYScsICcyMDAnLCAnLWltYWUnLCAnPGluZmlsZS5tYWU+JywgJy1vbWFlJywgJzxvdXRmaWxlLm1hZT4n	-6.52913951873779	5	3.979	49.3456		0.0004	2	-0.262653236680657			0	-1.79033031630222	30	glide-grid_1	-80.4891683987726	0	-57.6712675094604	W0NIM11PYzFbY0hdW2NIXWMoT1tDSDNdKWMoW2NIXTEpLW4oYyhbQ0gzXSljMltDSDNdKWMobjIzKW5jNGMzYyg9TyluKGMoPU8pbjRbQ0gzXSlbQ0gyXVtDSF09W0NIMl0=	ligprep_1.sdf	0.0006
1		ligprep_1.sdf:966378-1		966378	Z1082935722	-0.765867696475447		-4.183	-7.87945861616986	1				-7.87945861616986		-0.0	41	0.0	ligprep_1.sdf:966378	51139	0	0	1	0.0	1	-1.33	1277374	-7.87945861616986	J2VwaWtfcHl0aG9uJywgJy1waCcsICc3LjAnLCAnLW50JywgJy1tYScsICcyMDAnLCAnLWltYWUnLCAnPGluZmlsZS5tYWU+JywgJy1vbWFlJywgJzxvdXRmaWxlLm1hZT4n	-9.97614574432373	5	2.562	38.3382	1.0	-0.0	2	-0.238771473217268		22_S_23_24_21_51	0	-1.75235079858291	33	glide-grid_1	-75.0651397705078	2	-57.7719068527222	bjFbY0hdbihbQ0gzXSljKGMxMiljKD1PKW4oYyg9TyluMltDSDNdKVtDSDJdQyg9TylbTkhdYzNbY0hdW2NIXVtjSF1jKFtjSF0zKVtDSDJdW0NIMl1bQ0BIXShbT0hdKWM0W2NIXVtjSF1bY0hdW2NIXVtjSF00	ligprep_1.sdf	0.0
1		ligprep_1.sdf:2138867-1		2138867	Z2379111202	-0.875486568826981		-3.545	-7.88077912809921	1				-7.87937912809921		0.0014	33	0.002	ligprep_1.sdf:2138867	51139	0	0	39	0.0	1	-1.33	2907045	-7.88077912809921	J2VwaWtfcHl0aG9uJywgJy1waCcsICc3LjAnLCAnLW50JywgJy1tYScsICcyMDAnLCAnLWltYWUnLCAnPGluZmlsZS5tYWU+JywgJy1vbWFlJywgJzxvdXRmaWxlLm1hZT4n	-6.99111032485962	6	2.09	34.5052	1.0	0.0014	2	-0.291828856596267		16_R_15_18_17_39	0	-1.8341895593042	27	glide-grid_1	-68.5564880371094	1	-48.286497592926	W0NIM11PYzFbY0hdYyhPW0NIM10pYyhPW0NIM10pYyhbY0hdMSlDMj1OTihDKD1PKVtDSDNdKVtDQEhdKFtDSDJdMiljM1tjSF1bY0hdW2NIXVtjSF1jM1tPSF0=	ligprep_1.sdf	0.002
1		ligprep_1.sdf:1281929-1		1281929	Z85102781	-0.816092363508191		-5.322	-7.87928514718177	1				-7.87928514718177		-0.0	18	0.0	ligprep_1.sdf:1281929	51139	0	0	2	0.0	1	-1.27958650766336	1693404	-7.87928514718177	J2VwaWtfcHl0aG9uJywgJy1waCcsICc3LjAnLCAnLW50JywgJy1tYScsICcyMDAnLCAnLWltYWUnLCAnPGluZmlsZS5tYWU+JywgJy1vbWFlJywgJzxvdXRmaWxlLm1hZT4n	-6.50399208068848	5	1.802	21.214	1.0	-0.0	2	-0.262642838239392		7_R_5_10_8_35	0	-1.79025943712756	30	glide-grid_1	-85.4877367591237	0	-61.076135635376	W0NIM11jMVtjSF1zYyhuMSlbQ0BIXShDI04pQyg9TylbQ0gyXVNjMm5uYygtYzNbY0hdW2NIXVtjSF1vMyluMltDSDJdYzRbY0hdW2NIXVtjSF1bY0hdW2NIXTQ=	ligprep_1.sdf	0.0
1		ligprep_1.sdf:1059796-1		1059796	Z108238404	-0.815978263825484		-6.08	-7.87818352685612	1				-7.87818352685612		-0.0	67	0.0	ligprep_1.sdf:1059796	51139	0	0	15	0.0	1	-0.377620681440859	1400124	-7.87818352685612	J2VwaWtfcHl0aG9uJywgJy1waCcsICc3LjAnLCAnLW50JywgJy1tYScsICcyMDAnLCAnLWltYWUnLCAnPGluZmlsZS5tYWU+JywgJy1vbWFlJywgJzxvdXRmaWxlLm1hZT4n	-8.36946582794189	4	3.675	50.0829	1.0	-0.0	2	-0.262606117561871			0	-1.79000913698645	30	glide-grid_1	-76.8526692214682	2	-53.5333604812622	W05IMl1DKD1PKWMxW2NIXVtjSF1bY0hdW2NIXWMxT1tDSDJdQyg9TylbTkhdYzJbY0hdYyhbQ0hdM1tDSDJdW0NIMl1bQ0gyXVtDSDJdMylubjItYzRbY0hdW2NIXVtjSF1bY0hdW2NIXTQ=	ligprep_1.sdf	0.0
1		ligprep_1.sdf:1352755-1		1352755	Z91078994	-0.798302536947274		-6.29	-7.87786690379398	1				-7.87786690379398		-0.0	32	0.0	ligprep_1.sdf:1352755	51139	0	0	12	0.0	1	-1.10188752947838	1790063	-7.87786690379398	J2VwaWtfcHl0aG9uJywgJy1waCcsICc3LjAnLCAnLW50JywgJy1tYScsICcyMDAnLCAnLWltYWUnLCAnPGluZmlsZS5tYWU+JywgJy1vbWFlJywgJzxvdXRmaWxlLm1hZT4n	-3.12348031997681	3	4.479	36.0015	1.0	-0.0	2	-0.254124738832064		9_S_10_25_6_41	0	-1.77670041443178	31	glide-grid_1	-74.4688367458529	1	-54.2908501625061	W0NIM11bQ0gyXWMxW2NIXVtjSF1jKFtjSF1bY0hdMSlbQ0BASF0oYzJbY0hdW2NIXVtjSF1jKEYpW2NIXTIpW05IXUMoPU8pW0NIMl1jM1tjSF1zYyhuMyktYzRbY0hdW2NIXVtjSF1bY0hdbjQ=	ligprep_1.sdf	0.0
1		ligprep_1.sdf:559677-1		559677	Z24334170	-0.854248707834844		-6.1	-7.87691849884077	1				-7.87691849884077		-0.0	6	0.0	ligprep_1.sdf:559677	51139	0	0	1	0.0	1	-1.33	728203	-7.87691849884077	J2VwaWtfcHl0aG9uJywgJy1waCcsICc3LjAnLCAnLW50JywgJy1tYScsICcyMDAnLCAnLWltYWUnLCAnPGluZmlsZS5tYWU+JywgJy1vbWFlJywgJzxvdXRmaWxlLm1hZT4n	-3.31568050384521	3	4.314	35.1883	1.0	-0.0	2	-0.281318517815742			0	-1.81822406590916	28	glide-grid_1	-69.3767852783203	1	-50.539324760437	W2NIXTFbY0hdW2NIXVtjSF1jKGMxMiljKD1PKW4oW0NIXShbQ0gzXSlbQ0gzXSljKG4yKVNbQ0gyXVtDSDJdW0NIMl1uKGMoPU8pW25IXTMpYyhjMzQpW2NIXVtjSF1bY0hdW2NIXTQ=	ligprep_1.sdf	0.0001
1		ligprep_1.sdf:1196965-1		1196965	Z1547625322	-0.973926520031231		-4.309	-7.88030806786451	1				-7.87670806786451		0.0036	19	0.005	ligprep_1.sdf:1196965	51139	0	0	24	0.0	1	-0.827143774143562	1590237	-7.88030806786451	J2VwaWtfcHl0aG9uJywgJy1waCcsICc3LjAnLCAnLW50JywgJy1tYScsICcyMDAnLCAnLWltYWUnLCAnPGluZmlsZS5tYWU+JywgJy1vbWFlJywgJzxvdXRmaWxlLm1hZT4n	-10.4748239517212	4	2.387	28.6171	1.0	0.0036	2	-0.342465568168022		15_S_14_16_23_34	0	-1.90465943284962	23	glide-grid_1	-52.2724456787109	2	-44.5155305862427	W0NIM11PYzFbY0hdYyhbY0hdYyhPW0NIM10pYzFbT0hdKUMoPU8pW05IXVtDQEhdKFtDSDJdUzIpYyhjMjMpW2NIXVtjSF1bY0hdW2NIXTM=	ligprep_1.sdf	0.005
1		ligprep_1.sdf:1282124-1		1282124	Z85103202	-0.781413853048745		-6.051	-7.87615810618348	1				-7.87615810618348		-0.0	26	0.0	ligprep_1.sdf:1282124	51139	0	0	11	0.0	1	-1.82221822867898	1693673	-7.87615810618348	J2VwaWtfcHl0aG9uJywgJy1waCcsICc3LjAnLCAnLW50JywgJy1tYScsICcyMDAnLCAnLWltYWUnLCAnPGluZmlsZS5tYWU+JywgJy1vbWFlJywgJzxvdXRmaWxlLm1hZT4n	-6.22510433197021	5	3.945	37.1688	1.0	-0.0	2	-0.246129940818234		7_R_5_10_8_37	0	-1.76368649593578	32	glide-grid_1	-78.7217903885372	0	-55.2373151779175	W0NIM11jMVtjSF1zYyhuMSlbQ0BIXShDI04pQyg9TylbQ0gyXU9DKD1PKWMoYyhjMjMpW2NIXVtjSF1bY0hdW2NIXTMpW2NIXWMobjIpLWM0W2NIXVtjSF1jKFtDSDNdKVtjSF1bY0hdNA==	ligprep_1.sdf	0.0
1		ligprep_1.sdf:587021-1		587021	Z25072832	-0.834356174790341		-5.607	-7.87559697417507	1				-7.87559697417507		-0.0	37	0.0	ligprep_1.sdf:587021	51139	0	0	1	0.0	1	0.0	763205	-7.87559697417507	J2VwaWtfcHl0aG9uJywgJy1waCcsICc3LjAnLCAnLW50JywgJy1tYScsICcyMDAnLCAnLWltYWUnLCAnPGluZmlsZS5tYWU+JywgJy1vbWFlJywgJzxvdXRmaWxlLm1hZT4n	-4.8762378692627	3	4.793	39.0487	1.0	-0.0	2	-0.271572309454313			0	-1.8033119991781	29	glide-grid_1	-72.6100351433544	0	-50.6711978912354	W0NIM11DKD1PKWMxW2NIXVtjSF1bY0hdYyhbY0hdMSlPW0NIMl1DKD1PKU4oW0NIMl1jMltjSF1bY0hdW2NIXVtjSF1bY0hdMilbQ0gyXVtDSDJdYzNbY0hdW2NIXVtjSF1bY0hdW2NIXTM=	ligprep_1.sdf	0.0
1		ligprep_1.sdf:1839610-1		1839610	Z317599662	-0.815703184357662		-5.96	-7.87552766379206	1				-7.87552766379206		-0.0	44	0.0	ligprep_1.sdf:1839610	51139	0	0	1	0.0	1	-1.09859557611409	2475777	-7.87552766379206	J2VwaWtfcHl0aG9uJywgJy1waCcsICc3LjAnLCAnLW50JywgJy1tYScsICcyMDAnLCAnLWltYWUnLCAnPGluZmlsZS5tYWU+JywgJy1vbWFlJywgJzxvdXRmaWxlLm1hZT4n	-8.3391284942627	4	3.604	50.2773	1.0	-0.0	2	-0.262517588793069		16_R_17_14_25_43	0	-1.78940569596035	30	glide-grid_1	-83.6828181638232	1	-58.2238636016846	TzFbQ0gyXVtDSDJdT2MoYzEyKVtjSF1jKFtjSF1bY0hdMilbQ0gyXU4oW0NIM10pQyg9TylbQ0BIXShbTkhdQyg9TyljM1tjSF1bY0hdW2NIXXMzKWM0W2NIXVtjSF1bY0hdW2NIXVtjSF00	ligprep_1.sdf	0.0
1		ligprep_1.sdf:1525199-1		1525199	Z131565890	-0.76539898322608		-6.03	-7.8746363646658	1				-7.8746363646658		-0.0	68	0.0	ligprep_1.sdf:1525199	51139	0	0	4	0.0	1	-1.33	2036936	-7.8746363646658	J2VwaWtfcHl0aG9uJywgJy1waCcsICc3LjAnLCAnLW50JywgJy1tYScsICcyMDAnLCAnLWltYWUnLCAnPGluZmlsZS5tYWU+JywgJy1vbWFlJywgJzxvdXRmaWxlLm1hZT4n	-6.92577934265137	5	5.108	34.7847	1.0	-0.0	2	-0.238625344383812		15_S_13_16_20_41	0	-1.75127835481668	33	glide-grid_1	-81.9109497070312	1	-56.3560924530029	Q2xjMVtjSF1bY0hdYyhjKENsKVtjSF0xKVtDSDJdbjJuW2NIXVtjSF1jMltOSF1DKD1PKVtDQEBIXTNbQ0gyXU4oQyg9TylbQ0gyXTMpYyhbY0hdW2NIXTQpW2NIXWMoYzQ1KU9bQ0gyXVtDSDJdTzU=	ligprep_1.sdf	0.0
1		ligprep_1.sdf:293421-1		293421	Z996717844	-0.735931484895484		-7.087	-7.87437476325041	1				-7.87437476325041		-0.0	114	0.0	ligprep_1.sdf:293421	51139	2	0	3	0.0	1	-1.33	387118	-7.87437476325041	J2VwaWtfcHl0aG9uJywgJy1waCcsICc3LjAnLCAnLW50JywgJy1tYScsICcyMDAnLCAnLWltYWUnLCAnPGluZmlsZS5tYWU+JywgJy1vbWFlJywgJzxvdXRmaWxlLm1hZT4n	-10.5649890899658	5	4.769	47.4634	1.0	-0.0	2	-0.224982136092869		22_R_21_30_23_47	0	-1.72860002286539	35	glide-grid_1	-82.0734710693359	3	-59.8156490325928	W2NIXTFbY0hdW2NIXVtjSF1bY0hdYzFbQ0gyXVtDQEhdKEMoPU8pW05IXVtDSF0yW0NIMl1bQ0gyXTIpW05IXUMoPU8pYyhbY0hdYzNbTitdKFtPLV0pPU8pW2NIXVtjSF1jM1tOSF1bQ0gyXWM0W2NIXVtjSF1bY0hdW2NIXWM0Q2w=	ligprep_1.sdf	0.0
1		ligprep_1.sdf:852864-1		852864	Z733478588	-0.897211957701139		-3.98	-7.87427574143747	1				-7.87427574143747		-0.0	73	0.0	ligprep_1.sdf:852864	51139	0	0	16	0.0	1	-0.7	1106273	-7.87427574143747	J2VwaWtfcHl0aG9uJywgJy1waCcsICc3LjAnLCAnLW50JywgJy1tYScsICcyMDAnLCAnLWltYWUnLCAnPGluZmlsZS5tYWU+JywgJy1vbWFlJywgJzxvdXRmaWxlLm1hZT4n	-11.0627794265747	3	2.632	43.794	1.0	-0.0	2	-0.302856759286057			0	-1.84924782027047	26	glide-grid_1	-61.7459689600379	1	-46.2516794204712	W0NIM11PW0NIMl1bQ0gyXW4xW2NIXWMoW2NIXVtjSF1jMT1PKUMoPU8pW05IXVtDSDJdW0NIMl1jKFtjSF1bY0hdMilbY0hdYyhjMjMpW2NIXVtjSF1bY0hdW2NIXTM=	ligprep_1.sdf	0.0
1		ligprep_1.sdf:1820376-1		1820376	Z381164014	-0.797906368470227		-5.156	-7.87395740534044	1				-7.87395740534044		-0.0	114	0.0	ligprep_1.sdf:1820376	51139	0	0	29	0.0	1	-0.7	2450049	-7.87395740534044	J2VwaWtfcHl0aG9uJywgJy1waCcsICc3LjAnLCAnLW50JywgJy1tYScsICcyMDAnLCAnLWltYWUnLCAnPGluZmlsZS5tYWU+JywgJy1vbWFlJywgJzxvdXRmaWxlLm1hZT4n	-7.51872301101685	4	4.667	36.4002	1.0	-0.0	2	-0.253998625978724			0	-1.77581870271877	31	glide-grid_1	-72.3663054578981	1	-54.3125805854797	W2NIXTFbY0hdYyhGKVtjSF1bY0hdYzEtbihuMiljKFtjSF1jMkMoW0NIM10pKFtDSDNdKVtDSDNdKVtOSF1DKD1PKVtDSDJdW0NIMl1uKGMoPU8pbzMpYyhjMzQpW2NIXVtjSF1bY0hdW2NIXTQ=	ligprep_1.sdf	0.0
1		ligprep_1.sdf:278169-1		278169	Z744821840	-0.874780920229408		-6.19	-7.87302829071407	1				-7.87302829071407		-0.0	91	0.0	ligprep_1.sdf:278169	51139	0	0	2	0.0	1	0.0	367597	-7.87302829071407	J2VwaWtfcHl0aG9uJywgJy1waCcsICc3LjAnLCAnLW50JywgJy1tYScsICcyMDAnLCAnLWltYWUnLCAnPGluZmlsZS5tYWU+JywgJy1vbWFlJywgJzxvdXRmaWxlLm1hZT4n	-8.63234233856201	1	4.208	31.1314	1.0	-0.0	2	-0.291593640396818		22_S_18_23_21_40	0	-1.83271118906268	27	glide-grid_1	-67.777953974789	1	-46.6354627609253	RkMoRikoRiljMVtjSF1bY0hdW2NIXWMoW2NIXTEpLWMyW2NIXVtjSF1jKG8yKUMoPU8pTjNbQ0gyXVtDSDJdW0NIMl1bQ0BIXTNjNFtjSF1bY0hdW2NIXVtuSF00	ligprep_1.sdf	0.0
1		ligprep_1.sdf:748460-1		748460	Z29209252	-0.750072586855716		-5.96	-7.87427528167877	1				-7.87207528167877		0.0022	39	0.0031	ligprep_1.sdf:748460	51139	0	0	4	0.0	1	-0.7	969600	-7.87427528167877	J2VwaWtfcHl0aG9uJywgJy1waCcsICc3LjAnLCAnLW50JywgJy1tYScsICcyMDAnLCAnLWltYWUnLCAnPGluZmlsZS5tYWU+JywgJy1vbWFlJywgJzxvdXRmaWxlLm1hZT4n	-3.29361820220947	3	5.041	54.6334	1.0	0.0022	2	-0.231531625931728			0	-1.73916223395535	34	glide-grid_1	-82.7797393798828	1	-56.4037675857544	W2NIXTFbY0hdW2NIXVtjSF1bY0hdYzFbQ0hdKGMyW2NIXVtjSF1bY0hdW2NIXVtjSF0yKVtDSDJdW05IXUMoPU8pYzNbY0hdbigtYzRbY0hdW2NIXVtjSF1bY0hdW2NIXTQpbmMzLWM1W2NIXVtjSF1bY0hdbltjSF01	ligprep_1.sdf	0.0031
1		ligprep_1.sdf:1759829-1		1759829	Z237575474	-0.815277632970893		-4.19	-7.8718190103221	1				-7.8714190103221		0.0004	77	0.0007	ligprep_1.sdf:1759829	51139	0	0	50	0.0	1	-1.84470961087187	2368351	-7.8718190103221	J2VwaWtfcHl0aG9uJywgJy1waCcsICc3LjAnLCAnLW50JywgJy1tYScsICcyMDAnLCAnLWltYWUnLCAnPGluZmlsZS5tYWU+JywgJy1vbWFlJywgJzxvdXRmaWxlLm1hZT4n	-8.82022762298584	5	3.716	44.062		0.0004	2	-0.262380633677403			0	-1.78847216512461	30	glide-grid_1	-77.0073097116694	1	-54.614706993103	W0NIM11PYzFbY0hdW2NIXWMoQ2wpW2NIXWMxLW4oYyhbQ0gzXSljMltDSDNdKWMobjIzKW5jNGMzYyg9TyluKGMoPU8pbjRbQ0gzXSlbQ0gyXVtDSDJdW0NIMl1bT0hd	ligprep_1.sdf	0.0007
1	14_R_13_21_15_49	ligprep_1.sdf:862950-1		862950	Z356784072	-0.764993119776312		-5.91	-8.09346072927737	1				-7.87046072927737		0.223	96	0.0022	ligprep_1.sdf:862950	51139	0	0	10	0.0	1	-0.7	1119447	-8.09346072927737	J2VwaWtfcHl0aG9uJywgJy1waCcsICc3LjAnLCAnLW50JywgJy1tYScsICcyMDAnLCAnLWltYWUnLCAnPGluZmlsZS5tYWU+JywgJy1vbWFlJywgJzxvdXRmaWxlLm1hZT4n	-5.96218538284302	3	4.873	23.1333		0.223	2	-0.238498809978102		7_S_11_6_8_45	0	-1.75034971512658	33	glide-grid_1	-81.7013298807861	2	-52.8824009895325	W0NIM11bQ0hdKFtDSDNdKVtDSDJdTjFbQ0gyXVtDQEhdKFtDSDJdQzE9TylDKD1PKVtOSF1bQ0BIXShjMltjSF1bY0hdW2NIXVtjSF1bY0hdMiljKFtjSF1bY0hdMylbY0hdYyhjMzQpW25IXWMobjQpQyhGKShGKUY=	ligprep_1.sdf	0.0022
1		ligprep_1.sdf:1883533-1		1883533	Z370860216	-0.815116418546663		-6.57	-7.86986250216794	1				-7.86986250216794		-0.0	64	0.0	ligprep_1.sdf:1883533	51139	0	0	1	0.0	1	-1.22329723110339	2536599	-7.86986250216794	J2VwaWtfcHl0aG9uJywgJy1waCcsICc3LjAnLCAnLW50JywgJy1tYScsICcyMDAnLCAnLWltYWUnLCAnPGluZmlsZS5tYWU+JywgJy1vbWFlJywgJzxvdXRmaWxlLm1hZT4n	-9.40844821929932	3	3.661	70.6735	1.0	-0.0	2	-0.262328750072265			0	-1.78811850951248	30	glide-grid_1	-81.9843559508141	1	-57.8200082778931	RmMxW2NIXVtjSF1jKFtjSF1bY0hdMSktbjJuYyhbY0hdW2NIXWMyPU8pQyg9TylbTkhdYzNbY0hdW2NIXVtjSF1bY0hdYzNTW0NIMl1jNFtjSF1bY0hdc1tjSF00	ligprep_1.sdf	0.0
1	18_S_17_19_25_45	ligprep_1.sdf:1361971-1		1361971	Z92337000	-0.814817270598354		-5.243	-7.86697426047948	1				-7.86697426047948		-0.0	14	0.0	ligprep_1.sdf:1361971	51139	0	0	19	0.0	1	-0.668569234963614	1801402	-7.86697426047948	J2VwaWtfcHl0aG9uJywgJy1waCcsICc3LjAnLCAnLW50JywgJy1tYScsICcyMDAnLCAnLWltYWUnLCAnPGluZmlsZS5tYWU+JywgJy1vbWFlJywgJzxvdXRmaWxlLm1hZT4n	-5.69197130203247	3	4.044	37.2653	1.0	-0.0	2	-0.262232475349316		11_S_15_10_12_42	0	-1.78746226953094	30	glide-grid_1	-74.2979616825951	1	-53.9547047615051	W0NIM11bQ0gyXWMxW2NIXVtjSF1bY0hdW2NIXWMxTjJbQ0gyXVtDQEhdKFtDSDJdQzI9TylDKD1PKU9bQ0BIXShDKD1PKVtOSF1bQ0hdM1tDSDJdW0NIMl0zKWM0W2NIXVtjSF1bY0hdW2NIXVtjSF00	ligprep_1.sdf	0.0
1		ligprep_1.sdf:1638791-1		1638791	Z1143615559	-0.91998297399242		-4.366	-7.86574379283528	1				-7.86574379283528		-0.0	21	0.0	ligprep_1.sdf:1638791	51139	0	0	1	0.0	1	-1.19957827501206	2200978	-7.86574379283528	J2VwaWtfcHl0aG9uJywgJy1waCcsICc3LjAnLCAnLW50JywgJy1tYScsICcyMDAnLCAnLWltYWUnLCAnPGluZmlsZS5tYWU+JywgJy1vbWFlJywgJzxvdXRmaWxlLm1hZT4n	-9.14788341522217	3	2.249	31.7135	1.0	-0.0	2	-0.314629751713411		4_R_5_2_20_28	0	-1.86441699622221	25	glide-grid_1	-68.4582138061523	3	-50.6397695541382	W2NIXTFbY0hdW2NIXVtjSF1bY0hdYzFbQ0BIXShDKD1PKVtOSDJdKVtOSF1DKD1PKVtOSF1bQ0gyXVtDSDJdT2MyW2NIXVtjSF1jKEYpW2NIXWMyRg==	ligprep_1.sdf	0.0
1		ligprep_1.sdf:861809-1		861809	Z56951922	-0.896180142924235		-5.04	-7.86762013980656	1				-7.86522013980656		0.0024	77	0.0	ligprep_1.sdf:861809	51139	0	0	23	0.0033	1	-0.665921265952584	1117948	-7.86762013980656	J2VwaWtfcHl0aG9uJywgJy1waCcsICc3LjAnLCAnLW50JywgJy1tYScsICcyMDAnLCAnLWltYWUnLCAnPGluZmlsZS5tYWU+JywgJy1vbWFlJywgJzxvdXRmaWxlLm1hZT4n	-3.28608965873718	3	1.844	39.2656		0.0024	2	-0.302508466915637		5_S_13_3_6_30	0	-1.84712114194131	26	glide-grid_1	-63.0751914978027	2	-45.7857577800751	W2NIXTFbY0hdW2NIXVtjSF1bY0hdYzFbQ0gyXVtDQEBIXShDKD1PKU9bQ0gzXSlbTkhdQyg9TyljKFtjSF1jKD1PKVtuSF0yKWMoYzIzKVtjSF1bY0hdW2NIXVtjSF0z	ligprep_1.sdf	0.0033
1		ligprep_1.sdf:2126469-1		2126469	Z90286844	-0.814384321420117		-4.36	-7.86279418211813	1				-7.86279418211813		-0.0	54	0.0009	ligprep_1.sdf:2126469	51139	0	0	4	0.0002	1	-2.11951706131731	2888719	-7.86279418211813	J2VwaWtfcHl0aG9uJywgJy1waCcsICc3LjAnLCAnLW50JywgJy1tYScsICcyMDAnLCAnLWltYWUnLCAnPGluZmlsZS5tYWU+JywgJy1vbWFlJywgJzxvdXRmaWxlLm1hZT4n	-10.7538356781006	6	1.711	26.7773	1.0	-0.0	2	-0.262093139403938			0	-1.78651251018164	30	glide-grid_1	-78.1378555297852	3	-53.6214809417725	W0NIM11PYzFbY0hdYyhbY0hdW2NIXWMxW09IXSktYyhuMiluKFtDSDJdW0NIMl1bT0hdKWMoYzIzKWMoPU8pW25IXWMoPU8pbjNbQ0gyXWM0W2NIXVtjSF1bY0hdW2NIXVtjSF00	ligprep_1.sdf	0.0011
1		ligprep_1.sdf:1322980-1		1322980	Z88181733	-0.7967401480376		-7.09	-7.8624488244159	1				-7.8624488244159		-0.0	48	0.0	ligprep_1.sdf:1322980	51139	0	0	1	0.0	1	-0.7	1748832	-7.8624488244159	J2VwaWtfcHl0aG9uJywgJy1waCcsICc3LjAnLCAnLW50JywgJy1tYScsICcyMDAnLCAnLWltYWUnLCAnPGluZmlsZS5tYWU+JywgJy1vbWFlJywgJzxvdXRmaWxlLm1hZT4n	-7.42084884643555	4	3.018	39.442	1.0	-0.0	2	-0.253627381432771			0	-1.77322316502464	31	glide-grid_1	-78.8071773221997	3	-58.574764251709	W25IXTFjKD1PKVtuSF1jKGMxMilbY0hdYyhbY0hdW2NIXTIpW05IXUMoPU8pW0NIMl1PQyg9TyljM1tjSF1bY0hdW2NIXVtjSF1jMy1jNFtjSF1bY0hdW2NIXVtjSF1jNEMjTg==	ligprep_1.sdf	0.0
1		ligprep_1.sdf:229925-1		229925	Z434738552	-0.764198492856122		-4.01	-7.87518538781598	1				-7.86228538781598		0.0129	50	0.0173	ligprep_1.sdf:229925	51139	0	0	10	0.0	1	-1.4386446326054	306176	-7.87518538781598	J2VwaWtfcHl0aG9uJywgJy1waCcsICc3LjAnLCAnLW50JywgJy1tYScsICcyMDAnLCAnLWltYWUnLCAnPGluZmlsZS5tYWU+JywgJy1vbWFlJywgJzxvdXRmaWxlLm1hZT4n	-9.97086143493652	6	0.913	51.414	1.0	0.0129	2	-0.23825107235806			0	-1.74853156151522	33	glide-grid_1	-91.173148131276	3	-58.742223739624	W0NIMl0xW0NIMl1PW0NIMl1bQ0gyXU4xYyhbY0hdMiluW2NIXVtjSF1jMltDSDJdW05IXUMoPU8pW05IXWMzW2NIXVtjSF1bY0hdYyhbY0hdMylDKD1PKVtOSF1bQ0gyXWM0W2NIXVtjSF1bY0hdW2NIXW40	ligprep_1.sdf	0.0173
1		ligprep_1.sdf:1161591-1		1161591	Z58124456	-0.749097172116658		-7.54	-7.86283822143783	1				-7.86183822143783		0.001	75	0.0015	ligprep_1.sdf:1161591	51139	0	0	38	0.0	1	-1.33	1541714	-7.86283822143783	J2VwaWtfcHl0aG9uJywgJy1waCcsICc3LjAnLCAnLW50JywgJy1tYScsICcyMDAnLCAnLWltYWUnLCAnPGluZmlsZS5tYWU+JywgJy1vbWFlJywgJzxvdXRmaWxlLm1hZT4n	-8.6651668548584	4	4.704	40.5755		0.001	2	-0.231230535924642			0	-1.73690058020832	34	glide-grid_1	-84.5487976074219	4	-52.5742511749268	RkMoRikoRiljMVtjSF1bY0hdW2NIXVtjSF1jMVtOSF1jKHNjKGMyW05IMl0pQyg9TylbTkhdW0NIXTNbQ0gyXVtDSDJdMyljMkMoPU8pW05IXWM0W2NIXVtjSF1jKEYpW2NIXWM0Rg==	ligprep_1.sdf	0.0015
1		ligprep_1.sdf:2017023-1		2017023	Z1311089780	-0.779990654506282		-5.18	-7.86181316375228	1				-7.86181316375228		-0.0	64	0.0	ligprep_1.sdf:2017023	51139	0	0	4	0.0006	1	-0.617196630982984	2725089	-7.86181316375228	J2VwaWtfcHl0aG9uJywgJy1waCcsICc3LjAnLCAnLW50JywgJy1tYScsICcyMDAnLCAnLWltYWUnLCAnPGluZmlsZS5tYWU+JywgJy1vbWFlJywgJzxvdXRmaWxlLm1hZT4n	-9.90181541442871	5	3.658	20.5096	1.0	-0.0	2	-0.245681661367259			0	-1.76047427229708	32	glide-grid_1	-89.6298227012168	3	-62.57151222229	W25IXTFbbkhdYyg9TyluYzFbQ0gyXVtDSDJdW0NIMl1bTkhdQyg9TykvW0NIXT1bQ0hdL2MyW2NIXW4oW0NIMl1jM1tjSF1bY0hdW2NIXVtjSF1bY0hdMyluYzItYzRbY0hdW2NIXVtjSF1bY0hdW2NIXTQ=	ligprep_1.sdf	0.0006
1		ligprep_1.sdf:1503401-1		1503401	Z1126979070	-0.919418506248588		-4.409	-7.86091766150696	1				-7.86091766150696		-0.0	87	0.0	ligprep_1.sdf:1503401	51139	0	0	13	0.0	1	-1.19897167597368	2003648	-7.86091766150696	J2VwaWtfcHl0aG9uJywgJy1waCcsICc3LjAnLCAnLW50JywgJy1tYScsICcyMDAnLCAnLWltYWUnLCAnPGluZmlsZS5tYWU+JywgJy1vbWFlJywgJzxvdXRmaWxlLm1hZT4n	-12.718768119812	3	2.265	31.8286	1.0	-0.0	2	-0.314436706460278		4_S_3_5_13_27	0	-1.86327305846991	25	glide-grid_1	-71.4087878221691	3	-53.1978521347046	bzFbY0hdW2NIXVtjSF1jMVxbQ0hdPVtDSF1cQyg9TylbTkhdW0NASF0oQyg9TylbTkhdYzJbY0hdW2NIXVtuSF1uMiljM1tjSF1bY0hdW2NIXVtjSF1bY0hdMw==	ligprep_1.sdf	0.0
1		ligprep_1.sdf:594773-1		594773	Z926910388	-0.796566122799711		-5.84	-7.86073149596141	1				-7.86073149596141		-0.0	24	0.0	ligprep_1.sdf:594773	51139	0	0	13	0.0	1	-0.788622166485199	772709	-7.86073149596141	J2VwaWtfcHl0aG9uJywgJy1waCcsICc3LjAnLCAnLW50JywgJy1tYScsICcyMDAnLCAnLWltYWUnLCAnPGluZmlsZS5tYWU+JywgJy1vbWFlJywgJzxvdXRmaWxlLm1hZT4n	-6.38885498046875	4	4.812	31.7632	1.0	-0.0	2	-0.253571983740691			0	-1.77283585482835	31	glide-grid_1	-78.8281069986012	3	-50.5577545166016	W0NIM11jKFtuSF0xKWMoW0NIM10pYyhjMTIpW2NIXWMoW0NIM10pW2NIXWMyW0NIMl1bTkhdQyg9TylbTkhdYzNbY0hdW2NIXVtjSF1jKFtjSF0zKS1jNG5ubm40W0NIXTVbQ0gyXVtDSDJdNQ==	ligprep_1.sdf	0.0
1		ligprep_1.sdf:707351-1		707351	Z27961730	-0.748989443615542		-6.04	-7.86070760170097	1				-7.86070760170097		-0.0	1	0.0	ligprep_1.sdf:707351	51139	0	0	2	0.0	1	-1.0015253861982	917699	-7.86070760170097	J2VwaWtfcHl0aG9uJywgJy1waCcsICc3LjAnLCAnLW50JywgJy1tYScsICcyMDAnLCAnLWltYWUnLCAnPGluZmlsZS5tYWU+JywgJy1vbWFlJywgJzxvdXRmaWxlLm1hZT4n	-13.6819086074829	6	1.927	64.4844	1.0	-0.0	2	-0.23119728240297			0	-1.73665079459564	34	glide-grid_1	-73.7294111751989	3	-55.3575868606567	W2NIXTFbY0hdW2NIXVtjSF1bY0hdYzFbQ0gyXW4yYyg9TylbbkhdYyg9TyljKGMyW05IMl0pTihbQ0gyXVtDSDJdW09IXSlDKD1PKVtDSDJdT2MoW2NIXVtjSF0zKVtjSF1jKGMzNClbY0hdW2NIXVtjSF1bY0hdNA==	ligprep_1.sdf	0.0
1		ligprep_1.sdf:418974-1		418974	Z18797243	-0.748980861368336		-6.84	-7.86061753029019	1				-7.86061753029019		-0.0	113	0.0	ligprep_1.sdf:418974	51139	0	0	1	0.0	1	-0.904616396788426	547540	-7.86061753029019	J2VwaWtfcHl0aG9uJywgJy1waCcsICc3LjAnLCAnLW50JywgJy1tYScsICcyMDAnLCAnLWltYWUnLCAnPGluZmlsZS5tYWU+JywgJy1vbWFlJywgJzxvdXRmaWxlLm1hZT4n	-8.38261413574219	5	4.776	58.5211	1.0	-0.0	2	-0.231194633243829			0	-1.73663089529458	34	glide-grid_1	-79.5629043579102	1	-57.5455780029297	W0NIM11PYzFbY0hdW2NIXWMoW2NIXVtjSF0xKS1jKG5jKGMyMylbY0hdW2NIXVtjSF1bY0hdMylbY0hdYzJDKD1PKU9bQ0gyXUMoPU8pW05IXWM0W2NIXVtjSF1bY0hdYyhbY0hdNClDKD1PKVtDSDNd	ligprep_1.sdf	0.0
1		ligprep_1.sdf:1112786-1		1112786	Z56816107	-0.796508732543605		-9.17	-7.86016515328021	1				-7.86016515328021		-0.0	56	0.0003	ligprep_1.sdf:1112786	51139	0	0	10	0.0	1	-1.18202496287339	1473601	-7.86016515328021	J2VwaWtfcHl0aG9uJywgJy1waCcsICc3LjAnLCAnLW50JywgJy1tYScsICcyMDAnLCAnLWltYWUnLCAnPGluZmlsZS5tYWU+JywgJy1vbWFlJywgJzxvdXRmaWxlLm1hZT4n	-6.94037818908691	4	7.517	41.5458	1.0	-0.0	2	-0.253553714621942			0	-1.77270812719743	31	glide-grid_1	-83.0441603723531	2	-58.5711116790771	W2NIXTFbY0hdW2NIXVtjSF1bY0hdYzFDKD1PKWMoYzJbTkgyXSlzYyhbTkhdYzNbY0hdW2NIXWMoQ2wpW2NIXVtjSF0zKWMyLWMobjQpc2MoYzQ1KVtjSF1bY0hdW2NIXVtjSF01	ligprep_1.sdf	0.0003
1		ligprep_1.sdf:1161820-1		1161820	Z58124119	-0.763937842399067		-7.2	-7.86060374384653	1				-7.85960374384653		0.001	79	0.0015	ligprep_1.sdf:1161820	51139	0	0	2	0.0	1	-0.886691721609923	1541956	-7.86060374384653	J2VwaWtfcHl0aG9uJywgJy1waCcsICc3LjAnLCAnLW50JywgJy1tYScsICcyMDAnLCAnLWltYWUnLCAnPGluZmlsZS5tYWU+JywgJy1vbWFlJywgJzxvdXRmaWxlLm1hZT4n	-6.97831916809082	6	4.209	49.2805	1.0	0.001	2	-0.238169810419592			0	-1.74793517778122	33	glide-grid_1	-84.0693467061552	4	-55.7703533172607	Q2xjMVtjSF1bY0hdW2NIXVtjSF1jMVtOSF1jKHNjKGMyW05IMl0pQyg9TylbTkhdW0NIXTNbQ0gyXVtDSDJdMyljMkMoPU8pW05IXWMoW2NIXVtjSF00KVtjSF1jKGM0NSlPW0NIMl1bQ0gyXU81	ligprep_1.sdf	0.0015
1		ligprep_1.sdf:397056-1		397056	Z19025013	-0.796442003774252		-4.45	-7.85950665560635	1				-7.85950665560635		-0.0	22	0.0	ligprep_1.sdf:397056	51139	0	0	1	0.0	1	-0.7	520886	-7.85950665560635	J2VwaWtfcHl0aG9uJywgJy1waCcsICc3LjAnLCAnLW50JywgJy1tYScsICcyMDAnLCAnLWltYWUnLCAnPGluZmlsZS5tYWU+JywgJy1vbWFlJywgJzxvdXRmaWxlLm1hZT4n	-6.7881760597229	3	4.452	59.6862	1.0	-0.0	2	-0.253532472761495			0	-1.77255961579144	31	glide-grid_1	-74.9539751571754	0	-53.0312829017639	W2NIXTFbY0hdW2NIXVtjSF1jKGMxMiluKGMoPU8pW2NIXW4yKVtDSDJdQyg9TylOKFtDSDJdW0NIMl1jM1tjSF1bY0hdW2NIXVtjSF1bY0hdMylbQ0gyXVtDSDJdYzRbY0hdW2NIXVtjSF1bY0hdW2NIXTQ=	ligprep_1.sdf	0.0
1		ligprep_1.sdf:1384997-1		1384997	Z211285612	-0.813991414966841		-4.95	-7.92150071201602	1				-7.85900071201602		0.0625	112	0.0713	ligprep_1.sdf:1384997	51139	0	0	49	0.0006	1	-1.78822828966114	1830741	-7.92150071201602	J2VwaWtfcHl0aG9uJywgJy1waCcsICc3LjAnLCAnLW50JywgJy1tYScsICcyMDAnLCAnLWltYWUnLCAnPGluZmlsZS5tYWU+JywgJy1vbWFlJywgJzxvdXRmaWxlLm1hZT4n	-7.55767726898193	3	2.467	67.2952	0.999	0.0625	2	-0.261966690400534			0	-1.78565059244128	30	glide-grid_1	-70.6218583609925	1	-46.468939781189	W2NIXTFbY0hdYyhGKVtjSF1bY0hdYzFbQ0hdKGMoW2NIXVtjSF0yKVtjSF1bY0hdYzJGKU4zW0NIMl1bQ0gyXU4oW0NIMl1bQ0gyXTMpQyg9TyljNFtjSF1bY0hdYyg9TylbbkhdW2NIXTQ=	ligprep_1.sdf	0.0719
1	14_S_13_15_23_39	ligprep_1.sdf:1571206-1		1571206	Z1191232427	-0.852291171487635		-4.55	-7.85886830558432	1				-7.85886830558432		-0.0	93	0.0	ligprep_1.sdf:1571206	51139	0	0	27	0.0	1	-0.7	2100110	-7.85886830558432	J2VwaWtfcHl0aG9uJywgJy1waCcsICc3LjAnLCAnLW50JywgJy1tYScsICcyMDAnLCAnLWltYWUnLCAnPGluZmlsZS5tYWU+JywgJy1vbWFlJywgJzxvdXRmaWxlLm1hZT4n	-9.92579746246338	4	2.209	31.4127	1.0	-0.0	2	-0.280673868056583		4_S_5_12_3_31	0	-1.81405755132887	28	glide-grid_1	-80.6190884688022	3	-57.7952318191528	W2NIXTFbY0hdc2MoYzEyKVtDQEBIXShPW0NIMl1bQ0gyXTIpW0NIMl1DKD1PKVtOSF1bQ0BIXShDKD1PKVtOSF1jM1tjSF1bY0hdW25IXW4zKWM0W2NIXVtjSF1bY0hdW2NIXVtjSF00	ligprep_1.sdf	0.0
1		ligprep_1.sdf:633880-1		633880	Z26395785	-0.796273183456349		-6.38	-7.85784069072019	1				-7.85784069072019		-0.0	113	0.0	ligprep_1.sdf:633880	51139	0	0	5	0.0	1	-0.7	824687	-7.85784069072019	J2VwaWtfcHl0aG9uJywgJy1waCcsICc3LjAnLCAnLW50JywgJy1tYScsICcyMDAnLCAnLWltYWUnLCAnPGluZmlsZS5tYWU+JywgJy1vbWFlJywgJzxvdXRmaWxlLm1hZT4n	-2.78253960609436	2	5.065	41.8471	1.0	-0.0	2	-0.253478731958716			0	-1.77218388965392	31	glide-grid_1	-77.1568984985352	2	-54.5152895450592	W2NIXTFbY0hdW2NIXVtjSF1jKGMxMiljKFtjSF1bbkhdMilbQ0gyXVtDSDJdW05IXUMoPU8pYzNbY0hdbigtYzRbY0hdW2NIXVtjSF1bY0hdW2NIXTQpbmMzLWM1W2NIXVtjSF1bY0hdW2NIXVtjSF01	ligprep_1.sdf	0.0
1		ligprep_1.sdf:1366756-1		1366756	Z92622632	-0.748653720463978		-5.877	-7.86908415881128	1				-7.85718415881128		0.0119	86	0.0151	ligprep_1.sdf:1366756	51139	0	0	22	0.0	1	-0.0300264133317115	1807239	-7.86908415881128	J2VwaWtfcHl0aG9uJywgJy1waCcsICc3LjAnLCAnLW50JywgJy1tYScsICcyMDAnLCAnLWltYWUnLCAnPGluZmlsZS5tYWU+JywgJy1vbWFlJywgJzxvdXRmaWxlLm1hZT4n	-7.0642204284668	5	3.016	65.2812		0.0119	2	-0.231093651729744		11_S_16_25_9_12	0	-1.73587236723208	34	glide-grid_1	-74.4431179604464	1	-55.5854759216309	W2NIXTFbY0hdYyhbT0hdKVtjSF1jKGMxMilvYyg9TylbY0hdYzJbQ0gyXU9DKD1PKVtDQEBdMzROKEMoPU8pW0NIMl1bQ0gyXTMpYzVjKFtjSF1bY0hdW2NIXVtjSF01KUMoPU8pTjRbQ0hdNltDSDJdW0NIMl02	ligprep_1.sdf	0.0151
1		ligprep_1.sdf:1400918-1		1400918	Z1561172709	-0.918964071929002		-4.49	-7.85853230272361	1				-7.85703230272361		0.0015	22	0.0022	ligprep_1.sdf:1400918	51139	0	0	4	0.0	1	-1.39554635668084	1851444	-7.85853230272361	J2VwaWtfcHl0aG9uJywgJy1waCcsICc3LjAnLCAnLW50JywgJy1tYScsICcyMDAnLCAnLWltYWUnLCAnPGluZmlsZS5tYWU+JywgJy1vbWFlJywgJzxvdXRmaWxlLm1hZT4n	-10.7288360595703	3	2.708	33.8503	0.999998	0.0015	2	-0.314281292108944			0	-1.86235211200345	25	glide-grid_1	-64.0218353271484	2	-46.5553359985352	Q2xjKFtjSF0xKWMoQ2wpW2NIXVtjSF1jMVtDSDJdTihbQ0gyXVtDSDJdW09IXSlDKD1PKVtDSDJdYyhbY0hdW25IXTIpYyhjMjMpW2NIXVtjSF1bY0hdbjM=	ligprep_1.sdf	0.0022
1		ligprep_1.sdf:1874544-1		1874544	Z358285882	-1.03209686799552		-3.83	-7.85597314904518	1				-7.85597314904518		-0.0	65	0.0	ligprep_1.sdf:1874544	51139	0	0	2	0.0	1	-1.70852856129257	2524568	-7.85597314904518	J2VwaWtfcHl0aG9uJywgJy1waCcsICc3LjAnLCAnLW50JywgJy1tYScsICcyMDAnLCAnLWltYWUnLCAnPGluZmlsZS5tYWU+JywgJy1vbWFlJywgJzxvdXRmaWxlLm1hZT4n	-9.73831367492676	3	2.704	-3.19346	1.0	-0.0	2	-0.374093959478342			0	-1.94237348661296	21	glide-grid_1	-60.9215121363693	2	-40.8282451629639	RkMoRikoRiljMVtjSF1jKFtjSF1bY0hdYzFDbClbTkhdW0NIMl1bQ0gyXU4yQyg9TylbQ0gyXVtOSF1DMj1P	ligprep_1.sdf	0.0
1		ligprep_1.sdf:351675-1		351675	Z165902770	-0.779395043564734		-5.052	-7.8558097816429	1				-7.8558097816429		-0.0	1	0.0	ligprep_1.sdf:351675	51139	0	0	5	0.0	1	-1.32206834669244	465583	-7.8558097816429	J2VwaWtfcHl0aG9uJywgJy1waCcsICc3LjAnLCAnLW50JywgJy1tYScsICcyMDAnLCAnLWltYWUnLCAnPGluZmlsZS5tYWU+JywgJy1vbWFlJywgJzxvdXRmaWxlLm1hZT4n	-4.92735624313354	5	2.965	28.5842	1.0	-0.0	2	-0.245494055676341			0	-1.75912995139677	32	glide-grid_1	-73.5140630651531	1	-54.2613749504089	W2NIXTFbY0hdYyhDKD1PKVtOSDJdKVtjSF1bY0hdYzFbQ0gyXU9DKD1PKWMoW2NIXWMyT1tDSDJdW0NIM10pW2NIXVtjSF1jMk9bQ0gyXUMoPU8pTjNbQ0gyXVtDSDJdW0NIMl1bQ0gyXVtDSDJdMw==	ligprep_1.sdf	0.0
1		ligprep_1.sdf:746994-1		746994	Z29150448	-0.872843607246337		-3.92	-7.85559247384728	1				-7.85559247384728		-0.0	105	0.0	ligprep_1.sdf:746994	51139	0	0	4	0.0	1	-1.16192906389454	967779	-7.85559247384728	J2VwaWtfcHl0aG9uJywgJy1waCcsICc3LjAnLCAnLW50JywgJy1tYScsICcyMDAnLCAnLWltYWUnLCAnPGluZmlsZS5tYWU+JywgJy1vbWFlJywgJzxvdXRmaWxlLm1hZT4n	-6.84948873519897	3	2.201	43.7364	1.0	-0.0	2	-0.290947869401751			0	-1.82865241834799	27	glide-grid_1	-68.2165428481669	0	-47.2156462669373	W2NIXTFbY0hdYyhGKVtjSF1bY0hdYzEtYyhuYzJbQ0gzXSljKHMyKVtDSDJdQyg9TylOM1tDSDJdW0NIMl1OKFtDSDJdW0NIMl0zKUMoPU8pW0NIXTRbQ0gyXVtDSDJdNA==	ligprep_1.sdf	0.0
1		ligprep_1.sdf:1246888-1		1246888	Z88526106	-0.795803291568735		-5.83	-7.85320366956784	1				-7.85320366956784		-0.0	35	0.0	ligprep_1.sdf:1246888	51139	0	0	8	0.0	1	-0.923101710422097	1652057	-7.85320366956784	J2VwaWtfcHl0aG9uJywgJy1waCcsICc3LjAnLCAnLW50JywgJy1tYScsICcyMDAnLCAnLWltYWUnLCAnPGluZmlsZS5tYWU+JywgJy1vbWFlJywgJzxvdXRmaWxlLm1hZT4n	-8.21364498138428	3	3.878	32.3851	1.0	-0.0	2	-0.253329150631221			0	-1.77113809927643	31	glide-grid_1	-77.1052384119385	2	-53.9929990768433	W0NIMl0xW0NIMl1bQ0gyXVtDSDJdQzEyW05IXUMoPU8pTihDMj1PKVtDSDJdW0NIMl1bQ0gyXUMoPU8pW05IXWMzW2NIXVtjSF1bY0hdW2NIXWMzU1tDSDJdYzRbY0hdW2NIXVtjSF1bY0hdW2NIXTQ=	ligprep_1.sdf	0.0
1	11_S_10_12_23_37	ligprep_1.sdf:1537055-1		1537055	Z135185664	-0.851647924334678		-5.36	-7.85293700554023	1				-7.85293700554023		-0.0	60	0.0001	ligprep_1.sdf:1537055	51139	0	0	15	0.0	1	-1.33	2053253	-7.85293700554023	J2VwaWtfcHl0aG9uJywgJy1waCcsICc3LjAnLCAnLW50JywgJy1tYScsICcyMDAnLCAnLWltYWUnLCAnPGluZmlsZS5tYWU+JywgJy1vbWFlJywgJzxvdXRmaWxlLm1hZT4n	-9.26708507537842	3	3.388	33.4995	1.0	-0.0	2	-0.280462035912151		10_R_9_11_36	0	-1.81268843312816	28	glide-grid_1	-78.3643951416016	3	-53.952036857605	W0NIM11uMVtjSF1bY0hdW2NIXWMxQyg9TylbTkhdW05IXVtDQEBIXShjMltjSF1bY0hdW2NIXVtjSF1bY0hdMilDKD1PKWMoW2NIXVtuSF0zKWMoYzM0KVtjSF1bY0hdW2NIXVtjSF00	ligprep_1.sdf	0.0001
1		ligprep_1.sdf:856544-1		856544	Z220634706	-0.831863898126669		-5.275	-7.85257204903605	1				-7.85207204903605		0.0005	13	0.0008	ligprep_1.sdf:856544	51139	0	0	4	0.0	1	-1.05379219755486	1111055	-7.85257204903605	J2VwaWtfcHl0aG9uJywgJy1waCcsICc3LjAnLCAnLW50JywgJy1tYScsICcyMDAnLCAnLWltYWUnLCAnPGluZmlsZS5tYWU+JywgJy1vbWFlJywgJzxvdXRmaWxlLm1hZT4n	-7.48334217071533	4	2.792	48.4634	1.0	0.0005	2	-0.270761105139174			0	-1.79792538786189	29	glide-grid_1	-77.0394287109375	2	-54.891339302063	W2NIXTFbY0hdYyhDKD1PKVtOSDJdKVtjSF1bY0hdYzFbQ0gyXU4oYyhbY0hdW2NIXTIpW2NIXVtjSF1jMk9bQ0gzXSlbQ0gyXWMzW2NIXVtjSF1jKFtjSF1bY0hdMylDKD1PKVtOSDJd	ligprep_1.sdf	0.0008
1		ligprep_1.sdf:1356924-1		1356924	Z91829571	-0.851469342131625		-6.897	-7.85509032179825	1				-7.85129032179825		0.0038	115	0.0	ligprep_1.sdf:1356924	51139	0	0	50	0.0053	1	-1.19488206076934	1795336	-7.85509032179825	J2VwaWtfcHl0aG9uJywgJy1waCcsICc3LjAnLCAnLW50JywgJy1tYScsICcyMDAnLCAnLWltYWUnLCAnPGluZmlsZS5tYWU+JywgJy1vbWFlJywgJzxvdXRmaWxlLm1hZT4n	-9.99072551727295	4	1.898	69.7566		0.0038	2	-0.280403225778509			0	-1.81230833017177	28	glide-grid_1	-64.4734783898489	2	-49.3587713241577	W2NIXTFbY0hdW2NIXVtjSF1jKGMxMiljKFtjSF1bY0hdW2NIXTIpW05IXUMoPU8pW0NIMl1PQyg9TyljKG5bbkhdYzM9TyljKGMzNClbY0hdW2NIXVtjSF1bY0hdNA==	ligprep_1.sdf	0.0053
1		ligprep_1.sdf:1034116-1		1034116	Z753283940	-0.943553338802878		-4.751	-7.85068015323854	1				-7.85068015323854		-0.0	33	0.0	ligprep_1.sdf:1034116	51139	2	0	5	0.0	1	-1.05	1364098	-7.85068015323854	J2VwaWtfcHl0aG9uJywgJy1waCcsICc3LjAnLCAnLW50JywgJy1tYScsICcyMDAnLCAnLWltYWUnLCAnPGluZmlsZS5tYWU+JywgJy1vbWFlJywgJzxvdXRmaWxlLm1hZT4n	-21.688793182373	2	0.653	46.1074	1.0	-0.0	2	-0.327111673051606			0	-1.87902800490839	24	glide-grid_1	-76.9370365139049	1	-53.5994091033936	W08tXVtuK10xW2NIXVtjSF1bY0hdW2NIXWMxQyg9TylOMltDSDJdW0NIMl1DKD1bQ0hdW0NIMl0yKWMoW2NIXVtuSF0zKWMoYzM0KVtjSF1bY0hdW2NIXVtjSF00	ligprep_1.sdf	0.0
1		ligprep_1.sdf:629808-1		629808	Z26266876	-0.83168274003566		-5.87	-7.85036207413983	1				-7.85036207413983		-0.0	43	0.0002	ligprep_1.sdf:629808	51139	0	0	21	0.0	1	-1.33	819619	-7.85036207413983	J2VwaWtfcHl0aG9uJywgJy1waCcsICc3LjAnLCAnLW50JywgJy1tYScsICcyMDAnLCAnLWltYWUnLCAnPGluZmlsZS5tYWU+JywgJy1vbWFlJywgJzxvdXRmaWxlLm1hZT4n	-5.55825853347778	3	5.496	55.647	1.0	-0.0	2	-0.27070214048758			0	-1.79753384697188	29	glide-grid_1	-61.9709014892578	0	-46.5210690498352	W2NIXTFbY0hdW2NIXVtjSF1bY0hdYzFOKFtDSDJdW0NIMl0yKVtDSDJdW0NIMl1OMkMoPU8pW0NIMl1PYyhbY0hdW2NIXTMpW2NIXWMoYzM0KWM1YyhvNClbQ0gyXVtDSDJdW0NIMl1bQ0gyXTU=	ligprep_1.sdf	0.0002
1		ligprep_1.sdf:296224-1		296224	Z481889730	-0.918147125985477		-3.54	-7.8505475131503	1				-7.8500475131503		0.0005	39	0.0008	ligprep_1.sdf:296224	51139	0	0	4	0.0	1	-1.7461887633844	390853	-7.8505475131503	J2VwaWtfcHl0aG9uJywgJy1waCcsICc3LjAnLCAnLW50JywgJy1tYScsICcyMDAnLCAnLWltYWUnLCAnPGluZmlsZS5tYWU+JywgJy1vbWFlJywgJzxvdXRmaWxlLm1hZT4n	-10.5196304321289	4	2.303	27.108	1.0	0.0005	2	-0.314001900526012		13_R_14_12_22_37	0	-1.86069650755733	25	glide-grid_1	-58.4709081107859	3	-39.1476230621338	W0NIM11PYzFbY0hdW2NIXWMoW2NIXWMxW09IXSlbQ0gyXVtOSF1DKD1PKVtOSF1bQ0gyXVtDQEhdKFtDSDJdTzIpW0NIMl1jKGMyMylbY0hdW2NIXVtjSF1bY0hdMw==	ligprep_1.sdf	0.0008
1		ligprep_1.sdf:1719409-1		1719409	Z226315940	-0.85132651319609		-6.06	-7.8954733143809	1				-7.8499733143809		0.0455	29	0.0	ligprep_1.sdf:1719409	51139	0	0	6	0.0026	1	-0.0438375322318102	2311807	-7.8954733143809	J2VwaWtfcHl0aG9uJywgJy1waCcsICc3LjAnLCAnLW50JywgJy1tYScsICcyMDAnLCAnLWltYWUnLCAnPGluZmlsZS5tYWU+JywgJy1vbWFlJywgJzxvdXRmaWxlLm1hZT4n	-5.718674659729	3	2.726	50.0903	0.883938	0.0455	2	-0.280356189799318			0	-1.81200432619083	28	glide-grid_1	-69.7458177727574	1	-53.3225755691528	W2NIXTFbY0hdW2NIXVtjSF1bY0hdYzFbQ0gyXU4oQyg9TyljMltjSF1bY0hdW2NIXVtjSF1bY0hdMilbQ0gyXWMobjMpW25IXWMoPU8pYyhjMzQpW2NIXVtjSF1bY0hdW2NIXTQ=	ligprep_1.sdf	0.0026
1		ligprep_1.sdf:319549-1		319549	Z1246268763	-0.87200837162209		-3.476	-7.84807535322081	1				-7.84807535322081		-0.0	6	0.0001	ligprep_1.sdf:319549	51139	0	0	4	0.0002	1	-1.07838975330691	423620	-7.84807535322081	J2VwaWtfcHl0aG9uJywgJy1waCcsICc3LjAnLCAnLW50JywgJy1tYScsICcyMDAnLCAnLWltYWUnLCAnPGluZmlsZS5tYWU+JywgJy1vbWFlJywgJzxvdXRmaWxlLm1hZT4n	-8.95618057250977	3	1.916	3.90421	1.0	-0.0	2	-0.290669457526696		8_S_14_6_9_35	0	-1.82690255659557	27	glide-grid_1	-75.9045028686523	1	-54.2317352294922	W0NIM11bQ0gyXWMxW2NIXVtjSF1jKG8xKVtDQEBIXTJbQ0gyXVtDSDJdW0NIMl1bQ0gyXVtDSDJdTjJDKD1PKVtDSDJdW0NIMl1jM2MoW0NIM10pbmMoW0NIM10pW25IXWMzPU8=	ligprep_1.sdf	0.0003
1	10_ANR_9_11_15_46	ligprep_1.sdf:1775647-1		1775647	Z297253672	-0.747624137322719	12_ANS_11_13_17_49	-7.297	-7.84637859660468	1				-7.84637859660468	14_ANS_13_15_16_52	-0.0	89	0.0	ligprep_1.sdf:1775647	51139	0	0	17	0.0	1	-0.440203183060619	2389914	-7.84637859660468	J2VwaWtfcHl0aG9uJywgJy1waCcsICc3LjAnLCAnLW50JywgJy1tYScsICcyMDAnLCAnLWltYWUnLCAnPGluZmlsZS5tYWU+JywgJy1vbWFlJywgJzxvdXRmaWxlLm1hZT4n	-8.18130588531494	4	2.526	23.6247	1.0	-0.0	2	-0.230775841076608		4_S_5_18_2_42	0	-1.73348511545488	34	glide-grid_1	-88.5269470214844	5	-57.55260181427	W0NIMl0xW0NASF0oW0NIMl0yKVtDSDJdW0NASF0oW0NIMl0zKVtDSDJdW0NAQEhdMVtDSDJdQzIzQyg9TylbTkhdW0NAQEhdKFtDSF0oW0NIM10pW0NIM10pQyg9TylbTkhdW0NIMl1DKD1PKVtOSF1jKFtjSF1bY0hdNClbY0hdYyhjNDUpW25IXWMoPU8pW25IXTU=	ligprep_1.sdf	0.0
1		ligprep_1.sdf:725855-1		725855	Z28509754	-0.778405973036241		-6.09	-7.88914057540195	1				-7.84584057540195		0.0433	28	0.0	ligprep_1.sdf:725855	51139	0	0	1	0.0022	1	-0.7	940220	-7.88914057540195	J2VwaWtfcHl0aG9uJywgJy1waCcsICc3LjAnLCAnLW50JywgJy1tYScsICcyMDAnLCAnLWltYWUnLCAnPGluZmlsZS5tYWU+JywgJy1vbWFlJywgJzxvdXRmaWxlLm1hZT4n	-4.25014781951904	5	3.044	39.1318	0.883938	0.0433	2	-0.245182517981311		16_S_20_15_17_46	0	-1.75689757436912	32	glide-grid_1	-80.7865447998047	1	-56.8499326705933	W0NIMl0xW0NIMl1bQ0gyXWMoYzEyKVtjSF1jKFtjSF1bY0hdMilPW0NIMl1DKD1PKU4oW0NIMl1bQ0BASF0zW0NIMl1bQ0gyXVtDSDJdTzMpW0NIMl1jKG40KVtuSF1jKD1PKWMoYzQ1KVtjSF1bY0hdW2NIXVtjSF01	ligprep_1.sdf	0.0022
1		ligprep_1.sdf:746812-1		746812	Z29149903	-0.794880714007614		-3.78	-7.84629942287118	1				-7.84409942287118		0.0022	92	0.0031	ligprep_1.sdf:746812	51139	0	0	8	0.0	1	-1.0640468094283	967572	-7.84629942287118	J2VwaWtfcHl0aG9uJywgJy1waCcsICc3LjAnLCAnLW50JywgJy1tYScsICcyMDAnLCAnLWltYWUnLCAnPGluZmlsZS5tYWU+JywgJy1vbWFlJywgJzxvdXRmaWxlLm1hZT4n	-5.96127128601074	4	1.918	61.3341	1.0	0.0022	2	-0.253035465253909			0	-1.76908481263468	31	glide-grid_1	-74.7218743611229	0	-48.3125514984131	W0NIMl0xW0NIMl1bQ0hdMUMoPU8pTjJbQ0gyXVtDSDJdTihbQ0gyXVtDSDJdMilDKD1PKWMzW2NIXW4oW0NIMl1jNFtjSF1bY0hdW2NIXVtjSF1bY0hdNCluYzMtYzVbY0hdW2NIXVtjSF1uW2NIXTU=	ligprep_1.sdf	0.0031
1		ligprep_1.sdf:2122498-1		2122498	Z1213667817	-0.747391059303462		-6.45	-7.84703242306594	1				-7.84393242306594		0.0031	115	0.0044	ligprep_1.sdf:2122498	51139	0	0	40	0.0	1	-1.33	2880390	-7.84703242306594	J2VwaWtfcHl0aG9uJywgJy1waCcsICc3LjAnLCAnLW50JywgJy1tYScsICcyMDAnLCAnLWltYWUnLCAnPGluZmlsZS5tYWU+JywgJy1vbWFlJywgJzxvdXRmaWxlLm1hZT4n	-7.53894901275635	5	5.437	35.9041	0.5	0.0031	2	-0.230703894796057		13_S_14_25_11_50	0	-1.73294468710733	34	glide-grid_1	-79.8615615400998	3	-60.4036111831665	W0NIM11bQ0hdKFtDSDNdKVtDSDJdW0NIMl1PYzFbY0hdW2NIXVtjSF1jKFtjSF0xKVtDQEhdKE4oQzI9TylbQ0gyXVtDSDJdW0NIMl1bT0hdKWMoYzIzKWMobltuSF0zKS1jNFtjSF1jKENsKWMoW0NIM10pW2NIXWM0W09IXQ==	ligprep_1.sdf	0.0044
1		ligprep_1.sdf:1675767-1		1675767	Z271773152	-0.778192746867073		-4.711	-7.84369139028809	1				-7.84369139028809		-0.0	85	0.0	ligprep_1.sdf:1675767	51139	0	0	10	0.0	1	-0.555660235255973	2252693	-7.84369139028809	J2VwaWtfcHl0aG9uJywgJy1waCcsICc3LjAnLCAnLW50JywgJy1tYScsICcyMDAnLCAnLWltYWUnLCAnPGluZmlsZS5tYWU+JywgJy1vbWFlJywgJzxvdXRmaWxlLm1hZT4n	-4.73183917999268	5	1.749	46.6322	1.0	-0.0	2	-0.245115355946503			0	-1.75641631323756	32	glide-grid_1	-78.567769323514	2	-56.8723039627075	W0NIM11uMWMoPU8pbihbQ0gzXSljKD1PKWMoYzEyKVtjSF1jKFtjSF1uMilDKD1PKVtOSF1bQ0gyXWMzW2NIXVtjSF1jKFtjSF1bY0hdMylbTkhdQyg9TyljNFtjSF1bY0hdW2NIXW80	ligprep_1.sdf	0.0
1	12_R_13_11_39	ligprep_1.sdf:1591780-1		1591780	Z166453922	-0.850631408539634		-4.12	-7.84356384290397	1				-7.84356384290397		-0.0	54	0.0	ligprep_1.sdf:1591780	51139	0	0	1	0.0	1	-0.7	2129257	-7.84356384290397	J2VwaWtfcHl0aG9uJywgJy1waCcsICc3LjAnLCAnLW50JywgJy1tYScsICcyMDAnLCAnLWltYWUnLCAnPGluZmlsZS5tYWU+JywgJy1vbWFlJywgJzxvdXRmaWxlLm1hZT4n	-7.33800268173218	4	2.508	19.4352	1.0	-0.0	2	-0.280127280103713		2_S_3_19_1_32	0	-1.8105248319837	28	glide-grid_1	-79.12358407109	2	-53.3692297935486	RmMoW2NIXTEpW2NIXVtjSF1bY0hdYzFbTkhdQyg9TylbQ0BIXShbQ0gzXSlPQyg9TyljMltjSF1bY0hdYyhbY0hdW2NIXTIpW0NIMl1bQ0gyXVtOSF1TKD1PKSg9TylbQ0gzXQ==	ligprep_1.sdf	0.0
1		ligprep_1.sdf:1845285-1		1845285	Z1621250633	-0.969821726259252		-4.34	-7.84461022228205	1				-7.84351022228205		0.0011	7	0.0016	ligprep_1.sdf:1845285	51139	0	0	1	0.0	1	-1.15267698146525	2483915	-7.84461022228205	J2VwaWtfcHl0aG9uJywgJy1waCcsICc3LjAnLCAnLW50JywgJy1tYScsICcyMDAnLCAnLWltYWUnLCAnPGluZmlsZS5tYWU+JywgJy1vbWFlJywgJzxvdXRmaWxlLm1hZT4n	-3.12029314041138	2	3.633	45.0245		0.0011	2	-0.34102218357748		3_S_4_17_2_29	0	-1.89663189276636	23	glide-grid_1	-53.162080988888	2	-38.9062314033508	RmMxW2NIXVtjSF1bY0hdW2NIXWMxW0NASF0oW0NIMl1bQ0gzXSlbTkhdYyhbY0hdW2NIXTIpW2NIXWMoYzIzKVtDSDJdW0NIMl1bQ0gyXUMoPU8pW05IXTM=	ligprep_1.sdf	0.0016
1		ligprep_1.sdf:1857331-1		1857331	Z1191232175	-0.893539899841828		-3.185	-7.85264835539503	1				-7.84204835539503		0.0106	61	0.0136	ligprep_1.sdf:1857331	51139	0	0	6	0.0	1	-1.33	2500792	-7.85264835539503	J2VwaWtfcHl0aG9uJywgJy1waCcsICc3LjAnLCAnLW50JywgJy1tYScsICcyMDAnLCAnLWltYWUnLCAnPGluZmlsZS5tYWU+JywgJy1vbWFlJywgJzxvdXRmaWxlLm1hZT4n	-11.0019617080688	4	1.438	44.3692	0.5	0.0106	2	-0.30161724443827		10_S_9_11_19_35	0	-1.84167932440508	26	glide-grid_1	-75.3088682344511	3	-53.486798286438	W0NIM11jMVtjSF1bY0hdYyhbY0hdbjEpW0NIMl1DKD1PKVtOSF1bQ0BIXShDKD1PKVtOSF1jMltjSF1bY0hdW25IXW4yKWMzW2NIXVtjSF1bY0hdW2NIXVtjSF0z	ligprep_1.sdf	0.0136
1		ligprep_1.sdf:226255-1		226255	Z16035380	-0.85041965537613		-4.798	-7.84161129396184	1				-7.84161129396184		-0.0	100	0.0	ligprep_1.sdf:226255	51139	0	0	18	0.0	1	-1.32753511868795	300963	-7.84161129396184	J2VwaWtfcHl0aG9uJywgJy1waCcsICc3LjAnLCAnLW50JywgJy1tYScsICcyMDAnLCAnLWltYWUnLCAnPGluZmlsZS5tYWU+JywgJy1vbWFlJywgJzxvdXRmaWxlLm1hZT4n	-8.02326488494873	3	3.385	37.6279	1.0	-0.0	2	-0.280057546212923		13_R_14_11_23_39	0	-1.81007412635852	28	glide-grid_1	-76.4250331051216	1	-54.0002164840698	W0NIM11PYzFbY0hdW2NIXWMoW0NIM10pW2NIXWMxW05IXUMoPU8pW0NAQEhdKGMyW2NIXVtjSF1bY0hdW2NIXVtjSF0yKU9DKD1PKWMzW2NIXVtjSF1bY0hdbjNbQ0gzXQ==	ligprep_1.sdf	0.0
1		ligprep_1.sdf:210998-1		210998	Z826333364	-0.794614799410853		-3.86	-7.84697530519134	1				-7.84147530519135		0.0055	53	0.0	ligprep_1.sdf:210998	51139	1	0	2	0.0074	1	-1.17300083501166	282551	-7.84697530519134	J2VwaWtfcHl0aG9uJywgJy1waCcsICc3LjAnLCAnLW50JywgJy1tYScsICcyMDAnLCAnLWltYWUnLCAnPGluZmlsZS5tYWU+JywgJy1vbWFlJywgJzxvdXRmaWxlLm1hZT4n	-6.43607759475708	5	2.607	53.1454		0.0055	2	-0.252950816296495			0	-1.76849299367833	31	glide-grid_1	-73.5436706542969	2	-54.617401599884	W0NIM11PW0NIMl1bQ0gyXU9DKD1PKVtOSF1jMVtjSF1bY0hdW2NIXWMoW2NIXTEpW05IXUMoPU8pTihbQ0gyXVtDSDJdTihbQ0gzXSlbQ0gzXSlbQ0gyXWMyW2NIXVtjSF1jKEYpW2NIXVtjSF0y	ligprep_1.sdf	0.0074
1	15_S_11_16_14_47	ligprep_1.sdf:1459952-1		1459952	Z106803950	-0.732679383179366		-5.73	-7.83957768199147	1				-7.83957768199147		-0.0	21	0.0	ligprep_1.sdf:1459952	51139	0	0	25	0.0	1	-1.33	1940148	-7.83957768199147	J2VwaWtfcHl0aG9uJywgJy1waCcsICc3LjAnLCAnLW50JywgJy1tYScsICcyMDAnLCAnLWltYWUnLCAnPGluZmlsZS5tYWU+JywgJy1vbWFlJywgJzxvdXRmaWxlLm1hZT4n	-5.01268196105957	6	3.295	49.7404	1.0	-0.0	2	-0.223987933771185		5_S_35_3_6_40	0	-1.72096129124944	35	glide-grid_1	-83.3111058059123	1	-55.3186092376709	W2NIXTFbY0hdW2NIXVtjSF1jKGMxMilPW0NASF0oQyg9TylbTkhdW0NIM10pW0NIMl1OMltDSDJdQyg9TylOM049QyhbQ0gyXVtDQEhdM2M0W2NIXVtjSF1bY0hdbzQpYzVbY0hdW2NIXWMoT1tDSDNdKVtjSF1bY0hdNQ==	ligprep_1.sdf	0.0
1		ligprep_1.sdf:758081-1		758081	Z280555444	-0.850169049126967		-5.227	-7.84490048566697	1				-7.83930048566697		0.0056	20	0.0074	ligprep_1.sdf:758081	51139	0	0	2	0.0	1	0.0	980948	-7.84490048566697	J2VwaWtfcHl0aG9uJywgJy1waCcsICc3LjAnLCAnLW50JywgJy1tYScsICcyMDAnLCAnLWltYWUnLCAnPGluZmlsZS5tYWU+JywgJy1vbWFlJywgJzxvdXRmaWxlLm1hZT4n	-5.35798835754395	3	3.445	45.9137		0.0056	2	-0.279975017345249			0	-1.80954072395579	28	glide-grid_1	-69.053134244305	0	-49.3955974578857	W2NIXTFuW2NIXVtjSF1bY0hdYzFbQ0gyXU4oW0NIMl1jMltjSF1bY0hdW2NIXW8yKUMoPU8pW0NIMl1PYyhbY0hdW2NIXVtjSF0zKWMoYzM0KVtjSF1bY0hdW2NIXVtjSF00	ligprep_1.sdf	0.0074
1		ligprep_1.sdf:654618-1		654618	Z26762472	-0.811878431142373		-5.423	-7.83860007746921	1				-7.83860007746921		-0.0	48	0.0	ligprep_1.sdf:654618	51139	0	0	17	0.0	1	-0.7	850998	-7.83860007746921	J2VwaWtfcHl0aG9uJywgJy1waCcsICc3LjAnLCAnLW50JywgJy1tYScsICcyMDAnLCAnLWltYWUnLCAnPGluZmlsZS5tYWU+JywgJy1vbWFlJywgJzxvdXRmaWxlLm1hZT4n	-8.44214344024658	3	4.395	50.2161	1.0	-0.0	2	-0.261286669248974		11_S_15_10_12_40	0	-1.78101534598952	30	glide-grid_1	-79.1094643517124	1	-53.6227731704712	W0NIM11PYzFbY0hdW2NIXVtjSF1bY0hdYzFOMltDSDJdW0NASF0oW0NIMl1DMj1PKUMoPU8pW05IXWMzW2NIXVtjSF1bY0hdW2NIXWMzW0NIMl1jNFtjSF1bY0hdW2NIXVtjSF1bY0hdNA==	ligprep_1.sdf	0.0
1		ligprep_1.sdf:1234297-1		1234297	Z109609478	-0.893142557558378		-4.211	-7.83856112734735	1				-7.83856112734735		-0.0	64	0.0	ligprep_1.sdf:1234297	51139	0	0	1	0.0	1	-1.2874107791886	1637987	-7.83856112734735	J2VwaWtfcHl0aG9uJywgJy1waCcsICc3LjAnLCAnLW50JywgJy1tYScsICcyMDAnLCAnLWltYWUnLCAnPGluZmlsZS5tYWU+JywgJy1vbWFlJywgJzxvdXRmaWxlLm1hZT4n	-6.6296067237854	4	1.86	44.2955	1.0	-0.0	2	-0.30148312028259			0	-1.84086036034061	26	glide-grid_1	-66.4730606079102	1	-46.4614052772522	RmMoW2NIXTEpW2NIXVtjSF1bY0hdYzFbQ0gyXU4oW0NIMl1bQ0gzXSlDKD1PKWMyW2NIXVtjSF1jKGMoW2NIXTIpT1tDSDNdKU9bQ0gyXUMoPU8pW05IMl0=	ligprep_1.sdf	0.0
1		ligprep_1.sdf:1759828-1		1759828	Z237575456	-0.777652283313507		-4.12	-7.83904385901908	1				-7.83824385901908		0.0008	76	0.0012	ligprep_1.sdf:1759828	51139	0	0	13	0.0	1	-1.28615730797291	2368350	-7.83904385901908	J2VwaWtfcHl0aG9uJywgJy1waCcsICc3LjAnLCAnLW50JywgJy1tYScsICcyMDAnLCAnLWltYWUnLCAnPGluZmlsZS5tYWU+JywgJy1vbWFlJywgJzxvdXRmaWxlLm1hZT4n	-8.26602458953857	6	3.855	47.6753	0.99995	0.0008	2	-0.244945120594346		25_R_24_27_26_51	0	-1.75519646249233	32	glide-grid_1	-81.7129768481239	0	-60.9238538742065	W0NIM11PYzFbY0hdW2NIXWMoT1tDSDNdKWMoW2NIXTEpLW4oYyhbQ0gzXSljMltDSDNdKWMobjIzKW5jNGMzYyg9TyluKGMoPU8pbjRbQ0gzXSlbQ0BIXShbQ0gzXSlDKD1PKVtDSDNd	ligprep_1.sdf	0.0012
1		ligprep_1.sdf:1160128-1		1160128	Z57957529	-0.746813820254831		-7.07	-7.83787425039575	1				-7.83787425039575		-0.0	40	0.0	ligprep_1.sdf:1160128	51139	0	0	44	0.0	1	-0.809458002640813	1539835	-7.83787425039575	J2VwaWtfcHl0aG9uJywgJy1waCcsICc3LjAnLCAnLW50JywgJy1tYScsICcyMDAnLCAnLWltYWUnLCAnPGluZmlsZS5tYWU+JywgJy1vbWFlJywgJzxvdXRmaWxlLm1hZT4n	-5.54971122741699	4	4.994	44.5303	1.0	-0.0	2	-0.230525713246934			0	-1.7316062668385	34	glide-grid_1	-76.1873308601276	0	-59.1244106292725	TiNDW0NIMl1bQ0gyXU4oQzE9TylOPUMoYzJbY0hdW2NIXVtjSF1bY0hdW2NIXTIpQ1wxPVtDSF1cYzNbY0hdbigtYzRbY0hdW2NIXVtjSF1bY0hdW2NIXTQpbmMzLWM1W2NIXVtjSF1bY0hdW2NIXVtjSF01	ligprep_1.sdf	0.0
1		ligprep_1.sdf:1270322-1		1270322	Z82728191	-0.870870519784276		-4.545	-7.83783468666922	1				-7.83783468666922		-0.0	91	0.0001	ligprep_1.sdf:1270322	51139	0	0	6	0.0	1	-1.90814477812605	1679862	-7.83783468666922	J2VwaWtfcHl0aG9uJywgJy1waCcsICc3LjAnLCAnLW50JywgJy1tYScsICcyMDAnLCAnLWltYWUnLCAnPGluZmlsZS5tYWU+JywgJy1vbWFlJywgJzxvdXRmaWxlLm1hZT4n	-11.1095266342163	3	2.526	15.0182	1.0	-0.0	2	-0.290290173580342			0	-1.82451869825294	27	glide-grid_1	-72.268830768176	2	-52.9604444503784	W0NIM11jMVtjSF1bY0hdYyhbY0hdW2NIXTEpT2MyW2NIXVtjSF1bY0hdW2NIXWMyW05IXUMoPU8pW0NIMl1bQ0gyXVtDSDJdTjNDKD1PKVtDSDJdW05IXUMzPU8=	ligprep_1.sdf	0.0001
1		ligprep_1.sdf:2112962-1		2112962	Z686306268	-0.870827186541219			-7.90744468748129	1				-7.83744468748129		0.07	83	0.0791	ligprep_1.sdf:2112962	51139	0	0	48	0.0	1	-1.83294270613761	2861216	-7.90744468748129	J2VwaWtfcHl0aG9uJywgJy1waCcsICc3LjAnLCAnLW50JywgJy1tYScsICcyMDAnLCAnLWltYWUnLCAnPGluZmlsZS5tYWU+JywgJy1vbWFlJywgJzxvdXRmaWxlLm1hZT4n	-8.60096263885498	4	3.779	44.1371	1.0	0.07	2	-0.290275729165974			0	-1.82442791287163	27	glide-grid_1	-70.0416699061841	2	-50.6837148666382	W09IXWMxW2NIXVtjSF1bY0hdW2NIXWMxQyg9TyljMltjSF1bbkhdYyhbY0hdMiktYyhubjMpbihjMzQpYzVjKFtDSDJdW0NIMl00KVtjSF1bY0hdW2NIXVtjSF01	ligprep_1.sdf	0.0791
1		ligprep_1.sdf:632950-1		632950	Z26400712	-0.870766323851302		-6.024	-7.83689692327143	1				-7.83689692327143		-0.0	89	0.0	ligprep_1.sdf:632950	51139	0	0	2	0.0	1	-1.04242883750631	823441	-7.83689692327143	J2VwaWtfcHl0aG9uJywgJy1waCcsICc3LjAnLCAnLW50JywgJy1tYScsICcyMDAnLCAnLWltYWUnLCAnPGluZmlsZS5tYWU+JywgJy1vbWFlJywgJzxvdXRmaWxlLm1hZT4n	-6.96252727508545	2	4.203	32.9546	1.0	-0.0	2	-0.290255441602646		14_S_12_15_19_42	0	-1.82430040239418	27	glide-grid_1	-69.8938091501551	1	-52.1361837387085	W0NIM11bQ0hdKFtDSDNdKWMxW2NIXVtjSF1bY0hdYyhbQ0gzXSljMVtOSF1DKD1PKVtDQEBIXTJbQ0gyXU4oQyg9TylbQ0gyXTIpYzNbY0hdW2NIXVtjSF1jKFtDSDNdKWMzW0NIM10=	ligprep_1.sdf	0.0
1		ligprep_1.sdf:1857146-1		1857146	Z339407528	-0.794016553882155		-6.26	-7.83557165534339	1				-7.83557165534339		-0.0	56	0.0	ligprep_1.sdf:1857146	51139	0	0	46	0.0	1	-1.33	2500541	-7.83557165534339	J2VwaWtfcHl0aG9uJywgJy1waCcsICc3LjAnLCAnLW50JywgJy1tYScsICcyMDAnLCAnLWltYWUnLCAnPGluZmlsZS5tYWU+JywgJy1vbWFlJywgJzxvdXRmaWxlLm1hZT4n	-6.7827525138855	4	4.909	40.9974	1.0	-0.0	2	-0.252760375978819			0	-1.76716153971248	31	glide-grid_1	-72.1426839432424	1	-53.6973757743835	W0NIM11PQyg9TyljMVtjSF1bY0hdYyhbY0hdW2NIXTEpLWMoYyhjMjMpYyg9TyluKFtDSDNdKWMoPU8pbjNbQ0gzXSljKG8yKVtOSF1jNFtjSF1bY0hdW2NIXVtjSF1jNFtDSDNd	ligprep_1.sdf	0.0
1		ligprep_1.sdf:1841289-1		1841289	Z339435096	-0.811521802603898		-6.71	-7.83515686678386	1				-7.83515686678386		-0.0	80	0.0	ligprep_1.sdf:1841289	51139	0	0	1	0.0	1	-1.26722052659894	2478067	-7.83515686678386	J2VwaWtfcHl0aG9uJywgJy1waCcsICc3LjAnLCAnLW50JywgJy1tYScsICcyMDAnLCAnLWltYWUnLCAnPGluZmlsZS5tYWU+JywgJy1vbWFlJywgJzxvdXRmaWxlLm1hZT4n	-5.20086336135864	4	4.298	49.371	1.0	-0.0	2	-0.261171895559462		16_S_14_17_21_49	0	-1.78023301100503	30	glide-grid_1	-62.129036526309	1	-52.136860370636	W0NIM11bQ0hdKFtDSDNdKWMxW2NIXVtjSF1bY0hdYyhbQ0hdKFtDSDNdKVtDSDNdKWMxW05IXUMoPU8pW0NAQEhdMltDSDJdTihDKD1PKVtDSDJdMiljKFtjSF1bY0hdMylbY0hdYyhjMzQpT1tDSDJdTzQ=	ligprep_1.sdf	0.0
1		ligprep_1.sdf:1127457-1		1127457	Z56872632	-0.732249053329999		-8.08	-7.87487320647265	1				-7.83497320647265		0.0399	11	0.0472	ligprep_1.sdf:1127457	51139	0	0	2	0.0	1	-1.33	1494011	-7.87487320647265	J2VwaWtfcHl0aG9uJywgJy1waCcsICc3LjAnLCAnLW50JywgJy1tYScsICcyMDAnLCAnLWltYWUnLCAnPGluZmlsZS5tYWU+JywgJy1vbWFlJywgJzxvdXRmaWxlLm1hZT4n	-3.75789284706116	2	7.67	63.3299	1.0	0.0399	2	-0.22385637732779			0	-1.71995050668224	35	glide-grid_1	-73.3949203491211	1	-50.4229128360748	W2NIXTFbY0hdW2NIXVtjSF1jKGMxMiluKFtjSF1uMiktYyhbY0hdW2NIXWMzQyhGKShGKUYpYyhbY0hdMylbTkhdQyg9TyljNFtjSF1bY0hdW2NIXWMoW2NIXTQpT2M1W2NIXVtjSF1bY0hdW2NIXVtjSF01	ligprep_1.sdf	0.0472
1		ligprep_1.sdf:1811745-1		1811745	Z281146016	-0.829915184886111		-6.919	-7.83367789008502	1				-7.83367789008502		-0.0	90	0.0	ligprep_1.sdf:1811745	51139	0	0	1	0.0	1	-1.04621348324946	2438375	-7.83367789008502	J2VwaWtfcHl0aG9uJywgJy1waCcsICc3LjAnLCAnLW50JywgJy1tYScsICcyMDAnLCAnLWltYWUnLCAnPGluZmlsZS5tYWU+JywgJy1vbWFlJywgJzxvdXRmaWxlLm1hZT4n	-4.78757333755493	3	3.89	53.7985	1.0	-0.0	2	-0.270126823796035		13_R_14_12_15_41	0	-1.79371359189773	29	glide-grid_1	-66.8053777117849	1	-49.5345978736877	W0NIM11jMVtjSF1bY0hdYyhbQ0gzXSljKFtjSF0xKS1jKGMoYzIzKVtjSF1bY0hdW2NIXVtjSF0zKW5uKGMyPU8pW0NIMl1bQ0BIXShbT0hdKWM0W2NIXVtjSF1jKEYpW2NIXVtjSF00	ligprep_1.sdf	0.0
1		ligprep_1.sdf:215975-1		215975	Z15793361	-0.811363602147362		-7.226	-7.83362945816787	1				-7.83362945816787		-0.0	21	0.0	ligprep_1.sdf:215975	51139	0	0	4	0.0	1	-2.6605859328962	288617	-7.83362945816787	J2VwaWtfcHl0aG9uJywgJy1waCcsICc3LjAnLCAnLW50JywgJy1tYScsICcyMDAnLCAnLWltYWUnLCAnPGluZmlsZS5tYWU+JywgJy1vbWFlJywgJzxvdXRmaWxlLm1hZT4n	-9.04694747924805	4	4.15	61.2171	1.0	-0.0	2	-0.261120981938929			0	-1.77988596712502	30	glide-grid_1	-76.6848526000977	2	-55.3216781616211	W0NIM11bTkhdQyg9TylbTkhdQyg9TylbQ0gyXVNjKG4xKW4oLWMyW2NIXVtjSF1bY0hdW2NIXWMyRiljKD1PKWMoYzEzKWM0YyhzMylbQ0gyXVtDSDJdW0NIMl1bQ0gyXTQ=	ligprep_1.sdf	0.0
1		ligprep_1.sdf:410306-1		410306	Z18703113	-0.746398600030541		-7.763	-7.83351647899953	1				-7.83351647899953		-0.0	17	0.0	ligprep_1.sdf:410306	51139	0	0	21	0.0	1	-0.661615102737679	537535	-7.83351647899953	J2VwaWtfcHl0aG9uJywgJy1waCcsICc3LjAnLCAnLW50JywgJy1tYScsICcyMDAnLCAnLWltYWUnLCAnPGluZmlsZS5tYWU+JywgJy1vbWFlJywgJzxvdXRmaWxlLm1hZT4n	-5.43467426300049	4	4.435	56.9678	1.0	-0.0	2	-0.230397543499986		2_S_3_23_1_38	0	-1.73064351290573	34	glide-grid_1	-83.8156781631394	2	-59.1386499404907	W2NIXTFbY0hdYyhDKD1PKVtOSDJdKVtjSF1bY0hdYzFbTkhdQyg9TylbQ0BIXShbQ0gzXSlPQyg9TyljKGMoYzIzKVtjSF1bY0hdW2NIXVtjSF0zKVtjSF1jKG4yKS1jNFtjSF1bY0hdW2NIXVtjSF1jNENs	ligprep_1.sdf	0.0
1	9_R_8_10_35	ligprep_1.sdf:1809629-1		1809629	Z1613031218	-0.941489887575598		-2.924	-7.86301154715027	1				-7.83351154715027		0.0295	71	0.0354	ligprep_1.sdf:1809629	51139	0	0	3	0.0	1	-1.33740877764337	2435553	-7.86301154715027	J2VwaWtfcHl0aG9uJywgJy1waCcsICc3LjAnLCAnLW50JywgJy1tYScsICcyMDAnLCAnLWltYWUnLCAnPGluZmlsZS5tYWU+JywgJy1vbWFlJywgJzxvdXRmaWxlLm1hZT4n	-10.2846593856812	4	1.722	3.59323	1.0	0.0295	2	-0.326396314464595		8_R_9_6_19_34	0	-1.87491876965546	24	glide-grid_1	-68.6101837158203	2	-48.3601903915405	W2NIXTFbY0hdW2NIXVtjSF1bY0hdYzFbQ0BIXShDKD1PKU9DKFtDSDNdKShbQ0gzXSlbQ0gzXSlbTkhdW0NIMl1bQ0gyXU4yQyg9TylbQ0gyXVtOSF1DMj1P	ligprep_1.sdf	0.0354
1	13_S_4_14_12	ligprep_1.sdf:1600880-1		1600880	Z1230748919	-0.892518065798492		-3.151	-7.85738034850418	1				-7.83308034850418		0.0243	42	0.0296	ligprep_1.sdf:1600880	51139	0	0	2	0.0	1	-0.7	2144903	-7.85738034850418	J2VwaWtfcHl0aG9uJywgJy1waCcsICc3LjAnLCAnLW50JywgJy1tYScsICcyMDAnLCAnLWltYWUnLCAnPGluZmlsZS5tYWU+JywgJy1vbWFlJywgJzxvdXRmaWxlLm1hZT4n	-9.91561126708984	4	1.276	34.879	1.0	0.0243	2	-0.301272321096315		4_S_13_2_5_29	0	-1.8395732174132	26	glide-grid_1	-63.5399017333984	2	-47.326229095459	W2NIXTFbY0hdW2NIXVtjSF1jKGMxMilbQ0gyXU4oW0NAQEhdKFtDSDJdMilDKD1PKVtOSDJdKVtDSDJdW0NIMl1OKEMzPU8pQyg9TylbTkhdQzM0W0NIMl1bQ0gyXVtDSDJdW0NIMl00	ligprep_1.sdf	0.0296
1		ligprep_1.sdf:1024178-1		1024178	Z51788284	-0.793757753199366		-5.59	-7.87711773970456	1				-7.83301773970456		0.0441	2	0.0	ligprep_1.sdf:1024178	51139	1	0	1	0.1218	1	-0.7	1351256	-7.87711773970456	J2VwaWtfcHl0aG9uJywgJy1waCcsICc3LjAnLCAnLW50JywgJy1tYScsICcyMDAnLCAnLWltYWUnLCAnPGluZmlsZS5tYWU+JywgJy1vbWFlJywgJzxvdXRmaWxlLm1hZT4n	-9.95622730255127	5	3.427	76.0639	1.0	0.0441	2	-0.252677991603373			0	-1.76658555346781	31	glide-grid_1	-73.3349609375	1	-60.0447244644165	W0NIM11PYyhbY0hdW2NIXTEpW2NIXWMoYzEyKXNjKG4yKU4oW0NIMl1jM1tjSF1bY0hdW2NIXVtjSF1bY0hdMylDKD1PKVtDSDJdW0NIMl1uNFtuSF1jKD1PKVtjSF1bY0hdYzQ9Tw==	ligprep_1.sdf	0.1218
1		ligprep_1.sdf:1596186-1		1596186	Z970637228	-0.916154590854835		-4.329	-7.83301157740049	1				-7.83301157740049		-0.0	5	0.0	ligprep_1.sdf:1596186	51139	0	0	1	0.0	1	-1.89	2135999	-7.83301157740049	J2VwaWtfcHl0aG9uJywgJy1waCcsICc3LjAnLCAnLW50JywgJy1tYScsICcyMDAnLCAnLWltYWUnLCAnPGluZmlsZS5tYWU+JywgJy1vbWFlJywgJzxvdXRmaWxlLm1hZT4n	-10.9331674575806	3	1.673	15.0213	1.0	-0.0	2	-0.31332046309602		15_R_14_23_16_39	0	-1.85665848025883	25	glide-grid_1	-66.9577941894531	3	-48.9483575820923	Tz1DKFtDSDNdKWMxYyhbQ0gzXSlbbkhdYyhjMVtDSDJdW0NIM10pQyg9TylbTkhdW0NAQEhdKEMoPU8pW05IMl0pW0NIMl1jMltjSF1bY0hdW2NIXVtjSF1bY0hdMg==	ligprep_1.sdf	0.0
1		ligprep_1.sdf:1660857-1		1660857	Z203977964	-0.849297676662489		-3.29	-7.83126567118978	1				-7.83126567118978		-0.0	102	0.0025	ligprep_1.sdf:1660857	51139	0	0	12	0.0	1	-1.14823945000463	2232114	-7.83126567118978	J2VwaWtfcHl0aG9uJywgJy1waCcsICc3LjAnLCAnLW50JywgJy1tYScsICcyMDAnLCAnLWltYWUnLCAnPGluZmlsZS5tYWU+JywgJy1vbWFlJywgJzxvdXRmaWxlLm1hZT4n	-6.55743885040283	6	2.344	31.3037	1.0	-0.0	2	-0.279688059685349		10_S_14_6_11_36	0	-1.80768605286205	28	glide-grid_1	-71.5196731182022	1	-53.3323068618774	W0NIM11PYzFbY0hdW2NIXWMoW2NIXWMxW09IXSlbQ0BASF0yW0NIMl1DKGMzW2NIXVtjSF1bY0hdczMpPU5OMkMoPU8pW0NIMl1ONFtDSDJdW0NIMl1PW0NIMl1bQ0gyXTQ=	ligprep_1.sdf	0.0025
1		ligprep_1.sdf:243947-1		243947	Z16383751	-0.793564744362687		-5.411	-7.8311130759258	1				-7.8311130759258		-0.0	31	0.0	ligprep_1.sdf:243947	51139	0	0	5	0.0	1	-1.4105236143701	323577	-7.8311130759258	J2VwaWtfcHl0aG9uJywgJy1waCcsICc3LjAnLCAnLW50JywgJy1tYScsICcyMDAnLCAnLWltYWUnLCAnPGluZmlsZS5tYWU+JywgJy1vbWFlJywgJzxvdXRmaWxlLm1hZT4n	-7.94147205352783	3	4.765	50.1205	1.0	-0.0	2	-0.252616550836316		12_S_13_21_11_40	0	-1.76615599341476	31	glide-grid_1	-79.4527066194032	1	-58.295449256897	W2NIXTFbY0hdW2NIXVtjSF1bY0hdYzEtbjJjKFtDSDNdKWMoW2NIXWMyW0NIM10pQyg9TylbQ0gyXU9DKD1PKVtDSDJdW0NASF0oUzMpQyg9TylbTkhdYyhjMzQpW2NIXVtjSF1bY0hdW2NIXTQ=	ligprep_1.sdf	0.0
1		ligprep_1.sdf:1874782-1		1874782	Z358388258	-0.81107705901404		-3.7	-7.83086291463019	1				-7.83086291463019		-0.0	71	0.0	ligprep_1.sdf:1874782	51139	0	0	1	0.0	1	-0.378224195447084	2524888	-7.83086291463019	J2VwaWtfcHl0aG9uJywgJy1waCcsICc3LjAnLCAnLW50JywgJy1tYScsICcyMDAnLCAnLWltYWUnLCAnPGluZmlsZS5tYWU+JywgJy1vbWFlJywgJzxvdXRmaWxlLm1hZT4n	-10.7567386627197	5	2.88	22.3996	1.0	-0.0	2	-0.261028763821006			0	-1.77925737828936	30	glide-grid_1	-84.3552398681641	2	-58.4271755218506	czFbY0hdW2NIXVtjSF1jMUMoPU8pW0NIMl1bQ0gyXUMoPU8pW0NIMl1bQ0gyXUMoPU8pT1tDSDJdQyg9TylbTkhdQyg9TylbTkhdW0NIMl1jMltjSF1bY0hdW2NIXVtjSF1bY0hdMg==	ligprep_1.sdf	0.0
1		ligprep_1.sdf:1385828-1		1385828	Z95735594	-0.731857540628525		-5.294	-7.8307840695771	1				-7.8307840695771		-0.0	13	0.0	ligprep_1.sdf:1385828	51139	0	0	3	0.0	1	-0.7	1831730	-7.8307840695771	J2VwaWtfcHl0aG9uJywgJy1waCcsICc3LjAnLCAnLW50JywgJy1tYScsICcyMDAnLCAnLWltYWUnLCAnPGluZmlsZS5tYWU+JywgJy1vbWFlJywgJzxvdXRmaWxlLm1hZT4n	-7.5153751373291	6	2.687	86.7549	1.0	-0.0	2	-0.223736687702203			0	-1.71903089816078	35	glide-grid_1	-78.9410667938346	1	-56.3431644439697	W0NIM11PYyhbY0hdMSlbY0hdW2NIXVtjSF1jMVtOSF1DKD1PKVtDSDJdTihbQ0gyXVtDSDNdKUMoPU8pYzJubihjKFtDSDNdKVtjSF1jMj1PKS1jM1tjSF1bY0hdW2NIXWMoW2NIXTMpQyhGKShGKUY=	ligprep_1.sdf	0.0
1		ligprep_1.sdf:1686163-1		1686163	Z237717338	-0.829436048611953		-5.731	-7.84015526017589	1				-7.82915526017589		0.011	38	0.0026	ligprep_1.sdf:1686163	51139	0	0	43	0.0	1	-0.7	2265636	-7.84015526017589	J2VwaWtfcHl0aG9uJywgJy1waCcsICc3LjAnLCAnLW50JywgJy1tYScsICcyMDAnLCAnLWltYWUnLCAnPGluZmlsZS5tYWU+JywgJy1vbWFlJywgJzxvdXRmaWxlLm1hZT4n	-1.30243122577667	4	2.822	37.9576		0.011	2	-0.269970871040548		14_R_15_10_24_34	0	-1.79267802433254	29	glide-grid_1	-66.2252392694622	2	-45.6811391115189	RkMoRikoRiljKG4xKVtuSF1jKGMxMilbY0hdYyhbY0hdW2NIXTIpW0NAQEhdKGMzW2NIXVtjSF1bY0hdW2NIXVtjSF0zKVtOSF1DKD1PKUM0PVtDSF1PW0NIMl1bQ0gyXU80	ligprep_1.sdf	0.0026
1	7_S_6_8_40	ligprep_1.sdf:544230-1		544230	Z979256180	-0.760962943846486		-5.71	-7.8289971650076	1				-7.8289971650076		-0.0	48	0.0025	ligprep_1.sdf:544230	51139	0	0	5	0.0	1	-1.01415652144892	708366	-7.8289971650076	J2VwaWtfcHl0aG9uJywgJy1waCcsICc3LjAnLCAnLW50JywgJy1tYScsICcyMDAnLCAnLWltYWUnLCAnPGluZmlsZS5tYWU+JywgJy1vbWFlJywgJzxvdXRmaWxlLm1hZT4n	-7.73582363128662	5	3.263	51.8078	1.0	-0.0	2	-0.237242338333564		6_R_7_4_24_39	0	-1.74112843311983	33	glide-grid_1	-79.6412507101272	3	-54.4838285446167	W2NIXTFbY0hdW2NIXVtjSF1jKGMxMiljKFtjSF1bY0hdW2NIXTIpW0NASF0oQyg9TylPW0NIMl1bQ0gzXSlbTkhdW0NIMl1DKD1PKVtOSF1OKEMzPU8pQyg9TylbTkhdQzM0W0NIMl1bQ0gyXVtDSDJdW0NIMl1bQ0gyXTQ=	ligprep_1.sdf	0.0025
1		ligprep_1.sdf:1290492-1		1290492	Z1551768251	-0.849012721351014		-3.469	-7.82863813456758	1				-7.82863813456758		-0.0	7	0.0001	ligprep_1.sdf:1290492	51139	0	0	35	0.0	1	-1.70178334976635	1703834	-7.82863813456758	J2VwaWtfcHl0aG9uJywgJy1waCcsICc3LjAnLCAnLW50JywgJy1tYScsICcyMDAnLCAnLWltYWUnLCAnPGluZmlsZS5tYWU+JywgJy1vbWFlJywgJzxvdXRmaWxlLm1hZT4n	-8.54090595245361	5	3.296	54.2181	1.0	-0.0	2	-0.279594219091699			0	-1.80707954026182	28	glide-grid_1	-67.9416422876361	2	-52.6242227554321	W0NIM11PYzFbY0hdW2NIXWMoW2NIXVtjSF0xKUMyKFtDSDJdW0NIMl1bQ0gyXVtDSDJdW0NIMl0yKVtDSDJdW05IXUMoPU8pQzM9Tk4oW0NIMl1bQ0gyXVtPSF0pQyg9TylbQ0gyXVtDSDJdMw==	ligprep_1.sdf	0.0001
1		ligprep_1.sdf:1159432-1		1159432	Z89581869	-0.869769073306951		-5.015	-7.82792166836241	1				-7.82792166836241		-0.0	30	0.0001	ligprep_1.sdf:1159432	51139	0	0	30	0.0	1	-0.861363665987991	1539019	-7.82792166836241	J2VwaWtfcHl0aG9uJywgJy1waCcsICc3LjAnLCAnLW50JywgJy1tYScsICcyMDAnLCAnLWltYWUnLCAnPGluZmlsZS5tYWU+JywgJy1vbWFlJywgJzxvdXRmaWxlLm1hZT4n	-8.88248443603516	3	2.579	26.8854	1.0	-0.0	2	-0.289923024754163		16_S_15_17_22_40	0	-1.82221111102	27	glide-grid_1	-75.2916899711019	2	-54.0419158935547	W2NIXTFbY0hdW2NIXVtjSF1bY0hdYzFbQ0BASF0oYzJbY0hdW2NIXVtjSF1zMilbTkhdQyg9TylbQ0gyXU4oQzM9TylDKD1PKVtOSF1DMzRbQ0gyXVtDSDJdW0NIMl1bQ0gyXTQ=	ligprep_1.sdf	0.0001
1		ligprep_1.sdf:634661-1		634661	Z26401510	-0.848876211642135		-6.68	-7.82737939593412	1				-7.82737939593412		-0.0	9	0.0	ligprep_1.sdf:634661	51139	0	0	14	0.0	1	-0.7	825662	-7.82737939593412	J2VwaWtfcHl0aG9uJywgJy1waCcsICc3LjAnLCAnLW50JywgJy1tYScsICcyMDAnLCAnLWltYWUnLCAnPGluZmlsZS5tYWU+JywgJy1vbWFlJywgJzxvdXRmaWxlLm1hZT4n	-7.41282510757446	3	3.768	64.8135	1.0	-0.0	2	-0.279549264140504			0	-1.80678898642704	28	glide-grid_1	-65.5395355224609	1	-48.0079026222229	W2NIXTFbY0hdW2NIXVtjSF1jKGMxMiljKD1PKW4oW0NIMl1bQ0gyXVtDSDJdW0NIM10pbmMyQyg9TylbTkhdYzNjKFtDSDNdKVtjSF1bY0hdW2NIXWMzW0NIXShbQ0gzXSlbQ0gzXQ==	ligprep_1.sdf	0.0
1		ligprep_1.sdf:697577-1		697577	Z27721457	-0.82912174904769		-6.967	-7.82618854551362	1				-7.82618854551362		-0.0	109	0.0	ligprep_1.sdf:697577	51139	0	0	9	0.0	1	-1.24416039244715	905475	-7.82618854551362	J2VwaWtfcHl0aG9uJywgJy1waCcsICc3LjAnLCAnLW50JywgJy1tYScsICcyMDAnLCAnLWltYWUnLCAnPGluZmlsZS5tYWU+JywgJy1vbWFlJywgJzxvdXRmaWxlLm1hZT4n	-3.98140573501587	3	4.945	30.929	1.0	-0.0	2	-0.269868570534952		2_S_3_24_1_33	0	-1.79199872190427	29	glide-grid_1	-71.1645736694336	1	-49.4653420448303	W2NIXTFbY0hdW2NIXVtjSF1bY0hdYzFbQ0BIXShbQ0gzXSlbTkhdQyg9TyljKFtjSF1bY0hdW2NIXTIpYyhjMjMpb2MoYyhjMz1PKVtDSDNdKS1jNFtjSF1bY0hdW2NIXVtjSF1bY0hdNA==	ligprep_1.sdf	0.0
1		ligprep_1.sdf:1890834-1		1890834	Z383680928	-0.869572236033553		-4.31	-7.82615013289988	1				-7.82615013289988		-0.0	83	0.0	ligprep_1.sdf:1890834	51139	0	0	4	0.0	1	-0.68866668139204	2546604	-7.82615013289988	J2VwaWtfcHl0aG9uJywgJy1waCcsICc3LjAnLCAnLW50JywgJy1tYScsICcyMDAnLCAnLWltYWUnLCAnPGluZmlsZS5tYWU+JywgJy1vbWFlJywgJzxvdXRmaWxlLm1hZT4n	-7.45590448379517	4	1.884	40.3791	1.0	-0.0	2	-0.289857412329625		2_S_1_3_20_29	0	-1.82179872677036	27	glide-grid_1	-60.3481750488281	2	-46.1925148963928	RmMoW2NIXTEpYyhGKVtjSF1bY0hdYzFbQ0BIXShbT0hdKVtDSDJdW05IXUMoPU8pW0NIMl1bQ0gyXU4oQyg9TylbQ0gyXU8yKWMoYzIzKVtjSF1bY0hdW2NIXVtjSF0z	ligprep_1.sdf	0.0
1	18_ANS_17_19_20_47	ligprep_1.sdf:1340147-1		1340147	Z89895906	-0.776411518877796		-6.105	-7.82573773716053	1				-7.82573773716053		-0.0	91	0.0001	ligprep_1.sdf:1340147	51139	0	0	3	0.0	1	-2.46203119619193	1772564	-7.82573773716053	J2VwaWtfcHl0aG9uJywgJy1waCcsICc3LjAnLCAnLW50JywgJy1tYScsICcyMDAnLCAnLWltYWUnLCAnPGluZmlsZS5tYWU+JywgJy1vbWFlJywgJzxvdXRmaWxlLm1hZT4n	-10.0597553253174	5	3.197	29.1795	1.0	-0.0	2	-0.244554304286267		15_ANR_14_16_21_22	0	-1.7523960009042	32	glide-grid_1	-77.5889053344727	1	-55.2830982208252	W2NIXTFbY0hdW2NIXVtjSF1jKGMxMilzYyhuMilOKFtDSDJdW0NIM10pQyg9TylbQ0gyXU9DKD1PKVtDSDJdTihDMz1PKUMoPU8pW05IXVtDQF0zNFtDSDJdW0NIMl1bQ0BIXShbQ0gzXSlbQ0gyXVtDSDJdNA==	ligprep_1.sdf	0.0001
1		ligprep_1.sdf:450924-1		450924	Z19393750	-0.760611406676261		-8.05	-7.82538045340378	1				-7.82538045340378		-0.0	62	0.0	ligprep_1.sdf:450924	51139	0	0	3	0.0	1	-1.09964091283394	586166	-7.82538045340378	J2VwaWtfcHl0aG9uJywgJy1waCcsICc3LjAnLCAnLW50JywgJy1tYScsICcyMDAnLCAnLWltYWUnLCAnPGluZmlsZS5tYWU+JywgJy1vbWFlJywgJzxvdXRmaWxlLm1hZT4n	-5.07112169265747	4	4.971	67.2808	1.0	-0.0	2	-0.237132741012236			0	-1.74032409518547	33	glide-grid_1	-81.454221873798	0	-54.0969662666321	Q2xjMVtjSF1bY0hdW2NIXWMoW2NIXTEpTihbQ0gyXVtDSDJdQyNOKUMoPU8pW0NIMl1TYyhuMiluKGMoPU8pYyhjMjMpW2NIXVtjSF1bY0hdW2NIXTMpLWM0W2NIXVtjSF1bY0hdW2NIXVtjSF00	ligprep_1.sdf	0.0
1		ligprep_1.sdf:1482726-1		1482726	Z112614862	-0.76051761973865		-3.87	-7.82441554745848	1				-7.82441554745848		-0.0	99	0.0	ligprep_1.sdf:1482726	51139	0	0	10	0.0	1	-1.57189707752002	1972216	-7.82441554745848	J2VwaWtfcHl0aG9uJywgJy1waCcsICc3LjAnLCAnLW50JywgJy1tYScsICcyMDAnLCAnLWltYWUnLCAnPGluZmlsZS5tYWU+JywgJy1vbWFlJywgJzxvdXRmaWxlLm1hZT4n	-4.18054676055908	5	3.457	63.5986	1.0	-0.0	2	-0.237103501438136		18_R_17_20_19_45	0	-1.74010950509925	33	glide-grid_1	-77.4928364615554	1	-55.2535791397095	W0NIM11PYzFbY0hdW2NIXWMoW2NIXVtjSF0xKS1uKGMoYzIzKVtjSF1bY0hdW2NIXVtjSF0zKWMoPU8pYyhuMilbQ0gyXVtDSDJdQyg9TylPW0NASF0oW0NIM10pQyg9TylbTkhdQyhbQ0gzXSkoW0NIM10pW0NIM10=	ligprep_1.sdf	0.0
1		ligprep_1.sdf:1582698-1		1582698	Z165639708	-0.792843901813216		-4.674	-7.82399960527965	1				-7.82399960527965		-0.0	36	0.0001	ligprep_1.sdf:1582698	51139	0	0	1	0.0	1	-2.8	2116347	-7.82399960527965	J2VwaWtfcHl0aG9uJywgJy1waCcsICc3LjAnLCAnLW50JywgJy1tYScsICcyMDAnLCAnLWltYWUnLCAnPGluZmlsZS5tYWU+JywgJy1vbWFlJywgJzxvdXRmaWxlLm1hZT4n	-8.24557876586914	5	1.261	32.1596	1.0	-0.0	2	-0.252387084041279		2_S_3_18_1_35	0	-1.76455168778236	31	glide-grid_1	-74.9012431891627	1	-53.9420509338379	Tz1DKFtDSDNdKU4xW0NIMl1bQ0gyXWMoYzEyKVtjSF1jKFtjSF1bY0hdMilDKD1PKVtDQEhdKFtDSDNdKU9DKD1PKVtDSDJdTihDMz1PKUMoPU8pW05IXUMzNFtDSDJdW0NIMl1bQ0gyXVtDSDJdNA==	ligprep_1.sdf	0.0001
1		ligprep_1.sdf:384638-1		384638	Z608432112	-0.914957567441743		-4.588	-7.82277717116953	1				-7.82277717116953		-0.0	67	0.0	ligprep_1.sdf:384638	51139	0	0	6	0.0002	1	-1.30101146529531	506023	-7.82277717116953	J2VwaWtfcHl0aG9uJywgJy1waCcsICc3LjAnLCAnLW50JywgJy1tYScsICcyMDAnLCAnLWltYWUnLCAnPGluZmlsZS5tYWU+JywgJy1vbWFlJywgJzxvdXRmaWxlLm1hZT4n	-9.22847557067871	2	2.765	39.3915	1.0	-0.0	2	-0.312911086846781			0	-1.85423261928168	25	glide-grid_1	-66.4511566162109	2	-48.9498805999756	W0NIM11jMVtjSF1bY0hdYyhjKD1PKVtuSF0xKUMoPU8pW05IXVtDSDJdW0NIXShjMltjSF1bY0hdW2NIXVtjSF1bY0hdMiljM1tjSF1bY0hdW2NIXVtjSF1bY0hdMw==	ligprep_1.sdf	0.0002
1		ligprep_1.sdf:787065-1		787065	Z30621906	-0.760262362733661		-4.65	-7.82398939281512	1				-7.82178939281512		0.0022	26	0.0031	ligprep_1.sdf:787065	51139	0	0	42	0.0	1	-0.643155534994459	1016650	-7.82398939281512	J2VwaWtfcHl0aG9uJywgJy1waCcsICc3LjAnLCAnLW50JywgJy1tYScsICcyMDAnLCAnLWltYWUnLCAnPGluZmlsZS5tYWU+JywgJy1vbWFlJywgJzxvdXRmaWxlLm1hZT4n	-5.8716459274292	4	2.095	47.0788	1.0	0.0022	2	-0.237023920994398			0	-1.73952546190407	33	glide-grid_1	-83.6546869267983	0	-55.1620969772339	bzFbY0hdW2NIXVtjSF1jMUMoPU8pTjJbQ0gyXVtDSDJdTihbQ0gyXVtDSDJdMilDKD1PKWMzW2NIXW4oW0NIMl1jNFtjSF1bY0hdW2NIXVtjSF1bY0hdNCluYzMtYzVbY0hdW2NIXVtjSF1uW2NIXTU=	ligprep_1.sdf	0.0031
1		ligprep_1.sdf:1022100-1		1022100	Z51763507	-0.775958418476928		-4.85	-7.8211707712931	1				-7.8211707712931		-0.0	78	0.0	ligprep_1.sdf:1022100	51139	0	0	1	0.0	1	-0.61953605690196	1348450	-7.8211707712931	J2VwaWtfcHl0aG9uJywgJy1waCcsICc3LjAnLCAnLW50JywgJy1tYScsICcyMDAnLCAnLWltYWUnLCAnPGluZmlsZS5tYWU+JywgJy1vbWFlJywgJzxvdXRmaWxlLm1hZT4n	-9.65791130065918	4	4.489	56.3292	1.0	-0.0	2	-0.244411586602909		15_S_13_16_20_44	0	-1.75137333275569	32	glide-grid_1	-69.4213000785634	1	-50.4958972930908	W0NIM11PYzFbY0hdW2NIXWMoW2NIXVtjSF0xKVtOSF1DKD1PKVtDSDJdTihbQ0gzXSlDKD1PKVtDQEBIXTJbQ0gyXU4oQyg9TylbQ0gyXTIpYzNbY0hdW2NIXVtjSF1jKFtjSF0zKUMoRikoRilG	ligprep_1.sdf	0.0
1		ligprep_1.sdf:1090630-1		1090630	Z55699040	-0.680034565127646		-7.52	-7.82231175424471	1				-7.82061175424471		0.0017	12	0.0025	ligprep_1.sdf:1090630	51139	1	0	1	0.0	1	-0.865625430798705	1442585	-7.82231175424471	J2VwaWtfcHl0aG9uJywgJy1waCcsICc3LjAnLCAnLW50JywgJy1tYScsICcyMDAnLCAnLWltYWUnLCAnPGluZmlsZS5tYWU+JywgJy1vbWFlJywgJzxvdXRmaWxlLm1hZT4n	-4.95529365539551	6	6.909	58.102	1.0	0.0017	2	-0.200528506519095		10_S_11_15_6_47	0	-1.67696116137655	39	glide-grid_1	-84.8297840796779	1	-58.469877243042	W2NIXTFbY0hdW2NIXVtjSF1bY0hdYzEtbjJuYyhbQ0gzXSljKFtDQEBIXTNjKFtjSF1jNFtPSF0pW2NIXVtjSF1jNE9bQ0gzXSljMk49QyhOMzUpTihjNmM1W2NIXVtjSF1bY0hdW2NIXTYpW0NIMl1jN1tjSF1bY0hdW2NIXVtjSF1bY0hdNw==	ligprep_1.sdf	0.0025
1		ligprep_1.sdf:2120810-1		2120810	Z56912819	-0.86884566625598		-5.25	-7.86511100489454	1				-7.81961100489454		0.0455	60	0.0556	ligprep_1.sdf:2120810	51139	1	0	14	0.0	1	-1.65792180595903	2877464	-7.86511100489454	J2VwaWtfcHl0aG9uJywgJy1waCcsICc3LjAnLCAnLW50JywgJy1tYScsICcyMDAnLCAnLWltYWUnLCAnPGluZmlsZS5tYWU+JywgJy1vbWFlJywgJzxvdXRmaWxlLm1hZT4n	-8.06375026702881	6	5.162	43.4989	1.0	0.0455	2	-0.289615222403501			0	-1.82027652557667	27	glide-grid_1	-65.2664550256844	2	-50.1837377548218	RltDSF0oRilPYyhbY0hdW2NIXTEpW2NIXVtjSF1jMS1jKFtjSF1zL2MyPU5cW0NIM10pbjIvTj1bQ0hdL2MzW2NIXVtjSF1bY0hdYyhbT0hdKWMzW09IXQ==	ligprep_1.sdf	0.0556
1		ligprep_1.sdf:467259-1		467259	Z19709418	-0.828408278825364		-6.281	-7.8194540068431	1				-7.8194540068431		-0.0	14	0.0	ligprep_1.sdf:467259	51139	0	0	7	0.0	1	-0.48291166234358	605268	-7.8194540068431	J2VwaWtfcHl0aG9uJywgJy1waCcsICc3LjAnLCAnLW50JywgJy1tYScsICcyMDAnLCAnLWltYWUnLCAnPGluZmlsZS5tYWU+JywgJy1vbWFlJywgJzxvdXRmaWxlLm1hZT4n	-10.4119396209717	3	4.529	35.1417	1.0	-0.0	2	-0.269636345063555			0	-1.79045668332189	29	glide-grid_1	-81.6535277690729	1	-57.366605758667	czFbY0hdW2NIXVtjSF1jMUMoPU8pW0NIMl1bQ0gyXUMoPU8pT1tDSDJdQyg9TylbTkhdYzJbY0hdW2NIXVtjSF1bY0hdYzJTYzNbY0hdW2NIXVtjSF1bY0hdW2NIXTM=	ligprep_1.sdf	0.0
1		ligprep_1.sdf:1502264-1		1502264	Z118351328	-0.792369084664682		-7.538	-7.81931398031083	1				-7.81931398031083		-0.0	62	0.0	ligprep_1.sdf:1502264	51139	0	0	2	0.0	1	-0.306989784359384	2001951	-7.81931398031083	J2VwaWtfcHl0aG9uJywgJy1waCcsICc3LjAnLCAnLW50JywgJy1tYScsICcyMDAnLCAnLWltYWUnLCAnPGluZmlsZS5tYWU+JywgJy1vbWFlJywgJzxvdXRmaWxlLm1hZT4n	-5.09885692596436	3	4.997	59.0026	1.0	-0.0	2	-0.252235934848737		13_R_15_14_12_43	0	-1.76349493575473	31	glide-grid_1	-67.9191026316442	1	-47.3819570541382	W2NIXTFbY0hdW2NIXVtjSF1jKGMxMiljKE9bQ0gzXSlbY0hdW2NIXWMyQyg9TylOM1tDSDJdW0NIMl1bQ0gyXVtDQEhdKFtDSDJdMylDKD1PKVtOSF1jNFtjSF1bY0hdYyhCcilbY0hdYzRbQ0gzXQ==	ligprep_1.sdf	0.0
1		ligprep_1.sdf:1750397-1		1750397	Z237650134	-0.847946057791179		-3.61	-7.8199025657813	1				-7.8188025657813		0.0011	103	0.0017	ligprep_1.sdf:1750397	51139	0	0	21	0.0	1	-1.56876603227733	2354810	-7.8199025657813	J2VwaWtfcHl0aG9uJywgJy1waCcsICc3LjAnLCAnLW50JywgJy1tYScsICcyMDAnLCAnLWltYWUnLCAnPGluZmlsZS5tYWU+JywgJy1vbWFlJywgJzxvdXRmaWxlLm1hZT4n	-10.8314733505249	4	3.392	38.0475		0.0011	2	-0.279242948777904			0	-1.8048092022011	28	glide-grid_1	-59.5757025926538	1	-51.1448621749878	W0NIM11jKFtjSF0xKVtjSF1bY0hdW2NIXWMxLW4oYyhbQ0gzXSljMltDSDNdKWMobjIzKW5jNGMzYyg9TyluKGMoPU8pbjRbQ0gzXSlbQ0gyXVtDSDJdW0NIMl1bT0hd	ligprep_1.sdf	0.0017
1		ligprep_1.sdf:1099122-1		1099122	Z136272028	-0.91438460530388		-3.541	-7.81997841379376	1				-7.81787841379376		0.0021	48	0.0	ligprep_1.sdf:1099122	51139	0	0	24	0.003	1	-1.89	1454619	-7.81997841379376	J2VwaWtfcHl0aG9uJywgJy1waCcsICc3LjAnLCAnLW50JywgJy1tYScsICcyMDAnLCAnLWltYWUnLCAnPGluZmlsZS5tYWU+JywgJy1vbWFlJywgJzxvdXRmaWxlLm1hZT4n	-11.6593227386475	4	0.429	50.9005	0.999537	0.0021	2	-0.31271513655175			0	-1.85307146697971	25	glide-grid_1	-65.2700653076172	2	-48.6487216949463	Tz1jMVtuSF1jKD1PKVtjSF1bY0hdbjFbQ0gyXUMoPU8pTihbQ0gzXSlbQ0gyXUMoPU8pW05IXWMyW2NIXVtjSF1bY0hdYyhbQ0gzXSljMltDSDNd	ligprep_1.sdf	0.003
1		ligprep_1.sdf:1568806-1		1568806	Z358554808	-0.868594642541377		-4.52	-7.81735179146063	1				-7.81735179146063		-0.0	61	0.0001	ligprep_1.sdf:1568806	51139	0	0	15	0.0	1	-1.89	2096816	-7.81735179146063	J2VwaWtfcHl0aG9uJywgJy1waCcsICc3LjAnLCAnLW50JywgJy1tYScsICcyMDAnLCAnLWltYWUnLCAnPGluZmlsZS5tYWU+JywgJy1vbWFlJywgJzxvdXRmaWxlLm1hZT4n	-9.01959991455078	3	3.278	21.294	1.0	-0.0	2	-0.289531547831875			0	-1.8197506179353	27	glide-grid_1	-68.6450805664062	1	-47.5257682800293	RkMoRikoRiljMVtjSF1bY0hdW2NIXWMoW2NIXTEpQzIoW0NIMl1bQ0gyXVtDSDJdW0NIMl0yKUMoPU8pT1tDSDJdW0NIMl1OM0MoPU8pW0NIMl1bTkhdQzM9Tw==	ligprep_1.sdf	0.0001
1		ligprep_1.sdf:1995715-1		1995715	Z1320774764	-0.890589270165445		-4.12	-7.81615249936761	1				-7.81615249936761		-0.0	4	0.0	ligprep_1.sdf:1995715	51139	0	0	4	0.0	1	-0.616066135095254	2695582	-7.81615249936761	J2VwaWtfcHl0aG9uJywgJy1waCcsICc3LjAnLCAnLW50JywgJy1tYScsICcyMDAnLCAnLWltYWUnLCAnPGluZmlsZS5tYWU+JywgJy1vbWFlJywgJzxvdXRmaWxlLm1hZT4n	-7.94015836715698	4	1.158	28.3472	1.0	-0.0	2	-0.300621249975677		2_S_1_3_20_28	0	-1.83559776758828	26	glide-grid_1	-57.8844985961914	2	-48.6369090080261	RmMxW2NIXVtjSF1bY0hdW2NIXWMxW0NASF0oW09IXSlbQ0gyXVtOSF1DKD1PKWMyW2NIXVtjSF1jKFtjSF1bY0hdMilOKFMzKD1PKT1PKVtDSDJdW0NIMl1bQ0gyXTM=	ligprep_1.sdf	0.0
1		ligprep_1.sdf:1238917-1		1238917	Z242476918	-0.792028225290439		-3.72	-7.81595028715076	1				-7.81595028715076		-0.0	8	0.0	ligprep_1.sdf:1238917	51139	0	0	34	0.0	1	-1.33	1643442	-7.81595028715076	J2VwaWtfcHl0aG9uJywgJy1waCcsICc3LjAnLCAnLW50JywgJy1tYScsICcyMDAnLCAnLWltYWUnLCAnPGluZmlsZS5tYWU+JywgJy1vbWFlJywgJzxvdXRmaWxlLm1hZT4n	-8.79199504852295	5	1.741	31.0924	1.0	-0.0	2	-0.252127428617766		11_S_15_6_12_41	0	-1.76273631986232	31	glide-grid_1	-69.7712524896858	1	-54.1444540023804	W0NIM11PYzFbY0hdW2NIXWMoW2NIXWMxT1tDSDNdKVtDQEBIXTJbQ0gyXVtDSDJdW0NIMl1OMkMoPU8pW0NIMl1bQ0gyXVtDSDJdTihDMz1PKUMoPU8pW05IXUMzNFtDSDJdW0NIMl1bQ0gyXVtDSDJdNA==	ligprep_1.sdf	0.0
1		ligprep_1.sdf:2102228-1		2102228	Z2212562616	-0.890512564829795		-5.9	-7.8180793039665	1				-7.8154793039665		0.0026	110	0.0037	ligprep_1.sdf:2102228	51139	0	0	11	0.0	1	-0.891930581933863	2844134	-7.8180793039665	J2VwaWtfcHl0aG9uJywgJy1waCcsICc3LjAnLCAnLW50JywgJy1tYScsICcyMDAnLCAnLWltYWUnLCAnPGluZmlsZS5tYWU+JywgJy1vbWFlJywgJzxvdXRmaWxlLm1hZT4n	-8.12076187133789	2	3.715	30.0687	0.99995	0.0026	2	-0.300595357844865			0	-1.83543966985726	26	glide-grid_1	-77.6887893676758	1	-54.0912322998047	W0NIM11DKD1PKWMxW2NIXVtjSF1jKFtuSF0xKUMoPU8pTihbQ0gyXWMyW2NIXVtjSF1jKHMyKVtDSDNdKVtDSDJdW0NIMl1jM1tjSF1bY0hdW2NIXVtjSF1bY0hdMw==	ligprep_1.sdf	0.0037
1		ligprep_1.sdf:1537266-1		1537266	Z354484548	-0.93919912539281		-4.4	-7.81445163769457	1				-7.81445163769457		-0.0	66	0.0002	ligprep_1.sdf:1537266	51139	0	0	15	0.0	1	-1.79315107475035	2053602	-7.81445163769457	J2VwaWtfcHl0aG9uJywgJy1waCcsICc3LjAnLCAnLW50JywgJy1tYScsICcyMDAnLCAnLWltYWUnLCAnPGluZmlsZS5tYWU+JywgJy1vbWFlJywgJzxvdXRmaWxlLm1hZT4n	-9.41820526123047	3	3.581	18.7507	1.0	-0.0	2	-0.325602151570607			0	-1.87035685872046	24	glide-grid_1	-64.2529578783734	1	-48.4521942138672	W2NIXTFbY0hdW2NIXVtjSF1bY0hdYzFbQ0gyXU4oYyhbY0hdW2NIXTIpW2NIXVtjSF1jMltDSDNdKVtDSDJdW0NIMl1OM0MoPU8pW0NIMl1bTkhdQzM9Tw==	ligprep_1.sdf	0.0002
1		ligprep_1.sdf:1302324-1		1302324	Z238104694	-0.809336958381995		-4.567	-7.8237624277273	1				-7.8140624277273		0.0097	114	0.0125	ligprep_1.sdf:1302324	51139	0	0	18	0.0	1	-1.33	1721167	-7.8237624277273	J2VwaWtfcHl0aG9uJywgJy1waCcsICc3LjAnLCAnLW50JywgJy1tYScsICcyMDAnLCAnLWltYWUnLCAnPGluZmlsZS5tYWU+JywgJy1vbWFlJywgJzxvdXRmaWxlLm1hZT4n	-8.48463535308838	4	4.024	43.0786	1.0	0.0097	2	-0.26046874759091		12_S_16_11_13_42	0	-1.77544012460905	30	glide-grid_1	-73.264358887327	1	-53.0138521194458	W0NIM11bQ0gyXU9jMVtjSF1bY0hdW2NIXVtjSF1jMU4yW0NIMl1bQ0BIXShbQ0gyXUMyPU8pQyg9TylbTkhdW0NIMl1bQ0gyXWMoW2NIXVtjSF1bY0hdMyljKGMzNCluW2NIXVtjSF1bY0hdNA==	ligprep_1.sdf	0.0125
1		ligprep_1.sdf:209101-1		209101	Z15654018	-0.77523125483352		-3.965	-7.81384142103625	1				-7.81384142103625		-0.0	20	0.0	ligprep_1.sdf:209101	51139	0	0	31	0.0	1	0.0	280441	-7.81384142103625	J2VwaWtfcHl0aG9uJywgJy1waCcsICc3LjAnLCAnLW50JywgJy1tYScsICcyMDAnLCAnLWltYWUnLCAnPGluZmlsZS5tYWU+JywgJy1vbWFlJywgJzxvdXRmaWxlLm1hZT4n	-7.21395015716553	4	2.531	53.7372	1.0	-0.0	2	-0.244182544407383		2_S_3_30_1_36	0	-1.74973209144264	32	glide-grid_1	-79.9785232543945	1	-56.5872678756714	Tz1DKFtOSDJdKVtDQEhdKFtDSDNdKU9DKD1PKVtDSDJdW0NIMl1jKG4xKWMoPU8pbihjKGMxMilbY0hdW2NIXWMoW2NIXTIpQyhGKShGKUYpW0NIMl1jM1tjSF1bY0hdW2NIXVtjSF1bY0hdMw==	ligprep_1.sdf	0.0
1	5_S_6_4_27	ligprep_1.sdf:1771651-1		1771651	Z246738034	-0.966128258920479		-4.579	-7.81363901189056	1				-7.81363901189056		-0.0	63	0.0001	ligprep_1.sdf:1771651	51139	0	0	6	0.0	1	-1.4162251399707	2384486	-7.81363901189056	J2VwaWtfcHl0aG9uJywgJy1waCcsICc3LjAnLCAnLW50JywgJy1tYScsICcyMDAnLCAnLWltYWUnLCAnPGluZmlsZS5tYWU+JywgJy1vbWFlJywgJzxvdXRmaWxlLm1hZT4n	-7.47663879394531	3	1.001	27.6191	1.0	-0.0	2	-0.339723435299589		4_R_5_2_18_26	0	-1.88940876323654	23	glide-grid_1	-55.1189279550046	4	-43.2703971862793	W2NIXTFbY0hdW2NIXVtjSF1bY0hdYzFbQ0BIXShDKD1PKVtOSDJdKVtOSF1bTkhdQyg9TyljKFtjSF1bbkhdMiljKGMyMylbY0hdW2NIXVtjSF1bY0hdMw==	ligprep_1.sdf	0.0001
1		ligprep_1.sdf:779892-1		779892	Z30402330	-0.847380034872304		-4.77	-7.81358334056087	1				-7.81358334056087		-0.0	23	0.0	ligprep_1.sdf:779892	51139	0	0	1	0.0	1	-0.7	1008452	-7.81358334056087	J2VwaWtfcHl0aG9uJywgJy1waCcsICc3LjAnLCAnLW50JywgJy1tYScsICcyMDAnLCAnLWltYWUnLCAnPGluZmlsZS5tYWU+JywgJy1vbWFlJywgJzxvdXRmaWxlLm1hZT4n	-5.92986583709717	5	2.566	60.6138	1.0	-0.0	2	-0.279056547877174			0	-1.80360445177711	28	glide-grid_1	-69.7427673339844	1	-50.5139684677124	W2NIXTFbY0hdW2NIXVtjSF1jKGMxMiljKD1PKW4oW0NIMl1bQ0gzXSluYzJDKD1PKVtOSF1bQ0gyXVtDSDJdYyhbY0hdW2NIXTMpW2NIXWMoYzM0KU9bQ0gyXVtDSDJdTzQ=	ligprep_1.sdf	0.0
1		ligprep_1.sdf:1131397-1		1131397	Z56950398	-0.775182828138975		-5.32	-7.81335331054102	1				-7.81335331054102		-0.0	113	0.0	ligprep_1.sdf:1131397	51139	0	0	2	0.0	1	-0.423294216834828	1499575	-7.81335331054102	J2VwaWtfcHl0aG9uJywgJy1waCcsICc3LjAnLCAnLW50JywgJy1tYScsICcyMDAnLCAnLWltYWUnLCAnPGluZmlsZS5tYWU+JywgJy1vbWFlJywgJzxvdXRmaWxlLm1hZT4n	-9.53862953186035	5	0.728	36.1168	1.0	-0.0	2	-0.244167290954407		6_S_7_17_5_39	0	-1.74962279019737	32	glide-grid_1	-80.6007919311523	3	-63.7411975860596	W2NIXTFbY0hdYyhGKVtjSF1bY0hdYzFDKD1PKVtOSF1bQ0BASF0oW0NIMl1bQ0gyXUMoPU8pW05IMl0pQyg9TylPW0NIMl1DKD1PKVtOSF1jMltjSF1jKENsKVtjSF1bY0hdYzJDI04=	ligprep_1.sdf	0.0
1	11_R_12_10_13_40	ligprep_1.sdf:1577009-1		1577009	Z197490280	-0.827757621406167	17_S_21_15_18_44	-4.998	-7.81331236643019	1				-7.81331236643019		-0.0	50	0.0	ligprep_1.sdf:1577009	51139	0	0	15	0.0	1	-1.44981930545956	2108601	-7.81331236643019	J2VwaWtfcHl0aG9uJywgJy1waCcsICc3LjAnLCAnLW50JywgJy1tYScsICcyMDAnLCAnLWltYWUnLCAnPGluZmlsZS5tYWU+JywgJy1vbWFlJywgJzxvdXRmaWxlLm1hZT4n	-4.00121450424194	4	2.504	27.1136	1.0	-0.0	2	-0.269424564359662		8_R_9_7_24_37	0	-1.7890504034059	29	glide-grid_1	-66.175847652349	1	-48.8619208335876	W0NIM11jMVtjSF1bY0hdW2NIXVtjSF1jMVtDQEBIXShjMltjSF1bY0hdW2NIXVtjSF1bY0hdMilPW0NIMl1bQ0BIXShbT0hdKVtDSDJdTihDMz1PKUMoPU8pTihbQ0BIXTM0KVtDSDJdW0NIMl1bQ0gyXTQ=	ligprep_1.sdf	0.0
1	14_R_13_21_15_47	ligprep_1.sdf:861571-1		861571	Z245968380	-0.759434105792783		-4.791	-8.03156805640253	1				-7.81326805640253		0.2183	75	0.0022	ligprep_1.sdf:861571	51139	0	0	6	0.0	1	-0.992416132359788	1117621	-8.03156805640253	J2VwaWtfcHl0aG9uJywgJy1waCcsICc3LjAnLCAnLW50JywgJy1tYScsICcyMDAnLCAnLWltYWUnLCAnPGluZmlsZS5tYWU+JywgJy1vbWFlJywgJzxvdXRmaWxlLm1hZT4n	-3.0550057888031	4	2.043	51.1306		0.2183	2	-0.236765698678864		5_ANR_2_6_10	0	-1.73763036080703	33	glide-grid_1	-73.4395370483398	2	-51.6030290126801	W0NIM11TKD1PKSg9TylOMVtDSDJdW0NIMl1bQ0hdKFtDSDJdW0NIMl0xKUMoPU8pW05IXVtDQEhdKGMyW2NIXVtjSF1bY0hdW2NIXVtjSF0yKWMoW2NIXVtjSF0zKVtjSF1jKGMzNClbbkhdYyhuNClDKEYpKEYpRg==	ligprep_1.sdf	0.0022
1		ligprep_1.sdf:1339260-1		1339260	Z89783872	-0.744444836689574		-6.765	-7.81301156737872	1				-7.81301156737872		-0.0	65	0.0	ligprep_1.sdf:1339260	51139	0	0	2	0.0	1	-1.22517738060544	1771491	-7.81301156737872	J2VwaWtfcHl0aG9uJywgJy1waCcsICc3LjAnLCAnLW50JywgJy1tYScsICcyMDAnLCAnLWltYWUnLCAnPGluZmlsZS5tYWU+JywgJy1vbWFlJywgJzxvdXRmaWxlLm1hZT4n	-6.65702342987061	7	2.381	41.4476	1.0	-0.0	2	-0.22979445786408		7_R_5_10_8_39	0	-1.7261134027854	34	glide-grid_1	-91.81298828125	0	-62.6952466964722	W0NIM11jMVtjSF1zYyhuMSlbQ0BIXShDI04pQyg9TylbQ0gyXVNjMm5uYygtYzNbY0hdW2NIXVtjSF1bY0hdW2NIXTMpbjJbQ0gyXWMoW2NIXVtjSF00KVtjSF1jKGM0NSlPW0NIMl1PNQ==	ligprep_1.sdf	0.0
[truncated: 2,331 more rows]
[truncated: 15 more columns]
