# Supplementary material for: In Silico Discovery of Small-Molecule Inhibitors Targeting SARS-CoV-2 Main Protease
Source: Molecules. 2023 Jul 10;28(14):5320. doi: 10.3390/molecules28145320 (PMC10383128; doi:10.3390/molecules28145320)
Supplement: Supplementary file 1 [file molecules-28-05320-s001.zip › Docking_result_SPECS.csv]

r_lp_tautomer_probability	i_sd_LOGP	s_st_Chirality_7	s_st_Chirality_1	i_glide_XP_PoseRank	i_sd_H\_ACCEPTORS	r_i_docking_score	r_glide_XP_GScore	b_sd_chiral_flag	s_st_Chirality_8	i_sd_TPSA	s_m_source_file	r_i_glide_ligand_efficiency_sa	s_i_glide_gridfile	r_i_glide_ligand_efficiency_ln	r_i_glide_eff_state_penalty	b_lp_Chiralities_Consistent	s_st_Chirality_3	i_epik_Tot_Q	i_epik_Tot_abs_Q	r_lp_Energy	r_i_glide_evdw	s_lp_Force_Field	i_sd_ROTATABLE\_BONDS	i_m_source_file_index	r_i_glide_gscore	s_st_Chirality_4	r_sd_LOGS	s_epik_Chemistry_Notes	s_lp_Variant	i_sd_version	s_epik_cmdline	s_vsw_variant	r_i_glide_ligand_efficiency	s_m_title	s_sd_STEREOCHEM	i_m_ct_format	s_epik_input	i_lp_mmshare_version	r_i_glide_ecoul	r_epik_Ionization_Penalty	i_sd_H\_DONORS	r_epik_Ionization_Penalty_Neutral	r_sd_LOGP	r_epik_Charging_Adjusted_Penalty	i_i_glide_rotatable_bonds	r_i_glide_emodel	i_sd_i\_f3d\_flags	s_sd_IDNUMBER	r_sd_TPSA
			16_R_20_18_22_40	1	6	-9.33669645656446	-9.34459645656446	1			ligprep_1.sdf	-0.946132824913864	glide-grid_1	-2.10571118633812	0.0079	1		1	1	28.1181	-46.9222259521484	OPLS3e	12	170707	-9.34459645656446		-3.98	This compound has an ester and may undergo hydrolysis at high or low pH.	ligprep_1.sdf:170707-1	0	J2VwaWtfcHl0aG9uJywgJy1waCcsICc3LjAnLCAnLXRuJywgJzgnLCAnLW1hJywgJzIwMCcsICctaW1hZScsICc8aW5maWxlLm1hZT4nLCAnLW9tYWUnLCAnPG91dGZpbGUubWFlPic=	220050-1	-0.30118375666337	ligprep_1.sdf:170707	D,L	2	W2NIXTFbY0hdW2NIXVtjSF1bY0hdYzFbQ0gyXW4oYyhbQ0gzXSljMkMoPU8pT1tDSDJdW0NIM10pYyhjMjMpW2NIXVtjSF1jKFtjSF0zKU9bQ0gyXVtDQEhdKFtPSF0pW0NIMl1bTkhdW0NIMl1bQ0gyXVtPSF0=	51139	-14.2664136886597	0.0104	3	0.0	3.14	0.0183103	14	-88.2638854980469	0	AP-124/40683410	92.95
1.0			1_S_5_2_3_47	1	4	-8.85633291553446	-8.85633291553446	1			ligprep_1.sdf	-0.689840538206882	glide-grid_1	-1.83412521003815	-0.0	1		0	0	40.2507	-69.0639724731445	OPLS3e	19	64040	-8.85633291553446		-12.98	This compound has an ester and may undergo hydrolysis at high or low pH. This compound contains an acetal/aminal-like group ( X-CH(R)-Y where X, Y are N, S, or O) that may be acid/base labile, releasing an aldehyde.	ligprep_1.sdf:64040-1	0	J2VwaWtfcHl0aG9uJywgJy1waCcsICc3LjAnLCAnLXRuJywgJzgnLCAnLW1hJywgJzIwMCcsICctaW1hZScsICc8aW5maWxlLm1hZT4nLCAnLW9tYWUnLCAnPG91dGZpbGUubWFlPic=	84097-1	-0.192528976424662	ligprep_1.sdf:64040		2	W2NIXTFbY0hdW2NIXVtjSF1bY0hdYzFbQ0gyXU9DKD1PKVtDQEBIXShPW0NIMl1jMltjSF1bY0hdW2NIXVtjSF1bY0hdMilbQ0BASF0oT1tDSDJdYzNbY0hdW2NIXVtjSF1bY0hdW2NIXTMpW0NIMl1bQ0hdKFNbQ0gyXWM0W2NIXVtjSF1bY0hdW2NIXVtjSF00KVNbQ0gyXWM1W2NIXVtjSF1bY0hdW2NIXVtjSF01	51139	-4.78698348999023	0.0	0	0.0	10.6	0.0	19	-116.650550842285	0	AI-942/42301830	95.36
1.0				1	4	-8.79849388082376	-8.79849388082376	1			ligprep_1.sdf	-0.728185693488327	glide-grid_1	-1.85713538294631	-0.0	1		0	0	72.2078	-59.0329627990723	OPLS3e	11	112142	-8.79849388082376		-11.57		ligprep_1.sdf:112142-1	0	J2VwaWtfcHl0aG9uJywgJy1waCcsICc3LjAnLCAnLXRuJywgJzgnLCAnLW1hJywgJzIwMCcsICctaW1hZScsICc8aW5maWxlLm1hZT4nLCAnLW9tYWUnLCAnPG91dGZpbGUubWFlPic=	142092-1	-0.209487949543423	ligprep_1.sdf:112142		2	W2NIXTFbY0hdW2NIXVtjSF1jKGMxMilzYyhjMkNsKUMoPU8pTihbQ0gyXWMzW2NIXVtjSF1bY0hdW2NIXVtjSF0zKVtDSDJdW0NIMl1OKFtDSDJdYzRbY0hdW2NIXVtjSF1bY0hdW2NIXTQpQyg9TyljKGM1Q2wpc2MoYzU2KVtjSF1bY0hdW2NIXVtjSF02	51139	-8.55017471313477	0.0	0	0.0	7.81	0.0	11	-111.863406851094	0	AN-329/14726055	97.1
1.0				1	4	-8.69234925800888	-8.69234925800888	1			ligprep_1.sdf	-0.743185406651571	glide-grid_1	-1.85382229231387	-0.0	1		0	0	73.0147	-57.4373893737793	OPLS3e	10	128	-8.69234925800888		-12.54		ligprep_1.sdf:128-1	0	J2VwaWtfcHl0aG9uJywgJy1waCcsICc3LjAnLCAnLXRuJywgJzgnLCAnLW1hJywgJzIwMCcsICctaW1hZScsICc8aW5maWxlLm1hZT4nLCAnLW9tYWUnLCAnPG91dGZpbGUubWFlPic=	153-1	-0.217308731450222	ligprep_1.sdf:128		2	bjFbY0hdW2NIXVtjSF1jKGMxMiljKEJyKVtjSF1jKEJyKWMyT0MoPU8pW0NIMl1PYzNbY0hdW2NIXWMoW2NIXVtjSF0zKU9bQ0gyXUMoPU8pT2M0YyhCcilbY0hdYyhCciljKGM0NSlbY0hdW2NIXVtjSF1uNQ==	51139	-3.20639252662659	0.0	0	0.0	7.53	0.0	10	-90.877592733274	0	AA-504/32241044	96.84
1.0			3_S_1_4_9_32	1	5	-8.61399573291845	-8.61399573291845	1			ligprep_1.sdf	-0.872898048522505	glide-grid_1	-1.94272002503865	-0.0	1		0	0	62.5826	-49.8810501098633	OPLS3e	7	84349	-8.61399573291845		-6.28	This compound contains an acetal/aminal-like group ( X-CH(R)-Y where X, Y are N, S, or O) that may be acid/base labile, releasing an aldehyde.	ligprep_1.sdf:84349-1	0	J2VwaWtfcHl0aG9uJywgJy1waCcsICc3LjAnLCAnLXRuJywgJzgnLCAnLW1hJywgJzIwMCcsICctaW1hZScsICc8aW5maWxlLm1hZT4nLCAnLW9tYWUnLCAnPG91dGZpbGUubWFlPic=	107845-1	-0.277870830094143	ligprep_1.sdf:84349		2	W2NIXTFbY0hdW2NIXVtjSF1jKGMxMilbTkhdW0NASF0oYzNbY0hdYyhCcilbY0hdW2NIXVtjSF0zKU4oQzI9TylbTkhdQyg9TyljNFtjSF1bY0hdYyhbY0hdW2NIXTQpT1tDSDJdW0NIXT1bQ0gyXQ==	51139	-6.67671298980713	0.0002	2	0.0002	4.2	0.0	7	-87.006821244279	0	AK-968/12866006	70.67
1.0				1	7	-8.57659775509403	-8.57659775509403	1			ligprep_1.sdf	-0.758797649780813	glide-grid_1	-1.8493667739426	-0.0	1		0	0	60.498	-54.2477111816406	OPLS3e	10	92649	-8.57659775509403		-8.21	This compound has an imine and may undergo hydrolysis.	ligprep_1.sdf:92649-1	0	J2VwaWtfcHl0aG9uJywgJy1waCcsICc3LjAnLCAnLXRuJywgJzgnLCAnLW1hJywgJzIwMCcsICctaW1hZScsICc8aW5maWxlLm1hZT4nLCAnLW9tYWUnLCAnPG91dGZpbGUubWFlPic=	118559-1	-0.225699940923527	ligprep_1.sdf:92649		2	W2NIXTFbY0hdYyhbQ0gzXSlbY0hdW2NIXWMxW05IXVtDSDJdYzJubmMobjItYzNbY0hdW2NIXVtjSF1bY0hdW2NIXTMpU1tDSDJdQyg9TylbTkhdL049QyhbQ0gzXSlcYyhbY0hdNClbY0hdW2NIXWMoYzQ1KVtjSF1bY0hdW2NIXVtjSF01	51139	-10.6577062606812	0.0001	2	0.0001	6.11	0.0	10	-104.105299603912	0	AK-968/40305038	109.5
1.0				1	3	-8.56804856434291	-8.56804856434291	1			ligprep_1.sdf	-0.800761570561913	glide-grid_1	-1.88087681746573	-0.0	1		0	0	56.6652	-53.1504821777344	OPLS3e	7	42981	-8.56804856434291		-8.37		ligprep_1.sdf:42981-1	0	J2VwaWtfcHl0aG9uJywgJy1waCcsICc3LjAnLCAnLXRuJywgJzgnLCAnLW1hJywgJzIwMCcsICctaW1hZScsICc8aW5maWxlLm1hZT4nLCAnLW9tYWUnLCAnPG91dGZpbGUubWFlPic=	57129-1	-0.244801387552655	ligprep_1.sdf:42981		2	W2NIXTFbY0hdW2NIXVtjSF1bY0hdYzEtbjJuYyhbQ0gyXVtDSDNdKWMoYzIzKWM0YyhbY0hdYyhPW0NIM10pYyhbY0hdNClPW0NIM10pYyhuMyktYzVbY0hdYyhjKFtPSF0pW2NIXVtjSF01KU9bQ0gyXVtDSDNd	51139	-8.40206909179688	0.006	1	0.006	5.43	0.0	8	-85.5484469297126	0	AG-690/13705944	78.63
0.999074				1	20	-8.55937404707649	-8.66257404707649	1			ligprep_1.sdf	-0.599118640083127	glide-grid_1	-1.71565472392541	0.1032	1		0	0	76.1503	-69.5073623657227	OPLS3e	31	64138	-8.66257404707649		-7.82	This compound has an ester and may undergo hydrolysis at high or low pH.	ligprep_1.sdf:64138-1	0	J2VwaWtfcHl0aG9uJywgJy1waCcsICc3LjAnLCAnLXRuJywgJzgnLCAnLW1hJywgJzIwMCcsICctaW1hZScsICc8aW5maWxlLm1hZT4nLCAnLW9tYWUnLCAnPG91dGZpbGUubWFlPic=	84210-1	-0.158506926797713	ligprep_1.sdf:64138		2	W0NIM11bQ0gyXU9DKD1PKVtOSF1DKD1PKWMxYyg9TylbbkhdYyg9TyluKFtjSF0xKVtDSDJdW0NIMl1bQ0gyXU9DKD1PKVtDSDJdW0NIMl1bQ0gyXVtDSDJdW0NIMl1bQ0gyXVtDSDJdW0NIMl1bQ0gyXVtDSDJdQyg9TylPW0NIMl1bQ0gyXVtDSDJdbihbY0hdMiljKD1PKVtuSF1jKD1PKWMyQyg9TylbTkhdQyg9TylPW0NIMl1bQ0gzXQ==	51139	-7.91672515869141	0.1137	4	0.0002	3.57	0.21681	31	-92.7826536906787	0	AJ-030/12105382	262.22
1.0				1	4	-8.55057968608368	-8.55057968608368	1			ligprep_1.sdf	-0.756495752200836	glide-grid_1	-1.84375651288992	-0.0	1		0	0	85.9058	-55.0045051574707	OPLS3e	13	112580	-8.55057968608368		-7.25		ligprep_1.sdf:112580-1	0	J2VwaWtfcHl0aG9uJywgJy1waCcsICc3LjAnLCAnLXRuJywgJzgnLCAnLW1hJywgJzIwMCcsICctaW1hZScsICc8aW5maWxlLm1hZT4nLCAnLW9tYWUnLCAnPG91dGZpbGUubWFlPic=	142604-1	-0.225015254896939	ligprep_1.sdf:112580		2	W2NIXTFbY0hdYyhPW0NIM10pW2NIXVtjSF1jMVtDSDJdQyg9TylOKGMyW2NIXVtjSF1bY0hdW2NIXVtjSF0yKVtDSDJdW0NIMl1OKGMzW2NIXVtjSF1bY0hdW2NIXVtjSF0zKUMoPU8pW0NIMl1jNFtjSF1bY0hdYyhbY0hdW2NIXTQpT1tDSDNd	51139	-7.3566632270813	0.0	0	0.0	5.09	0.0	13	-93.3655993539567	0	AN-329/15538223	59.08
1.0				1	2	-8.54422045084786	-8.54422045084786	1			ligprep_1.sdf	-0.70714137880781	glide-grid_1	-1.80346481271603	-0.0	1		0	0	126.031	-59.7409210205078	OPLS3e	7	2319	-8.54422045084786		-12.46		ligprep_1.sdf:2319-1	0	J2VwaWtfcHl0aG9uJywgJy1waCcsICc3LjAnLCAnLXRuJywgJzgnLCAnLW1hJywgJzIwMCcsICctaW1hZScsICc8aW5maWxlLm1hZT4nLCAnLW9tYWUnLCAnPG91dGZpbGUubWFlPic=	2886-1	-0.203433820258282	ligprep_1.sdf:2319		2	W2NIXTFbY0hdW2NIXVtjSF1bY0hdYzFDKD1PKWMyYyg9UyluKC1jM1tjSF1bY0hdYyhDbClbY0hdW2NIXTMpYygtYzRbY0hdW2NIXVtjSF1bY0hdW2NIXTQpYyhjMi1jNVtjSF1bY0hdYyhDbClbY0hdW2NIXTUpW0NIMl1jNltjSF1bY0hdW2NIXVtjSF1bY0hdNg==	51139	-4.59211206436157	0.0	0	0.0	10.39	1.94222e-10	7	-103.257844873385	0	AE-411/41415515	52.4
1.0			3_S_2_1_9_39	1	5	-8.51164030724838	-8.73804030724838	1			ligprep_1.sdf	-0.753050667099742	glide-grid_1	-1.83536003733256	0.2264	1		0	0	53.3693	-47.2215194702148	OPLS3e	6	108166	-8.73804030724838		-9.23	This compound has an imine and may undergo hydrolysis.	ligprep_1.sdf:108166-1	0	J2VwaWtfcHl0aG9uJywgJy1waCcsICc3LjAnLCAnLXRuJywgJzgnLCAnLW1hJywgJzIwMCcsICctaW1hZScsICc8aW5maWxlLm1hZT4nLCAnLW9tYWUnLCAnPG91dGZpbGUubWFlPic=	137139-1	-0.223990534401273	ligprep_1.sdf:108166		2	Tz1DMVtDSDJdQyhbQ0gzXSkoW0NIM10pW0NIMl1DKD1DMTIpW05IXUMzPUMoQyg9TylbQ0gyXUMoW0NIMl0zKShbQ0gzXSlbQ0gzXSlbQ0hdMmM0W2NIXWMoQnIpYyhbY0hdW2NIXTQpT1tDSDJdQyg9TylbTkhdYzVbY0hdW2NIXVtjSF1bY0hdW2NIXTU=	51139	-6.72743129730225	0.2356	2	0.2356	6.81	0.226412	7	-78.5779166993268	0	AM-879/42011110	84.5
1.0			2_S_1_5_6_40	1	5	-8.48014238985767	-8.48044238985767	1			ligprep_1.sdf	-0.737383483993743	glide-grid_1	-1.8183832515424	0.0003	1		0	0	72.1682	-56.2466239929199	OPLS3e	9	84332	-8.48044238985767		-7.53	This compound contains an acetal/aminal-like group ( X-CH(R)-Y where X, Y are N, S, or O) that may be acid/base labile, releasing an aldehyde.	ligprep_1.sdf:84332-1	0	J2VwaWtfcHl0aG9uJywgJy1waCcsICc3LjAnLCAnLXRuJywgJzgnLCAnLW1hJywgJzIwMCcsICctaW1hZScsICc8aW5maWxlLm1hZT4nLCAnLW9tYWUnLCAnPG91dGZpbGUubWFlPic=	107828-1	-0.217439548457889	ligprep_1.sdf:84332		2	W2NIXTFjKEJyKVtjSF1bY0hdYyhjMTIpW05IXVtDQEhdKGMzYyhbT0hdKWMoW0NIMl1bQ0hdPVtDSDJdKVtjSF1bY0hdW2NIXTMpTihDMj1PKVtOSF1DKD1PKWM0YyhbY0hdW2NIXVtjSF1bY0hdNClPW0NIMl1jNVtjSF1bY0hdW2NIXVtjSF1bY0hdNQ==	51139	-5.42559289932251	0.0006	3	0.0006	5.44	0.000305945	10	-88.4435481525061	0	AK-968/12865314	90.9
1.0				1	5	-8.47185038358246	-8.47185038358246	1			ligprep_1.sdf	-0.823446997341151	glide-grid_1	-1.88409566041505	-0.0	1		0	0	75.7855	-49.594596862793	OPLS3e	9	188959	-8.47185038358246		-5.32		ligprep_1.sdf:188959-1	0	J2VwaWtfcHl0aG9uJywgJy1waCcsICc3LjAnLCAnLXRuJywgJzgnLCAnLW1hJywgJzIwMCcsICctaW1hZScsICc8aW5maWxlLm1hZT4nLCAnLW9tYWUnLCAnPG91dGZpbGUubWFlPic=	243539-1	-0.256722738896438	ligprep_1.sdf:188959		2	W2NIXTFbY0hdW2NIXVtjSF1bY0hdYzFDKD1PKU4yW0NIMl1bQ0gyXU4oW0NIMl1bQ0gyXTIpYyhbY0hdW2NIXVtjSF1bY0hdMyljM1tOSF1DKD1PKVtDSDJdT2M0W2NIXVtjSF1jKFtjSF1bY0hdNClPW0NIM10=	51139	-9.61141300201416	0.0001	1	0.0001	3.36	0.0	9	-84.7026257063309	0	AP-970/42444840	71.11
				1	7	-8.4699410670285	-8.4751410670285	1			ligprep_1.sdf	-0.79159253830872	glide-grid_1	-1.85934004442663	0.0052	1		0	0	57.8781	-47.4505157470703	OPLS3e	4	205571	-8.4751410670285		-6.17	This compound has an imine and may undergo hydrolysis.	ligprep_1.sdf:205571-1	0	J2VwaWtfcHl0aG9uJywgJy1waCcsICc3LjAnLCAnLXRuJywgJzgnLCAnLW1hJywgJzIwMCcsICctaW1hZScsICc8aW5maWxlLm1hZT4nLCAnLW9tYWUnLCAnPG91dGZpbGUubWFlPic=	266754-1	-0.241998316200814	ligprep_1.sdf:205571		2	Tz1jMW4oW0NIM10pYyg9TyluKFtDSDNdKWMoYzEyKVtjSF1uKGMyLWMzW2NIXVtjSF1bY0hdW2NIXVtjSF0zKS1jNGMoW2NIXVtjSF1bY0hdW2NIXTQpW05IXUMoPVtDSF1DKD1PKVtDSDJdNSlbQ0gyXUM1KFtDSDNdKVtDSDNd	51139	-9.8021240234375	0.0077	1	0.0071	4.16	0.00587553	5	-95.0244640090398	0	AT-057/43467991	74.65
1.0			9_ANS_2_20_22_33	1	8	-8.45619147694605	-8.45619147694605	1			ligprep_1.sdf	-0.875845100131584	glide-grid_1	-1.92133884114793	-0.0	1		0	0	58.9007	-43.6856346130371	OPLS3e	8	122059	-8.45619147694605		-3.08		ligprep_1.sdf:122059-1	0	J2VwaWtfcHl0aG9uJywgJy1waCcsICc3LjAnLCAnLXRuJywgJzgnLCAnLW1hJywgJzIwMCcsICctaW1hZScsICc8aW5maWxlLm1hZT4nLCAnLW9tYWUnLCAnPG91dGZpbGUubWFlPic=	154927-1	-0.281873049231535	ligprep_1.sdf:122059		2	Tz1DKFtOSDJdKWMxW2NIXWMoW2NIXVtjSF1bY0hdMSlbTkhdQyg9TylbQ0BIXShbQ0gyXVtDSDJdMilbQ0gyXVtDSDJdW0NASF0yQyg9TylbTkhdYyhbY0hdW2NIXVtjSF0zKVtjSF1jM0MoPU8pW05IMl0=	51139	-12.044038772583	0.0	4	0.0	1.05	0.0	8	-84.3317749788584	0	AN-329/43449479	144.38
1.0				1	4	-8.39926670391056	-8.39926670391056	1			ligprep_1.sdf	-0.718127200787448	glide-grid_1	-1.79131640855924	-0.0	1		0	0	92.7607	-58.2683715820312	OPLS3e	9	112141	-8.39926670391056		-11.52		ligprep_1.sdf:112141-1	0	J2VwaWtfcHl0aG9uJywgJy1waCcsICc3LjAnLCAnLXRuJywgJzgnLCAnLW1hJywgJzIwMCcsICctaW1hZScsICc8aW5maWxlLm1hZT4nLCAnLW9tYWUnLCAnPG91dGZpbGUubWFlPic=	142091-1	-0.209981667597764	ligprep_1.sdf:112141		2	W2NIXTFbY0hdW2NIXVtjSF1jKGMxMilzYyhjMkNsKUMoPU8pTihjM1tjSF1bY0hdW2NIXVtjSF1bY0hdMylbQ0gyXVtDSDJdTihjNFtjSF1bY0hdW2NIXVtjSF1bY0hdNClDKD1PKWMoYzVDbClzYyhjNTYpW2NIXVtjSF1bY0hdW2NIXTY=	51139	-10.0206365585327	0.0	0	0.0	7.99	0.0	9	-104.371294974726	0	AN-329/14726054	97.1
1.0			3_R_4_1_7_35	1	3	-8.39278230459377	-8.40378230459377	1			ligprep_1.sdf	-0.799686957869264	glide-grid_1	-1.85420102065455	0.011	1		0	0	73.8386	-46.2773895263672	OPLS3e	6	86087	-8.40378230459377		99.99	This compound has an imine and may undergo hydrolysis.	ligprep_1.sdf:86087-1	0	J2VwaWtfcHl0aG9uJywgJy1waCcsICc3LjAnLCAnLXRuJywgJzgnLCAnLW1hJywgJzIwMCcsICctaW1hZScsICc8aW5maWxlLm1hZT4nLCAnLW9tYWUnLCAnPG91dGZpbGUubWFlPic=	110365-1	-0.246846538370405	ligprep_1.sdf:86087		2	W2NIXTFbY0hdYyhPW0NIM10pW2NIXVtjSF1jMVtDQEBIXShbQ0gyXUMyPU8pW0NIMl1DKD1DMjMpW05IXWM0YyhbY0hdW2NIXVtjSF1bY0hdNClbTkhdW0NAQEhdM2M1YyhPW0NIMl1bQ0gyXVtDSDNdKVtjSF1bY0hdW2NIXVtjSF01	51139	-1.71560561656952	0.0142	2	0.0141	99.99	0.0111121	7	-67.1417534699551	0	AK-968/14004802	59.59
				1	3	-8.3607797466576	-8.4731797466576	1			ligprep_1.sdf	-0.865962885816069	glide-grid_1	-1.89966025643232	0.1124	1		0	0	51.8642	-51.1460762023926	OPLS3e	3	91424	-8.4731797466576		-5.26	This compound has an imine and may undergo hydrolysis.	ligprep_1.sdf:91424-1	0	J2VwaWtfcHl0aG9uJywgJy1waCcsICc3LjAnLCAnLXRuJywgJzgnLCAnLW1hJywgJzIwMCcsICctaW1hZScsICc8aW5maWxlLm1hZT4nLCAnLW9tYWUnLCAnPG91dGZpbGUubWFlPic=	116987-1	-0.27869265822192	ligprep_1.sdf:91424		2	W2NIXTFbY0hdW2NIXWMoW0NIM10pW2NIXWMxTjIvQyg9Ti9jM1tjSF1jKFtDSDNdKVtjSF1bY0hdW2NIXTMpU0MoXEMyPU8pPVtDSF0vYyhbY0hdNClbY0hdW2NIXWMoW09IXSljNFtPSF0=	51139	-5.6876392364502	0.1301	2	0.1301	4.22	0.11244	5	-87.5994356794967	0	AK-968/37077061	98.43
1.0			2_S_1_5_6_35	1	5	-8.33899409029201	-8.33899409029201	1			ligprep_1.sdf	-0.794561871586417	glide-grid_1	-1.84231769540699	-0.0	1		0	2	70.2086	-43.5275840759277	OPLS3e	8	83518	-8.33899409029201		-6.84	This compound contains an acetal/aminal-like group ( X-CH(R)-Y where X, Y are N, S, or O) that may be acid/base labile, releasing an aldehyde.	ligprep_1.sdf:83518-1	0	J2VwaWtfcHl0aG9uJywgJy1waCcsICc3LjAnLCAnLXRuJywgJzgnLCAnLW1hJywgJzIwMCcsICctaW1hZScsICc8aW5maWxlLm1hZT4nLCAnLW9tYWUnLCAnPG91dGZpbGUubWFlPic=	106917-1	-0.245264532067412	ligprep_1.sdf:83518		2	W2NIXTFjKEJyKVtjSF1bY0hdYyhjMTIpW05IXVtDQEhdKGMzYyhbTitdKFtPLV0pPU8pW2NIXVtjSF1bY0hdW2NIXTMpTihDMj1PKVtOSF1DKD1PKWM0W2NIXVtjSF1jKFtjSF1bY0hdNClPW0NIMl1bQ0hdPVtDSDJd	51139	-7.13895320892334	0.0002	2	0.0002	4.02	0.0	8	-83.3018206435248	0	AK-968/12571026	113.81
1.0				1	4	-8.28324660253424	-8.28324660253424	1			ligprep_1.sdf	-0.821802147211546	glide-grid_1	-1.85484470708202	-0.0	1		0	0	53.8457	-52.3703727722168	OPLS3e	11	112129	-8.28324660253424		-4.69		ligprep_1.sdf:112129-1	0	J2VwaWtfcHl0aG9uJywgJy1waCcsICc3LjAnLCAnLXRuJywgJzgnLCAnLW1hJywgJzIwMCcsICctaW1hZScsICc8aW5maWxlLm1hZT4nLCAnLW9tYWUnLCAnPG91dGZpbGUubWFlPic=	142079-1	-0.258851456329195	ligprep_1.sdf:112129		2	W2NIXTFbY0hdW2NIXVtjSF1bY0hdYzFbQ0gyXU4oQyg9TyljMm9bY0hdW2NIXVtjSF0yKVtDSDJdW0NIMl1OKEMoPU8pYzNvW2NIXVtjSF1bY0hdMylbQ0gyXWM0W2NIXVtjSF1bY0hdW2NIXVtjSF00	51139	-7.28435945510864	0.0	0	0.0	2.78	0.0	11	-81.569772337108	0	AN-329/14725024	66.9
1.0			2_S_1_5_6_39	1	5	-8.2535667672109	-8.2535667672109	1			ligprep_1.sdf	-0.730218117265544	glide-grid_1	-1.77971179034609	-0.0	1		0	0	77.3001	-55.3249282836914	OPLS3e	8	83873	-8.2535667672109		-7.15	This compound contains an acetal/aminal-like group ( X-CH(R)-Y where X, Y are N, S, or O) that may be acid/base labile, releasing an aldehyde.	ligprep_1.sdf:83873-1	0	J2VwaWtfcHl0aG9uJywgJy1waCcsICc3LjAnLCAnLXRuJywgJzgnLCAnLW1hJywgJzIwMCcsICctaW1hZScsICc8aW5maWxlLm1hZT4nLCAnLW9tYWUnLCAnPG91dGZpbGUubWFlPic=	107305-1	-0.217199125452918	ligprep_1.sdf:83873		2	W2NIXTFjKEJyKVtjSF1bY0hdYyhjMTIpW05IXVtDQEhdKGMzYyhbT0hdKWMoT1tDSDNdKVtjSF1bY0hdW2NIXTMpTihDMj1PKVtOSF1DKD1PKWM0W2NIXVtjSF1jKFtjSF1bY0hdNClPW0NIMl1jNVtjSF1bY0hdW2NIXVtjSF1bY0hdNQ==	51139	-7.26585292816162	0.0005	3	0.0005	4.41	0.0	9	-94.4825240570017	0	AK-968/12686207	100.13
0.9999				1	6	-8.25025503170627	-8.25355503170626	1			ligprep_1.sdf	-0.854515352928778	glide-grid_1	-1.87454783693216	0.0033	1		0	0	35.5122	-52.7484550476074	OPLS3e	6	73708	-8.25355503170626		-4.01	This compound has an ester and may undergo hydrolysis at high or low pH.	ligprep_1.sdf:73708-1	0	J2VwaWtfcHl0aG9uJywgJy1waCcsICc3LjAnLCAnLXRuJywgJzgnLCAnLW1hJywgJzIwMCcsICctaW1hZScsICc8aW5maWxlLm1hZT4nLCAnLW9tYWUnLCAnPG91dGZpbGUubWFlPic=	95703-1	-0.275008501056876	ligprep_1.sdf:73708		2	W2NIXTFbY0hdW2NIXWMoW09IXSlbY0hdYzFOKEMyPU8pQyg9TyljKGMyMylbY0hdW2NIXWMoW2NIXTMpQyg9TylPW0NIMl1DKD1PKWM0W2NIXVtjSF1bY0hdW2NIXVtjSF00	51139	-5.6380467414856	0.0046	1	0.0046	2.2	0.00330034	7	-87.4217969130068	0	AK-918/37182008	100.98
				1	3	-8.24767094809149	-8.24767094809149	1			ligprep_1.sdf	-0.770819386967154	glide-grid_1	-1.81054682030045	0.0	1		0	0	68.6866	-58.8232612609863	OPLS3e	6	24995	-8.24767094809149		-8.92	This compound has an imine and may undergo hydrolysis.	ligprep_1.sdf:24995-1	0	J2VwaWtfcHl0aG9uJywgJy1waCcsICc3LjAnLCAnLXRuJywgJzgnLCAnLW1hJywgJzIwMCcsICctaW1hZScsICc8aW5maWxlLm1hZT4nLCAnLW9tYWUnLCAnPG91dGZpbGUubWFlPic=	33439-1	-0.235647741374042	ligprep_1.sdf:24995		2	W2NIXTFbY0hdW2NIXVtjSF1bY0hdYzFOMi9DKD1OL2MzW2NIXVtjSF1bY0hdW2NIXVtjSF0zKVNDKFxDMj1PKT1bQ0hdL2M0YyhbY0hdW2NIXWMoQnIpW2NIXTQpT1tDSDJdYzVbY0hdW2NIXVtjSF1bY0hdW2NIXTU=	51139	-3.57893371582031	0.0035	0	0.0035	6.76	1.54064e-05	6	-92.1525769222181	0	AG-205/36953218	67.2
1.0			18_R_13_12_24_26	1	6	-8.23590511738742	-8.23590511738742	1			ligprep_1.sdf	-0.755398874831344	glide-grid_1	-1.79685198817168	-0.0	1		0	0	73.0031	-51.8949012756348	OPLS3e	8	66530	-8.23590511738742		-7.16		ligprep_1.sdf:66530-1	0	J2VwaWtfcHl0aG9uJywgJy1waCcsICc3LjAnLCAnLXRuJywgJzgnLCAnLW1hJywgJzIwMCcsICctaW1hZScsICc8aW5maWxlLm1hZT4nLCAnLW9tYWUnLCAnPG91dGZpbGUubWFlPic=	87318-1	-0.228775142149651	ligprep_1.sdf:66530		2	W0NIMl0xT1tDQF0oW0NIM10pKFtDSDJdW0NIM10pW0NIMl1jMmMxc2MoYzIzKW5jKG4oYzM9TyktYzRbY0hdW2NIXVtjSF1bY0hdW2NIXTQpU1tDSDJdQyg9TylbTkhdYzVjKE9bQ0gzXSlbY0hdW2NIXVtjSF1bY0hdNQ==	51139	-8.38239002227783	0.0	1	0.0	4.87	1.69408e-10	8	-82.4331436157227	0	AJ-292/41342166	133.77
5.901e-13				1	3	-8.20459475315709	-8.20489475315709	1			ligprep_1.sdf	-0.797470281932819	glide-grid_1	-1.82465939198405	0.0003	1		0	0	52.5471	-43.0149040222168	OPLS3e	6	203262	-8.20489475315709		-8.82		ligprep_1.sdf:203262-1	0	J2VwaWtfcHl0aG9uJywgJy1waCcsICc3LjAnLCAnLXRuJywgJzgnLCAnLW1hJywgJzIwMCcsICctaW1hZScsICc8aW5maWxlLm1hZT4nLCAnLW9tYWUnLCAnPG91dGZpbGUubWFlPic=	263124-1	-0.248624083429003	ligprep_1.sdf:203262		2	W2NIXTFbY0hdW2NIXVtjSF1jKGMxMilbY0hdW2NIXVtjSF1jMltDQEhdKE4zYzRbY0hdW2NIXWMoW2NIXVtjSF00KVtDSDJdW0NIM10pW0NIXT1DKEMzPU8pW05IXWM1W2NIXVtjSF1jKFtjSF1bY0hdNSlbQ0gyXVtDSDNd	51139	-4.99804496765137	0.0005	1	0.0005	7.57	0.000325057	7	-66.0512048499101	0	AT-057/11772089	32.34
1.0				1	7	-8.19681758132565	-8.19681758132565	1		109	ligprep_1.sdf	-0.848980600173121	glide-grid_1	-1.86240626595802	-0.0	1		0	0	57.9987	-43.6256942749023	OPLS3e	9	147722	-8.19681758132565		-2.81	This compound contains an acetal/aminal-like group ( X-CH(R)-Y where X, Y are N, S, or O) that may be acid/base labile, releasing an aldehyde.	ligprep_1.sdf:147722-1	0	J2VwaWtfcHl0aG9uJywgJy1waCcsICc3LjAnLCAnLXRuJywgJzgnLCAnLW1hJywgJzIwMCcsICctaW1hZScsICc8aW5maWxlLm1hZT4nLCAnLW9tYWUnLCAnPG91dGZpbGUubWFlPic=	191187-1	-0.273227252710855	ligprep_1.sdf:147722		2	W2NIXTFbY0hdW2NIXVtjSF1jKGMxMilbTkhdQyg9TylbQ0gyXU4yQyg9TylbTkhdW0NIMl1bQ0gyXVtDSDJdQyg9TylbTkhdW0NIMl1jKFtjSF0zKVtjSF1bY0hdYyhjMzQpT1tDSDJdTzQ=	51139	-8.34391975402832	0.0	3	0.0	0.73	0.0	9	-67.2396011352539	0	AO-022/43452537
1.0			4_R_1_3_10_34	1	4	-8.1938319467306	-8.1938319467306	1			ligprep_1.sdf	-0.79642415856737	glide-grid_1	-1.82226579956162	-0.0	1		0	0	47.9845	-46.8577613830566	OPLS3e	5	146180	-8.1938319467306		-5.87		ligprep_1.sdf:146180-1	0	J2VwaWtfcHl0aG9uJywgJy1waCcsICc3LjAnLCAnLXRuJywgJzgnLCAnLW1hJywgJzIwMCcsICctaW1hZScsICc8aW5maWxlLm1hZT4nLCAnLW9tYWUnLCAnPG91dGZpbGUubWFlPic=	188475-1	-0.248297937779715	ligprep_1.sdf:146180		2	W2NIXTFbY0hdW2NIXVtjSF1bY0hdYzEtYzJbbkhdbmMoYzIzKU9DKFtOSDJdKT1DKEMjTilbQ0BIXTNjNGMoW2NIXVtjSF1bY0hdW2NIXTQpT1tDSDJdYzVjKENsKVtjSF1bY0hdW2NIXVtjSF01	51139	-8.68266773223877	0.0	2	0.0	4.8	0.0	5	-77.4667358398438	0	AO-022/12427368	96.95
1.0				1	8	-8.16074993802006	-8.16074993802006	1			ligprep_1.sdf	-0.809648938843561	glide-grid_1	-1.82741436476434	-0.0	1		0	0	58.5342	-52.0698394775391	OPLS3e	15	40874	-8.16074993802006		-3.76	This compound has an ester and may undergo hydrolysis at high or low pH.	ligprep_1.sdf:40874-1	0	J2VwaWtfcHl0aG9uJywgJy1waCcsICc3LjAnLCAnLXRuJywgJzgnLCAnLW1hJywgJzIwMCcsICctaW1hZScsICc8aW5maWxlLm1hZT4nLCAnLW9tYWUnLCAnPG91dGZpbGUubWFlPic=	54432-1	-0.255023435563127	ligprep_1.sdf:40874		2	W2NIXTFbY0hdW2NIXVtjSF1bY0hdYzFOKEMoPU8pW0NIMl1bQ0gyXUMoPU8pT1tDSDNdKVtDSDJdW0NIMl1OKEMoPU8pW0NIMl1bQ0gyXUMoPU8pT1tDSDNdKWMyW2NIXVtjSF1bY0hdW2NIXVtjSF0y	51139	-9.22343826293945	0.0	0	0.0	1.58	0.0	15	-81.2927430151841	0	AG-690/12766644	93.22
1.0			5_R_7_2_8_44	1	7	-8.14884466169677	-8.14884466169677	1			ligprep_1.sdf	-0.663922012706716	glide-grid_1	-1.71151064094892	-0.0	1		0	0	69.8499	-52.4778938293457	OPLS3e	12	97947	-8.14884466169677		-9.66		ligprep_1.sdf:97947-1	0	J2VwaWtfcHl0aG9uJywgJy1waCcsICc3LjAnLCAnLXRuJywgJzgnLCAnLW1hJywgJzIwMCcsICctaW1hZScsICc8aW5maWxlLm1hZT4nLCAnLW9tYWUnLCAnPG91dGZpbGUubWFlPic=	124789-1	-0.189508015388297	ligprep_1.sdf:97947		2	W0NIM11bQ0gyXVtDSDJdW0NIMl1PYyhbY0hdW2NIXTEpW2NIXVtjSF1jMU4yQyg9TylbQ0BASF0oW0NIMl1DMj1PKU4oQyg9UylbTkhdYyhbY0hdYzNDbClbY0hdW2NIXWMzQ2wpYzRbY0hdbihuW2NIXTQpW0NIMl1jNVtjSF1bY0hdYyhGKVtjSF1bY0hdNQ==	51139	-8.80399131774902	0.0	1	0.0	6.78	0.0	12	-91.3377146663972	0	AK-968/41022760	111.79
1.0				1	4	-8.13134818078121	-8.13134818078121	1			ligprep_1.sdf	-0.695220489304598	glide-grid_1	-1.73417727206591	-0.0	1		0	0	53.1697	-62.2150497436523	OPLS3e	15	112196	-8.13134818078121		-8.43		ligprep_1.sdf:112196-1	0	J2VwaWtfcHl0aG9uJywgJy1waCcsICc3LjAnLCAnLXRuJywgJzgnLCAnLW1hJywgJzIwMCcsICctaW1hZScsICc8aW5maWxlLm1hZT4nLCAnLW9tYWUnLCAnPG91dGZpbGUubWFlPic=	142148-1	-0.20328370451953	ligprep_1.sdf:112196		2	W2NIXTFbY0hdYyhDbClbY0hdW2NIXWMxT1tDSDJdQyg9TylOKFtDSDJdYzJbY0hdW2NIXVtjSF1bY0hdW2NIXTIpW0NIMl1bQ0gyXU4oW0NIMl1jM1tjSF1bY0hdW2NIXVtjSF1bY0hdMylDKD1PKVtDSDJdT2M0W2NIXVtjSF1jKENsKVtjSF1bY0hdNA==	51139	-5.57354402542114	0.0	0	0.0	5.88	0.0	15	-100.395610415107	0	AN-329/14789055	59.08
1.0	8			1	4	-8.11721451136723	-8.11721451136723	1			ligprep_1.sdf	-0.651286243216875	glide-grid_1	-1.69667490891644	-0.0	1		0	0	79.9626	-58.0401878356934	OPLS3e	15	115351	-8.11721451136723		-10.35		ligprep_1.sdf:115351-1	0	J2VwaWtfcHl0aG9uJywgJy1waCcsICc3LjAnLCAnLXRuJywgJzgnLCAnLW1hJywgJzIwMCcsICctaW1hZScsICc8aW5maWxlLm1hZT4nLCAnLW9tYWUnLCAnPG91dGZpbGUubWFlPic=	146038-1	-0.184482147985619	ligprep_1.sdf:115351		2	W2NIXTFjKFtDSDNdKVtjSF1bY0hdYyhbQ0hdKFtDSDNdKVtDSDNdKWMxT1tDSDJdQyg9TylOKGMyW2NIXVtjSF1bY0hdW2NIXVtjSF0yKVtDSDJdW0NIMl1OKGMzW2NIXVtjSF1bY0hdW2NIXVtjSF0zKUMoPU8pW0NIMl1PYzRjKFtDSF0oW0NIM10pW0NIM10pW2NIXVtjSF1jKFtjSF00KVtDSDNd	51139	-5.80389547348022	0.0	0	0.0		0.0	15	-96.6481351121272	0	AN-329/41044323	59.08
				1	3	-8.11466453787083	-8.23236453787083	1			ligprep_1.sdf	-0.805076688056514	glide-grid_1	-1.81709458743036	0.1177	1		0	0	61.8686	-52.3755683898926	OPLS3e	5	82181	-8.23236453787083		-6.3	This compound has an imine and may undergo hydrolysis.	ligprep_1.sdf:82181-1	0	J2VwaWtfcHl0aG9uJywgJy1waCcsICc3LjAnLCAnLXRuJywgJzgnLCAnLW1hJywgJzIwMCcsICctaW1hZScsICc8aW5maWxlLm1hZT4nLCAnLW9tYWUnLCAnPG91dGZpbGUubWFlPic=	105300-1	-0.253583266808463	ligprep_1.sdf:82181		2	W2NIXTFbY0hdW2NIXVtjSF1jKFtDSDJdW0NIM10pYzFOMi9DKD1OL2MzYyhbQ0gyXVtDSDNdKVtjSF1bY0hdW2NIXVtjSF0zKVNDKFxDMj1PKT1bQ0hdL2MoW2NIXTQpW2NIXVtjSF1jKFtPSF0pYzRbT0hd	51139	-5.25201988220215	0.1316	2	0.1316	5.2	0.117737	7	-90.2013892928853	0	AK-968/12164055	98.43
1.0				1	4	-8.0954616182011	-8.0954616182011	1			ligprep_1.sdf	-0.630574488673225	glide-grid_1	-1.67655059745942	-0.0	1		0	0	106.428	-60.4819374084473	OPLS3e	13	112130	-8.0954616182011		-10.58		ligprep_1.sdf:112130-1	0	J2VwaWtfcHl0aG9uJywgJy1waCcsICc3LjAnLCAnLXRuJywgJzgnLCAnLW1hJywgJzIwMCcsICctaW1hZScsICc8aW5maWxlLm1hZT4nLCAnLW9tYWUnLCAnPG91dGZpbGUubWFlPic=	142080-1	-0.17598829604785	ligprep_1.sdf:112130		2	W2NIXTFbY0hdW2NIXVtjSF1bY0hdYzFbQ0hdKGMyW2NIXVtjSF1bY0hdW2NIXVtjSF0yKUMoPU8pTihjM1tjSF1bY0hdW2NIXVtjSF1bY0hdMylbQ0gyXVtDSDJdTihjNFtjSF1bY0hdW2NIXVtjSF1bY0hdNClDKD1PKVtDSF0oYzVbY0hdW2NIXVtjSF1bY0hdW2NIXTUpYzZbY0hdW2NIXVtjSF1bY0hdW2NIXTY=	51139	-9.32933330535889	0.0	0	0.0	8.2	0.0	13	-102.875982297655	0	AN-329/14725025	40.62
1.0				1	7	-8.06188573336097	-8.06188573336097	1			ligprep_1.sdf	-0.739437781907277	glide-grid_1	-1.75888566003755	-0.0	1		0	0	73.0712	-51.3126640319824	OPLS3e	10	191277	-8.06188573336097		-6.39	This compound has an ester and may undergo hydrolysis at high or low pH.	ligprep_1.sdf:191277-1	0	J2VwaWtfcHl0aG9uJywgJy1waCcsICc3LjAnLCAnLXRuJywgJzgnLCAnLW1hJywgJzIwMCcsICctaW1hZScsICc8aW5maWxlLm1hZT4nLCAnLW9tYWUnLCAnPG91dGZpbGUubWFlPic=	246632-1	-0.223941270371138	ligprep_1.sdf:191277		2	W2NIXTFbY0hdW2NIXWMoT1tDSDNdKVtjSF1jMUMoPU8pW05IXWMyYyhbY0hdW2NIXWMoW2NIXTIpQyg9TylPW0NIMl1bQ0gzXSlOKFtDSDJdW0NIMl0zKVtDSDJdW0NIMl1OM0MoPU8pYzRbY0hdW2NIXVtjSF1bY0hdW2NIXTQ=	51139	-5.48582983016968	0.0	1	0.0	4.25	0.0	10	-82.9953008099115	0	AP-970/43374602	88.18
1.0			37_S_25_34_40_62	1	5	-8.05660793968137	-8.05660793968137	1			ligprep_1.sdf	-0.656407083576482	glide-grid_1	-1.69213806265477	-0.0	1		0	0	78.3446	-56.6802635192871	OPLS3e	7	14161	-8.05660793968137		-12.49		ligprep_1.sdf:14161-1	0	J2VwaWtfcHl0aG9uJywgJy1waCcsICc3LjAnLCAnLXRuJywgJzgnLCAnLW1hJywgJzIwMCcsICctaW1hZScsICc8aW5maWxlLm1hZT4nLCAnLW9tYWUnLCAnPG91dGZpbGUubWFlPic=	18433-1	-0.187362975341427	ligprep_1.sdf:14161		2	W0NIMl0xW0NAQEhdKFtDSDNdKVtDSDJdW0NIMl1jMmMxc2MoYzIzKW5jKG4oYzM9TyktYzRbY0hdW2NIXVtjSF1bY0hdW2NIXTQpU1tDSDJdQyg9TyljKFtjSF1jNVtDSDNdKWMoW0NIM10pbjUtYyhbY0hdYzZDKEYpKEYpRilbY0hdW2NIXWM2Q2w=	51139	-2.39465665817261	0.0	0	0.0	10.08	4.102e-10	7	-79.9003591713127	0	AF-399/40924142	108.21
				1	3	-8.03296598815323	-8.12636598815324	1			ligprep_1.sdf	-0.81401948089089	glide-grid_1	-1.81168001117089	0.0934	1		0	0	57.8058	-51.9269943237305	OPLS3e	4	80099	-8.12636598815324		-6.2	This compound has an imine and may undergo hydrolysis.	ligprep_1.sdf:80099-1	0	J2VwaWtfcHl0aG9uJywgJy1waCcsICc3LjAnLCAnLXRuJywgJzgnLCAnLW1hJywgJzIwMCcsICctaW1hZScsICc8aW5maWxlLm1hZT4nLCAnLW9tYWUnLCAnPG91dGZpbGUubWFlPic=	102867-1	-0.259127935101717	ligprep_1.sdf:80099		2	W2NIXTFbY0hdW2NIXVtjSF1jKFtDSDNdKWMxTjIvQyg9Ti9jM2MoW0NIM10pW2NIXVtjSF1bY0hdW2NIXTMpU0MoXEMyPU8pPVtDSF0vYyhbY0hdNClbY0hdW2NIXWMoW09IXSljNE9bQ0gzXQ==	51139	-4.75351047515869	0.1035	1	0.1035	4.52	0.093409	5	-83.5041473077257	0	AK-968/11987259	87.43
1.0				1	4	-8.01459276780287	-8.01459276780287	1			ligprep_1.sdf	-0.749036124616337	glide-grid_1	-1.7593809868356	-0.0	1		0	0	68.53	-47.9469718933105	OPLS3e	6	1149	-8.01459276780287		-7.43		ligprep_1.sdf:1149-1	0	J2VwaWtfcHl0aG9uJywgJy1waCcsICc3LjAnLCAnLXRuJywgJzgnLCAnLW1hJywgJzIwMCcsICctaW1hZScsICc8aW5maWxlLm1hZT4nLCAnLW9tYWUnLCAnPG91dGZpbGUubWFlPic=	1334-1	-0.228988364794368	ligprep_1.sdf:1149		2	W2NIXTFbY0hdW2NIXVtjSF1bY0hdYzFDKD1PKWMyYygtYzNbY0hdW2NIXVtjSF1bY0hdW2NIXTMpb2MoYyhjMj1PKS1jNFtjSF1bY0hdW2NIXVtjSF1bY0hdNClDKD1PKWM1W2NIXVtjSF1bY0hdW2NIXVtjSF01	51139	-5.01296758651733	0.0	0	0.0	5.74	0.0	6	-87.0477546413253	0	AB-321/43115519	60.44
1.0				1	4	-7.99666098108792	-7.99666098108792	1			ligprep_1.sdf	-0.747360237092472	glide-grid_1	-1.7554445616771	-0.0	1		0	0	60.7701	-54.8362846374512	OPLS3e	11	47539	-7.99666098108792		-7.53	This compound contains an acetal/aminal-like group ( X-CH(R)-Y where X, Y are N, S, or O) that may be acid/base labile, releasing an aldehyde.	ligprep_1.sdf:47539-1	0	J2VwaWtfcHl0aG9uJywgJy1waCcsICc3LjAnLCAnLXRuJywgJzgnLCAnLW1hJywgJzIwMCcsICctaW1hZScsICc8aW5maWxlLm1hZT4nLCAnLW9tYWUnLCAnPG91dGZpbGUubWFlPic=	63320-1	-0.228476028031083	ligprep_1.sdf:47539		2	W2NIXTFbY0hdW2NIXVtjSF1bY0hdYzFbQ0gyXVtOSF1DKD1PKUMoPVtDSF0vYyhbY0hdMilbY0hdW2NIXWMoYzIzKU9bQ0gyXU8zKVxbTkhdQyg9TyljNFtjSF1bY0hdYyhbY0hdW2NIXTQpT1tDSDJdW0NIXShbQ0gzXSlbQ0gzXQ==	51139	-3.1758759021759	0.0	2	0.0	5.72	0.0	11	-80.2835412799514	0	AG-690/36175028	85.89
5.901e-13				1	3	-7.99046552142006	-7.99096552142006	1			ligprep_1.sdf	-0.776657346749436	glide-grid_1	-1.77703815954756	0.0005	1		0	0	56.215	-43.3083763122559	OPLS3e	8	49344	-7.99096552142006		-5.98		ligprep_1.sdf:49344-1	0	J2VwaWtfcHl0aG9uJywgJy1waCcsICc3LjAnLCAnLXRuJywgJzgnLCAnLW1hJywgJzIwMCcsICctaW1hZScsICc8aW5maWxlLm1hZT4nLCAnLW9tYWUnLCAnPG91dGZpbGUubWFlPic=	65587-1	-0.242135318830911	ligprep_1.sdf:49344		2	W2NIXTFbY0hdYyhPW0NIM10pW2NIXVtjSF1jMU4yQyg9TylDKFtOSF1jM1tjSF1bY0hdYyhbY0hdW2NIXTMpT1tDSDNdKT1bQ0hdW0NAQEhdMmM0W2NIXWMoT1tDSDNdKWMoW2NIXVtjSF00KU9bQ0gzXQ==	51139	-6.50759363174438	0.0008	1	0.0008	4.13	0.000493773	9	-67.3919521098204	0	AG-690/36986066	69.26
				1	6	-7.96977996800428	-8.02907996800428	1			ligprep_1.sdf	-0.705110637303702	glide-grid_1	-1.71851900827531	0.0593	1		0	0	79.5756	-55.6931381225586	OPLS3e	8	16992	-8.02907996800428		-8.2		ligprep_1.sdf:16992-1	0	J2VwaWtfcHl0aG9uJywgJy1waCcsICc3LjAnLCAnLXRuJywgJzgnLCAnLW1hJywgJzIwMCcsICctaW1hZScsICc8aW5maWxlLm1hZT4nLCAnLW9tYWUnLCAnPG91dGZpbGUubWFlPic=	22973-1	-0.209731051789586	ligprep_1.sdf:16992		2	W2NIXTFbY0hdW2NIXVtjSF1bY0hdYzEtbihjMj1PKW4oYyg9TyljKGMyMylbY0hdW2NIXVtjSF1bY0hdMylbQ0gyXVtDSDJdW0NIMl1bQ0gyXW40YyhuYyhjNDUpW2NIXVtjSF1bY0hdW2NIXTUpW0NIMl1jNltjSF1bY0hdW2NIXVtjSF1bY0hdNg==	51139	-1.45036911964417	0.0678	0	0.0678	6.26	0.0592822	8	-83.6258926391602	0	AF-833/40848386	58.44
			4_S_1_13_3_28	1	3	-7.96520477846537	-7.97900477846537	1			ligprep_1.sdf	-0.885022752190522	glide-grid_1	-1.85416835576301	0.0138	1		0	0	48.281	-40.2334403991699	OPLS3e	1	49788	-7.97900477846537		-4.78	This compound has an imine and may undergo hydrolysis.	ligprep_1.sdf:49788-1	0	J2VwaWtfcHl0aG9uJywgJy1waCcsICc3LjAnLCAnLXRuJywgJzgnLCAnLW1hJywgJzIwMCcsICctaW1hZScsICc8aW5maWxlLm1hZT4nLCAnLW9tYWUnLCAnPG91dGZpbGUubWFlPic=	66149-1	-0.295007584387606	ligprep_1.sdf:49788		2	Tz1DMVtDSDJdQyhbQ0gzXSkoW0NIM10pW0NIMl1DKD1DMTIpW05IXWMzYyhjNGMoW2NIXVtjSF0zKVtjSF1bY0hdW2NIXVtjSF00KVtDQEhdMmM1W2NIXW5bY0hdW2NIXVtjSF01	51139	-2.53554034233093	0.0227	1	0.0225	5.03	0.01395	2	-57.1726301965074	0	AG-690/37079011	41.99
1.0				1	3	-7.9557277632454	-7.9557277632454	1			ligprep_1.sdf	-0.82400986288165	glide-grid_1	-1.80762803240623	-0.0	1		0	0	47.2172	-35.5645713806152	OPLS3e	5	97368	-7.9557277632454		-7.89		ligprep_1.sdf:97368-1	0	J2VwaWtfcHl0aG9uJywgJy1waCcsICc3LjAnLCAnLXRuJywgJzgnLCAnLW1hJywgJzIwMCcsICctaW1hZScsICc8aW5maWxlLm1hZT4nLCAnLW9tYWUnLCAnPG91dGZpbGUubWFlPic=	124157-1	-0.265190925441513	ligprep_1.sdf:97368		2	W0NIMl0xW0NIMl1bQ0gyXVtDSDJdYyhjMTIpbmMoW05IMl0pYyhDI04pYzItYzNbY0hdYyhPW0NIM10pYyhbY0hdW2NIXTMpW0NIMl1PYzRbY0hdW2NIXWMoRilbY0hdW2NIXTQ=	51139	-4.42275428771973	0.0001	1	0.0001	6.43	0.0	5	-57.0824665630386	0	AK-968/41021234	81.16
				1	2	-7.94166353055054	-8.01676353055054	1			ligprep_1.sdf	-0.928862600373288	glide-grid_1	-1.88241224919168	0.0751	1		0	0	36.8644	-46.9664192199707	OPLS3e	4	38032	-8.01676353055054		-4.77		ligprep_1.sdf:38032-1	0	J2VwaWtfcHl0aG9uJywgJy1waCcsICc3LjAnLCAnLXRuJywgJzgnLCAnLW1hJywgJzIwMCcsICctaW1hZScsICc8aW5maWxlLm1hZT4nLCAnLW9tYWUnLCAnPG91dGZpbGUubWFlPic=	50965-1	-0.317666541222022	ligprep_1.sdf:38032		2	W2NIXTFbY0hdW2NIXVtjSF1jKFtDSDNdKWMxTjJDKD1TKVNDKFxDMj1PKT1bQ0hdL2MoW2NIXTMpW2NIXVtjSF1jKFtPSF0pYzNPW0NIMl1bQ0gzXQ==	51139	-6.68127059936523	0.0845	1	0.0845	3.35	0.0751153	5	-76.2130777860495	0	AG-690/11665374	107.16
1.0				1	0	-7.93168044851127	-7.93168044851127	1			ligprep_1.sdf	-0.803755724947855	glide-grid_1	-1.78883701795262	-0.0	1		0	2	53.7618	-46.7603416442871	OPLS3e	5	23568	-7.93168044851127		-10.93		ligprep_1.sdf:23568-1	0	J2VwaWtfcHl0aG9uJywgJy1waCcsICc3LjAnLCAnLXRuJywgJzgnLCAnLW1hJywgJzIwMCcsICctaW1hZScsICc8aW5maWxlLm1hZT4nLCAnLW9tYWUnLCAnPG91dGZpbGUubWFlPic=	31575-1	-0.255860659629396	ligprep_1.sdf:23568		2	W2NIXTFbY0hdW2NIXWMoQ2wpW2NIXWMxT2MoW2NIXWMyW04rXShbTy1dKT1PKVtjSF1jKFtjSF0yKU9jKFtjSF0zKVtjSF1bY0hdYyhjMzQpb2M1YzRbY0hdW2NIXVtjSF1bY0hdNQ==	51139	-3.89127588272095	0.0	0	0.0	8.29	0.0	5	-74.2193844392439	0	AG-205/33690044	74.74
1.0				1	3	-7.9295676992605	-7.9295676992605	1			ligprep_1.sdf	-0.755550619628152	glide-grid_1	-1.75186392160685	-0.0	1		0	0	80.1855	-55.7091178894043	OPLS3e	5	103732	-7.9295676992605		-10.02		ligprep_1.sdf:103732-1	0	J2VwaWtfcHl0aG9uJywgJy1waCcsICc3LjAnLCAnLXRuJywgJzgnLCAnLW1hJywgJzIwMCcsICctaW1hZScsICc8aW5maWxlLm1hZT4nLCAnLW9tYWUnLCAnPG91dGZpbGUubWFlPic=	131771-1	-0.233222579390015	ligprep_1.sdf:103732		2	W0NIMl0xW0NIMl1bQ0gyXVtDSDJdQzEyYzNjKGM0YyhbQ0gyXTIpW2NIXVtjSF1bY0hdW2NIXTQpbmMobihjMz1PKS1jNVtjSF1bY0hdW2NIXVtjSF1bY0hdNSlTW0NIMl1bQ0gyXWM2W2NIXVtjSF1bY0hdW2NIXVtjSF02	51139	-3.54647183418274	0.0	0	0.0	8.7	9.46765e-09	5	-88.8632748062418	0	AL-281/11337017	57.97
1.0				1	8	-7.92897391100029	-7.92897391100029	1			ligprep_1.sdf	-0.677917732648292	glide-grid_1	-1.69101679593054	-0.0	1		0	0	69.7145	-57.8917655944824	OPLS3e	8	13614	-7.92897391100029		-5.65		ligprep_1.sdf:13614-1	0	J2VwaWtfcHl0aG9uJywgJy1waCcsICc3LjAnLCAnLXRuJywgJzgnLCAnLW1hJywgJzIwMCcsICctaW1hZScsICc8aW5maWxlLm1hZT4nLCAnLW9tYWUnLCAnPG91dGZpbGUubWFlPic=	17737-1	-0.198224347775007	ligprep_1.sdf:13614		2	W2NIXTFbY0hdW2NIXVtjSF1jKE9bQ0gzXSljMVtOSF1DKD1DKENsKUMyPU8pQyg9TylOMmMzYyhbY0hdW2NIXVtjSF1bY0hdMylONEMoPU8pQyg9QyhDbClDND1PKVtOSF1jNWMoT1tDSDNdKVtjSF1bY0hdW2NIXVtjSF01	51139	-9.37328720092773	0.0024	2	0.0024	2.61	0.0	8	-92.04296875	0	AF-399/40713777	117.28
1.0				1	4	-7.92788359481482	-7.92788359481482	1			ligprep_1.sdf	-0.677824511925835	glide-grid_1	-1.69078426357475	-0.0	1		0	0	91.5361	-58.5819320678711	OPLS3e	5	63691	-7.92788359481482		-14.58		ligprep_1.sdf:63691-1	0	J2VwaWtfcHl0aG9uJywgJy1waCcsICc3LjAnLCAnLXRuJywgJzgnLCAnLW1hJywgJzIwMCcsICctaW1hZScsICc8aW5maWxlLm1hZT4nLCAnLW9tYWUnLCAnPG91dGZpbGUubWFlPic=	83707-1	-0.19819708987037	ligprep_1.sdf:63691		2	W2NIXTFbY0hdW2NIXVtjSF1jKGMxMilbY0hdW2NIXWMoW09IXSljMlxOPU5cYzNjKFtjSF1bY0hdW2NIXWMzQ2wpLWMoW2NIXVtjSF1bY0hdYzRDbCljNC9OPU4vYzVjKFtPSF0pW2NIXVtjSF1jKGM1NilbY0hdW2NIXVtjSF1bY0hdNg==	51139	-5.45777225494385	0.0024	2	0.0024	12.07	0.0	7	-95.8404916495098	0	AI-346/32221059	89.9
1.0			6_R_1_3_18_40	1	6	-7.92521473794824	-7.92521473794824	1			ligprep_1.sdf	-0.689130227560356	glide-grid_1	-1.69939101041486	-0.0	1		0	0	64.1272	-56.9190979003906	OPLS3e	8	39346	-7.92521473794824		-8.58	This compound has an ester and may undergo hydrolysis at high or low pH. This compound has an imine and may undergo hydrolysis.	ligprep_1.sdf:39346-1	0	J2VwaWtfcHl0aG9uJywgJy1waCcsICc3LjAnLCAnLXRuJywgJzgnLCAnLW1hJywgJzIwMCcsICctaW1hZScsICc8aW5maWxlLm1hZT4nLCAnLW9tYWUnLCAnPG91dGZpbGUubWFlPic=	52561-1	-0.203210634306365	ligprep_1.sdf:39346		2	Tz1DKFtDSDNdKU9jKFtjSF1bY0hdMSlbY0hdW2NIXWMxW0NAQEhdMkMoQyg9TylPW0NIMl1bQ0gzXSk9QyhbQ0gzXSlOPWMobjIzKXNjKFxjMz1PKT1bQ0hdXGMoW2NIXVtjSF00KW9jNC1jNWMoQ2wpW2NIXVtjSF1bY0hdW2NIXTU=	51139	-0.904470384120941	0.0	0	0.0	6.18	0.0	8	-76.4393993686021	0	AG-690/12071181	123.71
1.0				1	10	-7.91839441879096	-7.91839441879096	1			ligprep_1.sdf	-0.616782309302278	glide-grid_1	-1.63988040705371	-0.0	1		0	0	54.0662	-60.8863143920898	OPLS3e	14	53794	-7.91839441879096		-10.29	This compound has an ester and may undergo hydrolysis at high or low pH.	ligprep_1.sdf:53794-1	0	J2VwaWtfcHl0aG9uJywgJy1waCcsICc3LjAnLCAnLXRuJywgJzgnLCAnLW1hJywgJzIwMCcsICctaW1hZScsICc8aW5maWxlLm1hZT4nLCAnLW9tYWUnLCAnPG91dGZpbGUubWFlPic=	71364-1	-0.172139009104151	ligprep_1.sdf:53794		2	W2NIXTFbY0hdYyhbQ0gzXSlbY0hdW2NIXWMxUyg9TykoPU8pTihjMltjSF1jKENsKVtjSF1bY0hdW2NIXTIpW0NIMl1jM24oLWM0W2NIXVtjSF1bY0hdW2NIXVtjSF00KWMobm4zKVNbQ0gyXUMoPU8pW05IXWMoW2NIXVtjSF1bY0hdNSlbY0hdYzVDKD1PKU9bQ0gyXVtDSDNd	51139	-10.5319890975952	0.0	1	0.0	7.22	0.0	14	-113.355155465597	0	AG-690/40756332	157.17
1.0				1	4	-7.91711990630161	-7.91711990630161	1			ligprep_1.sdf	-0.700451641720801	glide-grid_1	-1.70716394987014	-0.0	1		0	0	73.2044	-56.9775695800781	OPLS3e	13	111749	-7.91711990630161		-6.91		ligprep_1.sdf:111749-1	0	J2VwaWtfcHl0aG9uJywgJy1waCcsICc3LjAnLCAnLXRuJywgJzgnLCAnLW1hJywgJzIwMCcsICctaW1hZScsICc8aW5maWxlLm1hZT4nLCAnLW9tYWUnLCAnPG91dGZpbGUubWFlPic=	141669-1	-0.208345260692148	ligprep_1.sdf:111749		2	W2NIXTFbY0hdYyhPW0NIM10pW2NIXVtjSF1jMUMoPU8pTihbQ0gyXWMyW2NIXVtjSF1bY0hdW2NIXVtjSF0yKVtDSDJdW0NIMl1OKEMoPU8pYzNbY0hdW2NIXWMoW2NIXVtjSF0zKU9bQ0gzXSlbQ0gyXWM0W2NIXVtjSF1bY0hdW2NIXVtjSF00	51139	-6.9395170211792	0.0	0	0.0	4.69	0.0	13	-91.5207743390244	0	AN-329/13091027	59.08
1.0				1	4	-7.91062137234477	-7.91062137234477	1			ligprep_1.sdf	-0.654703110324279	glide-grid_1	-1.66972837063532	-0.0	1		0	0	57.9029	-62.1778259277344	OPLS3e	17	116000	-7.91062137234477		-9.01		ligprep_1.sdf:116000-1	0	J2VwaWtfcHl0aG9uJywgJy1waCcsICc3LjAnLCAnLXRuJywgJzgnLCAnLW1hJywgJzIwMCcsICctaW1hZScsICc8aW5maWxlLm1hZT4nLCAnLW9tYWUnLCAnPG91dGZpbGUubWFlPic=	146828-1	-0.188348127912971	ligprep_1.sdf:116000		2	W2NIXTFbY0hdYyhbQ0gyXVtDSDNdKVtjSF1bY0hdYzFPW0NIMl1DKD1PKU4oW0NIMl1jMltjSF1bY0hdW2NIXVtjSF1bY0hdMilbQ0gyXVtDSDJdTihbQ0gyXWMzW2NIXVtjSF1bY0hdW2NIXVtjSF0zKUMoPU8pW0NIMl1PYzRbY0hdW2NIXWMoW2NIXVtjSF00KVtDSDJdW0NIM10=	51139	-5.17381381988525	0.0	0	0.0	6.66	0.0	17	-96.4913605625	0	AN-329/41402777	59.08
				1	3	-7.91050667704301	-8.00390667704301	1			ligprep_1.sdf	-0.768885506203155	glide-grid_1	-1.75925572656284	0.0934	1		0	0	65.9389	-52.7215194702148	OPLS3e	6	80918	-8.00390667704301		-7.24	This compound has an imine and may undergo hydrolysis.	ligprep_1.sdf:80918-1	0	J2VwaWtfcHl0aG9uJywgJy1waCcsICc3LjAnLCAnLXRuJywgJzgnLCAnLW1hJywgJzIwMCcsICctaW1hZScsICc8aW5maWxlLm1hZT4nLCAnLW9tYWUnLCAnPG91dGZpbGUubWFlPic=	103832-1	-0.239712323546758	ligprep_1.sdf:80918		2	W2NIXTFbY0hdW2NIXVtjSF1jKFtDSDJdW0NIM10pYzFOMi9DKD1OL2MzYyhbQ0gyXVtDSDNdKVtjSF1bY0hdW2NIXVtjSF0zKVNDKFxDMj1PKT1bQ0hdL2MoW2NIXTQpW2NIXVtjSF1jKFtPSF0pYzRPW0NIM10=	51139	-5.50108957290649	0.1035	1	0.1035	5.5	0.093409	7	-84.8413995061323	0	AK-968/12101028	87.43
1.0				1	4	-7.89670215240155	-7.89670215240155	1			ligprep_1.sdf	-0.836592098724877	glide-grid_1	-1.80814454981082	-0.0	1		0	0	48.397	-43.7837371826172	OPLS3e	9	188371	-7.89670215240155		-5.88		ligprep_1.sdf:188371-1	0	J2VwaWtfcHl0aG9uJywgJy1waCcsICc3LjAnLCAnLXRuJywgJzgnLCAnLW1hJywgJzIwMCcsICctaW1hZScsICc8aW5maWxlLm1hZT4nLCAnLW9tYWUnLCAnPG91dGZpbGUubWFlPic=	242774-1	-0.272300074220743	ligprep_1.sdf:188371		2	W0NIM11bQ0hdKFtDSDNdKUMoPU8pW05IXWMxW2NIXVtjSF1jKFtjSF1bY0hdMSlbTkhdQyg9TyljMltjSF1jKFtjSF1bY0hdW2NIXTIpT1tDSDJdYzNbY0hdW2NIXVtjSF1bY0hdW2NIXTM=	51139	-7.21364879608154	0.0	2	0.0	4.5	0.0	9	-73.3131484985352	0	AP-970/42000656	67.43
1.0			1_R_10_3_2_58	1	11	-7.88550253163866	-7.88550253163866	1			ligprep_1.sdf	-0.532409918821032	glide-grid_1	-1.56363719360415	-0.0	1	3_S_14_9_1_60	0	0	55.3071	-58.3652381896973	OPLS3e	16	54054	-7.88550253163866	4_R_12_2_13_61	-11.39	This compound has an ester and may undergo hydrolysis at high or low pH. This compound contains an acetal/aminal-like group ( X-CH(R)-Y where X, Y are N, S, or O) that may be acid/base labile, releasing an aldehyde.	ligprep_1.sdf:54054-1	0	J2VwaWtfcHl0aG9uJywgJy1waCcsICc3LjAnLCAnLXRuJywgJzgnLCAnLW1hJywgJzIwMCcsICctaW1hZScsICc8aW5maWxlLm1hZT4nLCAnLW9tYWUnLCAnPG91dGZpbGUubWFlPic=	71670-1	-0.138342149677871	ligprep_1.sdf:54054		2	W2NIXTFbY0hdW2NIXVtjSF1jKEYpYzFDKD1PKU9bQ0BASF0yW0NAQEhdKE9DKD1PKWMzYyhGKVtjSF1bY0hdW2NIXVtjSF0zKVtDQEhdKE9DKD1PKWM0YyhGKVtjSF1bY0hdW2NIXVtjSF00KVtDQEBIXShbQ0gyXU9DKD1PKWM1YyhGKVtjSF1bY0hdW2NIXVtjSF01KU9bQ0BIXTJPQyg9TyljNmMoRilbY0hdW2NIXVtjSF1bY0hdNg==	51139	-6.25118494033813	0.0	0	0.0	7.53	0.0	16	-96.4645260050719	0	AG-809/14469012	140.73
				1	3	-7.88234918195056	-7.94704918195056	1			ligprep_1.sdf	-0.782028085559628	glide-grid_1	-1.76507284656239	0.0647	1		0	0	53.9779	-54.7947883605957	OPLS3e	5	138587	-7.94704918195056		-6.19	This compound has an imine and may undergo hydrolysis.	ligprep_1.sdf:138587-1	0	J2VwaWtfcHl0aG9uJywgJy1waCcsICc3LjAnLCAnLXRuJywgJzgnLCAnLW1hJywgJzIwMCcsICctaW1hZScsICc8aW5maWxlLm1hZT4nLCAnLW9tYWUnLCAnPG91dGZpbGUubWFlPic=	178402-1	-0.246323411935955	ligprep_1.sdf:138587		2	W2NIXTFbY0hdYyhGKVtjSF1bY0hdYzFOMi9DKD1OL2MzW2NIXVtjSF1jKEYpW2NIXVtjSF0zKVNDKFxDMj1PKT1bQ0hdL2MoW2NIXTQpW2NIXVtjSF1jKFtPSF0pYzRPW0NIMl1bQ0gzXQ==	51139	-4.74817228317261	0.0777	1	0.0777	4.32	0.0646841	6	-90.4030970914368	0	AN-655/14907067	87.43
1.0				1	6	-7.88038164775246	-7.88058164775246	1			ligprep_1.sdf	-0.685231804783126	glide-grid_1	-1.68977752321394	0.0002	1		0	0	75.038	-57.8258399963379	OPLS3e	12	53088	-7.88058164775246		-7.2		ligprep_1.sdf:53088-1	0	J2VwaWtfcHl0aG9uJywgJy1waCcsICc3LjAnLCAnLXRuJywgJzgnLCAnLW1hJywgJzIwMCcsICctaW1hZScsICc8aW5maWxlLm1hZT4nLCAnLW9tYWUnLCAnPG91dGZpbGUubWFlPic=	70421-1	-0.202061067891089	ligprep_1.sdf:53088		2	W2NIXTFbY0hdW2NIXVtjSF1bY0hdYzFOKGMyW2NIXVtjSF1bY0hdW2NIXVtjSF0yKUMoPU8pW0NIMl1TYyhuMy1jNFtjSF1bY0hdW2NIXVtjSF1bY0hdNClubmMzW0NIMl1bTkhdYzVbY0hdW2NIXWMoW2NIXVtjSF01KU9bQ0gyXVtDSDNd	51139	-4.95815944671631	0.0004	1	0.0004	4.8	0.000197311	12	-89.4075588396693	0	AG-690/40752126	97.58
1.0				1	4	-7.87965981980215	-7.87965981980215	1			ligprep_1.sdf	-0.781761267040967	glide-grid_1	-1.76447062506811	-0.0	1		0	0	53.7762	-51.8288307189941	OPLS3e	11	19170	-7.87965981980215		-6.12		ligprep_1.sdf:19170-1	0	J2VwaWtfcHl0aG9uJywgJy1waCcsICc3LjAnLCAnLXRuJywgJzgnLCAnLW1hJywgJzIwMCcsICctaW1hZScsICc8aW5maWxlLm1hZT4nLCAnLW9tYWUnLCAnPG91dGZpbGUubWFlPic=	25706-1	-0.246239369368817	ligprep_1.sdf:19170		2	W2NIXTFbY0hdW2NIXVtjSF1bY0hdYzFbQ0gyXU4oQyg9TyljMnNbY0hdW2NIXVtjSF0yKVtDSDJdW0NIMl1OKEMoPU8pYzNzW2NIXVtjSF1bY0hdMylbQ0gyXWM0W2NIXVtjSF1bY0hdW2NIXVtjSF00	51139	-5.69022178649902	0.0	0	0.0	4.17	0.0	11	-79.9048843383789	0	AG-205/10455028	97.1
1.0				1	8	-7.87937173573466	-7.87937173573466	1			ligprep_1.sdf	-0.736398497133392	glide-grid_1	-1.72969696922751	-0.0	1		0	0	44.5389	-54.913200378418	OPLS3e	16	114488	-7.87937173573466		-6.51		ligprep_1.sdf:114488-1	0	J2VwaWtfcHl0aG9uJywgJy1waCcsICc3LjAnLCAnLXRuJywgJzgnLCAnLW1hJywgJzIwMCcsICctaW1hZScsICc8aW5maWxlLm1hZT4nLCAnLW9tYWUnLCAnPG91dGZpbGUubWFlPic=	145039-1	-0.225124906735276	ligprep_1.sdf:114488		2	W2NIXTFjKFtDSDNdKVtjSF1bY0hdYyhjMUJyKU9bQ0gyXUMoPU8pW05IXVtOSF1DKD1PKVtDSDJdW0NIMl1bQ0gyXUMoPU8pW05IXVtOSF1DKD1PKVtDSDJdT2MoYzJCcilbY0hdW2NIXWMoW2NIXTIpW0NIM10=	51139	-9.05745315551758	0.0002	4	0.0002	3.32	0.0	16	-88.3178405761719	0	AN-329/40805516	134.86
1.0			6_R_1_3_18_44	1	5	-7.87649307866411	-7.87649307866411	1			ligprep_1.sdf	-0.641732338135934	glide-grid_1	-1.65430834396188	-0.0	1		0	0	75.9017	-56.1451530456543	OPLS3e	11	156753	-7.87649307866411		-10.68	This compound has an ester and may undergo hydrolysis at high or low pH. This compound has an imine and may undergo hydrolysis.	ligprep_1.sdf:156753-1	0	J2VwaWtfcHl0aG9uJywgJy1waCcsICc3LjAnLCAnLXRuJywgJzgnLCAnLW1hJywgJzIwMCcsICctaW1hZScsICc8aW5maWxlLm1hZT4nLCAnLW9tYWUnLCAnPG91dGZpbGUubWFlPic=	203297-1	-0.183174257643351	ligprep_1.sdf:156753		2	W2NIXTFbY0hdW2NIXVtjSF1bY0hdYzFbQ0BASF0yQyhDKD1PKU9bQ0gyXVtDSDNdKT1DKFtDSDNdKU49YyhuMjMpc2MoXGMzPU8pPVtDSF0vYzRjKGMoQ2wpW2NIXWMoQ2wpW2NIXTQpT1tDSDJdW0NIMl1PYyhbY0hdW2NIXVtjSF01KVtjSF1jNU9bQ0gzXQ==	51139	-6.66826486587524	0.0	0	0.0	7.99	0.0	11	-84.3951828858521	0	AO-299/15458285	111.96
1.0				1	3	-7.86926728497276	-8.03956728497276	1			ligprep_1.sdf	-0.945787279030255	glide-grid_1	-1.88347675844028	0.1703	1		0	0	33.3462	-41.0787925720215	OPLS3e	3	10391	-8.03956728497276		-3.09		ligprep_1.sdf:10391-1	0	J2VwaWtfcHl0aG9uJywgJy1waCcsICc3LjAnLCAnLXRuJywgJzgnLCAnLW1hJywgJzIwMCcsICctaW1hZScsICc8aW5maWxlLm1hZT4nLCAnLW9tYWUnLCAnPG91dGZpbGUubWFlPic=	13522-1	-0.327886136873865	ligprep_1.sdf:10391		2	W2NIXTFbY0hdYyhbT0hdKVtjSF1bY0hdYzFOMkMoPU8pU0MoXEMyPU8pPVtDSF0vYyhbY0hdMylbY0hdW2NIXWMoW09IXSljM09bQ0gzXQ==	51139	-8.55144309997559	0.18	2	0.18	1.62	0.17028	5	-73.5140021634996	0	AF-399/12152023	112.37
1.0			10_R_1_24_40	1	8	-7.86079884875164	-7.86079884875164	1			ligprep_1.sdf	-0.707943936856096	glide-grid_1	-1.70482298702293	-0.0	1		0	0	13.1403	-60.3038673400879	OPLS3e	10	185401	-7.86079884875164		-8.03		ligprep_1.sdf:185401-1	0	J2VwaWtfcHl0aG9uJywgJy1waCcsICc3LjAnLCAnLXRuJywgJzgnLCAnLW1hJywgJzIwMCcsICctaW1hZScsICc8aW5maWxlLm1hZT4nLCAnLW9tYWUnLCAnPG91dGZpbGUubWFlPic=	238791-1	-0.212454022939234	ligprep_1.sdf:185401		2	W2NIXTFbY0hdW2NIXW9jMVtDSDJdW05IXVMoPU8pKD1PKWMyW2NIXWMoW2NIXVtjSF1jMkNsKVMoPU8pKD1PKWMoW2NIXVtjSF1jM0NsKVtjSF1jM1MoPU8pKD1PKVtOSF1bQ0gyXWM0b1tjSF1bY0hdW2NIXTQ=	51139	-3.60468125343323	0.0037	2	0.0037	3.94	0.0	10	-95.2018889946373	0	AP-866/41546092	177.9
1.0				1	4	-7.85224135907884	-7.85224135907884	1			ligprep_1.sdf	-0.74818275716028	glide-grid_1	-1.73478036413034	-0.0	1		0	0	71.2685	-52.9778938293457	OPLS3e	4	66169	-7.85224135907884		-9.11		ligprep_1.sdf:66169-1	0	J2VwaWtfcHl0aG9uJywgJy1waCcsICc3LjAnLCAnLXRuJywgJzgnLCAnLW1hJywgJzIwMCcsICctaW1hZScsICc8aW5maWxlLm1hZT4nLCAnLW9tYWUnLCAnPG91dGZpbGUubWFlPic=	86863-1	-0.230948275267025	ligprep_1.sdf:66169		2	W0NIMl0xT0MoW0NIM10pKFtDSDNdKVtDSDJdYzJjMXNjKGMyMyluYyhuKGMzPU8pLWM0W2NIXVtjSF1bY0hdW2NIXVtjSF00KVNbQ0gyXWMoW2NIXTUpW2NIXVtjSF1jKGM1NilbY0hdW2NIXVtjSF1bY0hdNg==	51139	-3.74149346351624	0.0	0	0.0	7.47	1.19716e-10	4	-73.5804179653994	0	AJ-292/40706679	95.44
1.0				1	10	-7.8506769572906	-7.8506769572906	1			ligprep_1.sdf	-0.594401114514881	glide-grid_1	-1.61165120053779	-0.0	1		0	0	93.7848	-58.2756767272949	OPLS3e	14	49179	-7.8506769572906		-7.8		ligprep_1.sdf:49179-1	0	J2VwaWtfcHl0aG9uJywgJy1waCcsICc3LjAnLCAnLXRuJywgJzgnLCAnLW1hJywgJzIwMCcsICctaW1hZScsICc8aW5maWxlLm1hZT4nLCAnLW9tYWUnLCAnPG91dGZpbGUubWFlPic=	65385-1	-0.163555769943554	ligprep_1.sdf:49179		2	W2NIXTFbY0hdW2NIXVtjSF1bY0hdYzFTKD1PKSg9TylOKGMyW2NIXVtjSF1jKEYpW2NIXVtjSF0yKVtDSDJdQyg9TylbTkhdYzNjKFtjSF1bY0hdW2NIXVtjSF0zKVtOSF1DKD1PKVtDSDJdTihjNFtjSF1bY0hdYyhGKVtjSF1bY0hdNClTKD1PKSg9TyljNVtjSF1bY0hdW2NIXVtjSF1bY0hdNQ==	51139	-8.70125865936279	0.0	2	0.0	4.17	0.0	14	-104.88501925448	0	AG-690/36946046	149.72
1.0				1	5	-7.84202614130246	-7.84202614130246	1			ligprep_1.sdf	-0.68189663472628	glide-grid_1	-1.68155301384526	-0.0	1		0	0	88.3045	-54.2916107177734	OPLS3e	9	54744	-7.84202614130246		-9.97		ligprep_1.sdf:54744-1	0	J2VwaWtfcHl0aG9uJywgJy1waCcsICc3LjAnLCAnLXRuJywgJzgnLCAnLW1hJywgJzIwMCcsICctaW1hZScsICc8aW5maWxlLm1hZT4nLCAnLW9tYWUnLCAnPG91dGZpbGUubWFlPic=	72525-1	-0.20107759336673	ligprep_1.sdf:54744		2	W2NIXTFbY0hdW2NIXWMyW2NIXVtjSF1bY0hdYyhjMmMxMylDKD1PKU4oQzM9TylbQ0gyXVtDSDJdW0NIMl1OKGM0YyhPW0NIM10pW2NIXVtjSF1bY0hdW2NIXTQpQyg9TyljNVtjSF1bY0hdYyhDKFtDSDNdKShbQ0gzXSlbQ0gzXSlbY0hdW2NIXTU=	51139	-10.7112064361572	0.0	0	0.0	6.87	0.0	9	-94.003265946728	0	AH-034/33495004	66.92
1.0				1	5	-7.84082475167749	-7.84082475167749	1			ligprep_1.sdf	-0.693701577689401	glide-grid_1	-1.69071247015712	-0.0	1		0	0	75.1209	-60.7937126159668	OPLS3e	8	13758	-7.84082475167749		-8.94		ligprep_1.sdf:13758-1	0	J2VwaWtfcHl0aG9uJywgJy1waCcsICc3LjAnLCAnLXRuJywgJzgnLCAnLW1hJywgJzIwMCcsICctaW1hZScsICc8aW5maWxlLm1hZT4nLCAnLW9tYWUnLCAnPG91dGZpbGUubWFlPic=	17917-1	-0.206337493465197	ligprep_1.sdf:13758		2	W2NIXTFbY0hdYyhbQ0gzXSlvYzEtYzJbY0hdc2MoYzIzKW5jKG4oYzM9TyktYzRbY0hdW2NIXVtjSF1bY0hdW2NIXTQpU1tDSDJdQyg9TylbTkhdYzVbY0hdYyhDKEYpKEYpRilbY0hdW2NIXWM1Q2w=	51139	-2.20822215080261	0.0	1	0.0	6.49	9.42853e-11	8	-94.9478088455908	0	AF-399/40756811	128.45
1.0				1	5	-7.83416899155126	-7.83416899155126	1			ligprep_1.sdf	-0.746460773188205	glide-grid_1	-1.73078767123076	-0.0	1		0	0	68.8973	-52.2683792114258	OPLS3e	8	56185	-7.83416899155126		-7.5		ligprep_1.sdf:56185-1	0	J2VwaWtfcHl0aG9uJywgJy1waCcsICc3LjAnLCAnLXRuJywgJzgnLCAnLW1hJywgJzIwMCcsICctaW1hZScsICc8aW5maWxlLm1hZT4nLCAnLW9tYWUnLCAnPG91dGZpbGUubWFlPic=	74449-1	-0.230416735045625	ligprep_1.sdf:56185		2	W2NIXTFbY0hdW2NIXVtjSF1bY0hdYzFTKD1PKSg9TylOKGMyW2NIXWMoQyhGKShGKUYpW2NIXVtjSF1bY0hdMilbQ0gyXUMoPU8pW05IXWMzW2NIXVtjSF1bY0hdYyhjMzQpW2NIXVtjSF1bY0hdW2NIXTQ=	51139	-4.49332714080811	0.0	1	0.0	5.59	0.0	8	-79.798318380204	0	AH-487/14753002	74.86
1.0			9_R_2_13_10_40	1	7	-7.83239814408468	-7.84059814408468	1			ligprep_1.sdf	-0.692956050124785	glide-grid_1	-1.68889544567443	0.0082	1		-1	1	57.4733	-54.5281715393066	OPLS3e	8	49571	-7.84059814408468		-9.16	This compound has an imine and may undergo hydrolysis.	ligprep_1.sdf:49571-1	0	J2VwaWtfcHl0aG9uJywgJy1waCcsICc3LjAnLCAnLXRuJywgJzgnLCAnLW1hJywgJzIwMCcsICctaW1hZScsICc8aW5maWxlLm1hZT4nLCAnLW9tYWUnLCAnPG91dGZpbGUubWFlPic=	65889-1	-0.206115740633807	ligprep_1.sdf:49571		2	W2NIXTFjKEJyKVtjSF1bY0hdYyhjMTIpW25IXWMoPU8pYyhjMi1jM1tjSF1bY0hdW2NIXVtjSF1bY0hdMylDKD1OTjRDKD1PKVtDSDJdW0NIMl1DKD1PKVtPSF0pW0NIMl1bQ0BASF00YzVbY0hdW2NIXWMoW2NIXVtjSF01KU9bQ0gzXQ==	51139	-5.62943601608276	0.0113	2	0.0	6.76	0.0195199	8	-70.8373307905131	0	AG-690/37054054	108.3
				1	3	-7.82941720170945	-7.89381720170945	1			ligprep_1.sdf	-0.776776567995851	glide-grid_1	-1.75321993331511	0.0644	1		0	0	56.876	-55.2335929870605	OPLS3e	5	91691	-7.89381720170945		-6.72	This compound has an imine and may undergo hydrolysis.	ligprep_1.sdf:91691-1	0	J2VwaWtfcHl0aG9uJywgJy1waCcsICc3LjAnLCAnLXRuJywgJzgnLCAnLW1hJywgJzIwMCcsICctaW1hZScsICc8aW5maWxlLm1hZT4nLCAnLW9tYWUnLCAnPG91dGZpbGUubWFlPic=	117307-1	-0.24466928755342	ligprep_1.sdf:91691		2	W2NIXTFbY0hdW2NIXVtjSF1jKFtDSDNdKWMxTjIvQyg9Ti9jM2MoW0NIM10pW2NIXVtjSF1bY0hdW2NIXTMpU0MoXEMyPU8pPVtDSF0vYyhbY0hdNClbY0hdW2NIXWMoW09IXSljNE9bQ0gyXVtDSDNd	51139	-5.67244052886963	0.0732	1	0.0732	5.01	0.0643903	6	-89.9497787247461	0	AK-968/37129380	87.43
1.0			3_S_2_1_8_51	1	11	-7.82684033503672	-7.85044033503672	1			ligprep_1.sdf	-0.576686525830083	glide-grid_1	-1.59340465758965	0.0236	1		0	2	55.5408	-60.0506629943848	OPLS3e	18	197445	-7.85044033503672		-7.98	This compound has an ester and may undergo hydrolysis at high or low pH.	ligprep_1.sdf:197445-1	0	J2VwaWtfcHl0aG9uJywgJy1waCcsICc3LjAnLCAnLXRuJywgJzgnLCAnLW1hJywgJzIwMCcsICctaW1hZScsICc8aW5maWxlLm1hZT4nLCAnLW9tYWUnLCAnPG91dGZpbGUubWFlPic=	255051-1	-0.156536806700734	ligprep_1.sdf:197445		2	W2NIXTFbY0hdW2NIXVtjSF1jKFtPSF0pYzFDKD1PKVtOSF1bQ0gyXVtDSDJdT0MoPU8pQzI9QyhbQ0gzXSlbTkhdQyhbQ0gzXSk9QyhbQ0BIXTJjM1tjSF1jKFtOK10oW08tXSk9TylbY0hdW2NIXVtjSF0zKUMoPU8pT1tDSDJdW0NIMl1PQyg9TyljNFtjSF1bY0hdYyhbY0hdW2NIXTQpW05IXUMoPU8pW0NIM10=	51139	-8.35392189025879	0.0288	4	0.0288	4.65	0.0236349	19	-100.324539267958	0	AQ-405/42300215	212.5
1.0				1	7	-7.80850579189837	-7.80850579189837	1			ligprep_1.sdf	-0.716197722683962	glide-grid_1	-1.70360500234533	-0.0	1		0	0	68.7052	-53.6835975646973	OPLS3e	10	191275	-7.80850579189837		-6.22	This compound has an ester and may undergo hydrolysis at high or low pH.	ligprep_1.sdf:191275-1	0	J2VwaWtfcHl0aG9uJywgJy1waCcsICc3LjAnLCAnLXRuJywgJzgnLCAnLW1hJywgJzIwMCcsICctaW1hZScsICc8aW5maWxlLm1hZT4nLCAnLW9tYWUnLCAnPG91dGZpbGUubWFlPic=	246630-1	-0.216902938663844	ligprep_1.sdf:191275		2	W2NIXTFbY0hdYyhbQ0gzXSlbY0hdW2NIXWMxT1tDSDJdQyg9TylbTkhdYzJjKFtjSF1bY0hdYyhbY0hdMilDKD1PKU9bQ0gzXSlOKFtDSDJdW0NIMl0zKVtDSDJdW0NIMl1OM0MoPU8pYzRbY0hdW2NIXVtjSF1bY0hdW2NIXTQ=	51139	-6.47721147537231	0.0	1	0.0	4.06	0.0	10	-80.0939488010651	0	AP-970/43374599	88.18
1.0			4_R_1_3_11_36	1	4	-7.8043755291332	-7.8043755291332	1			ligprep_1.sdf	-0.729389423861528	glide-grid_1	-1.71323363742736	-0.0	1		0	0	40.0896	-46.9279937744141	OPLS3e	5	106272	-7.8043755291332		-7.01		ligprep_1.sdf:106272-1	0	J2VwaWtfcHl0aG9uJywgJy1waCcsICc3LjAnLCAnLXRuJywgJzgnLCAnLW1hJywgJzIwMCcsICctaW1hZScsICc8aW5maWxlLm1hZT4nLCAnLW9tYWUnLCAnPG91dGZpbGUubWFlPic=	134529-1	-0.222982157975234	ligprep_1.sdf:106272		2	W2NIXTFbY0hdYyhbQ0gzXSljKFtDSDNdKVtjSF1jMS1jMltuSF1uYyhjMjMpT0MoW05IMl0pPUMoQyNOKVtDQEhdM2M0YyhbY0hdW2NIXVtjSF1bY0hdNClPW0NIMl1jKFtjSF1bY0hdNSlbY0hdW2NIXWM1Q2w=	51139	-6.88340091705322	0.0	2	0.0	5.89	0.0	5	-67.7408742570118	0	AM-807/42005636	96.95
1.0				1	6	-7.80311745995849	-7.80311745995849	1			ligprep_1.sdf	-0.729271845927574	glide-grid_1	-1.71295746332218	-0.0	1		0	0	48.5857	-58.3404502868652	OPLS3e	10	143431	-7.80311745995849		-6.35		ligprep_1.sdf:143431-1	0	J2VwaWtfcHl0aG9uJywgJy1waCcsICc3LjAnLCAnLXRuJywgJzgnLCAnLW1hJywgJzIwMCcsICctaW1hZScsICc8aW5maWxlLm1hZT4nLCAnLW9tYWUnLCAnPG91dGZpbGUubWFlPic=	185014-1	-0.222946213141671	ligprep_1.sdf:143431		2	W2NIXTFbY0hdW2NIXVtjSF1bY0hdYzFbQ0gyXUMoPU8pW05IXWMoW2NIXVtjSF1bY0hdMilbY0hdYzJTKD1PKSg9TyljM1tjSF1jKFtjSF1bY0hdW2NIXTMpW05IXUMoPU8pW0NIMl1jNFtjSF1bY0hdW2NIXVtjSF1bY0hdNA==	51139	-2.59677505493164	0.0	2	0.0	4.24	0.0	10	-90.7253540583368	0	AN-979/15447133	100.72
0.9999				1	6	-7.80232266676667	-7.81242266676667	1			ligprep_1.sdf	-0.743426369380023	glide-grid_1	-1.72375192482669	0.0101	1		0	0	44.1596	-52.8404235839844	OPLS3e	8	75678	-7.81242266676667		-7.14	This compound has an ester and may undergo hydrolysis at high or low pH.	ligprep_1.sdf:75678-1	0	J2VwaWtfcHl0aG9uJywgJy1waCcsICc3LjAnLCAnLXRuJywgJzgnLCAnLW1hJywgJzIwMCcsICctaW1hZScsICc8aW5maWxlLm1hZT4nLCAnLW9tYWUnLCAnPG91dGZpbGUubWFlPic=	97776-1	-0.229480078434314	ligprep_1.sdf:75678		2	W2NIXTFbY0hdYyhbQ0gzXSlbY0hdW2NIXWMxUyg9TykoPU8pT2MoW2NIXVtjSF0yKVtjSF1bY0hdYzJDKD1PKVtDSDJdT0MoPU8pYzNbY0hdYyhbT0hdKW5jKGMzNClbY0hdW2NIXVtjSF1bY0hdNA==	51139	-5.90736103057861	0.0124	1	0.0	5.22	0.0224949	8	-79.9091257095473	0	AK-918/42293901	128.24
				1	6	-7.80160384224574	-7.90030384224574	1			ligprep_1.sdf	-0.607685217430299	glide-grid_1	-1.61569336002427	0.0987	1		0	0	138.825	-57.150993347168	OPLS3e	6	86072	-7.90030384224574		-13.47		ligprep_1.sdf:86072-1	0	J2VwaWtfcHl0aG9uJywgJy1waCcsICc3LjAnLCAnLXRuJywgJzgnLCAnLW1hJywgJzIwMCcsICctaW1hZScsICc8aW5maWxlLm1hZT4nLCAnLW9tYWUnLCAnPG91dGZpbGUubWFlPic=	110341-1	-0.169600083527081	ligprep_1.sdf:86072		2	W2NIXTFbY0hdW2NIXVtjSF1jKGMxMiluYygtYzNbY0hdYyhCcilbY0hdW2NIXVtjSF0zKVtjSF1jMkMoPU8pbjQvYyhjKFtDSDNdKVtjSF1bY0hdW2NIXTQpPU4vQyg9TyljNVtjSF1jKG5jKGM1NilbY0hdW2NIXVtjSF1bY0hdNiktYzdbY0hdYyhCcilbY0hdW2NIXVtjSF03	51139	-7.87581062316895	0.1121	0	0.103	9.19	0.107743	6	-107.558191339	0	AK-968/14004767	75.52
1.0				1	3	-7.78903021872118	-7.78903021872118	1			ligprep_1.sdf	-0.714411419192718	glide-grid_1	-1.69935595844725	-0.0	1		0	0	74.8219	-55.1515808105469	OPLS3e	8	81419	-7.78903021872118		-7.89	This compound has an imine and may undergo hydrolysis.	ligprep_1.sdf:81419-1	0	J2VwaWtfcHl0aG9uJywgJy1waCcsICc3LjAnLCAnLXRuJywgJzgnLCAnLW1hJywgJzIwMCcsICctaW1hZScsICc8aW5maWxlLm1hZT4nLCAnLW9tYWUnLCAnPG91dGZpbGUubWFlPic=	104412-1	-0.216361950520033	ligprep_1.sdf:81419		2	W2NIXTFbY0hdW2NIXVtjSF1jKFtDSDJdW0NIM10pYzFOMi9DKD1OL2MzYyhbQ0gyXVtDSDNdKVtjSF1bY0hdW2NIXVtjSF0zKVNDKFxDMj1PKT1bQ0hdL2M0YyhPW0NIM10pW2NIXWMoT1tDSDNdKWMoW2NIXTQpT1tDSDNd	51139	-3.39439344406128	0.0001	0	0.0001	5.89	0.0	8	-75.9086510535047	0	AK-968/12117088	85.66
0.883938				1	6	-7.78669953726903	-7.82279953726903	1			ligprep_1.sdf	-0.84446449699704	glide-grid_1	-1.79739888063459	0.0361	1		0	0	17.1789	-41.0437812805176	OPLS3e	6	150111	-7.82279953726903		-3.87		ligprep_1.sdf:150111-1	0	J2VwaWtfcHl0aG9uJywgJy1waCcsICc3LjAnLCAnLXRuJywgJzgnLCAnLW1hJywgJzIwMCcsICctaW1hZScsICc8aW5maWxlLm1hZT4nLCAnLW9tYWUnLCAnPG91dGZpbGUubWFlPic=	194628-1	-0.278096412045322	ligprep_1.sdf:150111		2	W2NIXTFbY0hdW2NIXVtjSF1jKGMxMiluYyhbbkhdYzI9TylbQ0gyXVtDSDJdW0NIMl1DKD1PKVtOSF1jKFtjSF0zKVtjSF1bY0hdYyhjMzQpb1tjSF1bY0hdYzQ9Tw==	51139	-9.25101757049561	0.0009	2	0.0	2.26	0.0369613	6	-68.4414438286639	0	AO-022/43512839	96.86
1.0				1	5	-7.78109677237056	-7.78109677237056	1			ligprep_1.sdf	-0.713683761896844	glide-grid_1	-1.69762509479049	-0.0	1		0	0	61.1488	-57.6788597106934	OPLS3e	10	58076	-7.78109677237056		-8.31		ligprep_1.sdf:58076-1	0	J2VwaWtfcHl0aG9uJywgJy1waCcsICc3LjAnLCAnLXRuJywgJzgnLCAnLW1hJywgJzIwMCcsICctaW1hZScsICc8aW5maWxlLm1hZT4nLCAnLW9tYWUnLCAnPG91dGZpbGUubWFlPic=	76800-1	-0.216141577010293	ligprep_1.sdf:58076		2	W2NIXTFbY0hdW2NIXVtjSF1jKENsKWMxW0NIMl1OKFMoPU8pKD1PKVtDSDNdKWMyW2NIXVtjSF1jKFtjSF1bY0hdMilDKD1PKU4oW0NIMl1jM1tjSF1bY0hdW2NIXVtjSF1bY0hdMylbQ0gyXWM0W2NIXVtjSF1bY0hdW2NIXVtjSF00	51139	-6.1294379234314	0.0	0	0.0	6.24	0.0	10	-96.1699905395508	0	AH-487/40936759	66.07
1.0			2_R_15_3_4_6	1	4	-7.77878970315815	-7.77878970315815	1			ligprep_1.sdf	-0.771753683972976	glide-grid_1	-1.74188305633599	-0.0	1		0	0	36.8647	-48.7220840454102	OPLS3e	7	70953	-7.77878970315815		-5.58		ligprep_1.sdf:70953-1	0	J2VwaWtfcHl0aG9uJywgJy1waCcsICc3LjAnLCAnLXRuJywgJzgnLCAnLW1hJywgJzIwMCcsICctaW1hZScsICc8aW5maWxlLm1hZT4nLCAnLW9tYWUnLCAnPG91dGZpbGUubWFlPic=	92821-1	-0.243087178223692	ligprep_1.sdf:70953		2	W2NIXTFbY0hdYyhbQ0gzXSlbY0hdW2NIXWMxW0NIMl1OKGMoYzIzKVtjSF1bY0hdW2NIXVtjSF0zKUMoPU8pW0NAQF0yKFtPSF0pW0NIMl1DKD1PKWM0YyhPW0NIM10pW2NIXWMoW2NIXVtjSF00KU9bQ0gzXQ==	51139	-5.89672660827637	0.0	1	0.0	3.79	0.0	8	-71.8808573382899	0	AK-778/43206323	76.07
1.0				1	3	-7.77246956368939	-7.77246956368939	1			ligprep_1.sdf	-0.863607728350051	glide-grid_1	-1.80930277525151	-0.0	1		0	0	43.955	-41.483715057373	OPLS3e	8	90064	-7.77246956368939		-6.61		ligprep_1.sdf:90064-1	0	J2VwaWtfcHl0aG9uJywgJy1waCcsICc3LjAnLCAnLXRuJywgJzgnLCAnLW1hJywgJzIwMCcsICctaW1hZScsICc8aW5maWxlLm1hZT4nLCAnLW9tYWUnLCAnPG91dGZpbGUubWFlPic=	115310-1	-0.287869243099607	ligprep_1.sdf:90064		2	W2NIXTFbY0hdW2NIXVtjSF1jKGMxMiluYyhbY0hdYzJDKD1PKVtOSF1bQ0hdKFtDSDNdKVtDSDNdKS1jM1tjSF1jKFtjSF1bY0hdW2NIXTMpT1tDSDJdW0NIMl1bQ0gyXVtDSDNd	51139	-5.54836463928223	0.0	1	0.0	5.58	0.0	8	-68.2749788818185	0	AK-968/15608044	51.22
1.0				1	4	-7.76883817437124	-7.76883817437124	1			ligprep_1.sdf	-0.642968772863823	glide-grid_1	-1.63980159029877	-0.0	1		0	0	51.2945	-62.1383285522461	OPLS3e	15	112573	-7.76883817437124		-9.57		ligprep_1.sdf:112573-1	0	J2VwaWtfcHl0aG9uJywgJy1waCcsICc3LjAnLCAnLXRuJywgJzgnLCAnLW1hJywgJzIwMCcsICctaW1hZScsICc8aW5maWxlLm1hZT4nLCAnLW9tYWUnLCAnPG91dGZpbGUubWFlPic=	142597-1	-0.18497233748503	ligprep_1.sdf:112573		2	W2NIXTFjKENsKVtjSF1bY0hdYyhjMVtDSDNdKU9bQ0gyXUMoPU8pTihbQ0gyXWMyW2NIXVtjSF1bY0hdW2NIXVtjSF0yKVtDSDJdW0NIMl1OKFtDSDJdYzNbY0hdW2NIXVtjSF1bY0hdW2NIXTMpQyg9TylbQ0gyXU9jKGM0W0NIM10pW2NIXVtjSF1jKENsKVtjSF00	51139	-5.3860297203064	0.0	0	0.0	6.97	0.0	15	-94.4806707584075	0	AN-329/15538195	59.08
1.0			1_S_10_7_13_9	1	4	-7.76408066938396	-7.76408066938396	1			ligprep_1.sdf	-0.596153548340727	glide-grid_1	-1.60079265765984	-0.0	1	8_S_4_2_9_48	0	0	89.1261	-46.2006874084473	OPLS3e	6	56040	-7.76408066938396	9_R_5_1_8_49	-10.89		ligprep_1.sdf:56040-1	0	J2VwaWtfcHl0aG9uJywgJy1waCcsICc3LjAnLCAnLXRuJywgJzgnLCAnLW1hJywgJzIwMCcsICctaW1hZScsICc8aW5maWxlLm1hZT4nLCAnLW9tYWUnLCAnPG91dGZpbGUubWFlPic=	74250-1	-0.165193205731574	ligprep_1.sdf:56040		2	W2NIXTFbY0hdYyhPW0NIM10pW2NIXVtjSF1jMU4oQzI9TylDKD1PKVtDQEBIXShbQ0BASF0yW0NAXTM0YzVbY0hdW2NIXWMoQ2wpW2NIXVtjSF01KVtDQEBdKEM0PU8pKGM2W2NIXVtjSF1jKENsKVtjSF1bY0hdNilDKGM3W2NIXVtjSF1bY0hdW2NIXVtjSF03KT1DM2M4W2NIXVtjSF1bY0hdW2NIXVtjSF04	51139	-6.36345624923706	0.0	0	0.0	8.09	0.0	6	-83.1835177336434	0	AH-487/11927009	63.68
1.0				1	3	-7.76330943382299	-7.76330943382299	1			ligprep_1.sdf	-0.786693871807215	glide-grid_1	-1.7508641941885	-0.0	1		0	0	52.42	-48.2072296142578	OPLS3e	6	42544	-7.76330943382299		-7.93		ligprep_1.sdf:42544-1	0	J2VwaWtfcHl0aG9uJywgJy1waCcsICc3LjAnLCAnLXRuJywgJzgnLCAnLW1hJywgJzIwMCcsICctaW1hZScsICc8aW5maWxlLm1hZT4nLCAnLW9tYWUnLCAnPG91dGZpbGUubWFlPic=	56612-1	-0.250429336574935	ligprep_1.sdf:42544		2	W2NIXTFbY0hdW2NIXVtjSF1bY0hdYzFDKD1PKVtDSDJdU2MoYzJDI04pbmMoLWMzW2NIXVtjSF1bY0hdW2NIXVtjSF0zKVtjSF1jMi1jNFtjSF1bY0hdYyhbQ0gzXSlbY0hdW2NIXTQ=	51139	-3.45818448066711	0.0	0	0.0	6.32	0.0	6	-71.9843133682312	0	AG-690/13508123	79.05
1.0				1	4	-7.75862077785715	-7.75862077785715	1			ligprep_1.sdf	-0.663352744660412	glide-grid_1	-1.65468548590002	-0.0	1		0	0	90.9724	-58.5752410888672	OPLS3e	15	114896	-7.75862077785715		-5.81		ligprep_1.sdf:114896-1	0	J2VwaWtfcHl0aG9uJywgJy1waCcsICc3LjAnLCAnLXRuJywgJzgnLCAnLW1hJywgJzIwMCcsICctaW1hZScsICc8aW5maWxlLm1hZT4nLCAnLW9tYWUnLCAnPG91dGZpbGUubWFlPic=	145483-1	-0.193965519446429	ligprep_1.sdf:114896		2	W2NIXTFbY0hdW2NIXVtjSF1jKE9bQ0gzXSljMU9bQ0gyXUMoPU8pTihjMltjSF1bY0hdW2NIXVtjSF1bY0hdMilbQ0gyXVtDSDJdTihjM1tjSF1bY0hdW2NIXVtjSF1bY0hdMylDKD1PKVtDSDJdT2M0YyhPW0NIM10pW2NIXVtjSF1bY0hdW2NIXTQ=	51139	-5.46549892425537	0.0	0	0.0	3.12	0.0	15	-85.2443131565625	0	AN-329/40901089	77.54
1.0				1	7	-7.74950592084883	-7.74950592084883	1			ligprep_1.sdf	-0.621783074835415	glide-grid_1	-1.61981579198021	-0.0	1		0	0	44.7068	-57.2718658447266	OPLS3e	11	74971	-7.74950592084883		-9.9	This compound has an ester and may undergo hydrolysis at high or low pH.	ligprep_1.sdf:74971-1	0	J2VwaWtfcHl0aG9uJywgJy1waCcsICc3LjAnLCAnLXRuJywgJzgnLCAnLW1hJywgJzIwMCcsICctaW1hZScsICc8aW5maWxlLm1hZT4nLCAnLW9tYWUnLCAnPG91dGZpbGUubWFlPic=	97029-1	-0.176125134564746	ligprep_1.sdf:74971		2	W2NIXTFbY0hdW2NIXVtjSF1bY0hdYzFbQ0hdKGMyW2NIXVtjSF1bY0hdW2NIXVtjSF0yKU9DKD1PKVtDSDJdTihDMz1PKUMoPU8pYyhjMzQpW2NIXVtjSF1jKFtjSF00KUMoPU8pT1tDSF0oYzVbY0hdW2NIXVtjSF1bY0hdW2NIXTUpYzZbY0hdW2NIXVtjSF1bY0hdW2NIXTY=	51139	-5.63188409805298	0.0	0	0.0	7.57	0.0	11	-87.2665635614996	0	AK-918/41777486	89.98
1.0				1	4	-7.74318763836386	-7.74318763836386	1			ligprep_1.sdf	-0.784654832488687	glide-grid_1	-1.74632611265349	-0.0	1		0	0	55.023	-45.3772201538086	OPLS3e	10	190394	-7.74318763836386		-5.69		ligprep_1.sdf:190394-1	0	J2VwaWtfcHl0aG9uJywgJy1waCcsICc3LjAnLCAnLXRuJywgJzgnLCAnLW1hJywgJzIwMCcsICctaW1hZScsICc8aW5maWxlLm1hZT4nLCAnLW9tYWUnLCAnPG91dGZpbGUubWFlPic=	245426-1	-0.249780246398834	ligprep_1.sdf:190394		2	W0NIM11bQ0hdKFtDSDNdKUMoPU8pW05IXWMxYyhPW0NIM10pW2NIXWMoW2NIXVtjSF0xKVtOSF1DKD1PKWMyW2NIXWMoW2NIXVtjSF1bY0hdMilPW0NIMl1jM1tjSF1bY0hdW2NIXVtjSF1bY0hdMw==	51139	-7.10205936431885	0.0	2	0.0	4.02	0.0	10	-78.602011166775	0	AP-970/43029488	76.66
1.0				1	8	-7.73696318580346	-7.73696318580346	1			ligprep_1.sdf	-0.767603967874707	glide-grid_1	-1.73251695895247	-0.0	1		0	0	39.5127	-51.6153106689453	OPLS3e	7	163660	-7.73696318580346		-6.08	This compound has an ester and may undergo hydrolysis at high or low pH.	ligprep_1.sdf:163660-1	0	J2VwaWtfcHl0aG9uJywgJy1waCcsICc3LjAnLCAnLXRuJywgJzgnLCAnLW1hJywgJzIwMCcsICctaW1hZScsICc8aW5maWxlLm1hZT4nLCAnLW9tYWUnLCAnPG91dGZpbGUubWFlPic=	211612-1	-0.241780099556358	ligprep_1.sdf:163660		2	W2NIXTFbY0hdW2NIXWMoQyhGKShGKUYpW2NIXWMxLW4obmMyQyg9TylPW0NIMl1bQ0gzXSljKG4yMyluYyhbY0hdYzM9TylbTkhdYzRbY0hdW2NIXVtjSF1bY0hdW2NIXTQ=	51139	-6.51791620254517	0.0	1	0.0	4.27	7.13454e-12	7	-83.5648574829102	0	AO-476/43250010	86.6
1.0			25_S_19_24_28_42	1	4	-7.73616726395449	-7.73616726395449	1			ligprep_1.sdf	-0.767525002426027	glide-grid_1	-1.73233873035448	-0.0	1		0	2	73.3945	-49.6197776794434	OPLS3e	5	23264	-7.73616726395449		-8.81		ligprep_1.sdf:23264-1	0	J2VwaWtfcHl0aG9uJywgJy1waCcsICc3LjAnLCAnLXRuJywgJzgnLCAnLW1hJywgJzIwMCcsICctaW1hZScsICc8aW5maWxlLm1hZT4nLCAnLW9tYWUnLCAnPG91dGZpbGUubWFlPic=	31183-1	-0.241755226998578	ligprep_1.sdf:23264		2	W0NIM11bQ0gyXVtDQEhdKFtDSDJdMSlbQ0gyXVtDSDJdYzJjMXNjKGMyMyluYyhTYyhbY0hdW2NIXTQpbltjSF1jNFtOK10oW08tXSk9TyluKGMzPU8pLWM1W2NIXVtjSF1bY0hdW2NIXVtjSF01	51139	-4.72666168212891	0.0	0	0.0	6.83	5.09239e-10	5	-70.7243325233953	0	AG-205/33654049	142.24
1.0			3_S_1_5_9_35	1	5	-7.73560453768168	-7.73560453768168	1			ligprep_1.sdf	-0.737069285906822	glide-grid_1	-1.70901201873169	-0.0	1		0	0	69.1991	-51.7636756896973	OPLS3e	7	83679	-7.73560453768168		-7.23	This compound contains an acetal/aminal-like group ( X-CH(R)-Y where X, Y are N, S, or O) that may be acid/base labile, releasing an aldehyde.	ligprep_1.sdf:83679-1	0	J2VwaWtfcHl0aG9uJywgJy1waCcsICc3LjAnLCAnLXRuJywgJzgnLCAnLW1hJywgJzIwMCcsICctaW1hZScsICc8aW5maWxlLm1hZT4nLCAnLW9tYWUnLCAnPG91dGZpbGUubWFlPic=	107086-1	-0.22751778052005	ligprep_1.sdf:83679		2	TzFbQ0gyXU9jKGMxMilbY0hdW2NIXWMoW2NIXTIpW0NAQEhdKFtOSF1jKGMzNClbY0hdW2NIXWMoSSlbY0hdNClOKEMzPU8pW05IXUMoPU8pYzVbY0hdW2NIXWMoW2NIXVtjSF01KU9bQ0gyXVtDSF09W0NIMl0=	51139	-5.93221473693848	0.0002	2	0.0002	4.54	0.0	7	-78.6274754776841	0	AK-968/12573041	89.13
1.0				1	5	-7.73433243201069	-7.73433243201069	1			ligprep_1.sdf	-0.751761720192741	glide-grid_1	-1.72007548664907	-0.0	1		0	0	55.026	-45.7375221252441	OPLS3e	7	156576	-7.73433243201069		-5.27	This compound has an imine and may undergo hydrolysis.	ligprep_1.sdf:156576-1	0	J2VwaWtfcHl0aG9uJywgJy1waCcsICc3LjAnLCAnLXRuJywgJzgnLCAnLW1hJywgJzIwMCcsICctaW1hZScsICc8aW5maWxlLm1hZT4nLCAnLW9tYWUnLCAnPG91dGZpbGUubWFlPic=	203114-1	-0.23437371006093	ligprep_1.sdf:156576		2	W0NIM11bQ0hdKFtDSDNdKUMoPU4xKVNDKE4xMik9TkMoPU8pQyhcQ1wyPU5cW0hdKT1bQ0hdL2MoW2NIXTMpW2NIXVtjSF1jKGMzT1tDSDJdW0NIM10pT1tDSDJdYyhbY0hdW2NIXTQpW2NIXVtjSF1jNEY=	51139	-4.91548013687134	0.0	1	0.0	3.12	0.0	7	-66.6978530883789	0	AO-299/15047088	112.64
1.0				1	2	-7.73305155928137	-7.73305155928137	1			ligprep_1.sdf	-0.736826031231989	glide-grid_1	-1.70844799419444	-0.0	1		0	2	49.0042	-52.1134300231934	OPLS3e	8	43218	-7.73305155928137		-8.01		ligprep_1.sdf:43218-1	0	J2VwaWtfcHl0aG9uJywgJy1waCcsICc3LjAnLCAnLXRuJywgJzgnLCAnLW1hJywgJzIwMCcsICctaW1hZScsICc8aW5maWxlLm1hZT4nLCAnLW9tYWUnLCAnPG91dGZpbGUubWFlPic=	57435-1	-0.22744269292004	ligprep_1.sdf:43218		2	W08tXVtOK10oPU8pYzFbY0hdYyhbY0hdW2NIXVtjSF0xKS1jKFtjSF1zMiluYzIvQyhDI04pPVtDSF1cYyhbY0hdMylbY0hdW2NIXWMoYzNPW0NIM10pT1tDSDJdYzRbY0hdW2NIXVtjSF1bY0hdW2NIXTQ=	51139	-3.47951984405518	0.0	0	0.0	5.54	0.0	8	-81.4318991645615	0	AG-690/15428710	126.52
				1	8	-7.73055471482367	-7.73105471482367	1			ligprep_1.sdf	-0.69621414365066	glide-grid_1	-1.67657608772966	0.0005	1		0	0	18.9202	-53.0142402648926	OPLS3e	8	145804	-7.73105471482367		-8.44	This compound has an ester and may undergo hydrolysis at high or low pH. This compound has an imine and may undergo hydrolysis.	ligprep_1.sdf:145804-1	0	J2VwaWtfcHl0aG9uJywgJy1waCcsICc3LjAnLCAnLXRuJywgJzgnLCAnLW1hJywgJzIwMCcsICctaW1hZScsICc8aW5maWxlLm1hZT4nLCAnLW9tYWUnLCAnPG91dGZpbGUubWFlPic=	188031-1	-0.20893391121145	ligprep_1.sdf:145804		2	Tz1TKD1PKShbTkgyXSljMVtjSF1bY0hdYyhbY0hdW2NIXTEpTihOPUMyW0NIM10pQyg9TykvQzI9W0NIXVxjKFtjSF1bY0hdMylvYzMtYyhbY0hdW2NIXWM0Q2wpW2NIXWM0Qyg9TylPW0NIMl1bQ0hdKFtDSDNdKVtDSDNd	51139	-8.88977146148682	0.0008	1	0.0008	6.19	0.00049681	8	-91.9043987287997	0	AN-989/41532362	140.65
1.0			14_R_10_7_25_43	1	5	-7.72884368983652	-7.72884368983652	1			ligprep_1.sdf	-0.683794273071504	glide-grid_1	-1.66656605907512	-0.0	1		0	0	44.7795	-54.756175994873	OPLS3e	10	194342	-7.72884368983652		-8.58		ligprep_1.sdf:194342-1	0	J2VwaWtfcHl0aG9uJywgJy1waCcsICc3LjAnLCAnLXRuJywgJzgnLCAnLW1hJywgJzIwMCcsICctaW1hZScsICc8aW5maWxlLm1hZT4nLCAnLW9tYWUnLCAnPG91dGZpbGUubWFlPic=	250285-1	-0.20339062341675	ligprep_1.sdf:194342		2	W2NIXTFbY0hdW2NIXVtjSF1bY0hdYzFbQ0hdKGMyW2NIXVtjSF1bY0hdW2NIXVtjSF0yKVtOSF1DKD1PKVtDQEBIXShbQ0gzXSlTYyhzMyluYyhjMzQpW2NIXVtjSF1jKFtjSF00KVtOSF1DKD1PKWM1YyhGKVtjSF1bY0hdW2NIXVtjSF01	51139	-6.25856828689575	0.0	2	0.0	6.36	0.0	10	-91.4216613769531	0	AQ-088/42014019	124.63
1.0				1	7	-7.72843511877971	-7.72843511877971	1			ligprep_1.sdf	-0.766757876465387	glide-grid_1	-1.73060729227953	-0.0	1		0	0	41.3504	-46.5160026550293	OPLS3e	5	156980	-7.72843511877971		-6.07	This compound contains an acetal/aminal-like group ( X-CH(R)-Y where X, Y are N, S, or O) that may be acid/base labile, releasing an aldehyde.	ligprep_1.sdf:156980-1	0	J2VwaWtfcHl0aG9uJywgJy1waCcsICc3LjAnLCAnLXRuJywgJzgnLCAnLW1hJywgJzIwMCcsICctaW1hZScsICc8aW5maWxlLm1hZT4nLCAnLW9tYWUnLCAnPG91dGZpbGUubWFlPic=	203547-1	-0.241513597461866	ligprep_1.sdf:156980		2	W2NIXTFbY0hdW2NIXWMoQ2wpW2NIXWMxW0NIMl1uKGMoYzIzKWMoPU8pbihbQ0gzXSljKD1PKW4zW0NIM10pYyhuMilbTkhdW0NIMl1jKFtjSF00KVtjSF1bY0hdYyhjNDUpT1tDSDJdTzU=	51139	-6.32909345626831	0.0	1	0.0	4.17	1.43303e-08	5	-74.8359242167202	0	AO-343/41781008	88.93
1.0				1	6	-7.72626547775738	-7.72626547775738	1			ligprep_1.sdf	-0.649801019297515	glide-grid_1	-1.63915293293893	-0.0	1		0	0	75.7044	-58.1593208312988	OPLS3e	10	52573	-7.72626547775738		-8.33		ligprep_1.sdf:52573-1	0	J2VwaWtfcHl0aG9uJywgJy1waCcsICc3LjAnLCAnLXRuJywgJzgnLCAnLW1hJywgJzIwMCcsICctaW1hZScsICc8aW5maWxlLm1hZT4nLCAnLW9tYWUnLCAnPG91dGZpbGUubWFlPic=	69805-1	-0.188445499457497	ligprep_1.sdf:52573		2	W2NIXTFbY0hdW2NIXWMoW0NIM10pW2NIXWMxW05IXVtDSDJdYzJubmMobjItYzNbY0hdW2NIXVtjSF1bY0hdW2NIXTMpU1tDSDJdQyg9TylOKGM0W2NIXVtjSF1bY0hdW2NIXVtjSF00KWMoW2NIXTUpW2NIXVtjSF1jKGM1NilbY0hdW2NIXVtjSF1bY0hdNg==	51139	-5.4033637046814	0.0001	1	0.0001	5.95	0.0	10	-101.460452490598	0	AG-690/40750578	88.35
			14_R_19_10_11_42	1	4	-7.72375099086227	-7.72795099086227	1			ligprep_1.sdf	-0.766293152116943	glide-grid_1	-1.72955838835431	0.0042	1		0	0	39.486	-46.9897308349609	OPLS3e	7	10162	-7.72795099086227		-6.96		ligprep_1.sdf:10162-1	0	J2VwaWtfcHl0aG9uJywgJy1waCcsICc3LjAnLCAnLXRuJywgJzgnLCAnLW1hJywgJzIwMCcsICctaW1hZScsICc8aW5maWxlLm1hZT4nLCAnLW9tYWUnLCAnPG91dGZpbGUubWFlPic=	13226-1	-0.241367218464446	ligprep_1.sdf:10162		2	W2NIXTFbY0hdW2NIXVtjSF1bY0hdYzFDKD1PKVxbQ0hdPVtDSF1cYyhjKGMyMylbY0hdW2NIXVtjSF1bY0hdMylbY0hdbjJbQ0gyXVtDQEhdKFtPSF0pW0NIMl1ONFtDSDJdW0NIMl1jKGM0NSlbY0hdW2NIXVtjSF1bY0hdNQ==	51139	-5.82800531387329	0.0057	1	0.0057	5.48	0.00417821	8	-78.1407317342966	0	AE-848/42799166	45.47
1.0				1	5	-7.70759156010799	-7.70759156010799	1			ligprep_1.sdf	-0.720344087288113	glide-grid_1	-1.69198740822187	-0.0	1		0	0	81.3139	-48.9299468994141	OPLS3e	8	188987	-7.70759156010799		-6.4		ligprep_1.sdf:188987-1	0	J2VwaWtfcHl0aG9uJywgJy1waCcsICc3LjAnLCAnLXRuJywgJzgnLCAnLW1hJywgJzIwMCcsICctaW1hZScsICc8aW5maWxlLm1hZT4nLCAnLW9tYWUnLCAnPG91dGZpbGUubWFlPic=	243567-1	-0.220216901717371	ligprep_1.sdf:188987		2	W2NIXTFbY0hdW2NIXVtjSF1bY0hdYzFDKD1PKU4yW0NIMl1bQ0gyXU4oW0NIMl1bQ0gyXTIpYyhbY0hdW2NIXVtjSF1bY0hdMyljM1tOSF1DKD1PKVtDSDJdT2M0W2NIXVtjSF1bY0hdYyhjNDUpW2NIXVtjSF1bY0hdW2NIXTU=	51139	-7.47468233108521	0.0001	1	0.0001	4.46	0.0	8	-83.4014017186087	0	AP-970/42444958	61.88
1.0				1	4	-7.69549632727968	-7.69549632727968	1			ligprep_1.sdf	-0.693056783517769	glide-grid_1	-1.66897274535658	-0.0	1		0	0	80.6353	-55.321704864502	OPLS3e	5	130956	-7.69549632727968		-10.87		ligprep_1.sdf:130956-1	0	J2VwaWtfcHl0aG9uJywgJy1waCcsICc3LjAnLCAnLXRuJywgJzgnLCAnLW1hJywgJzIwMCcsICctaW1hZScsICc8aW5maWxlLm1hZT4nLCAnLW9tYWUnLCAnPG91dGZpbGUubWFlPic=	169253-1	-0.207986387223775	ligprep_1.sdf:130956		2	W0NIMl0xW0NIMl1bQ0gyXVtDSDJdQzEyYzNjKGM0YyhbQ0gyXTIpW2NIXVtjSF1bY0hdW2NIXTQpbmMobihjMz1PKS1jNVtjSF1bY0hdYyhbQ0gzXSlbY0hdW2NIXTUpU1tDSDJdQyg9TyljNltjSF1bY0hdYyhCcilbY0hdW2NIXTY=	51139	-3.38619899749756	0.0	0	0.0	8.78	1.25006e-08	5	-82.4382429355679	0	AN-512/12673388	75.04
1.0				1	3	-7.68831142734821	-7.68831142734821	1			ligprep_1.sdf	-0.71854218464092	glide-grid_1	-1.6877549911816	-0.0	1		0	0	68.6192	-54.2805633544922	OPLS3e	7	81158	-7.68831142734821		-8.94	This compound has an imine and may undergo hydrolysis.	ligprep_1.sdf:81158-1	0	J2VwaWtfcHl0aG9uJywgJy1waCcsICc3LjAnLCAnLXRuJywgJzgnLCAnLW1hJywgJzIwMCcsICctaW1hZScsICc8aW5maWxlLm1hZT4nLCAnLW9tYWUnLCAnPG91dGZpbGUubWFlPic=	104136-1	-0.219666040781377	ligprep_1.sdf:81158		2	W2NIXTFbY0hdW2NIXVtjSF1jKFtDSDJdW0NIM10pYzFOMi9DKD1OL2MzYyhbQ0gyXVtDSDNdKVtjSF1bY0hdW2NIXVtjSF0zKVNDKFxDMj1PKT1bQ0hdL2M0YyhCcilbY0hdYyhPW0NIM10pYyhbY0hdNClPW0NIM10=	51139	-3.8729133605957	0.0001	0	0.0001	6.69	0.0	7	-78.8700512163634	0	AK-968/12116083	76.43
1.0				1	2	-7.68629318171382	-7.68629318171382	1			ligprep_1.sdf	-0.668355009239959	glide-grid_1	-1.64815944656651	-0.0	1		0	0	62.1872	-48.5053482055664	OPLS3e	8	13581	-7.68629318171382		-8.57		ligprep_1.sdf:13581-1	0	J2VwaWtfcHl0aG9uJywgJy1waCcsICc3LjAnLCAnLXRuJywgJzgnLCAnLW1hJywgJzIwMCcsICctaW1hZScsICc8aW5maWxlLm1hZT4nLCAnLW9tYWUnLCAnPG91dGZpbGUubWFlPic=	17681-1	-0.197084440556765	ligprep_1.sdf:13581		2	W2NIXTFbY0hdW2NIXVtjSF1jKGMxMilbY0hdW2NIXWMoW2NIXTIpT2MoYyhvMylDKEYpKEYpRiljKD1PKWMoYzM0KVtjSF1bY0hdYyhbY0hdNClPQyg9TyljNWMoT1tDSDNdKVtjSF1bY0hdW2NIXWM1T1tDSDNd	51139	-6.28170347213745	0.0	0	0.0	6.39	0.0	8	-77.9398574829102	0	AF-399/40713038	80.29
1.0	7		5_S_1_16_4_39	1	6	-7.68530643358666	-7.68530643358666	1			ligprep_1.sdf	-0.679942399792188	glide-grid_1	-1.65717814589133	-0.0	1		0	0	51.3303	-54.3195343017578	OPLS3e	6	145228	-7.68530643358666		-9.11	This compound has an ester and may undergo hydrolysis at high or low pH. This compound has an imine and may undergo hydrolysis.	ligprep_1.sdf:145228-1	0	J2VwaWtfcHl0aG9uJywgJy1waCcsICc3LjAnLCAnLXRuJywgJzgnLCAnLW1hJywgJzIwMCcsICctaW1hZScsICc8aW5maWxlLm1hZT4nLCAnLW9tYWUnLCAnPG91dGZpbGUubWFlPic=	187201-1	-0.202244906147017	ligprep_1.sdf:145228		2	W2NIXTFbY0hdW2NIXXNjMVtDQEBIXTJDKEMoPU8pT1tDSDJdW0NIM10pPUMoW0NIM10pTj1jKG4yMylzYyhcYzM9Tyk9W0NIXVxjNGMoW25IXWMoYzQ1KVtjSF1bY0hdYyhbY0hdNSlbQ0gzXSktYzZbY0hdW2NIXVtjSF1bY0hdW2NIXTY=	51139	-4.51719379425049	0.0	1	0.0		0.0	6	-78.2577896118164	0	AN-989/40659834	128.3
1.0				1	6	-7.68314565743042	-7.68314565743042	1			ligprep_1.sdf	-0.746786467571026	glide-grid_1	-1.70869181301336	-0.0	1		0	0	74.0735	-43.0603446960449	OPLS3e	7	148178	-7.68314565743042		-6.62		ligprep_1.sdf:148178-1	0	J2VwaWtfcHl0aG9uJywgJy1waCcsICc3LjAnLCAnLXRuJywgJzgnLCAnLW1hJywgJzIwMCcsICctaW1hZScsICc8aW5maWxlLm1hZT4nLCAnLW9tYWUnLCAnPG91dGZpbGUubWFlPic=	191860-1	-0.23282259567971	ligprep_1.sdf:148178		2	W2NIXTFbY0hdW2NIXWMoW0NIM10pYyhuMiluMWMoPU8pYyhjMjMpW2NIXWMobjNbQ0gyXWM0W2NIXVtjSF1bY0hdW2NIXVtjSF00KUMoPU8pW05IXVtDSDJdW0NIMl1jNVtjSF1bY0hdW2NIXVtjSF1bY0hdNQ==	51139	-8.80990600585938	0.0	1	0.0	4.96	6.49108e-13	7	-75.7116771223732	0	AO-022/43453170	66.7
1.0				1	5	-7.67930587416649	-7.67930587416649	1			ligprep_1.sdf	-0.656571415792551	glide-grid_1	-1.63776995107622	-0.0	1		0	2	83.853	-53.2923393249512	OPLS3e	6	22202	-7.67930587416649		-7.73		ligprep_1.sdf:22202-1	0	J2VwaWtfcHl0aG9uJywgJy1waCcsICc3LjAnLCAnLXRuJywgJzgnLCAnLW1hJywgJzIwMCcsICctaW1hZScsICc8aW5maWxlLm1hZT4nLCAnLW9tYWUnLCAnPG91dGZpbGUubWFlPic=	29745-1	-0.191982646854162	ligprep_1.sdf:22202		2	W08tXVtOK10oPU8pYzFbY0hdW2NIXVtjSF1jKGMxMilDKD1PKU4oQzI9TyljM1tjSF1bY0hdYyhbY0hdW2NIXTMpQyg9TylOKGM0YyhbQ0gzXSlbY0hdW2NIXVtjSF1bY0hdNCljKFtjSF01KVtjSF1bY0hdYyhjNTYpW2NIXVtjSF1bY0hdW2NIXTY=	51139	-3.69711756706238	0.0002	0	0.0002	5.03	0.0	6	-85.379176956688	0	AG-205/33006039	100.83
				1	5	-7.67822962102797	-7.72172962102797	1			ligprep_1.sdf	-0.731602448940052	glide-grid_1	-1.69633629033098	0.0435	1		0	0	48.1645	-49.835578918457	OPLS3e	7	195801	-7.72172962102797		-9.25	This compound has an ester and may undergo hydrolysis at high or low pH.	ligprep_1.sdf:195801-1	0	J2VwaWtfcHl0aG9uJywgJy1waCcsICc3LjAnLCAnLXRuJywgJzgnLCAnLW1hJywgJzIwMCcsICctaW1hZScsICc8aW5maWxlLm1hZT4nLCAnLW9tYWUnLCAnPG91dGZpbGUubWFlPic=	252537-1	-0.225830282971411	ligprep_1.sdf:195801		2	W2NIXTFbY0hdW2NIXVtjSF1bY0hdYzEtYyhjMkMoPU8pT1tDSDJdW0NIM10pb2MoYzIzKWM0YyhbY0hdW2NIXVtjSF1bY0hdNCljKFtjSF0zKVtOSF1TKD1PKSg9TyljNVtjSF1bY0hdW2NIXVtjSF1bY0hdNQ==	51139	-9.10206890106201	0.0508	1	0.0508	6.44	0.0434594	7	-81.3969080582621	0	AQ-390/12090660	93.99
1.0			2_R_1_3_7	1	5	-7.66710308211829	-7.66710308211829	1			ligprep_1.sdf	-0.73054228227191	glide-grid_1	-1.69387812579699	-0.0	1	4_S_9_7_10_16	0	0	66.5017	-46.5255966186523	OPLS3e	5	197879	-7.66710308211829	7_R_2_4_12_35	-6.44		ligprep_1.sdf:197879-1	0	J2VwaWtfcHl0aG9uJywgJy1waCcsICc3LjAnLCAnLXRuJywgJzgnLCAnLW1hJywgJzIwMCcsICctaW1hZScsICc8aW5maWxlLm1hZT4nLCAnLW9tYWUnLCAnPG91dGZpbGUubWFlPic=	255604-1	-0.225503031827009	ligprep_1.sdf:197879		2	W0NIMl0xW0NIMl1bQ0BASF0oQzIoW0NIM10pW0NIM10pW0NIMl1bQ0BIXShbQ0BdMTIzKU4oUyg9TykoPU8pW0NIMl0zKVtDQEhdNEMoPU8pTihbQ0gyXWM1W2NIXVtjSF1bY0hdW2NIXVtjSF01KVtDQEhdNC9bQ0hdPVtDSF0vYzZbY0hdW2NIXVtjSF1bY0hdW2NIXTY=	51139	-4.58359003067017	0.0	0	0.0	4.41	0.0	5	-60.7180480957031	0	AQ-699/12751031	66.07
1.0				1	5	-7.66653279268718	-7.66653279268718	1			ligprep_1.sdf	-0.745171730179468	glide-grid_1	-1.70499719791127	-0.0	1		0	0	67.5974	-50.7315979003906	OPLS3e	8	23219	-7.66653279268718		-7.91		ligprep_1.sdf:23219-1	0	J2VwaWtfcHl0aG9uJywgJy1waCcsICc3LjAnLCAnLXRuJywgJzgnLCAnLW1hJywgJzIwMCcsICctaW1hZScsICc8aW5maWxlLm1hZT4nLCAnLW9tYWUnLCAnPG91dGZpbGUubWFlPic=	31117-1	-0.232319175535975	ligprep_1.sdf:23219		2	W0NIMl0xW0NIMl1bQ0gyXVtDSDJdYzJjMXNjKGMyMyluYyhuKGMzPU8pLWM0W2NIXVtjSF1bY0hdW2NIXVtjSF00KVNbQ0gyXUMoPU8pW05IXVtDSDJdW0NIMl1jNVtjSF1bY0hdW2NIXVtjSF1bY0hdNQ==	51139	-7.79766082763672	0.0	1	0.0	6.14	2.91409e-10	8	-80.327018737793	0	AG-205/33649042	115.31
1.0				1	4	-7.66485678988111	-7.66485678988111	1			ligprep_1.sdf	-0.73032824948273	glide-grid_1	-1.69338185683543	-0.0	1		0	0	79.2441	-54.9064140319824	OPLS3e	11	114818	-7.66485678988111		-6.68		ligprep_1.sdf:114818-1	0	J2VwaWtfcHl0aG9uJywgJy1waCcsICc3LjAnLCAnLXRuJywgJzgnLCAnLW1hJywgJzIwMCcsICctaW1hZScsICc8aW5maWxlLm1hZT4nLCAnLW9tYWUnLCAnPG91dGZpbGUubWFlPic=	145393-1	-0.225436964408268	ligprep_1.sdf:114818		2	W2NIXTFbY0hdW2NIXVtjSF1bY0hdYzFbQ0gyXUMoPU8pTihjMltjSF1bY0hdW2NIXVtjSF1bY0hdMilbQ0gyXVtDSDJdTihjM1tjSF1bY0hdW2NIXVtjSF1bY0hdMylDKD1PKVtDSDJdYzRbY0hdW2NIXVtjSF1bY0hdW2NIXTQ=	51139	-2.89014983177185	0.0	0	0.0	4.93	0.0	11	-89.3637466430664	0	AN-329/40892428	40.62
				1	6	-7.66300740568701	-7.66320740568701	1			ligprep_1.sdf	-0.655177916340885	glide-grid_1	-1.63429396739207	0.0002	1		0	0	60.9788	-56.9274444580078	OPLS3e	10	48041	-7.66320740568701		-9.36		ligprep_1.sdf:48041-1	0	J2VwaWtfcHl0aG9uJywgJy1waCcsICc3LjAnLCAnLXRuJywgJzgnLCAnLW1hJywgJzIwMCcsICctaW1hZScsICc8aW5maWxlLm1hZT4nLCAnLW9tYWUnLCAnPG91dGZpbGUubWFlPic=	63947-1	-0.191575185142175	ligprep_1.sdf:48041		2	W2NIXTFbY0hdW2NIXVtjSF1bY0hdYzEtbihbY0hdMiluYygtYzNbY0hdW2NIXVtjSF1bY0hdW2NIXTMpYzIvW0NIXT1DKFxbTkhdQyg9TyljNGMoQ2wpW2NIXWMoQ2wpW2NIXVtjSF00KUMoPU8pW05IXVtDSDJdYzVbY0hdW2NIXVtjSF1bY0hdW2NIXTU=	51139	-5.84138679504395	0.0004	2	0.0004	7.06	0.000217804	10	-91.724983215332	0	AG-690/36534039	76.02
1.0				1	6	-7.65694796780134	-7.65694796780134	1			ligprep_1.sdf	-0.850771995487703	glide-grid_1	-1.78241125225113	-0.0	1		0	0	37.9694	-37.8945693969727	OPLS3e	5	149753	-7.65694796780134		-5.86		ligprep_1.sdf:149753-1	0	J2VwaWtfcHl0aG9uJywgJy1waCcsICc3LjAnLCAnLXRuJywgJzgnLCAnLW1hJywgJzIwMCcsICctaW1hZScsICc8aW5maWxlLm1hZT4nLCAnLW9tYWUnLCAnPG91dGZpbGUubWFlPic=	194050-1	-0.283590665474124	ligprep_1.sdf:149753		2	W0NIMl0xT0MoW0NIM10pKFtDSDNdKVtDSDJdYzJjMWMoW0NIMl1bQ0hdKFtDSDNdKVtDSDNdKW5jKGMyMylvYzRjM25bY0hdbmM0W05IXVtDSDJdW0NIMl1bT0hd	51139	-7.72690057754517	0.0002	2	0.0002	3.34	0.0	6	-64.6165559952247	0	AO-022/43455470	93.3
1.0			3_R_4_1_12_42	1	3	-7.65308512212157	-7.65308512212157	1			ligprep_1.sdf	-0.643646342135359	glide-grid_1	-1.62362747695773	-0.0	1		0	0	93.8407	-49.5953598022461	OPLS3e	5	24953	-7.65308512212157		-11.02		ligprep_1.sdf:24953-1	0	J2VwaWtfcHl0aG9uJywgJy1waCcsICc3LjAnLCAnLXRuJywgJzgnLCAnLW1hJywgJzIwMCcsICctaW1hZScsICc8aW5maWxlLm1hZT4nLCAnLW9tYWUnLCAnPG91dGZpbGUubWFlPic=	33387-1	-0.186660612734672	ligprep_1.sdf:24953		2	W2NIXTFbY0hdW2NIXVtjSF1jMmMxW2NIXVtjSF1jKGMyQyg9QzM0KVtDSDJdQyhbQ0gzXSkoW0NIM10pW0NIMl1DND1PKVtOSF1bQ0BASF0zYzVbY0hdYyhPW0NIM10pYyhbY0hdW2NIXTUpT0MoPU8pYzZjKENsKVtjSF1jKEYpYyhGKVtjSF02	51139	-4.639817237854	0.0001	1	0.0001	8.94	0.0	5	-85.416700826944	0	AG-205/36953115	64.63
				1	3	-7.65037046075601	-7.65927046075601	1			ligprep_1.sdf	-0.688992745725239	glide-grid_1	-1.65918600280801	0.0089	1		0	2	60.5797	-55.1947059631348	OPLS3e	8	57730	-7.65927046075601		-7.89	This compound has an imine and may undergo hydrolysis.	ligprep_1.sdf:57730-1	0	J2VwaWtfcHl0aG9uJywgJy1waCcsICc3LjAnLCAnLXRuJywgJzgnLCAnLW1hJywgJzIwMCcsICctaW1hZScsICc8aW5maWxlLm1hZT4nLCAnLW9tYWUnLCAnPG91dGZpbGUubWFlPic=	76362-1	-0.206766769209622	ligprep_1.sdf:57730		2	W2NIXTFbY0hdW2NIXW9jMVtDSDJdTjIvQyg9Ti9jM1tjSF1bY0hdW2NIXVtjSF1bY0hdMylTQyhcQzI9Tyk9W0NIXS9jNGMoW2NIXVtjSF1bY0hdW2NIXTQpT1tDSDJdYyhbY0hdYzVbTitdKFtPLV0pPU8pW2NIXVtjSF1bY0hdNQ==	51139	-5.4146933555603	0.0116	0	0.0116	5.35	0.0089212	8	-86.5954597963358	0	AH-487/40935525	123.48
1.0				1	9	-7.64999429861929	-7.64999429861929	1			ligprep_1.sdf	-0.829638867724885	glide-grid_1	-1.76584329771401	-0.0	1		0	0	30.1297	-40.5946998596191	OPLS3e	7	149476	-7.64999429861929		-4.25		ligprep_1.sdf:149476-1	0	J2VwaWtfcHl0aG9uJywgJy1waCcsICc3LjAnLCAnLXRuJywgJzgnLCAnLW1hJywgJzIwMCcsICctaW1hZScsICc8aW5maWxlLm1hZT4nLCAnLW9tYWUnLCAnPG91dGZpbGUubWFlPic=	193636-1	-0.273214082093546	ligprep_1.sdf:149476		2	W0NIMl0xT0MoW0NIM10pKFtDSDNdKVtDSDJdYzJjMXNjKGMyYzM0KW5jKFtDSDNdKW4zbmMobjQpQyg9TylbTkhdW0NIMl1bQ0gyXU9bQ0gyXVtDSDJdW09IXQ==	51139	-10.6439199447632	0.0	2	0.0	1.15	0.0	8	-66.6377944946289	0	AO-022/43455120	139.1
1.0				1	5	-7.64188963940797	-7.64188963940797	1			ligprep_1.sdf	-0.642704770026587	glide-grid_1	-1.62125231804319	-0.0	1		0	0	106.784	-59.4408798217773	OPLS3e	6	66815	-7.64188963940797		-11.11		ligprep_1.sdf:66815-1	0	J2VwaWtfcHl0aG9uJywgJy1waCcsICc3LjAnLCAnLXRuJywgJzgnLCAnLW1hJywgJzIwMCcsICctaW1hZScsICc8aW5maWxlLm1hZT4nLCAnLW9tYWUnLCAnPG91dGZpbGUubWFlPic=	87693-1	-0.186387552180682	ligprep_1.sdf:66815		2	W2NIXTFbY0hdW2NIXVtjSF1jKGMxMilTYzNjKFtjSF1bY0hdW2NIXVtjSF0zKU4yQyg9TylbTkhdYyhbY0hdW2NIXWMoQ2wpW2NIXTQpYzRPQyg9TylONWMoW2NIXVtjSF1bY0hdW2NIXTYpYzZTYyhjNTcpW2NIXVtjSF1bY0hdW2NIXTc=	51139	-4.34921550750732	0.0	1	0.0	7.58	0.0	6	-95.8329404429307	0	AJ-292/41686555	121.74
0.99995				1	3	-7.64184873602301	-7.68634873602301	1			ligprep_1.sdf	-0.809592428437137	glide-grid_1	-1.74978957998517	0.0445	1		0	0	33.2425	-43.9824638366699	OPLS3e	3	55064	-7.68634873602301		-6.84		ligprep_1.sdf:55064-1	0	J2VwaWtfcHl0aG9uJywgJy1waCcsICc3LjAnLCAnLXRuJywgJzgnLCAnLW1hJywgJzIwMCcsICctaW1hZScsICc8aW5maWxlLm1hZT4nLCAnLW9tYWUnLCAnPG91dGZpbGUubWFlPic=	72956-1	-0.263512025380104	ligprep_1.sdf:55064		2	W2NIXTFbY0hdW2NIXVtjSF1bY0hdYzEtYzJubigtYzNbY0hdW2NIXVtjSF1bY0hdW2NIXTMpYyhjMjQpYyhbT0hdKVtjSF1jNWM0b2MoW0NIM10pYzVDKD1PKVtDSDNd	51139	-6.68023300170898	0.0519	1	0.0519	5.06	0.0444603	4	-70.141348923821	0	AH-262/14317002	68.26
1.0				1	4	-7.62342124856794	-7.62342124856794	1			ligprep_1.sdf	-0.7725183221893	glide-grid_1	-1.71931512135546	-0.0	1		0	0	53.6455	-46.8186721801758	OPLS3e	8	166880	-7.62342124856794		-6.68		ligprep_1.sdf:166880-1	0	J2VwaWtfcHl0aG9uJywgJy1waCcsICc3LjAnLCAnLXRuJywgJzgnLCAnLW1hJywgJzIwMCcsICctaW1hZScsICc8aW5maWxlLm1hZT4nLCAnLW9tYWUnLCAnPG91dGZpbGUubWFlPic=	215537-1	-0.245916814469934	ligprep_1.sdf:166880		2	W2NIXTFbY0hdW2NIXWMoW0NIM10pW2NIXWMxW05IXUMoPU8pYzJbY0hdYyhbY0hdW2NIXVtjSF0yKVtOSF1DKD1PKVtDSDJdT2MoW2NIXTMpW2NIXVtjSF1jKGMzNClbY0hdW2NIXVtjSF1bY0hdNA==	51139	-7.70960760116577	0.0	2	0.0	5.26	0.0	8	-74.9428598964025	0	AO-548/43196800	67.43
				1	3	-7.62170991801035	-7.62240991801036	1			ligprep_1.sdf	-0.846856656626339	glide-grid_1	-1.77420841520444	0.0007	1		0	0	57.7697	-43.7000198364258	OPLS3e	3	65721	-7.62240991801036		-6.42		ligprep_1.sdf:65721-1	0	J2VwaWtfcHl0aG9uJywgJy1waCcsICc3LjAnLCAnLXRuJywgJzgnLCAnLW1hJywgJzIwMCcsICctaW1hZScsICc8aW5maWxlLm1hZT4nLCAnLW9tYWUnLCAnPG91dGZpbGUubWFlPic=	86270-1	-0.282285552518902	ligprep_1.sdf:65721		2	W2NIXTFbY0hdW2NIXWMoW09IXSlbY0hdYzEtbihjMj1PKWMobmMoYzIzKVtjSF1bY0hdW2NIXVtjSF0zKS9bQ0hdPVtDSF1cYzRjKENsKVtjSF1bY0hdW2NIXVtjSF00	51139	-8.81549549102783	0.0011	1	0.0011	5.93	0.000743044	4	-75.1513276501676	0	AJ-292/15300011	52.9
				1	3	-7.62021260819256	-8.08321260819256	1			ligprep_1.sdf	-0.789259076387037	glide-grid_1	-1.73139533344781	0.463	1		0	0	57.6823	-56.4109992980957	OPLS3e	4	109065	-8.08321260819256		-6.4	This compound has an imine and may undergo hydrolysis.	ligprep_1.sdf:109065-2	0	J2VwaWtfcHl0aG9uJywgJy1waCcsICc3LjAnLCAnLXRuJywgJzgnLCAnLW1hJywgJzIwMCcsICctaW1hZScsICc8aW5maWxlLm1hZT4nLCAnLW9tYWUnLCAnPG91dGZpbGUubWFlPic=	138322-1	-0.254007086939752	ligprep_1.sdf:109065		2	W2NIXTFbY0hdW2NIXVtjSF1bY0hdYzFOMi9DKD1OL2MzW2NIXVtjSF1bY0hdW2NIXVtjSF0zKVNDKFxDMj1PKT1bQ0hdL2M0YyhCcilbY0hdYyhbT0hdKWMoW2NIXTQpT1tDSDNd	51139	-2.71443057060242	0.4615	1	0.4615	4.32	0.463001	5	-89.0184987671961	0	AN-023/12984010	87.43
1.0				1	5	-7.61925188073781	-7.61925188073781	1			ligprep_1.sdf	-0.789159569601257	glide-grid_1	-1.73117704570212	-0.0	1		0	0	73.9634	-43.683292388916	OPLS3e	3	141895	-7.61925188073781		-3.95		ligprep_1.sdf:141895-1	0	J2VwaWtfcHl0aG9uJywgJy1waCcsICc3LjAnLCAnLXRuJywgJzgnLCAnLW1hJywgJzIwMCcsICctaW1hZScsICc8aW5maWxlLm1hZT4nLCAnLW9tYWUnLCAnPG91dGZpbGUubWFlPic=	182628-1	-0.25397506269126	ligprep_1.sdf:141895		2	W2NIXTFbY0hdW2NIXVtjSF1bY0hdYzFbQ0gyXW4oYzI9TyluYyhjKGMyMylbY0hdW2NIXVtjSF1bY0hdMyktYyhbY0hdNClbY0hdW2NIXWMoYzQ1KU9bQ0gyXUMoPU8pTjVbQ0gzXQ==	51139	-7.21353244781494	0.0	0	0.0	2.17	2.3801e-08	3	-68.3994427915049	0	AN-829/14136035	62.21
1.0				1	4	-7.61594773950674	-7.61594773950674	1			ligprep_1.sdf	-0.673806025490565	glide-grid_1	-1.64222237112163	-0.0	1		0	0	75.6087	-54.4530792236328	OPLS3e	13	112195	-7.61594773950674		-7.72		ligprep_1.sdf:112195-1	0	J2VwaWtfcHl0aG9uJywgJy1waCcsICc3LjAnLCAnLXRuJywgJzgnLCAnLW1hJywgJzIwMCcsICctaW1hZScsICc8aW5maWxlLm1hZT4nLCAnLW9tYWUnLCAnPG91dGZpbGUubWFlPic=	142147-1	-0.20041967735544	ligprep_1.sdf:112195		2	W2NIXTFbY0hdYyhDbClbY0hdW2NIXWMxT1tDSDJdQyg9TylOKGMyW2NIXVtjSF1bY0hdW2NIXVtjSF0yKVtDSDJdW0NIMl1OKGMzW2NIXVtjSF1bY0hdW2NIXVtjSF0zKUMoPU8pW0NIMl1PYzRbY0hdW2NIXWMoQ2wpW2NIXVtjSF00	51139	-10.070164680481	0.0	0	0.0	5.28	0.0	13	-91.7554702758789	0	AN-329/14789054	59.08
1.0			2_S_1_4_5_35	1	5	-7.61574059892679	-7.61714059892679	1			ligprep_1.sdf	-0.725648326198542	glide-grid_1	-1.68253071259113	0.0014	1		0	0	69.9954	-50.0058517456055	OPLS3e	7	83624	-7.61714059892679		-4.44	This compound contains an acetal/aminal-like group ( X-CH(R)-Y where X, Y are N, S, or O) that may be acid/base labile, releasing an aldehyde.	ligprep_1.sdf:83624-1	0	J2VwaWtfcHl0aG9uJywgJy1waCcsICc3LjAnLCAnLXRuJywgJzgnLCAnLW1hJywgJzIwMCcsICctaW1hZScsICc8aW5maWxlLm1hZT4nLCAnLW9tYWUnLCAnPG91dGZpbGUubWFlPic=	107026-1	-0.22399237055667	ligprep_1.sdf:83624		2	W2NIXTFjKEJyKVtjSF1bY0hdYyhbT0hdKWMxW0NAQEhdKFtOSF1jKGMyMylbY0hdW2NIXVtjSF1bY0hdMylOKEMyPU8pW05IXUMoPU8pYzRbY0hdYyhPW0NIM10pYyhPW0NIM10pYyhbY0hdNClPW0NIM10=	51139	-6.72357749938965	0.0022	3	0.0022	2.31	0.00135926	8	-77.4803237915039	0	AK-968/12572137	109.36
1.0				1	5	-7.61523939757308	-7.61523939757308	1			ligprep_1.sdf	-0.806773382983746	glide-grid_1	-1.74369671623474	-0.0	1		0	0	50.2798	-47.0014266967773	OPLS3e	9	12093	-7.61523939757308		-6.31		ligprep_1.sdf:12093-1	0	J2VwaWtfcHl0aG9uJywgJy1waCcsICc3LjAnLCAnLXRuJywgJzgnLCAnLW1hJywgJzIwMCcsICctaW1hZScsICc8aW5maWxlLm1hZT4nLCAnLW9tYWUnLCAnPG91dGZpbGUubWFlPic=	15798-1	-0.262594461985279	ligprep_1.sdf:12093		2	W0NIMl0xW0NIMl1bQ0gyXWMyYzFzYyhjMjMpbmMobihjMz1PKVtDSDJdW0NIXT1bQ0gyXSlTW0NIMl1DKD1PKVtOSF1bQ0gyXVtDSDJdYzRbY0hdW2NIXVtjSF1bY0hdW2NIXTQ=	51139	-4.91943597793579	0.0	1	0.0	4.69	9.1396e-10	9	-74.1298065185547	0	AF-399/15335094	115.31
1.0				1	5	-7.61281065966423	-7.61281065966423	1			ligprep_1.sdf	-0.711485955576013	glide-grid_1	-1.67118089702572	-0.0	1		0	0	71.5578	-51.6996002197266	OPLS3e	8	140511	-7.61281065966423		-8.74		ligprep_1.sdf:140511-1	0	J2VwaWtfcHl0aG9uJywgJy1waCcsICc3LjAnLCAnLXRuJywgJzgnLCAnLW1hJywgJzIwMCcsICctaW1hZScsICc8aW5maWxlLm1hZT4nLCAnLW9tYWUnLCAnPG91dGZpbGUubWFlPic=	180970-1	-0.217508875990407	ligprep_1.sdf:140511		2	W0NIMl0xW0NIMl1bQ0gyXVtDSDJdYzJjMXNjKGMyMyluYyhuKGMzPU8pLWM0W2NIXWMoW0NIM10pW2NIXVtjSF1bY0hdNClTW0NIMl1DKD1PKVtOSF1jNVtjSF1bY0hdYyhbY0hdW2NIXTUpT1tDSDJdW0NIM10=	51139	-8.02851867675781	0.0	1	0.0	6.85	3.59504e-10	8	-83.2642545555618	0	AN-698/41742225	124.54
1.0				1	5	-7.61180014663614	-7.61180014663614	1			ligprep_1.sdf	-0.661877531479144	glide-grid_1	-1.6321860252353	-0.0	1		0	2	62.1106	-50.2914237976074	OPLS3e	10	27468	-7.61180014663614		-7.25		ligprep_1.sdf:27468-1	0	J2VwaWtfcHl0aG9uJywgJy1waCcsICc3LjAnLCAnLXRuJywgJzgnLCAnLW1hJywgJzIwMCcsICctaW1hZScsICc8aW5maWxlLm1hZT4nLCAnLW9tYWUnLCAnPG91dGZpbGUubWFlPic=	36697-1	-0.19517436273426	ligprep_1.sdf:27468		2	W0NIM11PYyhbY0hdMSljKE9bQ0gzXSljKE9bQ0gzXSlbY0hdYzEtYyhuMilbY0hdYyhDKEYpKEYpRiluKGMyMyluW2NIXWMzQyg9TylbTkhdYyhbY0hdYzRbTitdKFtPLV0pPU8pW2NIXWMoW2NIXTQpT1tDSDNd	51139	-5.06262302398682	0.0	1	0.0	4.3	0.0	10	-68.4528888426102	0	AG-219/37149022	139.34
1.0			1_R_9_4_3_42	1	9	-7.60395363986262	-7.60395363986262	1			ligprep_1.sdf	-0.639514243989965	glide-grid_1	-1.61320406949442	-0.0	1	5_S_10_3_13	0	0	43.6851	-53.1927032470703	OPLS3e	7	100200	-7.60395363986262	14_R_7_21_15_46	-6.93	This compound has an imine and may undergo hydrolysis.	ligprep_1.sdf:100200-1	0	J2VwaWtfcHl0aG9uJywgJy1waCcsICc3LjAnLCAnLXRuJywgJzgnLCAnLW1hJywgJzIwMCcsICctaW1hZScsICc8aW5maWxlLm1hZT4nLCAnLW9tYWUnLCAnPG91dGZpbGUubWFlPic=	127629-1	-0.185462283899088	ligprep_1.sdf:100200		2	W2NIXTFbY0hdYyhDbClbY0hdW2NIXWMxTihDMj1PKUMoPU8pW0NASF0oW0NASF0yMylOKE49TjMpW0NIMl1DKD1PKU40Tj1DKGM1YyhbQ0gzXSlbY0hdYyhbQ0gzXSlbY0hdW2NIXTUpW0NIMl1bQ0BASF00YzZbY0hdW2NIXWMoW2NIXVtjSF02KU9bQ0gzXQ==	51139	-7.88568067550659	0.0	0	0.0	4.18	0.0	7	-75.3575785326724	0	AK-968/41171649	107.24
				1	5	-7.60157518267508	-7.63327518267508	1			ligprep_1.sdf	-0.697218005561502	glide-grid_1	-1.65845833403179	0.0317	1		0	0	48.0994	-53.8689460754395	OPLS3e	8	195800	-7.63327518267508		-10.34	This compound has an ester and may undergo hydrolysis at high or low pH.	ligprep_1.sdf:195800-1	0	J2VwaWtfcHl0aG9uJywgJy1waCcsICc3LjAnLCAnLXRuJywgJzgnLCAnLW1hJywgJzIwMCcsICctaW1hZScsICc8aW5maWxlLm1hZT4nLCAnLW9tYWUnLCAnPG91dGZpbGUubWFlPic=	252535-1	-0.211154866185419	ligprep_1.sdf:195800		2	W2NIXTFbY0hdW2NIXVtjSF1bY0hdYzEtYyhjMkMoPU8pT1tDSDJdW0NIM10pb2MoYzIzKWM0YyhbY0hdW2NIXVtjSF1bY0hdNCljKFtjSF0zKVtOSF1TKD1PKSg9TyljNVtjSF1bY0hdYyhbY0hdW2NIXTUpW0NIMl1bQ0gzXQ==	51139	-7.78582572937012	0.0379	1	0.0379	7.48	0.0317373	8	-89.3206212426205	0	AQ-390/12090658	93.99
1.0				1	3	-7.60154038436208	-7.60154038436208	1			ligprep_1.sdf	-0.738854597432531	glide-grid_1	-1.69054322281245	-0.0	1		0	0	52.1618	-43.022834777832	OPLS3e	6	98318	-7.60154038436208		-8.91		ligprep_1.sdf:98318-1	0	J2VwaWtfcHl0aG9uJywgJy1waCcsICc3LjAnLCAnLXRuJywgJzgnLCAnLW1hJywgJzIwMCcsICctaW1hZScsICc8aW5maWxlLm1hZT4nLCAnLW9tYWUnLCAnPG91dGZpbGUubWFlPic=	125224-1	-0.230349708617033	ligprep_1.sdf:98318		2	W0NIMl0xW0NIMl1bQ0gyXVtDSDJdYyhjMTIpbmMoW05IMl0pYyhDI04pYzItYzNbY0hdYyhjKFtjSF1bY0hdMylPW0NIM10pW0NIMl1PYyhbY0hdYzRDKEYpKEYpRilbY0hdW2NIXVtjSF00	51139	-5.23439455032349	0.0003	1	0.0003	7.19	0.0	6	-74.6050489242401	0	AK-968/41024564	81.16
1.0				1	6	-7.60061310659633	-7.60061310659633	1			ligprep_1.sdf	-0.660904772039397	glide-grid_1	-1.62978720628775	-0.0	1		0	0	56.6675	-54.3660202026367	OPLS3e	10	46521	-7.60061310659633		-8.33		ligprep_1.sdf:46521-1	0	J2VwaWtfcHl0aG9uJywgJy1waCcsICc3LjAnLCAnLXRuJywgJzgnLCAnLW1hJywgJzIwMCcsICctaW1hZScsICc8aW5maWxlLm1hZT4nLCAnLW9tYWUnLCAnPG91dGZpbGUubWFlPic=	61998-1	-0.194887515553752	ligprep_1.sdf:46521		2	W2NIXTFbY0hdW2NIXVtjSF1bY0hdYzEtbihbY0hdMiluYygtYzNbY0hdW2NIXVtjSF1bY0hdW2NIXTMpYzIvW0NIXT1DKFxbTkhdQyg9TyljNFtjSF1bY0hdYyhbQ0gzXSlbY0hdW2NIXTQpQyg9TylbTkhdW0NIMl1jNVtjSF1bY0hdW2NIXVtjSF1bY0hdNQ==	51139	-6.04876852035522	0.0001	2	0.0001	6.31	0.0	10	-90.5419235229492	0	AG-690/33917040	76.02
1.0				1	5	-7.59548402670224	-7.59548402670224	1			ligprep_1.sdf	-0.738265931520833	glide-grid_1	-1.68919632022704	-0.0	1		0	0	70.9158	-51.7604446411133	OPLS3e	8	188988	-7.59548402670224		-6.4		ligprep_1.sdf:188988-1	0	J2VwaWtfcHl0aG9uJywgJy1waCcsICc3LjAnLCAnLXRuJywgJzgnLCAnLW1hJywgJzIwMCcsICctaW1hZScsICc8aW5maWxlLm1hZT4nLCAnLW9tYWUnLCAnPG91dGZpbGUubWFlPic=	243568-1	-0.230166182627341	ligprep_1.sdf:188988		2	W2NIXTFbY0hdW2NIXVtjSF1bY0hdYzFDKD1PKU4yW0NIMl1bQ0gyXU4oW0NIMl1bQ0gyXTIpYyhbY0hdW2NIXVtjSF1bY0hdMyljM1tOSF1DKD1PKVtDSDJdT2MoW2NIXTQpW2NIXVtjSF1jKENsKWM0W0NIM10=	51139	-2.69654989242554	0.0001	1	0.0001	4.47	0.0	8	-80.6100921651077	0	AP-970/42444960	61.88
1.0			2_R_11_3_4_6	1	5	-7.59475089297201	-7.59475089297201	1			ligprep_1.sdf	-0.804602790661389	glide-grid_1	-1.73900536822474	-0.0	1		0	0	28.8765	-41.5077285766602	OPLS3e	5	70239	-7.59475089297201		-4.57		ligprep_1.sdf:70239-1	0	J2VwaWtfcHl0aG9uJywgJy1waCcsICc3LjAnLCAnLXRuJywgJzgnLCAnLW1hJywgJzIwMCcsICctaW1hZScsICc8aW5maWxlLm1hZT4nLCAnLW9tYWUnLCAnPG91dGZpbGUubWFlPic=	92028-1	-0.261887961826621	ligprep_1.sdf:70239		2	W2NIXTFbY0hdYyhDbClbY0hdW2NIXWMxW0NIMl1OKGMoYzIzKVtjSF1bY0hdW2NIXVtjSF0zKUMoPU8pW0NAQF0yKFtPSF0pW0NIMl1DKD1PKWM0W2NIXWMoW05IMl0pW2NIXVtjSF1bY0hdNA==	51139	-10.2670860290527	0.0002	2	0.0002	2.81	0.0	6	-71.9029494092658	0	AK-778/15446026	83.63
1.0				1	4	-7.59460738492439	-7.59460738492439	1			ligprep_1.sdf	-0.823632178756122	glide-grid_1	-1.75305837180278	-0.0	1		0	0	36.6615	-49.6446762084961	OPLS3e	8	84309	-7.59460738492439		-6.58		ligprep_1.sdf:84309-1	0	J2VwaWtfcHl0aG9uJywgJy1waCcsICc3LjAnLCAnLXRuJywgJzgnLCAnLW1hJywgJzIwMCcsICctaW1hZScsICc8aW5maWxlLm1hZT4nLCAnLW9tYWUnLCAnPG91dGZpbGUubWFlPic=	107803-1	-0.271235978033014	ligprep_1.sdf:84309		2	W2NIXTFbY0hdW2NIXWMoQ2wpW2NIXWMxQyg9TylbTkhdW0NIMl1jKFtjSF1bY0hdW2NIXTIpW2NIXWMyW0NIMl1bTkhdQyg9TyljM1tjSF1jKENsKVtjSF1bY0hdW2NIXTM=	51139	-6.11062622070312	0.0	2	0.0	5.12	0.0	8	-74.386604309082	0	AK-968/12864375	58.2
1.0				1	4	-7.58995193673679	-7.58995193673679	1			ligprep_1.sdf	-0.786124844990612	glide-grid_1	-1.72451977917663	-0.0	1		0	0	47.1146	-49.1282081604004	OPLS3e	8	105046	-7.58995193673679		-4.88		ligprep_1.sdf:105046-1	0	J2VwaWtfcHl0aG9uJywgJy1waCcsICc3LjAnLCAnLXRuJywgJzgnLCAnLW1hJywgJzIwMCcsICctaW1hZScsICc8aW5maWxlLm1hZT4nLCAnLW9tYWUnLCAnPG91dGZpbGUubWFlPic=	133210-1	-0.252998397891226	ligprep_1.sdf:105046		2	W2NIXTFbY0hdYyhPW0NIM10pYyhPW0NIM10pW2NIXWMxLWMoW2NIXVtjSF1jMkMjTiluYzJTW0NIMl1DKD1PKVtOSF1jM2MoRilbY0hdW2NIXVtjSF1bY0hdMw==	51139	-5.32403182983398	0.0	1	0.0	2.72	0.0	8	-79.8025036005283	0	AM-807/13616277	109.54
1.0		11_ANS_7_9_17	5_ANR_1_2_6_47	1	10	-7.58876485936091	-7.58876485936091	1	12_ANS_8_10_18		ligprep_1.sdf	-0.591106689962442	glide-grid_1	-1.5716149194427	-0.0	1	7_R_1_11_8_49	0	0	76.1227	-53.8817291259766	OPLS3e	16	171751	-7.58876485936091	8_S_2_12_7_50	-5.04	This compound contains an acetal/aminal-like group ( X-CH(R)-Y where X, Y are N, S, or O) that may be acid/base labile, releasing an aldehyde.	ligprep_1.sdf:171751-1	0	J2VwaWtfcHl0aG9uJywgJy1waCcsICc3LjAnLCAnLXRuJywgJzgnLCAnLW1hJywgJzIwMCcsICctaW1hZScsICc8aW5maWxlLm1hZT4nLCAnLW9tYWUnLCAnPG91dGZpbGUubWFlPic=	221422-1	-0.164973149116541	ligprep_1.sdf:171751		2	W2NIXTFbY0hdW2NIXVtjSF1bY0hdYzFbQ0gyXU4yW0NASF0oTjNDKD1PKVtDSDJdW0NIMl1bQ0gzXSlbQ0BIXShONEMoPU8pW0NIMl1bQ0gyXVtDSDNdKU4oW0NASF0oTjVDKD1PKVtDSDJdW0NIMl1bQ0gzXSlbQ0BASF0yTihbQ0BIXTVbQ0BASF0zNClDKD1PKVtDSDJdW0NIMl1bQ0gzXSlbQ0gyXWM2W2NIXVtjSF1bY0hdW2NIXVtjSF02	51139	-4.07050752639771	0.0	0	0.0	-0.06	0.0	16	-85.2499666964788	0	AP-216/15652009	87.72
1.0				1	5	-7.58703864889616	-7.58703864889616	1			ligprep_1.sdf	-0.803785740412719	glide-grid_1	-1.73723945989701	-0.0	1		0	0	68.5142	-42.6182594299316	OPLS3e	6	46647	-7.58703864889616		-6.45	This compound has an ester and may undergo hydrolysis at high or low pH.	ligprep_1.sdf:46647-1	0	J2VwaWtfcHl0aG9uJywgJy1waCcsICc3LjAnLCAnLXRuJywgJzgnLCAnLW1hJywgJzIwMCcsICctaW1hZScsICc8aW5maWxlLm1hZT4nLCAnLW9tYWUnLCAnPG91dGZpbGUubWFlPic=	62161-1	-0.26162202237573	ligprep_1.sdf:46647		2	W0NIM11bQ0gyXU9DKD1PKUMoUzEpPUMoQyg9TylPW0NIMl1bQ0gzXSlTQzE9QzJDKD1TKUMoW0NIM10pKFtDSDNdKVtOSF1jKGMyMylbY0hdW2NIXWMoW2NIXTMpW0NIM10=	51139	-3.19542407989502	0.0	1	0.0	4.65	0.0	6	-68.8964699968943	0	AG-690/34160019	147.32
1.0			7_S_6_8_15_31	1	4	-7.58666417683921	-7.58666417683921	1			ligprep_1.sdf	-0.803746068109269	glide-grid_1	-1.73715371529176	-0.0	1		0	0	54.8962	-46.575927734375	OPLS3e	6	72885	-7.58666417683921		-5.06	This compound has an ester and may undergo hydrolysis at high or low pH.	ligprep_1.sdf:72885-1	0	J2VwaWtfcHl0aG9uJywgJy1waCcsICc3LjAnLCAnLXRuJywgJzgnLCAnLW1hJywgJzIwMCcsICctaW1hZScsICc8aW5maWxlLm1hZT4nLCAnLW9tYWUnLCAnPG91dGZpbGUubWFlPic=	94824-1	-0.261609109546179	ligprep_1.sdf:72885		2	W2NIXTFbY0hdW2NIXVtjSF1jKGMxMilvYyg9TyljKFtjSF0yKUMoPU8pT1tDQEBIXShjM1tjSF1bY0hdW2NIXVtjSF1bY0hdMylDKD1PKWM0W2NIXVtjSF1bY0hdW2NIXVtjSF00	51139	-6.25978517532349	0.0	0	0.0	3.58	0.0	6	-74.7229173636857	0	AK-918/12623101	69.67
1.0				1	8	-7.58553825472084	-7.58553825472084	1			ligprep_1.sdf	-0.61802697616884	glide-grid_1	-1.59319878820423	-0.0	1		0	0	56.4366	-64.1512832641602	OPLS3e	12	52388	-7.58553825472084		-8.96		ligprep_1.sdf:52388-1	0	J2VwaWtfcHl0aG9uJywgJy1waCcsICc3LjAnLCAnLXRuJywgJzgnLCAnLW1hJywgJzIwMCcsICctaW1hZScsICc8aW5maWxlLm1hZT4nLCAnLW9tYWUnLCAnPG91dGZpbGUubWFlPic=	69550-1	-0.176407866388857	ligprep_1.sdf:52388		2	W2NIXTFbY0hdYyhbQ0gzXSlbY0hdW2NIXWMxUyg9TykoPU8pTihjMltjSF1jKENsKVtjSF1bY0hdW2NIXTIpW0NIMl1jM24oLWM0W2NIXVtjSF1bY0hdW2NIXVtjSF00KWMobm4zKVNbQ0gyXUMoPU8pW05IXWM1YyhPW0NIM10pW2NIXVtjSF1bY0hdW2NIXTU=	51139	-5.20492172241211	0.0	1	0.0	6.02	0.0	12	-104.399258910815	0	AG-690/40750253	140.1
1.0			5_R_10_4_6_46	1	9	-7.58505404042538	-7.64085404042538	1			ligprep_1.sdf	-0.599538397696683	glide-grid_1	-1.57802925763315	0.0558	1		0	0	47.9281	-55.7860069274902	OPLS3e	11	105225	-7.64085404042538		-5.9	This compound has an ester and may undergo hydrolysis at high or low pH.	ligprep_1.sdf:105225-1	0	J2VwaWtfcHl0aG9uJywgJy1waCcsICc3LjAnLCAnLXRuJywgJzgnLCAnLW1hJywgJzIwMCcsICctaW1hZScsICc8aW5maWxlLm1hZT4nLCAnLW9tYWUnLCAnPG91dGZpbGUubWFlPic=	133398-1	-0.168556756453897	ligprep_1.sdf:105225		2	W2NIXTFbY0hdW2NIXVtjSF1bY0hdYzFbQ0gyXU9DKD1PKU4oW0NIMl1bQ0hdMilbQ0gyXVtDQEBIXShDPTIzKVtDQEhdKEMoQyNOKShDI04pQyhbTkgyXSk9QzNDI04pYzRbY0hdYyhPW0NIMl1bQ0gzXSljKFtjSF1bY0hdNClPW0NIMl1bQ0gyXU41W0NIMl1bQ0gyXU9bQ0gyXVtDSDJdNQ==	51139	-7.4105052947998	0.0641	1	0.0641	3.52	0.0558298	11	-83.2983872077876	0	AM-807/14146110	157.86
1.0				1	3	-7.58409584285852	-7.58409584285852	1			ligprep_1.sdf	-0.737159022715001	glide-grid_1	-1.68666364710506	-0.0	1		0	0	74.3526	-46.9258613586426	OPLS3e	6	52054	-7.58409584285852		-7.37		ligprep_1.sdf:52054-1	0	J2VwaWtfcHl0aG9uJywgJy1waCcsICc3LjAnLCAnLXRuJywgJzgnLCAnLW1hJywgJzIwMCcsICctaW1hZScsICc8aW5maWxlLm1hZT4nLCAnLW9tYWUnLCAnPG91dGZpbGUubWFlPic=	69154-1	-0.229821086147228	ligprep_1.sdf:52054		2	W2NIXTFbY0hdW2NIXVtjSF1bY0hdYzEtYyhbY0hdW2NIXVtjSF1bY0hdMiljMltOSF1DKD1PKWMzW2NIXWMobmMoYzM0KVtjSF1bY0hdW2NIXVtjSF00KS1jNVtjSF1bY0hdYyhbY0hdW2NIXTUpT1tDSDNd	51139	-2.4790678024292	0.0	1	0.0	5.9	0.0	6	-71.6973648071289	0	AG-690/40749597	51.22
1.0				1	5	-7.57363515167686	-7.57363515167686	1			ligprep_1.sdf	-0.88581774009978	glide-grid_1	-1.79517849447808	-0.0	1		0	0	35.8711	-40.2325057983398	OPLS3e	6	94605	-7.57363515167686		-5.39	This compound has an imine and may undergo hydrolysis.	ligprep_1.sdf:94605-1	0	J2VwaWtfcHl0aG9uJywgJy1waCcsICc3LjAnLCAnLXRuJywgJzgnLCAnLW1hJywgJzIwMCcsICctaW1hZScsICc8aW5maWxlLm1hZT4nLCAnLW9tYWUnLCAnPG91dGZpbGUubWFlPic=	120874-1	-0.302945406067075	ligprep_1.sdf:94605		2	W2NIXTFbY0hdYyhbQ0gzXSlbY0hdW2NIXWMxLWMobltuSF1bY0hdMiljMlxbQ0hdPU5cW05IXUMoPU8pW0NIMl1jM1tjSF1bY0hdYyhCcilbY0hdW2NIXTM=	51139	-8.32921028137207	0.0001	2	0.0001	3.86	0.0	6	-66.7751541137695	0	AK-968/40707423	70.14
1.0				1	6	-7.57328753908938	-7.57328753908938	1			ligprep_1.sdf	-0.647506975659268	glide-grid_1	-1.6151593601846	-0.0	1		0	0	58.6844	-57.8703193664551	OPLS3e	7	82882	-7.57328753908938		-6.15		ligprep_1.sdf:82882-1	0	J2VwaWtfcHl0aG9uJywgJy1waCcsICc3LjAnLCAnLXRuJywgJzgnLCAnLW1hJywgJzIwMCcsICctaW1hZScsICc8aW5maWxlLm1hZT4nLCAnLW9tYWUnLCAnPG91dGZpbGUubWFlPic=	106181-1	-0.189332188477234	ligprep_1.sdf:82882		2	W2NIXTFbY0hdW2NIXVtjSF1bY0hdYzEtbihuKFtDSDNdKWMyW0NIM10pYyg9TyljMltDSF0oYzNbY0hdYyhDbCljKE9bQ0gzXSljKFtjSF0zKU9bQ0gzXSljNGMoPU8pbihuKFtDSDNdKWM0W0NIM10pLWM1W2NIXVtjSF1bY0hdW2NIXVtjSF01	51139	-1.61587119102478	0.0	0	0.0	3.37	1.61499e-05	7	-76.6430154296109	0	AK-968/12343273	65.56
1.0				1	5	-7.56799783452738	-7.56799783452738	1			ligprep_1.sdf	-0.694138284432	glide-grid_1	-1.65113266382107	-0.0	1		0	0	71.1438	-56.7585182189941	OPLS3e	5	199495	-7.56799783452738		-9.88		ligprep_1.sdf:199495-1	0	J2VwaWtfcHl0aG9uJywgJy1waCcsICc3LjAnLCAnLXRuJywgJzgnLCAnLW1hJywgJzIwMCcsICctaW1hZScsICc8aW5maWxlLm1hZT4nLCAnLW9tYWUnLCAnPG91dGZpbGUubWFlPic=	257950-1	-0.210222162070205	ligprep_1.sdf:199495		2	W2NIXTFbY0hdW2NIXWMoW0NIM10pW2NIXWMxLW4oYzI9TyljKG5jKGMyMylbY0hdW2NIXVtjSF1bY0hdMyktYzRjKC1jNVtjSF1bY0hdW2NIXVtjSF1bY0hdNSluYyhzNClbTkhdYzZbY0hdW2NIXVtjSF1bY0hdW2NIXTY=	51139	-5.34408378601074	0.0	1	0.0	8.36	2.29116e-08	5	-87.6500565358738	0	AR-434/43294834	85.83
1.0				1	4	-7.55969724150398	-7.55969724150398	1			ligprep_1.sdf	-0.635792154340487	glide-grid_1	-1.60381492730409	-0.0	1		0	0	54.9171	-54.4208679199219	OPLS3e	12	84641	-7.55969724150398		-8.47		ligprep_1.sdf:84641-1	0	J2VwaWtfcHl0aG9uJywgJy1waCcsICc3LjAnLCAnLXRuJywgJzgnLCAnLW1hJywgJzIwMCcsICctaW1hZScsICc8aW5maWxlLm1hZT4nLCAnLW9tYWUnLCAnPG91dGZpbGUubWFlPic=	108174-1	-0.184382859548878	ligprep_1.sdf:84641		2	W2NIXTFbY0hdW2NIXVtjSF1bY0hdYzFbQ0hdKGMyW2NIXVtjSF1bY0hdW2NIXVtjSF0yKVtDSDJdQyg9TylbTkhdYzNjKFtjSF1bY0hdYyhbY0hdMylbQ0gzXSlbTkhdQyg9TylbQ0gyXVtDSF0oYzRbY0hdW2NIXVtjSF1bY0hdW2NIXTQpYzVbY0hdW2NIXVtjSF1bY0hdW2NIXTU=	51139	-8.72783184051514	0.0	2	0.0	6.26	0.0	12	-92.5131149242304	0	AK-968/12975399	58.2
1.0			15_R_13_10_29_38	1	4	-7.55899510468913	-7.55899510468913	1			ligprep_1.sdf	-0.706456405615026	glide-grid_1	-1.65936718833679	-0.0	1		0	0	19.7108	-44.5056343078613	OPLS3e	11	12030	-7.55899510468913		-7.38	This compound has an ester and may undergo hydrolysis at high or low pH.	ligprep_1.sdf:12030-1	0	J2VwaWtfcHl0aG9uJywgJy1waCcsICc3LjAnLCAnLXRuJywgJzgnLCAnLW1hJywgJzIwMCcsICctaW1hZScsICc8aW5maWxlLm1hZT4nLCAnLW9tYWUnLCAnPG91dGZpbGUubWFlPic=	15724-1	-0.215971288705404	ligprep_1.sdf:12030		2	W2NIXTFjKFtDSDNdKVtjSF1jKFtDSDNdKVtjSF1jMU9jKGMobzIpQyhGKShGKUYpYyg9TyljKGMyMylbY0hdW2NIXWMoW2NIXTMpT1tDQEhdKFtDSDNdKUMoPU8pT1tDSDJdW0NIMl1PW0NIMl1bQ0gzXQ==	51139	-4.37144804000854	0.0	0	0.0	5.36	0.0	11	-66.6237375080773	0	AF-399/15287140	80.29
				1	4	-7.55864426756442	-7.56514426756442	1			ligprep_1.sdf	-0.839849362140045	glide-grid_1	-1.75952777149913	0.0065	1		0	0	38.8325	-46.6817779541016	OPLS3e	6	140139	-7.56514426756442		-5.13	This compound has an imine and may undergo hydrolysis.	ligprep_1.sdf:140139-1	0	J2VwaWtfcHl0aG9uJywgJy1waCcsICc3LjAnLCAnLXRuJywgJzgnLCAnLW1hJywgJzIwMCcsICctaW1hZScsICc8aW5maWxlLm1hZT4nLCAnLW9tYWUnLCAnPG91dGZpbGUubWFlPic=	180538-1	-0.279949787687571	ligprep_1.sdf:140139		2	W2NIXTFbY0hdW2NIXVtjSF1bY0hdYzFcTj1DMlxOKFtDSDJdW0NIMl1PW0NIM10pQyg9TykvQyhTMik9W0NIXS9DKFtDSDNdKT1bQ0hdL2MzW2NIXVtjSF1bY0hdW2NIXVtjSF0z	51139	-4.45263957977295	0.0087	0	0.0087	3.71	0.00654421	6	-69.3674232393419	0	AN-698/40781764	67.2
1.0				1	7	-7.55773089752003	-7.56313089752003	1			ligprep_1.sdf	-0.635626779188839	glide-grid_1	-1.60339776088421	0.0054	1		0	0	78.2596	-59.6054306030273	OPLS3e	12	92696	-7.56313089752003		-8.51	This compound has an imine and may undergo hydrolysis.	ligprep_1.sdf:92696-1	0	J2VwaWtfcHl0aG9uJywgJy1waCcsICc3LjAnLCAnLXRuJywgJzgnLCAnLW1hJywgJzIwMCcsICctaW1hZScsICc8aW5maWxlLm1hZT4nLCAnLW9tYWUnLCAnPG91dGZpbGUubWFlPic=	118620-1	-0.184334899939513	ligprep_1.sdf:92696		2	W2NIXTFbY0hdW2NIXVtjSF1bY0hdYzEtbjJjKC1jM1tjSF1bY0hdbltjSF1bY0hdMylubmMyU1tDSDJdQyg9TylbTkhdL049W0NIXS9jNGMoW2NIXVtjSF1jKFtjSF00KU9bQ0gzXSlPW0NIMl1jKFtjSF1jNUJyKVtjSF1bY0hdW2NIXTU=	51139	-5.51977157592773	0.0073	1	0.0073	5.53	0.00540223	12	-92.1703496612522	0	AK-968/40308410	128.82
1.0				1	4	-7.55633271706357	-7.55633271706357	1			ligprep_1.sdf	-0.800532693829555	glide-grid_1	-1.73020858014259	-0.0	1		0	0	48.5694	-48.3507957458496	OPLS3e	6	74480	-7.55633271706357		-6.36	This compound has an ester and may undergo hydrolysis at high or low pH.	ligprep_1.sdf:74480-1	0	J2VwaWtfcHl0aG9uJywgJy1waCcsICc3LjAnLCAnLXRuJywgJzgnLCAnLW1hJywgJzIwMCcsICctaW1hZScsICc8aW5maWxlLm1hZT4nLCAnLW9tYWUnLCAnPG91dGZpbGUubWFlPic=	96518-1	-0.260563197140123	ligprep_1.sdf:74480		2	W2NIXTFbY0hdW2NIXVtjSF1bY0hdYzEtYyhuMilbY0hdYyhjKGMyMylbY0hdW2NIXVtjSF1jM1tDSDNdKUMoPU8pT1tDSDJdQyg9TyljNFtjSF1bY0hdW2NIXVtjSF1bY0hdNA==	51139	-2.38458228111267	0.0	0	0.0	5.13	0.0	6	-63.8734169006348	0	AK-918/41198348	56.26
1.0				1	7	-7.54902032114023	-7.54902032114023	1			ligprep_1.sdf	-0.70552417194704	glide-grid_1	-1.65717750196941	-0.0	1		0	0	65.1094	-55.5021171569824	OPLS3e	9	191350	-7.54902032114023		-6.32	This compound has an ester and may undergo hydrolysis at high or low pH.	ligprep_1.sdf:191350-1	0	J2VwaWtfcHl0aG9uJywgJy1waCcsICc3LjAnLCAnLXRuJywgJzgnLCAnLW1hJywgJzIwMCcsICctaW1hZScsICc8aW5maWxlLm1hZT4nLCAnLW9tYWUnLCAnPG91dGZpbGUubWFlPic=	246720-1	-0.215686294889721	ligprep_1.sdf:191350		2	W2NIXTFbY0hdYyhDbClbY0hdW2NIXWMxW0NIMl1DKD1PKVtOSF1jMmMoW2NIXVtjSF1jKFtjSF0yKUMoPU8pT1tDSDNdKU4oW0NIMl1bQ0gyXTMpW0NIMl1bQ0gyXU4zQyg9TyljNFtjSF1bY0hdW2NIXVtjSF1bY0hdNA==	51139	-6.05455160140991	0.0	1	0.0	4.13	0.0	9	-86.6843134140291	0	AP-970/43374960	78.95
				1	3	-7.54895583382382	-7.54895583382382	1			ligprep_1.sdf	-0.764972379838277	glide-grid_1	-1.70252088823977	0.0	1		0	0	62.9151	-52.5560760498047	OPLS3e	5	36716	-7.54895583382382		-7.2	This compound has an imine and may undergo hydrolysis.	ligprep_1.sdf:36716-1	0	J2VwaWtfcHl0aG9uJywgJy1waCcsICc3LjAnLCAnLXRuJywgJzgnLCAnLW1hJywgJzIwMCcsICctaW1hZScsICc8aW5maWxlLm1hZT4nLCAnLW9tYWUnLCAnPG91dGZpbGUubWFlPic=	49369-1	-0.243514704316897	ligprep_1.sdf:36716		2	W2NIXTFbY0hdW2NIXVtjSF1bY0hdYzFOMi9DKD1OL2MzW2NIXVtjSF1bY0hdW2NIXVtjSF0zKVNDKFxDMj1PKT1bQ0hdL2M0YyhPW0NIM10pW2NIXWMoYyhCcilbY0hdNClPW0NIM10=	51139	-2.48988461494446	0.0055	0	0.0055	5.13	2.51053e-05	5	-74.4465024601303	0	AG-690/11450530	76.43
1.0			1_S_3_10_2_41	1	5	-7.5488238880695	-7.5488238880695	1			ligprep_1.sdf	-0.645415362921246	glide-grid_1	-1.60994198335517	-0.0	1		0	0	68.1651	-53.8270683288574	OPLS3e	4	71371	-7.5488238880695		-7.16		ligprep_1.sdf:71371-1	0	J2VwaWtfcHl0aG9uJywgJy1waCcsICc3LjAnLCAnLXRuJywgJzgnLCAnLW1hJywgJzIwMCcsICctaW1hZScsICc8aW5maWxlLm1hZT4nLCAnLW9tYWUnLCAnPG91dGZpbGUubWFlPic=	93246-1	-0.188720597201738	ligprep_1.sdf:71371		2	W0NIM11bQ0gyXU4xQyg9TylbQ0gyXU9jKGMxMilbY0hdW2NIXWMoW2NIXTIpQyg9TylbQ0BASF0oT2MoYzM0KVtjSF1bY0hdW2NIXVtjSF00KVtDQEBdMyhbT0hdKWMoW2NIXW41KVtjSF1jNltDSDJdT2MoYzdjNTYpW2NIXVtjSF1jKFtjSF03KVtDSDNd	51139	-4.10789203643799	0.0031	1	0.0031	3.46	0.0	5	-83.7866343532729	0	AK-820/13220176	98.19
1.0				1	3	-7.54836103907144	-7.62426103907144	1			ligprep_1.sdf	-0.614997985819226	glide-grid_1	-1.5853904174687	0.0759	1		0	0	75.6706	-64.4045639038086	OPLS3e	13	22239	-7.62426103907144		-9.95	This compound has an imine and may undergo hydrolysis.	ligprep_1.sdf:22239-1	0	J2VwaWtfcHl0aG9uJywgJy1waCcsICc3LjAnLCAnLXRuJywgJzgnLCAnLW1hJywgJzIwMCcsICctaW1hZScsICc8aW5maWxlLm1hZT4nLCAnLW9tYWUnLCAnPG91dGZpbGUubWFlPic=	29798-1	-0.175543279978406	ligprep_1.sdf:22239		2	W2NIXTFbY0hdW2NIXVtjSF1bY0hdYzFbQ0gyXU9jMmMoT1tDSDJdYzNbY0hdW2NIXVtjSF1bY0hdW2NIXTMpW2NIXWMoQyg9TylbTkhdL049W0NIXS9jKFtjSF00KVtjSF1bY0hdYyhjNEJyKVtPSF0pW2NIXWMyT1tDSDJdYzVbY0hdW2NIXVtjSF1bY0hdW2NIXTU=	51139	-5.81033754348755	0.0853	2	0.0853	7.83	0.0759121	14	-114.846000671387	0	AG-205/33103061	89.38
1.0				1	6	-7.53987313677194	-7.54287313677194	1			ligprep_1.sdf	-0.780937962492827	glide-grid_1	-1.71314133017239	0.003	1		0	0	25.8773	-48.4362525939941	OPLS3e	9	89157	-7.54287313677194		-5.21	This compound has an ester and may undergo hydrolysis at high or low pH.	ligprep_1.sdf:89157-1	0	J2VwaWtfcHl0aG9uJywgJy1waCcsICc3LjAnLCAnLXRuJywgJzgnLCAnLW1hJywgJzIwMCcsICctaW1hZScsICc8aW5maWxlLm1hZT4nLCAnLW9tYWUnLCAnPG91dGZpbGUubWFlPic=	114184-1	-0.251329104559065	ligprep_1.sdf:89157		2	W0NIM11jMVtjSF1jKFtDSDNdKW5uMVtDSDJdYyhbY0hdW2NIXTIpb2MyQyg9TylbTkhdYyhjM0MoPU8pT1tDSDNdKVtjSF1jKE9bQ0gzXSljKFtjSF0zKU9bQ0gzXQ==	51139	-6.25883388519287	0.0042	1	0.0042	3.51	0.00297654	9	-60.1802635192871	0	AK-968/15603985	104.82
1.0				1	8	-7.53121526633127	-7.53121526633127	1			ligprep_1.sdf	-0.595282869366588	glide-grid_1	-1.56682839337262	-0.0	1		0	0	50.0642	-54.7918815612793	OPLS3e	18	113500	-7.53121526633127		-9.92		ligprep_1.sdf:113500-1	0	J2VwaWtfcHl0aG9uJywgJy1waCcsICc3LjAnLCAnLXRuJywgJzgnLCAnLW1hJywgJzIwMCcsICctaW1hZScsICc8aW5maWxlLm1hZT4nLCAnLW9tYWUnLCAnPG91dGZpbGUubWFlPic=	143782-1	-0.167360339251806	ligprep_1.sdf:113500		2	W2NIXTFbY0hdW2NIXVtjSF1bY0hdYzFbQ0gyXWMoczIpYyhbQ0gzXSljKEMoPU8pW05IMl0pYzJbTkhdQyg9TylbQ0gyXVtDSDJdW0NIMl1bQ0gyXVtDSDJdW0NIMl1bQ0gyXUMoPU8pW05IXWMzYyhDKD1PKVtOSDJdKWMoW0NIM10pYyhzMylbQ0gyXWM0W2NIXVtjSF1bY0hdW2NIXVtjSF00	51139	-11.4280138015747	0.0	4	0.0	7.05	0.0	18	-97.2526584715015	0	AN-329/40366520	200.86
1.0				1	4	-7.52369092712298	-7.52369092712298	1			ligprep_1.sdf	-0.643266524989522	glide-grid_1	-1.6045818624153	-0.0	1		0	0	54.0645	-59.102222442627	OPLS3e	15	115613	-7.52369092712298		-7.96		ligprep_1.sdf:115613-1	0	J2VwaWtfcHl0aG9uJywgJy1waCcsICc3LjAnLCAnLXRuJywgJzgnLCAnLW1hJywgJzIwMCcsICctaW1hZScsICc8aW5maWxlLm1hZT4nLCAnLW9tYWUnLCAnPG91dGZpbGUubWFlPic=	146394-1	-0.188092273178074	ligprep_1.sdf:115613		2	W2NIXTFbY0hdW2NIXWMoW0NIM10pW2NIXWMxT1tDSDJdQyg9TylOKFtDSDJdYzJbY0hdW2NIXVtjSF1bY0hdW2NIXTIpW0NIMl1bQ0gyXU4oW0NIMl1jM1tjSF1bY0hdW2NIXVtjSF1bY0hdMylDKD1PKVtDSDJdT2M0W2NIXWMoW0NIM10pW2NIXVtjSF1bY0hdNA==	51139	-8.4763298034668	0.0	0	0.0	5.68	0.0	15	-101.122025996302	0	AN-329/41189571	59.08
1.0				1	5	-7.51990557341353	-7.51990557341353	1			ligprep_1.sdf	-0.746069125259242	glide-grid_1	-1.68391184277132	-0.0	1		0	0	58.9936	-49.3026313781738	OPLS3e	4	6403	-7.51990557341353		-7.12		ligprep_1.sdf:6403-1	0	J2VwaWtfcHl0aG9uJywgJy1waCcsICc3LjAnLCAnLXRuJywgJzgnLCAnLW1hJywgJzIwMCcsICctaW1hZScsICc8aW5maWxlLm1hZT4nLCAnLW9tYWUnLCAnPG91dGZpbGUubWFlPic=	8453-1	-0.234997049169173	ligprep_1.sdf:6403		2	W2NIXTFbY0hdW2NIXWMoW0NIM10pW2NIXWMxLW4oYzI9TyljKG5jKGMyMylbY0hdW2NIXVtjSF1bY0hdMylcW0NIXT1DNFxDKD1PKU4oW0NIMl1bQ0gyXVtDSDNdKWMoYzQ1KVtjSF1bY0hdW2NIXVtjSF01	51139	-4.1173529624939	0.0	0	0.0	5.68	2.23444e-10	4	-75.4765447070893	0	AE-848/11489763	52.98
1.0				1	3	-7.5179019132241	-7.5179019132241	1			ligprep_1.sdf	-0.665131613482622	glide-grid_1	-1.6210808067591	-0.0	1		0	0	62.1935	-53.5348510742188	OPLS3e	9	97022	-7.5179019132241		-9.93		ligprep_1.sdf:97022-1	0	J2VwaWtfcHl0aG9uJywgJy1waCcsICc3LjAnLCAnLXRuJywgJzgnLCAnLW1hJywgJzIwMCcsICctaW1hZScsICc8aW5maWxlLm1hZT4nLCAnLW9tYWUnLCAnPG91dGZpbGUubWFlPic=	123780-1	-0.197839524032213	ligprep_1.sdf:97022		2	W0NIM11bQ0hdKFtDSDNdKVtDSDJdT2MoW2NIXVtjSF1bY0hdMSlbY0hdYzEtYyhuYyhjMjMpW2NIXVtjSF1bY0hdW2NIXTMpW2NIXWMyQyg9TylbTkhdYyhbY0hdNClbY0hdYyhDKEYpKEYpRilbY0hdYzRDKEYpKEYpRg==	51139	-1.77052235603333	0.0008	1	0.0008	8.02	0.0	9	-77.6653168519089	0	AK-968/41017965	51.22
1.0				1	8	-7.51635976088542	-7.57635976088542	1			ligprep_1.sdf	-0.642639719093927	glide-grid_1	-1.60301834040342	0.06	1		0	0	64.9224	-46.4098892211914	OPLS3e	8	13612	-7.57635976088542		-5.65		ligprep_1.sdf:13612-1	0	J2VwaWtfcHl0aG9uJywgJy1waCcsICc3LjAnLCAnLXRuJywgJzgnLCAnLW1hJywgJzIwMCcsICctaW1hZScsICc8aW5maWxlLm1hZT4nLCAnLW9tYWUnLCAnPG91dGZpbGUubWFlPic=	17733-1	-0.187908994022135	ligprep_1.sdf:13612		2	W2NIXTFbY0hdW2NIXWMoT1tDSDNdKVtjSF1jMVtOSF1DKD1DKENsKUMyPU8pQyg9TylOMmMoW2NIXVtjSF1bY0hdW2NIXTMpYzNONEMoPU8pQyg9QyhDbClDND1PKVtOSF1jNVtjSF1jKE9bQ0gzXSlbY0hdW2NIXVtjSF01	51139	-10.351731300354	0.008	2	0.008	2.61	0.0600029	8	-88.9852268524555	0	AF-399/40713757	117.28
1.0				1	3	-7.51587349425004	-7.51587349425004	1			ligprep_1.sdf	-0.745669092340595	glide-grid_1	-1.68300895033629	-0.0	1		0	0	74.1584	-51.4630470275879	OPLS3e	7	49352	-7.51587349425004		-7.89		ligprep_1.sdf:49352-1	0	J2VwaWtfcHl0aG9uJywgJy1waCcsICc3LjAnLCAnLXRuJywgJzgnLCAnLW1hJywgJzIwMCcsICctaW1hZScsICc8aW5maWxlLm1hZT4nLCAnLW9tYWUnLCAnPG91dGZpbGUubWFlPic=	65597-1	-0.234871046695314	ligprep_1.sdf:49352		2	W2NIXTFbY0hdW2NIXVtjSF1bY0hdYzEtbihjMj1PKWMoU1tDSDJdYyhbY0hdW2NIXTMpW2NIXVtjSF1jM0JyKW5jKGMyNCljKE9bQ0gzXSljKE9bQ0gzXSljKFtjSF00KU9bQ0gzXQ==	51139	-2.74476718902588	0.0	0	0.0	5.79	2.031e-10	7	-70.8050898515057	0	AG-690/36986086	85.66
1.0				1	9	-7.51541408637191	-7.51541408637191	1			ligprep_1.sdf	-0.603000672173675	glide-grid_1	-1.57088549188983	-0.0	1		0	0	54.0627	-62.6426086425781	OPLS3e	12	52377	-7.51541408637191		-9.18		ligprep_1.sdf:52377-1	0	J2VwaWtfcHl0aG9uJywgJy1waCcsICc3LjAnLCAnLXRuJywgJzgnLCAnLW1hJywgJzIwMCcsICctaW1hZScsICc8aW5maWxlLm1hZT4nLCAnLW9tYWUnLCAnPG91dGZpbGUubWFlPic=	69539-1	-0.170804865599362	ligprep_1.sdf:52377		2	W2NIXTFbY0hdYyhbQ0gzXSlbY0hdW2NIXWMxUyg9TykoPU8pTihjMltjSF1jKENsKVtjSF1bY0hdW2NIXTIpW0NIMl1jM24oLWM0W2NIXVtjSF1bY0hdW2NIXVtjSF00KWMobm4zKVNbQ0gyXUMoPU8pW05IXWMoW2NIXVtjSF01KVtjSF1bY0hdYzVDKD1PKVtDSDNd	51139	-9.34535598754883	0.0	1	0.0	6.18	0.0	12	-110.732849121094	0	AG-690/40750235	147.94
1.0				1	4	-7.5120642660371	-7.5120642660371	1			ligprep_1.sdf	-0.745291169036506	glide-grid_1	-1.68215596030377	-0.0	1		0	0	74.1865	-42.1534996032715	OPLS3e	5	91928	-7.5120642660371		-6.77		ligprep_1.sdf:91928-1	0	J2VwaWtfcHl0aG9uJywgJy1waCcsICc3LjAnLCAnLXRuJywgJzgnLCAnLW1hJywgJzIwMCcsICctaW1hZScsICc8aW5maWxlLm1hZT4nLCAnLW9tYWUnLCAnPG91dGZpbGUubWFlPic=	117616-1	-0.234752008313659	ligprep_1.sdf:91928		2	W2NIXTFbY0hdW2NIXVtjSF1jKGMxMiluYygtYzNzYyhDbClbY0hdW2NIXTMpW2NIXWMyQyg9TylONFtDSDJdW0NIMl1OKFtDSDJdW0NIMl00KWM1YyhPW0NIM10pW2NIXVtjSF1bY0hdW2NIXTU=	51139	-7.28276824951172	0.0001	0	0.0001	4.9	0.0	5	-68.0600537970036	0	AK-968/37172074	73.91
1.0			1_R_11_3_2_47	1	12	-7.50938995028919	-7.50938995028919	1			ligprep_1.sdf	-0.584923992166821	glide-grid_1	-1.5551765670048	-0.0	1	3_R_13_5_1_49	0	0	56.467	-45.7899894714355	OPLS3e	17	9704	-7.50938995028919	4_R_14_6_2_50	-8.36	This compound has an ester and may undergo hydrolysis at high or low pH.	ligprep_1.sdf:9704-1	0	J2VwaWtfcHl0aG9uJywgJy1waCcsICc3LjAnLCAnLXRuJywgJzgnLCAnLW1hJywgJzIwMCcsICctaW1hZScsICc8aW5maWxlLm1hZT4nLCAnLW9tYWUnLCAnPG91dGZpbGUubWFlPic=	12542-1	-0.163247607614982	ligprep_1.sdf:9704		2	W2NIXTFbY0hdW2NIXVtjSF1jKGMxMilbY0hdW2NIXVtjSF1jMltOSF1DKD1PKVtDQEhdKE9DKD1PKVtDSDNdKVtDQEhdKE9DKD1PKVtDSDNdKVtDQEBIXShPQyg9TylbQ0gzXSlbQ0BASF0oT0MoPU8pW0NIM10pQyg9TylbTkhdYzNbY0hdW2NIXVtjSF1jKGMzNClbY0hdW2NIXVtjSF1bY0hdNA==	51139	-8.29513740539551	0.0	2	0.0	4.06	0.0	17	-68.4302825927734	0	AE-848/41827003	163.4
0.9999				1	8	-7.50717853561614	-7.51087853561614	1			ligprep_1.sdf	-0.744806443186451	glide-grid_1	-1.68106191208254	0.0037	1		0	0	66.8914	-51.2856826782227	OPLS3e	8	164895	-7.51087853561614		-5.99		ligprep_1.sdf:164895-1	0	J2VwaWtfcHl0aG9uJywgJy1waCcsICc3LjAnLCAnLXRuJywgJzgnLCAnLW1hJywgJzIwMCcsICctaW1hZScsICc8aW5maWxlLm1hZT4nLCAnLW9tYWUnLCAnPG91dGZpbGUubWFlPic=	213351-1	-0.234599329238004	ligprep_1.sdf:164895		2	W2NIXTFbY0hdW2NIXVtjSF1uYzEtbihjMj1PKWMoU1tDSDJdQyg9TylbTkhdQyg9TylbTkhdW0NIM10pbmMoYzIzKXNbY0hdYzMtYzRbY0hdW2NIXWMoW0NIM10pW2NIXVtjSF00	51139	-7.7381591796875	0.0051	2	0.0051	3.97	0.00368289	8	-84.8291091918945	0	AO-476/43417147	157.3
1.0			9_S_1_13_16_32	1	5	-7.50326018432164	-7.50326018432164	1			ligprep_1.sdf	-0.76034181760988	glide-grid_1	-1.69221511887355	-0.0	1		0	0	44.8909	-46.2234649658203	OPLS3e	2	148576	-7.50326018432164		-6.09		ligprep_1.sdf:148576-1	0	J2VwaWtfcHl0aG9uJywgJy1waCcsICc3LjAnLCAnLXRuJywgJzgnLCAnLW1hJywgJzIwMCcsICctaW1hZScsICc8aW5maWxlLm1hZT4nLCAnLW9tYWUnLCAnPG91dGZpbGUubWFlPic=	192432-1	-0.24204065110715	ligprep_1.sdf:148576		2	W2NIXTFbY0hdW2NIXW5bY0hdYzEtYyhuMilubihjMmMzNClbY0hdbmMzT2M1YyhbY0hdW2NIXWMoW2NIXTUpW09IXSlbQ0BASF00YzZbY0hdW2NIXWMoW0NIM10pW2NIXVtjSF02	51139	-1.846639752388	0.0014	1	0.0014	5.27	0.0	3	-70.9945750990933	0	AO-022/43453717	85.42
1.0				1	2	-7.50263668791905	-7.50263668791905	1			ligprep_1.sdf	-0.760278635689439	glide-grid_1	-1.6920745013269	-0.0	1		0	0	49.1944	-45.4843406677246	OPLS3e	9	82998	-7.50263668791905		-7.22		ligprep_1.sdf:82998-1	0	J2VwaWtfcHl0aG9uJywgJy1waCcsICc3LjAnLCAnLXRuJywgJzgnLCAnLW1hJywgJzIwMCcsICctaW1hZScsICc8aW5maWxlLm1hZT4nLCAnLW9tYWUnLCAnPG91dGZpbGUubWFlPic=	106304-1	-0.242020538319969	ligprep_1.sdf:82998		2	W2NIXTFbY0hdW2NIXVtjSF1bY0hdYzFbQ0gyXU4oW0NIMl1jMltjSF1bY0hdW2NIXVtjSF1bY0hdMilDKD1PKWMzb2MoW2NIXVtjSF0zKVtDSDJdT2M0YyhDbClbY0hdW2NIXVtjSF1bY0hdNA==	51139	-5.62690162658691	0.0	0	0.0	5.7	0.0	9	-72.4614686577159	0	AK-968/12346347	42.68
1.0			2_R_13_3_4_6	1	4	-7.50113645965088	-7.50113645965088	1			ligprep_1.sdf	-0.744206993328185	glide-grid_1	-1.67970892657314	-0.0	1		0	0	38.3958	-48.7259826660156	OPLS3e	5	70240	-7.50113645965088		-6.61		ligprep_1.sdf:70240-1	0	J2VwaWtfcHl0aG9uJywgJy1waCcsICc3LjAnLCAnLXRuJywgJzgnLCAnLW1hJywgJzIwMCcsICctaW1hZScsICc8aW5maWxlLm1hZT4nLCAnLW9tYWUnLCAnPG91dGZpbGUubWFlPic=	92029-1	-0.23441051436409	ligprep_1.sdf:70240		2	W2NIXTFbY0hdYyhDbClbY0hdW2NIXWMxW0NIMl1OKGMoYzIzKVtjSF1bY0hdW2NIXVtjSF0zKUMoPU8pW0NAQF0yKFtPSF0pW0NIMl1DKD1PKWMoW2NIXTQpW2NIXVtjSF1jKGM0NSlbY0hdW2NIXVtjSF1bY0hdNQ==	51139	-7.2070894241333	0.0	1	0.0	4.91	0.0	6	-76.2027856290673	0	AK-778/15446027	57.61
1.0				1	3	-7.49987285295938	-7.49997285295938	1			ligprep_1.sdf	-0.714608134528477	glide-grid_1	-1.65693227752674	0.0001	1		0	0	72.0861	-54.4069023132324	OPLS3e	3	123486	-7.49997285295938		-6.64	This compound has an imine and may undergo hydrolysis. This compound contains an acetal/aminal-like group ( X-CH(R)-Y where X, Y are N, S, or O) that may be acid/base labile, releasing an aldehyde.	ligprep_1.sdf:123486-1	0	J2VwaWtfcHl0aG9uJywgJy1waCcsICc3LjAnLCAnLXRuJywgJzgnLCAnLW1hJywgJzIwMCcsICctaW1hZScsICc8aW5maWxlLm1hZT4nLCAnLW9tYWUnLCAnPG91dGZpbGUubWFlPic=	156460-1	-0.220584495675276	ligprep_1.sdf:123486		2	TzFbQ0gyXU9jKGMxMilbY0hdW2NIXWMoW2NIXTIpTjMvQyg9Ti9jKFtjSF00KVtjSF1bY0hdYyhjNDUpT1tDSDJdTzUpU0MoXEMzPU8pPVtDSF0vYzZjKEYpW2NIXWMoRilbY0hdW2NIXTY=	51139	-2.89506030082703	0.02	0	0.02	4.61	0.000100957	3	-84.6324991801725	0	AN-465/13570067	94.89
1.0				1	9	-7.49924155438731	-7.54014155438731	1			ligprep_1.sdf	-0.610996006583091	glide-grid_1	-1.57507379907616	0.0409	1		0	0	65.1914	-57.800163269043	OPLS3e	11	194306	-7.54014155438731		-10.42		ligprep_1.sdf:194306-1	0	J2VwaWtfcHl0aG9uJywgJy1waCcsICc3LjAnLCAnLXRuJywgJzgnLCAnLW1hJywgJzIwMCcsICctaW1hZScsICc8aW5maWxlLm1hZT4nLCAnLW9tYWUnLCAnPG91dGZpbGUubWFlPic=	250237-1	-0.1744009663811	ligprep_1.sdf:194306		2	W0NIMl0xW0NIMl1bQ0gyXVtDSDJdW0NIMl1OMWMybmMoTjNbQ0gyXVtDSDJdW0NIMl1bQ0gyXVtDSDJdMyluYyhuMilbTkhdYyhbY0hdNClbY0hdW2NIXWMoYzQ1KW5jKHM1KVNbQ0gyXUMoPU8pW05IXWM2W2NIXWMoT1tDSDNdKVtjSF1bY0hdYzZPW0NIM10=	51139	-5.24552488327026	0.049	2	0.049	7.84	0.0409205	11	-80.816304898545	0	AQ-088/42013695	171.17
			1_ANR_2_3_7_53	1	11	-7.4934384466037	-7.4954384466037	1			ligprep_1.sdf	-0.537871972462187	glide-grid_1	-1.51344568607716	0.002	1	3_S_8_1_5_55	0	0	25.4051	-62.2311744689941	OPLS3e	15	2538	-7.4954384466037	4_S_10_2_6_56	-9.13	This compound has an ester and may undergo hydrolysis at high or low pH.	ligprep_1.sdf:2538-1	0	J2VwaWtfcHl0aG9uJywgJy1waCcsICc3LjAnLCAnLXRuJywgJzgnLCAnLW1hJywgJzIwMCcsICctaW1hZScsICc8aW5maWxlLm1hZT4nLCAnLW9tYWUnLCAnPG91dGZpbGUubWFlPic=	3144-1	-0.14410458551161	ligprep_1.sdf:2538		2	W2NIXTFbY0hdW2NIXVtjSF1bY0hdYzFDKD1PKU9bQ0BIXTJbQ0BIXShPQyg9TyljM1tjSF1bY0hdW2NIXVtjSF1bY0hdMylbQ0BASF0oT0MoPU8pYzRbY0hdW2NIXVtjSF1bY0hdW2NIXTQpW0NAQEhdKFtPSF0pW0NAQEhdKE9DKD1PKWM1W2NIXVtjSF1bY0hdW2NIXVtjSF01KVtDQEBIXTJPQyg9TyljNltjSF1bY0hdW2NIXVtjSF1bY0hdNg==	51139	-6.36414003372192	0.0028	1	0.0028	6.25	0.00198363	16	-101.006008214959	0	AE-484/37387010	151.73
1.0				1	7	-7.49296259427881	-7.49296259427881	1			ligprep_1.sdf	-0.74339604317348	glide-grid_1	-1.67787857530518	-0.0	1		0	0	47.5415	-43.7425270080566	OPLS3e	8	163674	-7.49296259427881		-4.12		ligprep_1.sdf:163674-1	0	J2VwaWtfcHl0aG9uJywgJy1waCcsICc3LjAnLCAnLXRuJywgJzgnLCAnLW1hJywgJzIwMCcsICctaW1hZScsICc8aW5maWxlLm1hZT4nLCAnLW9tYWUnLCAnPG91dGZpbGUubWFlPic=	211631-1	-0.234155081071213	ligprep_1.sdf:163674		2	Tz1DKFtOSDJdKVtDSDJdU2MobjEpbmMoU1tDSDJdQyg9TylbTkgyXSljKGMxMiljKC1jM1tjSF1bY0hdW2NIXVtjSF1bY0hdMylbY0hdYyhuMiktYzRbY0hdW2NIXVtjSF1bY0hdW2NIXTQ=	51139	-12.8771333694458	0.0	2	0.0	1.83	0.0	8	-79.3781684205025	0	AO-476/43250028	175.45
1.0				1	3	-7.49021965528053	-7.49021965528053	1			ligprep_1.sdf	-0.687004454178727	glide-grid_1	-1.63416356643298	-0.0	1		0	0	52.0114	-56.6484489440918	OPLS3e	8	91381	-7.49021965528053		-10.07	This compound has an imine and may undergo hydrolysis.	ligprep_1.sdf:91381-1	0	J2VwaWtfcHl0aG9uJywgJy1waCcsICc3LjAnLCAnLXRuJywgJzgnLCAnLW1hJywgJzIwMCcsICctaW1hZScsICc8aW5maWxlLm1hZT4nLCAnLW9tYWUnLCAnPG91dGZpbGUubWFlPic=	116939-1	-0.208061657091126	ligprep_1.sdf:91381		2	W2NIXTFbY0hdW2NIXWMoSSlbY0hdYzFDMj1OL0MoQyhPMik9Tyk9W0NIXVxjKFtjSF0zKVtjSF1bY0hdYyhPW0NIMl1jNFtjSF1bY0hdW2NIXVtjSF1bY0hdNCljM09bQ0gyXWM1W2NIXVtjSF1bY0hdW2NIXVtjSF01	51139	-4.48610591888428	0.0	0	0.0	7.72	0.0	8	-91.2133475298361	0	AK-968/37055151	57.12
1.0			13_S_15_10_18_39	1	5	-7.48919131752044	-7.48919131752044	1			ligprep_1.sdf	-0.743021885130569	glide-grid_1	-1.67703408363786	-0.0	1		0	0	60.1652	-49.6709518432617	OPLS3e	7	170162	-7.48919131752044		-7.88		ligprep_1.sdf:170162-1	0	J2VwaWtfcHl0aG9uJywgJy1waCcsICc3LjAnLCAnLXRuJywgJzgnLCAnLW1hJywgJzIwMCcsICctaW1hZScsICc8aW5maWxlLm1hZT4nLCAnLW9tYWUnLCAnPG91dGZpbGUubWFlPic=	219404-1	-0.234037228672514	ligprep_1.sdf:170162		2	W2NIXTFbY0hdW2NIXVtjSF1jKENsKWMxW05IXUMoPU8pYyhjKGMyMylbQ0gyXVtDSDJdW0NAQEhdKFtDSDJdMylDKFtDSDNdKShbQ0gzXSlbQ0gzXSljKHMyKVtOSF1DKD1PKWM0W2NIXVtjSF1uW2NIXVtjSF00	51139	-9.48924350738525	0.0003	2	0.0003	6.16	0.0	7	-81.1447515600566	0	AP-064/15228847	99.33
1.0				1	3	-7.48873528972997	-7.48873528972997	1			ligprep_1.sdf	-0.662551153725576	glide-grid_1	-1.61479162473863	-0.0	1		0	0	61.7846	-52.9197998046875	OPLS3e	10	97014	-7.48873528972997		-9.99		ligprep_1.sdf:97014-1	0	J2VwaWtfcHl0aG9uJywgJy1waCcsICc3LjAnLCAnLXRuJywgJzgnLCAnLW1hJywgJzIwMCcsICctaW1hZScsICc8aW5maWxlLm1hZT4nLCAnLW9tYWUnLCAnPG91dGZpbGUubWFlPic=	123772-1	-0.197071981308683	ligprep_1.sdf:97014		2	RkMoRikoRiljMVtjSF1jKEMoRikoRilGKVtjSF1jKFtjSF0xKVtOSF1DKD1PKWMyW2NIXWMobmMoYzIzKVtjSF1bY0hdW2NIXVtjSF0zKS1jNFtjSF1jKFtjSF1bY0hdW2NIXTQpT1tDSDJdW0NIMl1bQ0gyXVtDSDNd	51139	-1.90350592136383	0.0008	1	0.0008	8.09	0.0	10	-84.7355159195821	0	AK-968/41017951	51.22
1.0				1	7	-7.48494008787723	-7.48494008787723	1			ligprep_1.sdf	-0.79296921880773	glide-grid_1	-1.7138614784198	-0.0	1		0	0	35.1438	-44.393684387207	OPLS3e	4	66567	-7.48494008787723		-7.55		ligprep_1.sdf:66567-1	0	J2VwaWtfcHl0aG9uJywgJy1waCcsICc3LjAnLCAnLXRuJywgJzgnLCAnLW1hJywgJzIwMCcsICctaW1hZScsICc8aW5maWxlLm1hZT4nLCAnLW9tYWUnLCAnPG91dGZpbGUubWFlPic=	87356-1	-0.258101382340594	ligprep_1.sdf:66567		2	Tz1DKFtOSDJdKVtDSDJdU2Mobm4xKW4oYzEyKWMzYyhjNGMoczMpW0NIMl1bQ0gyXVtDSDJdW0NIMl00KWMoPU8pbjItYzVjKFtDSDNdKVtjSF1bY0hdW2NIXVtjSF01	51139	-9.46520805358887	0.0	1	0.0	4.85	3.15402e-10	4	-80.0165059309798	0	AJ-292/41342281	147.65
1.0				1	7	-7.48287144327591	-7.48287144327591	1			ligprep_1.sdf	-0.69934196150183	glide-grid_1	-1.64265635518295	-0.0	1		0	0	50.1698	-49.3848686218262	OPLS3e	8	86137	-7.48287144327591		-5.2		ligprep_1.sdf:86137-1	0	J2VwaWtfcHl0aG9uJywgJy1waCcsICc3LjAnLCAnLXRuJywgJzgnLCAnLW1hJywgJzIwMCcsICctaW1hZScsICc8aW5maWxlLm1hZT4nLCAnLW9tYWUnLCAnPG91dGZpbGUubWFlPic=	110460-1	-0.21379632695074	ligprep_1.sdf:86137		2	W2NIXTFbY0hdYyhPW0NIM10pYyhPW0NIM10pW2NIXWMxLWMobjIpW2NIXWMoQyhGKShGKUYpbihjMjMpbltjSF1jM0MoPU8pTihbQ0gzXSlbQ0gyXWM0YyhbQ0gzXSlubihbY0hdNClbQ0gzXQ==	51139	-7.30972623825073	0.0011	0	0.0011	2.86	0.0	8	-76.8720932006836	0	AK-968/14004859	86.77
1.0			4_R_1_3_15_35	1	5	-7.48261815199108	-7.48261815199108	1			ligprep_1.sdf	-0.712964060033809	glide-grid_1	-1.65312023010487	-0.0	1		0	0	60.929	-50.5727806091309	OPLS3e	9	147521	-7.48261815199108		-6.53		ligprep_1.sdf:147521-1	0	J2VwaWtfcHl0aG9uJywgJy1waCcsICc3LjAnLCAnLXRuJywgJzgnLCAnLW1hJywgJzIwMCcsICctaW1hZScsICc8aW5maWxlLm1hZT4nLCAnLW9tYWUnLCAnPG91dGZpbGUubWFlPic=	190875-1	-0.220077004470326	ligprep_1.sdf:147521		2	W0NIM11PYyhbY0hdMSljKE9bQ0gzXSlbY0hdYyhjMTIpW0NIMl1bQ0gyXU4oW0NAQEhdMmMzW2NIXVtjSF1jKEYpW2NIXVtjSF0zKUMoPU8pW05IXVtDQEBIXShbQ0gzXSlDKD1PKVtOSF1bQ0hdNFtDSDJdW0NIMl1bQ0gyXVtDSDJdNA==	51139	-3.13541555404663	0.0	2	0.0	4.58	0.0	9	-68.3557393371302	0	AO-022/43452001	79.9
1.0				1	5	-7.48081863302116	-7.48081863302116	1			ligprep_1.sdf	-0.699150107831614	glide-grid_1	-1.64220571777236	-0.0	1		0	0	66.8054	-53.9004669189453	OPLS3e	8	54780	-7.48081863302116		-8.65		ligprep_1.sdf:54780-1	0	J2VwaWtfcHl0aG9uJywgJy1waCcsICc3LjAnLCAnLXRuJywgJzgnLCAnLW1hJywgJzIwMCcsICctaW1hZScsICc8aW5maWxlLm1hZT4nLCAnLW9tYWUnLCAnPG91dGZpbGUubWFlPic=	72567-1	-0.213737675229176	ligprep_1.sdf:54780		2	W0NIMl0xW0NIMl1bQ0gyXVtDSDJdYzJjMXNjKGMyMyluYyhuKGMzPU8pLWM0W2NIXVtjSF1bY0hdW2NIXVtjSF00KVNbQ0gyXVtDSDJdUyg9TykoPU8pT2M1YyhPW0NIM10pW2NIXVtjSF1bY0hdW2NIXTU=	51139	-2.37428712844849	0.0	0	0.0	6.56	2.16451e-10	8	-84.1786206121198	0	AH-034/33961040	147.19
1.0			2_S_1_5_6_41	1	5	-7.48004948369432	-7.48034948369432	1			ligprep_1.sdf	-0.639535234067047	glide-grid_1	-1.59527442684232	0.0003	1		0	0	76.6468	-62.1008110046387	OPLS3e	10	84344	-7.48034948369432		-8.02	This compound contains an acetal/aminal-like group ( X-CH(R)-Y where X, Y are N, S, or O) that may be acid/base labile, releasing an aldehyde.	ligprep_1.sdf:84344-1	0	J2VwaWtfcHl0aG9uJywgJy1waCcsICc3LjAnLCAnLXRuJywgJzgnLCAnLW1hJywgJzIwMCcsICctaW1hZScsICc8aW5maWxlLm1hZT4nLCAnLW9tYWUnLCAnPG91dGZpbGUubWFlPic=	107840-1	-0.187001237092358	ligprep_1.sdf:84344		2	W0NIM11PYyhbY0hdMSlbY0hdW2NIXWMoT1tDSDJdW0NIM10pYzFbQ0BASF0oW05IXWMoYzIzKVtjSF1bY0hdYyhCcilbY0hdMylOKEMyPU8pW05IXUMoPU8pYzRjKFtjSF1bY0hdW2NIXVtjSF00KU9bQ0gyXWM1W2NIXVtjSF1bY0hdW2NIXVtjSF01	51139	-3.35337519645691	0.0005	2	0.0005	5.18	0.000305945	10	-92.3188689147582	0	AK-968/12865824	89.13
1.0				1	4	-7.47913962820796	-7.47913962820796	1			ligprep_1.sdf	-0.774647524766271	glide-grid_1	-1.69934201528207	-0.0	1		0	0	62.2389	-45.4801788330078	OPLS3e	10	49649	-7.47913962820796		-5.42		ligprep_1.sdf:49649-1	0	J2VwaWtfcHl0aG9uJywgJy1waCcsICc3LjAnLCAnLXRuJywgJzgnLCAnLW1hJywgJzIwMCcsICctaW1hZScsICc8aW5maWxlLm1hZT4nLCAnLW9tYWUnLCAnPG91dGZpbGUubWFlPic=	65977-1	-0.249304654273599	ligprep_1.sdf:49649		2	W2NIXTFbY0hdW2NIXVtjSF1bY0hdYzFbQ0gyXU4oW0NIMl1bQ0gzXSlDKD1PKWMyW2NIXVtjSF1jKFtjSF1bY0hdMilDKD1PKU4oW0NIMl1bQ0gzXSlbQ0gyXWMzW2NIXVtjSF1bY0hdW2NIXVtjSF0z	51139	-5.57457494735718	0.0	0	0.0	3.86	0.0	10	-70.7018814086914	0	AG-690/37071177	40.62
1.0				1	9	-7.47761472465412	-7.47761472465412	1			ligprep_1.sdf	-0.639327065097569	glide-grid_1	-1.5947551643908	-0.0	1		0	0	35.9554	-54.2723197937012	OPLS3e	11	75003	-7.47761472465412		-8.13	This compound has an ester and may undergo hydrolysis at high or low pH.	ligprep_1.sdf:75003-1	0	J2VwaWtfcHl0aG9uJywgJy1waCcsICc3LjAnLCAnLXRuJywgJzgnLCAnLW1hJywgJzIwMCcsICctaW1hZScsICc8aW5maWxlLm1hZT4nLCAnLW9tYWUnLCAnPG91dGZpbGUubWFlPic=	97063-1	-0.186940368116353	ligprep_1.sdf:75003		2	W2NIXTFbY0hdYyhDbClbY0hdYyhDbCljMUMoPU8pW0NIMl1PQyg9TylbQ0gyXU4oQzI9TylDKD1PKWMoYzIzKVtjSF1bY0hdYyhbY0hdMylDKD1PKU9bQ0gyXUMoPU8pYzRjKENsKVtjSF1jKENsKVtjSF1bY0hdNA==	51139	-8.92528343200684	0.0	0	0.0	5.14	0.0	11	-90.9916000366211	0	AK-918/41778324	124.12
1.0				1	4	-7.47655580748445	-7.47655580748445	1			ligprep_1.sdf	-0.792080971714864	glide-grid_1	-1.71194169081685	-0.0	1		0	0	68.8588	-49.2075386047363	OPLS3e	2	142346	-7.47655580748445		-7.97		ligprep_1.sdf:142346-1	0	J2VwaWtfcHl0aG9uJywgJy1waCcsICc3LjAnLCAnLXRuJywgJzgnLCAnLW1hJywgJzIwMCcsICctaW1hZScsICc8aW5maWxlLm1hZT4nLCAnLW9tYWUnLCAnPG91dGZpbGUubWFlPic=	183304-1	-0.257812269223602	ligprep_1.sdf:142346		2	W0NIMl0xW0NIMl1bQ0gyXWMoW2NIXTIpYzFuYyhjMjMpc2MoYzNbTkgyXSlDKD1PKU40YyhbY0hdW2NIXVtjSF1bY0hdNSljNVNjKGM0NilbY0hdW2NIXVtjSF1bY0hdNg==	51139	-2.60538291931152	0.0003	1	0.0003	5.42	0.0	2	-69.6991678118958	0	AN-919/14712050	117.39
1.0				1	6	-7.47559049725	-7.47559049725	1			ligprep_1.sdf	-0.830621165448581	glide-grid_1	-1.74019422301835	-0.0	1		0	0	37.9783	-41.6140785217285	OPLS3e	5	49415	-7.47559049725		-5.41	This compound has an ester and may undergo hydrolysis at high or low pH. This compound has an imine and may undergo hydrolysis.	ligprep_1.sdf:49415-1	0	J2VwaWtfcHl0aG9uJywgJy1waCcsICc3LjAnLCAnLXRuJywgJzgnLCAnLW1hJywgJzIwMCcsICctaW1hZScsICc8aW5maWxlLm1hZT4nLCAnLW9tYWUnLCAnPG91dGZpbGUubWFlPic=	65693-1	-0.27687372212037	ligprep_1.sdf:49415		2	W2NIXTFbY0hdW2NIXVtjSF1bY0hdYzFOKEMyPU8pTj1DKEMoPU8pT1tDSDJdW0NIM10pL0MyPVtDSF0vYzNbY0hdW25IXWMoYzM0KVtjSF1bY0hdW2NIXVtjSF00	51139	-5.56552696228027	0.0	1	0.0	4.2	0.0	5	-68.5277031112658	0	AG-690/37019022	74.76
1.0			12_S_14_9_15_34	1	4	-7.4735541021307	-7.4735541021307	1			ligprep_1.sdf	-0.830394899324462	glide-grid_1	-1.73972018380718	-0.0	1		0	0	39.2215	-44.4457511901855	OPLS3e	6	170150	-7.4735541021307		-7.31		ligprep_1.sdf:170150-1	0	J2VwaWtfcHl0aG9uJywgJy1waCcsICc3LjAnLCAnLXRuJywgJzgnLCAnLW1hJywgJzIwMCcsICctaW1hZScsICc8aW5maWxlLm1hZT4nLCAnLW9tYWUnLCAnPG91dGZpbGUubWFlPic=	219392-1	-0.276798300078915	ligprep_1.sdf:170150		2	W0NIM11DKFtDSDNdKShbQ0gzXSlbQ0BIXShbQ0gyXTEpW0NIMl1bQ0gyXWMoYzEyKWMoYyhzMilbTkhdQyg9TylbQ0gzXSlDKD1PKVtOSF1jM1tjSF1jKFtDSDNdKVtjSF1bY0hdW2NIXTM=	51139	-8.68117618560791	0.0	2	0.0	6.22	0.0	6	-74.9103677959627	0	AP-064/15228753	86.44
1.0				1	4	-7.47252325470104	-7.47252325470104	1			ligprep_1.sdf	-0.791653755171656	glide-grid_1	-1.71101833848617	-0.0	1		0	0	51.2876	-45.8350143432617	OPLS3e	3	64368	-7.47252325470104		-7.97		ligprep_1.sdf:64368-1	0	J2VwaWtfcHl0aG9uJywgJy1waCcsICc3LjAnLCAnLXRuJywgJzgnLCAnLW1hJywgJzIwMCcsICctaW1hZScsICc8aW5maWxlLm1hZT4nLCAnLW9tYWUnLCAnPG91dGZpbGUubWFlPic=	84514-1	-0.257673215679346	ligprep_1.sdf:64368		2	W2NIXTFbY0hdW2NIXVtjSF1bY0hdYzEtbihuMiljKD1PKWMoYzIzKWMoW0NIM10pW2NIXWMoLWM0W2NIXVtjSF1bY0hdW2NIXVtjSF00KW4zLWM1W2NIXVtjSF1bY0hdW2NIXVtjSF01	51139	-5.77106761932373	0.0	0	0.0	7.05	1.38525e-06	3	-77.6634140147198	0	AJ-077/33271035	35.91
1.0				1	5	-7.47041176937571	-7.47041176937571	1			ligprep_1.sdf	-0.685187670897228	glide-grid_1	-1.62984202087578	-0.0	1		0	0	64.8232	-54.3787536621094	OPLS3e	5	65185	-7.47041176937571		-7.55		ligprep_1.sdf:65185-1	0	J2VwaWtfcHl0aG9uJywgJy1waCcsICc3LjAnLCAnLXRuJywgJzgnLCAnLW1hJywgJzIwMCcsICctaW1hZScsICc8aW5maWxlLm1hZT4nLCAnLW9tYWUnLCAnPG91dGZpbGUubWFlPic=	85539-1	-0.207511438038214	ligprep_1.sdf:65185		2	W2NIXTFbY0hdW2NIXVtjSF1bY0hdYzFbQ0gyXW4oYzI9TyljKG5jKGMyMylbY0hdW2NIXVtjSF1bY0hdMykvW0NIXT1DKGMoYzQ1KVtjSF1bY0hdW2NIXVtjSF01KVxDKD1PKU40W0NIMl1jNltjSF1bY0hdW2NIXVtjSF1bY0hdNg==	51139	-4.39206075668335	0.0	0	0.0	5.77	5.1393e-10	5	-80.300328445598	0	AJ-292/13889990	52.98
1.0				1	8	-7.46767198306813	-7.46767198306813	1			ligprep_1.sdf	-0.791139801949345	glide-grid_1	-1.70990752029987	-0.0	1		0	0	26.9428	-46.5997123718262	OPLS3e	8	165047	-7.46767198306813		-4.48		ligprep_1.sdf:165047-1	0	J2VwaWtfcHl0aG9uJywgJy1waCcsICc3LjAnLCAnLXRuJywgJzgnLCAnLW1hJywgJzIwMCcsICctaW1hZScsICc8aW5maWxlLm1hZT4nLCAnLW9tYWUnLCAnPG91dGZpbGUubWFlPic=	213537-1	-0.257505930450625	ligprep_1.sdf:165047		2	W2NIXTFbY0hdW2NIXVtjSF1bY0hdYzFbQ0gyXW4ybm5jKEMoPU8pW05IMl0pYzJbTkhdQyg9TylbQ0gyXVNjKG4zKXNjKGMzNClbY0hdW2NIXVtjSF1bY0hdNA==	51139	-7.24727821350098	0.0	2	0.0	2.56	0.0	8	-82.0376428145134	0	AO-476/43417660	169.33
1.0			3_S_2_1_7_38	1	5	-7.46623859396025	-7.74943859396025	1			ligprep_1.sdf	-0.672409820606789	glide-grid_1	-1.61925211756342	0.2832	1		0	0	45.2067	-49.3239631652832	OPLS3e	8	108216	-7.74943859396025		-10.02	This compound has an imine and may undergo hydrolysis.	ligprep_1.sdf:108216-1	0	J2VwaWtfcHl0aG9uJywgJy1waCcsICc3LjAnLCAnLXRuJywgJzgnLCAnLW1hJywgJzIwMCcsICctaW1hZScsICc8aW5maWxlLm1hZT4nLCAnLW9tYWUnLCAnPG91dGZpbGUubWFlPic=	137221-1	-0.201790232269196	ligprep_1.sdf:108216		2	Tz1DMVtDSDJdW0NIMl1bQ0gyXUMoPUMxMilbTkhdQzM9QyhDKD1PKVtDSDJdW0NIMl1bQ0gyXTMpW0NIXTJjNFtjSF1jKEkpYyhjKFtjSF00KU9bQ0gyXVtDSDNdKU9bQ0gyXUMoPU8pW05IXWM1W2NIXVtjSF1bY0hdW2NIXVtjSF01	51139	-10.6394777297974	0.2902	2	0.2902	7.45	0.283224	9	-85.7985687255859	0	AM-879/42012248	93.73
1.0				1	7	-7.46329851714801	-7.46329851714801	1			ligprep_1.sdf	-0.773006790927602	glide-grid_1	-1.69574274224653	-0.0	1		0	0	53.7981	-51.3778495788574	OPLS3e	6	65866	-7.46329851714801		-5.39	This compound has an ester and may undergo hydrolysis at high or low pH.	ligprep_1.sdf:65866-1	0	J2VwaWtfcHl0aG9uJywgJy1waCcsICc3LjAnLCAnLXRuJywgJzgnLCAnLW1hJywgJzIwMCcsICctaW1hZScsICc8aW5maWxlLm1hZT4nLCAnLW9tYWUnLCAnPG91dGZpbGUubWFlPic=	86451-1	-0.248776617238267	ligprep_1.sdf:65866		2	W2NIXTFbY0hdW2NIXVtjSF1bY0hdYzEtbihjMj1PKWMoU1tDSDJdQyg9TylPW0NIMl1bQ0gzXSluYyhjMjMpbmM0YyhbY0hdMylbQ0gyXU9DKFtDSDJdNCkoW0NIM10pW0NIM10=	51139	-5.70080995559692	0.0	0	0.0	3.61	1.62114e-11	6	-71.878857256274	0	AJ-292/36790003	106.39
1.0			3_R_4_1_6_44	1	5	-7.46255702143566	-7.47055702143566	1			ligprep_1.sdf	-0.608007157247559	glide-grid_1	-1.56736890701948	0.008	1		0	0	61.0979	-62.1077575683594	OPLS3e	8	123625	-7.47055702143566		-11.74	This compound has an imine and may undergo hydrolysis. This compound contains an acetal/aminal-like group ( X-CH(R)-Y where X, Y are N, S, or O) that may be acid/base labile, releasing an aldehyde.	ligprep_1.sdf:123625-1	0	J2VwaWtfcHl0aG9uJywgJy1waCcsICc3LjAnLCAnLXRuJywgJzgnLCAnLW1hJywgJzIwMCcsICctaW1hZScsICc8aW5maWxlLm1hZT4nLCAnLW9tYWUnLCAnPG91dGZpbGUubWFlPic=	156654-1	-0.173547837707806	ligprep_1.sdf:123625		2	W0NIMl0xW0NIMl1bQ0gyXVtDSDJdW0NIMl1OMWMoW2NIXVtjSF0yKWMoQ2wpW2NIXWMyTjNDKEMoPU8pW0NIM10pPU5OKGM0W2NIXVtjSF1bY0hdW2NIXVtjSF00KVtDQEBIXTNjNWMoYyhDbClbY0hdYyhDbClbY0hdNSlPW0NIMl1jNltjSF1bY0hdW2NIXVtjSF1bY0hdNg==	51139	-4.08461999893188	0.0104	0	0.0104	9.27	0.00798764	8	-94.1987507363852	0	AN-465/14334046	48.38
			2_R_4_1_5_28	1	2	-7.45949791746438	-7.47069791746438	1			ligprep_1.sdf	-0.828833101029921	glide-grid_1	-1.73644813575117	0.0112	1		0	0	41.6653	-42.7447509765625	OPLS3e	1	10175	-7.47069791746438		-8.01	This compound has an imine and may undergo hydrolysis.	ligprep_1.sdf:10175-1	0	J2VwaWtfcHl0aG9uJywgJy1waCcsICc3LjAnLCAnLXRuJywgJzgnLCAnLW1hJywgJzIwMCcsICctaW1hZScsICc8aW5maWxlLm1hZT4nLCAnLW9tYWUnLCAnPG91dGZpbGUubWFlPic=	13249-1	-0.276277700646829	ligprep_1.sdf:10175		2	Tz1DMVtDSDJdQyhbQ0gzXSkoW0NIM10pW0NIMl1DKD1DMTIpW05IXWMzYyhbQ0BIXTJjNHNjKFtDSDNdKVtjSF1bY0hdNCljNWMoW2NIXVtjSF0zKVtjSF1bY0hdW2NIXVtjSF01	51139	-1.16826772689819	0.0144	1	0.0143	7.13	0.0112583	2	-58.6573250709308	0	AE-848/42799248	57.34
1.0			6_S_1_10_4_46	1	3	-7.45823109133173	-7.45823109133173	1			ligprep_1.sdf	-0.589514048854138	glide-grid_1	-1.551644432536	-0.0	1		0	0	98.9802	-56.9498558044434	OPLS3e	6	144067	-7.45823109133173		-12.2	This compound has an imine and may undergo hydrolysis. This compound contains an acetal/aminal-like group ( X-CH(R)-Y where X, Y are N, S, or O) that may be acid/base labile, releasing an aldehyde.	ligprep_1.sdf:144067-1	0	J2VwaWtfcHl0aG9uJywgJy1waCcsICc3LjAnLCAnLXRuJywgJzgnLCAnLW1hJywgJzIwMCcsICctaW1hZScsICc8aW5maWxlLm1hZT4nLCAnLW9tYWUnLCAnPG91dGZpbGUubWFlPic=	185810-1	-0.165738468696261	ligprep_1.sdf:144067		2	W2NIXTFbY0hdW2NIXVtjSF1jMmMxW0NIMl1bQ0gyXUMoW0NASF0zYzRjKENsKVtjSF1bY0hdW2NIXVtjSF00KT1DMk49YyhuMzUpc2MoXGM1PU8pPVtDSF1cYyhbY0hdNilbY0hdW2NIXWMoYzZPW0NIM10pT1tDSDJdYyhbY0hdNylbY0hdW2NIXWMoYzc4KU9bQ0gyXU84	51139	-1.79729795455933	0.0	0	0.0	9.81	0.0	6	-78.0023326997201	0	AN-988/15131310	94.89
1.0				1	6	-7.45675570948626	-7.45675570948626	1			ligprep_1.sdf	-0.739803865239618	glide-grid_1	-1.66977086683773	-0.0	1		0	0	41.3957	-55.7248115539551	OPLS3e	7	74883	-7.45675570948626		-5.91	This compound has an ester and may undergo hydrolysis at high or low pH.	ligprep_1.sdf:74883-1	0	J2VwaWtfcHl0aG9uJywgJy1waCcsICc3LjAnLCAnLXRuJywgJzgnLCAnLW1hJywgJzIwMCcsICctaW1hZScsICc8aW5maWxlLm1hZT4nLCAnLW9tYWUnLCAnPG91dGZpbGUubWFlPic=	96940-1	-0.233023615921446	ligprep_1.sdf:74883		2	W2NIXTFbY0hdW2NIXVtjSF1jKENsKWMxTihDMj1PKUMoPU8pYyhjMjMpW2NIXVtjSF1jKFtjSF0zKUMoPU8pT1tDSDJdQyg9TyljNFtjSF1bY0hdYyhbY0hdW2NIXTQpW0NIMl1bQ0gzXQ==	51139	-5.19278907775879	0.0	0	0.0	4.04	0.0	7	-87.5317614832602	0	AK-918/41676609	80.75
				1	3	-7.45612851408984	-7.47422851408984	1			ligprep_1.sdf	-0.808614199772304	glide-grid_1	-1.72109338249784	0.0181	1		0	0	87.1588	-40.632453918457	OPLS3e	6	51722	-7.47422851408984		-6.21	This compound has an imine and may undergo hydrolysis.	ligprep_1.sdf:51722-1	0	J2VwaWtfcHl0aG9uJywgJy1waCcsICc3LjAnLCAnLXRuJywgJzgnLCAnLW1hJywgJzIwMCcsICctaW1hZScsICc8aW5maWxlLm1hZT4nLCAnLW9tYWUnLCAnPG91dGZpbGUubWFlPic=	68720-1	-0.266290304074637	ligprep_1.sdf:51722		2	W2NIXTFbY0hdW2NIXVtjSF1jKGMxMilOPUMoYzNbY0hdW2NIXVtjSF1bY0hdW2NIXTMpW05IXU49QzJjNFtjSF1bY0hdYyhbY0hdW2NIXTQpT1tDSDJdW0NIMl1bQ0gyXVtDSDNd	51139	-5.36680555343628	0.0102	1	0.0102	5.05	0.0181034	6	-66.8608522477189	0	AG-690/40720216	45.98
1.0				1	5	-7.45601704614779	-7.45601704614779	1			ligprep_1.sdf	-0.648331546034037	glide-grid_1	-1.59878170632431	-0.0	1		0	2	90.4495	-53.185302734375	OPLS3e	6	21977	-7.45601704614779		-7.16		ligprep_1.sdf:21977-1	0	J2VwaWtfcHl0aG9uJywgJy1waCcsICc3LjAnLCAnLXRuJywgJzgnLCAnLW1hJywgJzIwMCcsICctaW1hZScsICc8aW5maWxlLm1hZT4nLCAnLW9tYWUnLCAnPG91dGZpbGUubWFlPic=	29475-1	-0.1911799242602	ligprep_1.sdf:21977		2	W08tXVtOK10oPU8pYzFbY0hdW2NIXVtjSF1jKGMxMilDKD1PKU4oQzI9TyljM1tjSF1bY0hdYyhbY0hdW2NIXTMpQyg9TylOKGM0W2NIXVtjSF1bY0hdW2NIXVtjSF00KWMoW2NIXTUpW2NIXVtjSF1jKGM1NilbY0hdW2NIXVtjSF1bY0hdNg==	51139	-4.09920692443848	0.0002	0	0.0002	4.48	0.0	6	-82.0757742003299	0	AG-205/32618008	100.83
1.0				1	6	-7.45426186627848	-7.45426186627848	1			ligprep_1.sdf	-0.755376579928451	glide-grid_1	-1.68116449653671	-0.0	1		0	0	49.2409	-49.7010231018066	OPLS3e	7	170091	-7.45426186627848		-5.88		ligprep_1.sdf:170091-1	0	J2VwaWtfcHl0aG9uJywgJy1waCcsICc3LjAnLCAnLXRuJywgJzgnLCAnLW1hJywgJzIwMCcsICctaW1hZScsICc8aW5maWxlLm1hZT4nLCAnLW9tYWUnLCAnPG91dGZpbGUubWFlPic=	219331-1	-0.240460060202531	ligprep_1.sdf:170091		2	W2NIXTFbY0hdW2NIXWMoRilbY0hdYzFDKD1PKVtOSF1jMmMoQyg9TylbTkhdYzNbY0hdYyhbQ0gzXSlbY0hdW2NIXVtjSF0zKVtjSF1ubjItYzRbY0hdW2NIXVtjSF1bY0hdW2NIXTQ=	51139	-3.17866826057434	0.0	2	0.0	4.28	0.0	7	-76.1114096190348	0	AP-064/14765108	76.02
1.0				1	5	-7.45269875784898	-7.45299875784898	1			ligprep_1.sdf	-0.724387487547175	glide-grid_1	-1.65744161573663	0.0003	1		0	2	45.5687	-53.6869163513184	OPLS3e	9	48144	-7.45299875784898		-7.48		ligprep_1.sdf:48144-1	0	J2VwaWtfcHl0aG9uJywgJy1waCcsICc3LjAnLCAnLXRuJywgJzgnLCAnLW1hJywgJzIwMCcsICctaW1hZScsICc8aW5maWxlLm1hZT4nLCAnLW9tYWUnLCAnPG91dGZpbGUubWFlPic=	64070-1	-0.225839356298454	ligprep_1.sdf:48144		2	W08tXVtOK10oPU8pYzFuW2NIXW4oW2NIXTEpW0NIMl1DKD1PKVtOSF1jMltjSF1jKFNjM1tjSF1bY0hdYyhDbClbY0hdW2NIXTMpW2NIXWMoW2NIXTIpT2M0W2NIXW5bY0hdW2NIXVtjSF00	51139	-6.41325044631958	0.0005	1	0.0005	5.12	0.000302459	9	-84.1869201660156	0	AG-690/36548014	137.48
1.0				1	5	-7.43851347175658	-7.43851347175658	1			ligprep_1.sdf	-0.806703855371272	glide-grid_1	-1.71702731352721	-0.0	1		0	0	46.8881	-39.4450950622559	OPLS3e	3	67344	-7.43851347175658		-5.24		ligprep_1.sdf:67344-1	0	J2VwaWtfcHl0aG9uJywgJy1waCcsICc3LjAnLCAnLXRuJywgJzgnLCAnLW1hJywgJzIwMCcsICctaW1hZScsICc8aW5maWxlLm1hZT4nLCAnLW9tYWUnLCAnPG91dGZpbGUubWFlPic=	88389-1	-0.265661195419878	ligprep_1.sdf:67344		2	Tz1jMW4oW0NIM10pYyg9TyluKFtDSDNdKWMoYzEyKVtjSF1uKC1jM2MoT1tDSDNdKVtjSF1bY0hdW2NIXVtjSF0zKWMyLWM0W2NIXVtjSF1jKFtDSDNdKVtjSF1bY0hdNA==	51139	-8.87878513336182	0.0	0	0.0	3.87	1.89826e-07	3	-72.0599634841577	0	AJ-292/41944602	54.78
				1	5	-7.43845038477589	-7.46275038477589	1			ligprep_1.sdf	-0.723002574040349	glide-grid_1	-1.6542728513393	0.0243	1		0	0	36.4784	-51.891529083252	OPLS3e	9	196361	-7.46275038477589		-9.89	This compound has an ester and may undergo hydrolysis at high or low pH.	ligprep_1.sdf:196361-1	0	J2VwaWtfcHl0aG9uJywgJy1waCcsICc3LjAnLCAnLXRuJywgJzgnLCAnLW1hJywgJzIwMCcsICctaW1hZScsICc8aW5maWxlLm1hZT4nLCAnLW9tYWUnLCAnPG91dGZpbGUubWFlPic=	253373-1	-0.225407587417451	ligprep_1.sdf:196361		2	W2NIXTFbY0hdYyhbQ0gyXVtDSDNdKVtjSF1bY0hdYzFTKD1PKSg9TylbTkhdYyhbY0hdMiljKFtjSF1bY0hdW2NIXVtjSF0zKWMzYyhjMjQpb2MoW0NIMl1bQ0gyXVtDSDNdKWM0Qyg9TylPW0NIMl1bQ0gzXQ==	51139	-6.63597869873047	0.0296	1	0.0296	7.25	0.0243439	9	-75.9772096196769	0	AQ-390/41640415	93.99
1.0			4_R_2_3_10_29	1	4	-7.43357933571836	-7.43357933571836	1			ligprep_1.sdf	-0.806168750261889	glide-grid_1	-1.71588837005706	-0.0	1		0	0	33.8297	-41.9973449707031	OPLS3e	4	42933	-7.43357933571836		-4.38		ligprep_1.sdf:42933-1	0	J2VwaWtfcHl0aG9uJywgJy1waCcsICc3LjAnLCAnLXRuJywgJzgnLCAnLW1hJywgJzIwMCcsICctaW1hZScsICc8aW5maWxlLm1hZT4nLCAnLW9tYWUnLCAnPG91dGZpbGUubWFlPic=	57066-1	-0.265484976275656	ligprep_1.sdf:42933		2	bjFbbkhdYyhbQ0gzXSljKGMxMilbQ0BASF0oQyhDI04pPUMoTzIpW05IMl0pYzNjKFtjSF1bY0hdW2NIXVtjSF0zKU9bQ0gyXWM0YyhDbClbY0hdW2NIXVtjSF1bY0hdNA==	51139	-7.61172580718994	0.0	2	0.0	3.58	0.0	4	-65.4998522804526	0	AG-690/13705135	96.95
				1	6	-7.43253813922468	-7.43363813922468	1			ligprep_1.sdf	-0.769820802725253	glide-grid_1	-1.68875364922118	0.0011	1		0	0	21.2446	-42.4735374450684	OPLS3e	6	26239	-7.43363813922468		-4.63		ligprep_1.sdf:26239-1	0	J2VwaWtfcHl0aG9uJywgJy1waCcsICc3LjAnLCAnLXRuJywgJzgnLCAnLW1hJywgJzIwMCcsICctaW1hZScsICc8aW5maWxlLm1hZT4nLCAnLW9tYWUnLCAnPG91dGZpbGUubWFlPic=	35096-1	-0.247751271307489	ligprep_1.sdf:26239		2	W09IXVtDSDJdW0NIMl1uKGMxW05IMl0pbmMoYzFDI04pL0MoQyNOKT1bQ0hdL2MoW2NIXVtjSF0yKW9jMi1jKFtjSF1jM0MoRikoRilGKVtjSF1bY0hdW2NIXTM=	51139	-5.06671142578125	0.0012	2	0.0012	2.52	0.00114393	7	-71.657958984375	0	AG-205/37169025	124.79
1.0				1	5	-7.43072132665709	-7.43072132665709	1			ligprep_1.sdf	-0.752991102650102	glide-grid_1	-1.67585538342119	-0.0	1		0	0	72.5721	-50.0574569702148	OPLS3e	8	188990	-7.43072132665709		-5.03		ligprep_1.sdf:188990-1	0	J2VwaWtfcHl0aG9uJywgJy1waCcsICc3LjAnLCAnLXRuJywgJzgnLCAnLW1hJywgJzIwMCcsICctaW1hZScsICc8aW5maWxlLm1hZT4nLCAnLW9tYWUnLCAnPG91dGZpbGUubWFlPic=	243570-1	-0.23970068795668	ligprep_1.sdf:188990		2	W2NIXTFbY0hdW2NIXVtjSF1bY0hdYzFDKD1PKU4yW0NIMl1bQ0gyXU4oW0NIMl1bQ0gyXTIpYyhbY0hdW2NIXVtjSF1bY0hdMyljM1tOSF1DKD1PKVtDSDJdT2M0W2NIXVtjSF1bY0hdW2NIXVtjSF00	51139	-5.62805271148682	0.0001	1	0.0001	3.28	0.0	8	-80.1975932192689	0	AP-970/42444966	61.88
1.0			2_R_19_3_4_6	1	4	-7.42973988203639	-7.42973988203639	1			ligprep_1.sdf	-0.737123555685607	glide-grid_1	-1.66372128664806	-0.0	1		0	0	25.1713	-50.0136909484863	OPLS3e	8	71079	-7.42973988203639		-4.46		ligprep_1.sdf:71079-1	0	J2VwaWtfcHl0aG9uJywgJy1waCcsICc3LjAnLCAnLXRuJywgJzgnLCAnLW1hJywgJzIwMCcsICctaW1hZScsICc8aW5maWxlLm1hZT4nLCAnLW9tYWUnLCAnPG91dGZpbGUubWFlPic=	92948-1	-0.232179371313637	ligprep_1.sdf:71079		2	W0NIM11PYzFjKE9bQ0gzXSlbY0hdW2NIXWMoW2NIXTEpW0NIMl1OKGMoYzIzKVtjSF1bY0hdW2NIXVtjSF0zKUMoPU8pW0NAQF0yKFtPSF0pW0NIMl1DKD1PKVxbQ0hdPVtDSF1cYzRvW2NIXVtjSF1bY0hdNA==	51139	-2.78350257873535	0.0	1	0.0	2.46	0.0	9	-69.5811381170085	0	AK-778/43413582	89.21
1.0				1	6	-7.42675162685424	-7.42675162685424	1			ligprep_1.sdf	-0.752588833677772	glide-grid_1	-1.67496009445895	-0.0	1		0	0	42.8869	-55.7142601013184	OPLS3e	6	71631	-7.42675162685424		-5.62	This compound has an ester and may undergo hydrolysis at high or low pH.	ligprep_1.sdf:71631-1	0	J2VwaWtfcHl0aG9uJywgJy1waCcsICc3LjAnLCAnLXRuJywgJzgnLCAnLW1hJywgJzIwMCcsICctaW1hZScsICc8aW5maWxlLm1hZT4nLCAnLW9tYWUnLCAnPG91dGZpbGUubWFlPic=	93528-1	-0.23957263312433	ligprep_1.sdf:71631		2	W2NIXTFbY0hdW2NIXWMoQ2wpYyhDbCljMU4oQzI9TylDKD1PKWMoYzIzKVtjSF1bY0hdYyhbY0hdMylDKD1PKU9bQ0gyXUMoPU8pYzRbY0hdW2NIXVtjSF1bY0hdW2NIXTQ=	51139	-3.30031871795654	0.0	0	0.0	3.64	0.0	6	-86.313162333579	0	AK-918/11182003	80.75
1.0				1	8	-7.42611232936258	-7.47691232936258	1			ligprep_1.sdf	-0.634923672245745	glide-grid_1	-1.58377121912295	0.0508	1		0	0	56.649	-57.0250473022461	OPLS3e	6	13608	-7.47691232936258		-7.82		ligprep_1.sdf:13608-1	0	J2VwaWtfcHl0aG9uJywgJy1waCcsICc3LjAnLCAnLXRuJywgJzgnLCAnLW1hJywgJzIwMCcsICctaW1hZScsICc8aW5maWxlLm1hZT4nLCAnLW9tYWUnLCAnPG91dGZpbGUubWFlPic=	17727-1	-0.185652808234065	ligprep_1.sdf:13608		2	W0NIM11jMVtjSF1bY0hdYyhbY0hdYzFDbClbTkhdQyg9QyhDbClDMj1PKUMoPU8pTjJjM2MoW2NIXVtjSF1bY0hdW2NIXTMpTjRDKD1PKUMoPUMoQ2wpQzQ9TylbTkhdYyhbY0hdYzVDbClbY0hdW2NIXWM1W0NIM10=	51139	-5.11445379257202	0.016	2	0.016	4.83	0.050808	6	-91.2870561590379	0	AF-399/40713524	98.82
1.0				1	2	-7.4249060385786	-7.4249060385786	1			ligprep_1.sdf	-0.721686090544757	glide-grid_1	-1.6512606588739	-0.0	1		0	0	61.1912	-48.2937622070312	OPLS3e	10	97250	-7.4249060385786		-7.53		ligprep_1.sdf:97250-1	0	J2VwaWtfcHl0aG9uJywgJy1waCcsICc3LjAnLCAnLXRuJywgJzgnLCAnLW1hJywgJzIwMCcsICctaW1hZScsICc8aW5maWxlLm1hZT4nLCAnLW9tYWUnLCAnPG91dGZpbGUubWFlPic=	124023-1	-0.2249971526842	ligprep_1.sdf:97250		2	W2NIXTFbY0hdW2NIXVtjSF1bY0hdYzFbQ0gyXU4oW0NIMl1jMltjSF1bY0hdW2NIXVtjSF1bY0hdMilDKD1PKWMzW2NIXVtjSF1jKFtjSF1bY0hdMylbQ0gyXU9jNFtjSF1jKE9bQ0gzXSlbY0hdW2NIXVtjSF00	51139	-4.5765175819397	0.0	0	0.0	6.01	0.0	10	-72.3467579882071	0	AK-968/41018681	38.77
1.0				1	4	-7.41916717977038	-7.41916717977038	1			ligprep_1.sdf	-0.721128284889578	glide-grid_1	-1.64998436638917	-0.0	1		0	0	67.0429	-50.1742362976074	OPLS3e	7	151452	-7.41916717977038		-9.09		ligprep_1.sdf:151452-1	0	J2VwaWtfcHl0aG9uJywgJy1waCcsICc3LjAnLCAnLXRuJywgJzgnLCAnLW1hJywgJzIwMCcsICctaW1hZScsICc8aW5maWxlLm1hZT4nLCAnLW9tYWUnLCAnPG91dGZpbGUubWFlPic=	196730-1	-0.22482324787183	ligprep_1.sdf:151452		2	W0NIMl0xW0NIMl1bQ0gyXVtDSDJdYzJjMXNjKGMyMyluYyhuKGMzPU8pLWM0W2NIXVtjSF1bY0hdW2NIXVtjSF00KVNbQ0gyXVtDSDJdW0NIMl1DKD1PKWM1W2NIXVtjSF1jKEYpW2NIXVtjSF01	51139	-4.35440969467163	0.0002	0	0.0002	7.49	2.3303e-10	7	-76.7808195234573	0	AO-080/15157917	103.28
1.0				1	4	-7.41783023552398	-7.41783023552398	1			ligprep_1.sdf	-0.78585946955522	glide-grid_1	-1.69849502398993	-0.0	1		0	0	42.9564	-44.1499443054199	OPLS3e	9	192420	-7.41783023552398		-6.54		ligprep_1.sdf:192420-1	0	J2VwaWtfcHl0aG9uJywgJy1waCcsICc3LjAnLCAnLXRuJywgJzgnLCAnLW1hJywgJzIwMCcsICctaW1hZScsICc8aW5maWxlLm1hZT4nLCAnLW9tYWUnLCAnPG91dGZpbGUubWFlPic=	247900-1	-0.255787249500827	ligprep_1.sdf:192420		2	W2NIXTFbY0hdW2NIXVtjSF1bY0hdYzFbQ0gyXUMoPU8pW05IXWMyW2NIXVtjSF1jKFtjSF1bY0hdMilbTkhdQyg9TylbQ0gyXU9jM1tjSF1bY0hdYyhDbClbY0hdYzNDbA==	51139	-5.00770616531372	0.0	2	0.0	4.93	0.0	9	-70.8007632071971	0	AP-970/43481458	67.43
1.0			22_R_12_23_30_41	1	4	-7.41754850756073	-7.41754850756073	1			ligprep_1.sdf	-0.751656236875928	glide-grid_1	-1.67288450901654	-0.0	1		0	0	37.9673	-41.9194374084473	OPLS3e	8	105881	-7.41754850756073		-7.83		ligprep_1.sdf:105881-1	0	J2VwaWtfcHl0aG9uJywgJy1waCcsICc3LjAnLCAnLXRuJywgJzgnLCAnLW1hJywgJzIwMCcsICctaW1hZScsICc8aW5maWxlLm1hZT4nLCAnLW9tYWUnLCAnPG91dGZpbGUubWFlPic=	134119-1	-0.239275758308411	ligprep_1.sdf:105881		2	W0NIM11bQ0gyXVtDQEBIXShbQ0gyXTEpW0NIMl1bQ0gyXWMoYzEyKW5jKGMoQyNOKWMyQyhGKShGKUYpU1tDSDJdQyg9TylbTkhdW0NIMl1jM1tjSF1bY0hdYyhbQ0gzXSlbY0hdW2NIXTM=	51139	-6.09616804122925	0.0	1	0.0	5.97	0.0	8	-70.1551242474304	0	AM-807/41626245	91.08
1.0				1	5	-7.41051839656506	-7.41051839656506	1			ligprep_1.sdf	-0.706094200672845	glide-grid_1	-1.63719137180163	-0.0	1		0	0	73.8431	-52.0416145324707	OPLS3e	7	52463	-7.41051839656506		-8.06		ligprep_1.sdf:52463-1	0	J2VwaWtfcHl0aG9uJywgJy1waCcsICc3LjAnLCAnLXRuJywgJzgnLCAnLW1hJywgJzIwMCcsICctaW1hZScsICc8aW5maWxlLm1hZT4nLCAnLW9tYWUnLCAnPG91dGZpbGUubWFlPic=	69626-1	-0.217956423428384	ligprep_1.sdf:52463		2	W0NIMl0xW0NIMl1bQ0gyXVtDSDJdYzJjMXNjKGMyMyluYyhuKGMzPU8pLWM0W2NIXVtjSF1bY0hdW2NIXVtjSF00KVNbQ0gyXUMoPU8pW05IXWM1YyhbQ0gzXSlbY0hdW2NIXVtjSF1jNVtDSDJdW0NIM10=	51139	-7.44524097442627	0.0	1	0.0	6.2	3.19026e-10	7	-83.387250990221	0	AG-690/40750423	115.31
1.0				1	8	-7.40800193838473	-7.40800193838473	1			ligprep_1.sdf	-0.613105049788419	glide-grid_1	-1.56363835709357	-0.0	1		0	0	77.3091	-55.9316635131836	OPLS3e	17	113918	-7.40800193838473		-6.85		ligprep_1.sdf:113918-1	0	J2VwaWtfcHl0aG9uJywgJy1waCcsICc3LjAnLCAnLXRuJywgJzgnLCAnLW1hJywgJzIwMCcsICctaW1hZScsICc8aW5maWxlLm1hZT4nLCAnLW9tYWUnLCAnPG91dGZpbGUubWFlPic=	144371-1	-0.17638099853297	ligprep_1.sdf:113918		2	W2NIXTFbY0hdW2NIXVtjSF1bY0hdYzFbQ0hdKGMyW2NIXVtjSF1bY0hdW2NIXVtjSF0yKUMoPU8pW05IXVtOSF1DKD1PKVtDSDJdW0NIMl1bQ0gyXVtDSDJdQyg9TylbTkhdW05IXUMoPU8pW0NIXShjM1tjSF1bY0hdW2NIXVtjSF1bY0hdMyljNFtjSF1bY0hdW2NIXVtjSF1bY0hdNA==	51139	-8.55341529846191	0.0001	4	0.0001	4.16	0.0	17	-92.962028503418	0	AN-329/40543513	116.4
1.0			11_R_6_7_24_40	1	7	-7.40731857498207	-7.40731857498207	1			ligprep_1.sdf	-0.65534796971629	glide-grid_1	-1.59723578600189	-0.0	1		0	0	69.6683	-48.7297058105469	OPLS3e	10	92695	-7.40731857498207		-8.1	This compound has an imine and may undergo hydrolysis.	ligprep_1.sdf:92695-1	0	J2VwaWtfcHl0aG9uJywgJy1waCcsICc3LjAnLCAnLXRuJywgJzgnLCAnLW1hJywgJzIwMCcsICctaW1hZScsICc8aW5maWxlLm1hZT4nLCAnLW9tYWUnLCAnPG91dGZpbGUubWFlPic=	118619-1	-0.194929436183739	ligprep_1.sdf:92695		2	W2NIXTFbY0hdW2NIXVtjSF1bY0hdYzFbTkhdW0NIMl1jKG5uMiluKC1jM1tjSF1bY0hdW2NIXVtjSF1bY0hdMyljMlNbQ0BIXShbQ0gzXSlDKD1PKVtOSF0vTj1DKFtDSDNdKVxjKFtjSF00KVtjSF1bY0hdYyhjNDUpW2NIXVtjSF1bY0hdW2NIXTU=	51139	-7.02934741973877	0.0	2	0.0	5.98	0.0	10	-83.6132304170078	0	AK-968/40308373	109.5
1.0				1	1	-7.4067549083199	-7.4067549083199	1			ligprep_1.sdf	-0.8662993084514	glide-grid_1	-1.75562287580514	-0.0	1		0	0	53.7592	-38.7243270874023	OPLS3e	2	8460	-7.4067549083199		-7.14	This compound has an imine and may undergo hydrolysis.	ligprep_1.sdf:8460-1	0	J2VwaWtfcHl0aG9uJywgJy1waCcsICc3LjAnLCAnLXRuJywgJzgnLCAnLW1hJywgJzIwMCcsICctaW1hZScsICc8aW5maWxlLm1hZT4nLCAnLW9tYWUnLCAnPG91dGZpbGUubWFlPic=	10946-1	-0.296270196332796	ligprep_1.sdf:8460		2	W0NIM11PYyhbY0hdMSlbY0hdW2NIXWMoTzIpYzFbQ0hdPUMoQzI9MylDKFtDSDNdKShbQ0gzXSlbQ0gyXUMoXFtDSF0zKT1OXGM0W2NIXVtjSF1bY0hdW2NIXVtjSF00	51139	-3.68138670921326	0.0001	0	0.0	6.47	9.77768e-05	3	-54.766357421875	0	AE-848/34089025	30.82
1.0				1	2	-7.40643977766451	-7.40643977766451	1			ligprep_1.sdf	-0.767117680148589	glide-grid_1	-1.68282381711029	-0.0	1		0	0	42.0676	-50.9974365234375	OPLS3e	7	69067	-7.40643977766451		-8.33		ligprep_1.sdf:69067-1	0	J2VwaWtfcHl0aG9uJywgJy1waCcsICc3LjAnLCAnLXRuJywgJzgnLCAnLW1hJywgJzIwMCcsICctaW1hZScsICc8aW5maWxlLm1hZT4nLCAnLW9tYWUnLCAnPG91dGZpbGUubWFlPic=	90667-1	-0.24688132592215	ligprep_1.sdf:69067		2	W2NIXTFbY0hdW2NIXVtjSF1bY0hdYzFPW0NIMl1bQ0gyXVNjKGMyQyNOKW5jKC1jM3NbY0hdW2NIXVtjSF0zKVtjSF1jMi1jNFtjSF1bY0hdYyhGKVtjSF1bY0hdNA==	51139	-1.42124283313751	0.0	0	0.0	6.69	0.0	7	-74.7386872273892	0	AK-777/10805034	99.45
1.0				1	7	-7.40630349199407	-7.40630349199407	1			ligprep_1.sdf	-0.644008746713188	glide-grid_1	-1.5881217091106	-0.0	1		0	0	43.32	-56.841438293457	OPLS3e	10	96913	-7.40630349199407		-10.27	This compound has an ester and may undergo hydrolysis at high or low pH.	ligprep_1.sdf:96913-1	0	J2VwaWtfcHl0aG9uJywgJy1waCcsICc3LjAnLCAnLXRuJywgJzgnLCAnLW1hJywgJzIwMCcsICctaW1hZScsICc8aW5maWxlLm1hZT4nLCAnLW9tYWUnLCAnPG91dGZpbGUubWFlPic=	123668-1	-0.189905217743438	ligprep_1.sdf:96913		2	W2NIXTFjKEJyKVtjSF1bY0hdYyhjMTIpbmMoLWMzW2NIXVtjSF1jKFtDSDNdKVtjSF1bY0hdMylbY0hdYzJDKD1PKVtOSF1jKFtjSF00KVtjSF1jKEMoPU8pT1tDSF0oW0NIM10pW0NIM10pW2NIXWM0Qyg9TylPW0NIXShbQ0gzXSlbQ0gzXQ==	51139	-4.51060962677002	0.0007	1	0.0007	7.93	0.0	10	-86.9031493555528	0	AK-968/41017758	94.59
				1	3	-7.40606391953619	-7.41496391953619	1			ligprep_1.sdf	-0.692163604273937	glide-grid_1	-1.62579539907093	0.0089	1		0	0	53.461	-51.9699478149414	OPLS3e	7	57960	-7.41496391953619		-7.63	This compound has an imine and may undergo hydrolysis.	ligprep_1.sdf:57960-1	0	J2VwaWtfcHl0aG9uJywgJy1waCcsICc3LjAnLCAnLXRuJywgJzgnLCAnLW1hJywgJzIwMCcsICctaW1hZScsICc8aW5maWxlLm1hZT4nLCAnLW9tYWUnLCAnPG91dGZpbGUubWFlPic=	76661-1	-0.211601826272463	ligprep_1.sdf:57960		2	W2NIXTFbY0hdW2NIXW9jMVtDSDJdTjIvQyg9Ti9jM1tjSF1bY0hdW2NIXVtjSF1bY0hdMylTQyhcQzI9Tyk9W0NIXS9jNFtjSF1jKFtjSF1bY0hdW2NIXTQpT1tDSDJdYzVjKEYpW2NIXVtjSF1bY0hdW2NIXTU=	51139	-7.52625799179077	0.0116	0	0.0116	5.74	0.0089212	7	-89.6504617067414	0	AH-487/40936249	80.34
1.0	6			1	3	-7.40593002079938	-7.40593002079938	1			ligprep_1.sdf	-0.692151090226896	glide-grid_1	-1.62576600532648	-0.0	1		0	2	47.3135	-51.1279220581055	OPLS3e	8	57720	-7.40593002079938		-9.11		ligprep_1.sdf:57720-1	0	J2VwaWtfcHl0aG9uJywgJy1waCcsICc3LjAnLCAnLXRuJywgJzgnLCAnLW1hJywgJzIwMCcsICctaW1hZScsICc8aW5maWxlLm1hZT4nLCAnLW9tYWUnLCAnPG91dGZpbGUubWFlPic=	76348-1	-0.211598000594268	ligprep_1.sdf:57720		2	W08tXVtOK10oPU8pYzFbY0hdYyhbY0hdW2NIXVtjSF0xKVtDSDJdTjJDKD1PKVNDKFxDMj1PKT1bQ0hdXGMoW2NIXTMpW2NIXVtjSF1jKGMzT1tDSDNdKU9bQ0gyXWMoW2NIXVtjSF00KVtjSF1bY0hdYzRJ	51139	-6.04296779632568	0.0	0	0.0		0.0	8	-77.8893316881797	0	AH-487/40935485	124.28
1.0			3_S_1_4_10_43	1	5	-7.40518346339286	-7.40518346339286	1			ligprep_1.sdf	-0.612871785641813	glide-grid_1	-1.56304344963506	-0.0	1		0	0	69.3609	-50.8870429992676	OPLS3e	9	41786	-7.40518346339286		-9.59	This compound has an ester and may undergo hydrolysis at high or low pH. This compound has an imine and may undergo hydrolysis.	ligprep_1.sdf:41786-1	0	J2VwaWtfcHl0aG9uJywgJy1waCcsICc3LjAnLCAnLXRuJywgJzgnLCAnLW1hJywgJzIwMCcsICctaW1hZScsICc8aW5maWxlLm1hZT4nLCAnLW9tYWUnLCAnPG91dGZpbGUubWFlPic=	55621-1	-0.176313891985544	ligprep_1.sdf:41786		2	W0NIM11PYyhbY0hdMSlbY0hdW2NIXWMoT1tDSDNdKWMxW0NASF0yQyhDKD1PKU9bQ0gyXVtDSDNdKT1DKFtDSDNdKU49YyhuMjMpc2MoXGMzPU8pPVtDSF1cYyhbY0hdW2NIXTQpb2M0LWMoW2NIXWM1QyhGKShGKUYpW2NIXVtjSF1bY0hdNQ==	51139	-4.18759059906006	0.0	0	0.0	7.06	0.0	9	-78.6403274703958	0	AG-690/12890558	115.87
1.0			16_R_14_26_13_40	1	7	-7.40252523732003	-7.40252523732003	1			ligprep_1.sdf	-0.666671792526175	glide-grid_1	-1.60543418416115	-0.0	1		0	0	53.2991	-58.1800270080566	OPLS3e	6	66620	-7.40252523732003		-10.61		ligprep_1.sdf:66620-1	0	J2VwaWtfcHl0aG9uJywgJy1waCcsICc3LjAnLCAnLXRuJywgJzgnLCAnLW1hJywgJzIwMCcsICctaW1hZScsICc8aW5maWxlLm1hZT4nLCAnLW9tYWUnLCAnPG91dGZpbGUubWFlPic=	87416-1	-0.200068249657298	ligprep_1.sdf:66620		2	W2NIXTFbY0hdW2NIXVtjSF1bY0hdYzEtbjJjKD1PKWMoYzNjKHM0KVtDSDJdT1tDQEhdKFtDSDJdMylbQ0hdKFtDSDNdKVtDSDNdKWM0bihjMjUpYyhubjUpU1tDSDJdQyg9TyljNltjSF1bY0hdYyhDbClbY0hdW2NIXTY=	51139	-3.91227197647095	0.0	0	0.0	7.36	3.05984e-10	6	-88.4831942547169	0	AJ-292/41342545	130.86
1.0				1	7	-7.39697855267421	-7.39697855267421	1			ligprep_1.sdf	-0.718971594493714	glide-grid_1	-1.64504973060954	-0.0	1		0	0	1.27564	-52.7720909118652	OPLS3e	10	143317	-7.39697855267421		-4.11		ligprep_1.sdf:143317-1	0	J2VwaWtfcHl0aG9uJywgJy1waCcsICc3LjAnLCAnLXRuJywgJzgnLCAnLW1hJywgJzIwMCcsICctaW1hZScsICc8aW5maWxlLm1hZT4nLCAnLW9tYWUnLCAnPG91dGZpbGUubWFlPic=	184879-1	-0.224150865232552	ligprep_1.sdf:143317		2	W2NIXTFbY0hdW2NIXVtjSF1bY0hdYzFbTkhdUCg9TykoW05IXWMyW2NIXVtjSF1bY0hdW2NIXVtjSF0yKU9QKD1PKShbTkhdYzNbY0hdW2NIXVtjSF1bY0hdW2NIXTMpW05IXWM0W2NIXVtjSF1bY0hdW2NIXVtjSF00	51139	-4.6174693107605	0.0	4	0.0	1.67	0.0	10	-83.9358139038086	0	AN-970/40920651	111.11
1.0			6_R_1_3_13_43	1	5	-7.39648811588818	-7.39648811588818	1			ligprep_1.sdf	-0.612152136604309	glide-grid_1	-1.56120808579476	-0.0	1		0	0	76.2743	-56.8565063476562	OPLS3e	10	141533	-7.39648811588818		-9.49	This compound has an ester and may undergo hydrolysis at high or low pH. This compound has an imine and may undergo hydrolysis.	ligprep_1.sdf:141533-1	0	J2VwaWtfcHl0aG9uJywgJy1waCcsICc3LjAnLCAnLXRuJywgJzgnLCAnLW1hJywgJzIwMCcsICctaW1hZScsICc8aW5maWxlLm1hZT4nLCAnLW9tYWUnLCAnPG91dGZpbGUubWFlPic=	182141-1	-0.1761068599021	ligprep_1.sdf:141533		2	W2NIXTFbY0hdYyhPW0NIM10pW2NIXVtjSF1jMVtDQEBIXTJDKEMoPU8pT1tDSDJdW0NIM10pPUMoW0NIM10pTj1jKG4yMylzYyhcYzM9Tyk9W0NIXVxjKFtjSF1bY0hdYzRPW0NIM10pW2NIXWM0T1tDSDJdYyhbY0hdW2NIXTUpW2NIXVtjSF1jNUNs	51139	-2.68160891532898	0.0	0	0.0	6.88	0.0	10	-75.7334924781303	0	AN-758/13190079	111.96
1.0				1	4	-7.39518187545727	-7.39518187545727	1			ligprep_1.sdf	-0.704632895534229	glide-grid_1	-1.63380310411407	-0.0	1		0	0	54.604	-48.780590057373	OPLS3e	6	92134	-7.39518187545727		-9.59		ligprep_1.sdf:92134-1	0	J2VwaWtfcHl0aG9uJywgJy1waCcsICc3LjAnLCAnLXRuJywgJzgnLCAnLW1hJywgJzIwMCcsICctaW1hZScsICc8aW5maWxlLm1hZT4nLCAnLW9tYWUnLCAnPG91dGZpbGUubWFlPic=	117895-1	-0.217505349278155	ligprep_1.sdf:92134		2	W0NIMl0xW0NIMl1bQ0gyXVtDSDJdQzEyYzNjKGM0YyhbQ0gyXTIpW2NIXVtjSF1bY0hdW2NIXTQpbmMobihjMz1PKVtDSDJdQyg9W0NIMl0pW0NIM10pU1tDSDJdQyg9TyljNVtjSF1bY0hdYyhDbClbY0hdW2NIXTU=	51139	-4.12215423583984	0.0	0	0.0	7.97	3.67057e-08	6	-69.374397277832	0	AK-968/37220034	75.04
1.0			2_S_1_5_8_38	1	5	-7.39426316526244	-7.39426316526244	1			ligprep_1.sdf	-0.665927709904092	glide-grid_1	-1.60364233442231	-0.0	1		0	0	72.8302	-44.423942565918	OPLS3e	8	84687	-7.39426316526244		-6.63	This compound contains an acetal/aminal-like group ( X-CH(R)-Y where X, Y are N, S, or O) that may be acid/base labile, releasing an aldehyde.	ligprep_1.sdf:84687-1	0	J2VwaWtfcHl0aG9uJywgJy1waCcsICc3LjAnLCAnLXRuJywgJzgnLCAnLW1hJywgJzIwMCcsICctaW1hZScsICc8aW5maWxlLm1hZT4nLCAnLW9tYWUnLCAnPG91dGZpbGUubWFlPic=	108228-1	-0.199844950412498	ligprep_1.sdf:84687		2	W2NIXTFjKEJyKVtjSF1bY0hdYyhjMTIpW05IXVtDQEhdKGMzYyhDKEYpKEYpRilbY0hdW2NIXVtjSF1bY0hdMylOKEMyPU8pW05IXUMoPU8pYzRbY0hdYyhPW0NIM10pYyhPW0NIM10pYyhbY0hdNClPW0NIM10=	51139	-7.23447751998901	0.0002	2	0.0002	3.75	0.0	8	-66.4913057359629	0	AK-968/13025012	89.13
1.0				1	5	-7.39350235455661	-7.39350235455661	1			ligprep_1.sdf	-0.690989612503673	glide-grid_1	-1.623037856769	-0.0	1		0	0	69.3782	-52.7243118286133	OPLS3e	8	52455	-7.39350235455661		-8.58		ligprep_1.sdf:52455-1	0	J2VwaWtfcHl0aG9uJywgJy1waCcsICc3LjAnLCAnLXRuJywgJzgnLCAnLW1hJywgJzIwMCcsICctaW1hZScsICc8aW5maWxlLm1hZT4nLCAnLW9tYWUnLCAnPG91dGZpbGUubWFlPic=	69618-1	-0.211242924415903	ligprep_1.sdf:52455		2	W0NIMl0xW0NIMl1bQ0gyXVtDSDJdYzJjMXNjKGMyMyluYyhuKGMzPU8pLWM0W2NIXVtjSF1bY0hdW2NIXVtjSF00KVNbQ0gyXUMoPU8pW05IXWM1YyhbQ0gyXVtDSDNdKVtjSF1bY0hdW2NIXWM1W0NIMl1bQ0gzXQ==	51139	-8.29716300964355	0.0	1	0.0	6.69	3.19026e-10	8	-84.1485625377536	0	AG-690/40750415	115.31
1.0				1	5	-7.39149008448658	-7.63489008448658	1			ligprep_1.sdf	-0.801604187548211	glide-grid_1	-1.70617293507865	0.2434	1		0	0	57.4581	-46.691822052002	OPLS3e	5	148316	-7.63489008448658		-5.68		ligprep_1.sdf:148316-1	0	J2VwaWtfcHl0aG9uJywgJy1waCcsICc3LjAnLCAnLXRuJywgJzgnLCAnLW1hJywgJzIwMCcsICctaW1hZScsICc8aW5maWxlLm1hZT4nLCAnLW9tYWUnLCAnPG91dGZpbGUubWFlPic=	192064-1	-0.263981788731664	ligprep_1.sdf:148316		2	W2NIXTFbY0hdYyhbQ0gzXSljKFtDSDNdKVtjSF1jMS1uKGMyW05IXUMoPU8pW0NIXShbQ0gzXSlbQ0gzXSluYyhbQ0gzXSljKD1PKWMyLWMzW2NIXVtjSF1bY0hdW2NIXVtjSF0z	51139	-5.66563367843628	0.2521	1	0.2521	4.39	0.243441	5	-73.5761442681015	0	AO-022/43453351	61.77
1.0				1	4	-7.39111933681166	-7.39111933681166	1			ligprep_1.sdf	-0.611707802816279	glide-grid_1	-1.56007487484738	-0.0	1		0	0	69.7092	-61.9701309204102	OPLS3e	9	38087	-7.39111933681166		-11.33		ligprep_1.sdf:38087-1	0	J2VwaWtfcHl0aG9uJywgJy1waCcsICc3LjAnLCAnLXRuJywgJzgnLCAnLW1hJywgJzIwMCcsICctaW1hZScsICc8aW5maWxlLm1hZT4nLCAnLW9tYWUnLCAnPG91dGZpbGUubWFlPic=	51033-1	-0.175979031828849	ligprep_1.sdf:38087		2	W2NIXTFbY0hdW2NIXVtjSF1bY0hdYzEtbihbY0hdMiluYygtYzNbY0hdW2NIXVtjSF1bY0hdW2NIXTMpYzJDKD1PKVtOSF1jNFtjSF1jKE9jNVtjSF1jKFtDSDNdKVtjSF1bY0hdW2NIXTUpW2NIXWMoW2NIXTQpT2M2W2NIXWMoW0NIM10pW2NIXVtjSF1bY0hdNg==	51139	-6.21747350692749	0.0	1	0.0	9.5	0.0	9	-103.002479553223	0	AG-690/11665694	65.38
1.0				1	2	-7.3907765247239	-7.3916765247239	1			ligprep_1.sdf	-0.782993346424357	glide-grid_1	-1.69230041023962	0.0009	1		0	0	66.5146	-44.4076271057129	OPLS3e	1	36713	-7.3916765247239		-7.71		ligprep_1.sdf:36713-1	0	J2VwaWtfcHl0aG9uJywgJy1waCcsICc3LjAnLCAnLXRuJywgJzgnLCAnLW1hJywgJzIwMCcsICctaW1hZScsICc8aW5maWxlLm1hZT4nLCAnLW9tYWUnLCAnPG91dGZpbGUubWFlPic=	49366-1	-0.254854362921514	ligprep_1.sdf:36713		2	W2NIXTFbY0hdW2NIXVtjSF1jKEMyPU8pYzFjKGMyMyljNGMobmMzLWM1W2NIXWMoW09IXSlbY0hdW2NIXVtjSF01KVtjSF1bY0hdYzZjNFtjSF1bY0hdW2NIXVtjSF02	51139	-5.71929359436035	0.0013	1	0.0013	6.16	0.000862255	2	-72.3274777305397	0	AG-690/11450384	50.19
1.0				1	1	-7.38872647276396	-7.38942647276396	1			ligprep_1.sdf	-0.841887427012633	glide-grid_1	-1.7352181677396	0.0007	1		1	1	34.056	-39.7792930603027	OPLS3e	8	129797	-7.38942647276396		-5.12		ligprep_1.sdf:129797-1	0	J2VwaWtfcHl0aG9uJywgJy1waCcsICc3LjAnLCAnLXRuJywgJzgnLCAnLW1hJywgJzIwMCcsICctaW1hZScsICc8aW5maWxlLm1hZT4nLCAnLW9tYWUnLCAnPG91dGZpbGUubWFlPic=	167327-1	-0.284181787413998	ligprep_1.sdf:129797		2	W2NIXTFbY0hdW2NIXVtjSF1jKENsKWMxLWMyb2MoW2NIXVtjSF0yKVtDSDJdW05IXVtDSDJdW0NIMl1jKFtjSF0zKVtjSF1bY0hdYyhPW0NIM10pYzNPW0NIM10=	51139	-7.92629909515381	0.001	1	0.0	4.93	0.00171027	8	-65.8176498413086	0	AN-465/43411321	43.63
1.0			7_S_5_1_21_33	1	4	-7.38811622246836	-7.38811622246836	1			ligprep_1.sdf	-0.732993965628812	glide-grid_1	-1.65440061465267	-0.0	1		0	0	46.8034	-48.3553199768066	OPLS3e	10	119759	-7.38811622246836		-3.3		ligprep_1.sdf:119759-1	0	J2VwaWtfcHl0aG9uJywgJy1waCcsICc3LjAnLCAnLXRuJywgJzgnLCAnLW1hJywgJzIwMCcsICctaW1hZScsICc8aW5maWxlLm1hZT4nLCAnLW9tYWUnLCAnPG91dGZpbGUubWFlPic=	152321-1	-0.230878631952136	ligprep_1.sdf:119759		2	W2NIXTFbY0hdW2NIXVtjSF1jKE9bQ0gzXSljMU9bQ0BASF0oW0NIM10pQyg9TylOMltDSDJdW0NIMl1OKFtDSDJdW0NIMl0yKUMoPU8pW0NASF0oW0NIM10pT2MzYyhPW0NIM10pW2NIXVtjSF1bY0hdW2NIXTM=	51139	-7.45608186721802	0.0	0	0.0	1.02	0.0	10	-76.7334816147088	0	AN-329/43341756	77.54
1.0				1	6	-7.38750721601368	-7.38750721601368	1			ligprep_1.sdf	-0.718050999419345	glide-grid_1	-1.6429433543762	-0.0	1		0	2	42.1175	-58.3103294372559	OPLS3e	7	33696	-7.38750721601368		-6.54	This compound has an ester and may undergo hydrolysis at high or low pH.	ligprep_1.sdf:33696-1	0	J2VwaWtfcHl0aG9uJywgJy1waCcsICc3LjAnLCAnLXRuJywgJzgnLCAnLW1hJywgJzIwMCcsICctaW1hZScsICc8aW5maWxlLm1hZT4nLCAnLW9tYWUnLCAnPG91dGZpbGUubWFlPic=	45298-1	-0.223863855030717	ligprep_1.sdf:33696		2	W2NIXTFbY0hdW2NIXWMoW04rXShbTy1dKT1PKVtjSF1jMU4oQzI9TylDKD1PKWMoYzIzKVtjSF1bY0hdYyhbY0hdMylDKD1PKU9bQ0gyXUMoPU8pYzRbY0hdW2NIXWMoQnIpW2NIXVtjSF00	51139	-3.0953381061554	0.0	0	0.0	3.79	0.0	7	-85.6181187093321	0	AG-690/09696033	123.89
1.0				1	4	-7.38632489136481	-7.38632489136481	1			ligprep_1.sdf	-0.820702764805567	glide-grid_1	-1.71941466162681	-0.0	1		0	0	33.4622	-43.6078796386719	OPLS3e	3	207003	-7.38632489136481		-5.51		ligprep_1.sdf:207003-1	0	J2VwaWtfcHl0aG9uJywgJy1waCcsICc3LjAnLCAnLXRuJywgJzgnLCAnLW1hJywgJzIwMCcsICctaW1hZScsICc8aW5maWxlLm1hZT4nLCAnLW9tYWUnLCAnPG91dGZpbGUubWFlPic=	269122-1	-0.273567588569067	ligprep_1.sdf:207003		2	W0NIM11jMVtjSF1jKFtDSDNdKW5jKG4xMiluYygtYzNbY0hdW2NIXWMoW09IXSlbY0hdW2NIXTMpYzJbTkhdYzRjKFtDSDNdKVtjSF1jKFtDSDNdKVtjSF1bY0hdNA==	51139	-5.60135650634766	0.0032	2	0.0026	5.01	0.000543688	4	-64.6504364013672	0	AT-057/43485716	62.45
1.0			2_?_1_18_33	1	5	-7.38441831253139	-7.38441831253139	1			ligprep_1.sdf	-0.732627086496484	glide-grid_1	-1.65357255181656	-0.0	1		0	0	29.5547	-48.570384979248	OPLS3e	9	61182	-7.38441831253139		-5.83		ligprep_1.sdf:61182-1	0	J2VwaWtfcHl0aG9uJywgJy1waCcsICc3LjAnLCAnLXRuJywgJzgnLCAnLW1hJywgJzIwMCcsICctaW1hZScsICc8aW5maWxlLm1hZT4nLCAnLW9tYWUnLCAnPG91dGZpbGUubWFlPic=	80523-1	-0.230763072266606	ligprep_1.sdf:61182		2	W2NIXTFbY0hdW2NIXVtjSF1bY0hdYzFbQ0gyXVtOSF1TKD1PKSg9TyljMltjSF1bY0hdYyhbY0hdW2NIXTIpW0NIMl1bQ0gyXUMoPU8pW05IXWMoW2NIXTMpW2NIXVtjSF1jKGMzNClPW0NIMl1bQ0gyXU80	51139	-6.60241079330444	0.0001	2	0.0001	3.9	0.0	9	-80.7931416121407	0	AH-487/42484688	102.11
			13_R_15_8_18_38	1	4	-7.38358552421256	-7.39268552421256	1			ligprep_1.sdf	-0.717669818780887	glide-grid_1	-1.64207119042506	0.0091	1		1	1	53.9959	-44.8053169250488	OPLS3e	8	11686	-7.39268552421256		-6.91		ligprep_1.sdf:11686-1	0	J2VwaWtfcHl0aG9uJywgJy1waCcsICc3LjAnLCAnLXRuJywgJzgnLCAnLW1hJywgJzIwMCcsICctaW1hZScsICc8aW5maWxlLm1hZT4nLCAnLW9tYWUnLCAnPG91dGZpbGUubWFlPic=	15298-1	-0.223745015885229	ligprep_1.sdf:11686		2	W09IXVtDSDJdW0NIMl1bTkhdW0NIMl1bQ0BASF0oW09IXSlbQ0gyXW4xYygtYzJbY0hdW2NIXVtjSF1bY0hdW2NIXTIpYygtYzNbY0hdW2NIXVtjSF1bY0hdW2NIXTMpYyhjMTQpW2NIXVtjSF1jNWM0W2NIXVtjSF1bY0hdW2NIXTU=	51139	-9.42822647094727	0.0118	3	0.0	5.18	0.0208999	10	-74.2665237879745	0	AF-399/15128090	57.42
1.0				1	2	-7.38278900412962	-7.38278900412962	1			ligprep_1.sdf	-0.887318688133035	glide-grid_1	-1.7670401828008	-0.0	1		0	0	33.931	-39.1870002746582	OPLS3e	8	26519	-7.38278900412962		-4.79		ligprep_1.sdf:26519-1	0	J2VwaWtfcHl0aG9uJywgJy1waCcsICc3LjAnLCAnLXRuJywgJzgnLCAnLW1hJywgJzIwMCcsICctaW1hZScsICc8aW5maWxlLm1hZT4nLCAnLW9tYWUnLCAnPG91dGZpbGUubWFlPic=	35460-1	-0.307616208505401	ligprep_1.sdf:26519		2	W0NIM11PYzFjKE9bQ0gzXSlbY0hdYyhbY0hdYzFPW0NIM10pQyg9TylbTkhdW0NIMl1bQ0gyXWMoW2NIXVtjSF0yKVtjSF1bY0hdYzJDbA==	51139	-6.23900842666626	0.0	1	0.0	3.56	0.0	8	-54.6923665208572	0	AG-205/40076833	56.79
1.0				1	4	-7.38156305020569	-7.38156305020569	1			ligprep_1.sdf	-0.703335257094443	glide-grid_1	-1.63079432362088	-0.0	1		0	0	85.0624	-45.3538131713867	OPLS3e	9	113238	-7.38156305020569		-7.43		ligprep_1.sdf:113238-1	0	J2VwaWtfcHl0aG9uJywgJy1waCcsICc3LjAnLCAnLXRuJywgJzgnLCAnLW1hJywgJzIwMCcsICctaW1hZScsICc8aW5maWxlLm1hZT4nLCAnLW9tYWUnLCAnPG91dGZpbGUubWFlPic=	143448-1	-0.217104795594285	ligprep_1.sdf:113238		2	W2NIXTFbY0hdW2NIXWMoW0NIM10pW2NIXWMxQyg9TylOKGMyW2NIXVtjSF1bY0hdW2NIXVtjSF0yKVtDSDJdW0NIMl1OKGMzW2NIXVtjSF1bY0hdW2NIXVtjSF0zKUMoPU8pYzRbY0hdYyhbQ0gzXSlbY0hdW2NIXVtjSF00	51139	-6.22377967834473	0.0	0	0.0	5.81	0.0	9	-83.7241541742751	0	AN-329/40250420	40.62
				1	7	-7.37948089992499	-7.38018089992499	1			ligprep_1.sdf	-0.64167641130178	glide-grid_1	-1.58237018396644	0.0007	1		0	0	94.8806	-56.3461456298828	OPLS3e	11	54408	-7.38018089992499		-7.31	This compound has an ester and may undergo hydrolysis at high or low pH.	ligprep_1.sdf:54408-1	0	J2VwaWtfcHl0aG9uJywgJy1waCcsICc3LjAnLCAnLXRuJywgJzgnLCAnLW1hJywgJzIwMCcsICctaW1hZScsICc8aW5maWxlLm1hZT4nLCAnLW9tYWUnLCAnPG91dGZpbGUubWFlPic=	72101-1	-0.189217458972436	ligprep_1.sdf:54408		2	W2NIXTFbY0hdYyhDbClbY0hdW2NIXWMxQyhbT0hdKShjMltjSF1bY0hdYyhDbClbY0hdW2NIXTIpQyg9TylbTkhdTihjM1tjSF1bY0hdW2NIXVtjSF1bY0hdMylDKD1PKWM0YyhDKD1PKU9bQ0gyXVtDSDNdKVtjSF1bY0hdW2NIXVtjSF00	51139	-8.3111400604248	0.0011	2	0.0011	4.69	0.000691155	12	-99.9269500894522	0	AH-034/10885011	95.94
1.0				1	4	-7.37765187881785	-7.37765187881785	1			ligprep_1.sdf	-0.800103439595442	glide-grid_1	-1.70297867090293	-0.0	1		0	2	17.6813	-48.0989303588867	OPLS3e	8	90186	-7.37765187881785		-5.25		ligprep_1.sdf:90186-1	0	J2VwaWtfcHl0aG9uJywgJy1waCcsICc3LjAnLCAnLXRuJywgJzgnLCAnLW1hJywgJzIwMCcsICctaW1hZScsICc8aW5maWxlLm1hZT4nLCAnLW9tYWUnLCAnPG91dGZpbGUubWFlPic=	115454-1	-0.263487567100638	ligprep_1.sdf:90186		2	W08tXVtOK10oPU8pYzFjKFtDSDNdKW4obmMxW0NIM10pW0NIMl1jKFtjSF1bY0hdMilvYzJDKD1PKVtOSF1bQ0gyXWMzW2NIXVtjSF1jKFtjSF1bY0hdMylPW0NIM10=	51139	-3.65507793426514	0.0	1	0.0	3.35	0.0	8	-71.1867463983103	0	AK-968/15609273	112.43
1.0			11_R_3_16_12_42	1	10	-7.37621051808878	-7.37621051808878	1			ligprep_1.sdf	-0.641392038063513	glide-grid_1	-1.58166892126545	-0.0	1		0	0	33.215	-51.1538009643555	OPLS3e	12	100163	-7.37621051808878		-7.66	This compound has an ester and may undergo hydrolysis at high or low pH. This compound has an imine and may undergo hydrolysis.	ligprep_1.sdf:100163-1	0	J2VwaWtfcHl0aG9uJywgJy1waCcsICc3LjAnLCAnLXRuJywgJzgnLCAnLW1hJywgJzIwMCcsICctaW1hZScsICc8aW5maWxlLm1hZT4nLCAnLW9tYWUnLCAnPG91dGZpbGUubWFlPic=	127583-1	-0.189133603027917	ligprep_1.sdf:100163		2	W0NIM11bQ0gyXU9DKD1PKWMobm4xKWMoQyg9TylPW0NIMl1bQ0gzXSluMVtDSDJdQyg9TylOMk49QyhjM2MoW0NIM10pW2NIXVtjSF1jKFtjSF0zKVtDSDNdKVtDSDJdW0NAQEhdMmM0W2NIXVtjSF1jKFtjSF1bY0hdNClPW0NIM10=	51139	-7.28938293457031	0.0	0	0.0	5.35	0.0	12	-77.6699339773697	0	AK-968/41171560	125.21
1.0			1_ANR_2_9_12_13	1	7	-7.37603004858301	-7.37643004858301	1			ligprep_1.sdf	-0.799927552745445	glide-grid_1	-1.70260430486572	0.0004	1	16_R_13_14_23_41	-1	1	32.8621	-36.501091003418	OPLS3e	5	95768	-7.37643004858301	17_S_12_15_23_42	-5.2		ligprep_1.sdf:95768-1	0	J2VwaWtfcHl0aG9uJywgJy1waCcsICc3LjAnLCAnLXRuJywgJzgnLCAnLW1hJywgJzIwMCcsICctaW1hZScsICc8aW5maWxlLm1hZT4nLCAnLW9tYWUnLCAnPG91dGZpbGUubWFlPic=	122167-1	-0.26342964459225	ligprep_1.sdf:95768		2	W2NIXTFuYyhDbClubjFbQ0BAXTIzW0NIMl1bQ0BAXTQoW0NIMl1bQ0BIXShbQ0gyXTMpW0NIMl1bQ0BIXShbQ0gyXTIpW0NIMl00KUMoPU8pW05IXWMoW2NIXVtjSF1bY0hdNSlbY0hdYzVDKD1PKVtPSF0=	51139	-8.26592826843262	0.0007	2	0.0	3.61	0.00107475	5	-57.7144070204884	0	AK-968/40730313	97.11
1.0				1	3	-7.37347835403734	-7.37347835403734	1			ligprep_1.sdf	-0.76370371992123	glide-grid_1	-1.67533462251872	-0.0	1		0	0	48.9832	-44.1544761657715	OPLS3e	5	97379	-7.37347835403734		-8.39		ligprep_1.sdf:97379-1	0	J2VwaWtfcHl0aG9uJywgJy1waCcsICc3LjAnLCAnLXRuJywgJzgnLCAnLW1hJywgJzIwMCcsICctaW1hZScsICc8aW5maWxlLm1hZT4nLCAnLW9tYWUnLCAnPG91dGZpbGUubWFlPic=	124172-1	-0.245782611801245	ligprep_1.sdf:97379		2	W0NIMl0xW0NIMl1bQ0gyXVtDSDJdYyhjMTIpbmMoW05IMl0pYyhDI04pYzItYzNbY0hdYyhjKFtjSF1bY0hdMylPW0NIM10pW0NIMl1PYzRbY0hdW2NIXWMoQ2wpW2NIXVtjSF00	51139	-6.01977729797363	0.0003	1	0.0003	6.87	0.0	5	-72.026741027832	0	AK-968/41021249	81.16
0.99995				1	2	-7.37298357427671	-7.37458357427671	1			ligprep_1.sdf	-0.886140198384947	glide-grid_1	-1.76469329349514	0.0016	1		0	0	22.9289	-33.7634315490723	OPLS3e	3	6805	-7.37458357427671		-4.92		ligprep_1.sdf:6805-1	0	J2VwaWtfcHl0aG9uJywgJy1waCcsICc3LjAnLCAnLXRuJywgJzgnLCAnLW1hJywgJzIwMCcsICctaW1hZScsICc8aW5maWxlLm1hZT4nLCAnLW9tYWUnLCAnPG91dGZpbGUubWFlPic=	8920-1	-0.307207648928196	ligprep_1.sdf:6805		2	W2NIXTFbY0hdW2NIXWMoQyhGKShGKUYpW2NIXWMxLW4yYyhbQ0gzXSljKEMoPU8pW0NIM10pYyhjMjMpW2NIXWMoW09IXSlbY0hdW2NIXTM=	51139	-6.43892574310303	0.0024	1	0.0024	4.53	0.00163021	4	-53.4003067016602	0	AE-848/13196155	42.23
				1	5	-7.37158569890258	-7.39318569890258	1			ligprep_1.sdf	-0.676123323824821	glide-grid_1	-1.60828084227041	0.0216	1		0	0	40.0932	-53.7490921020508	OPLS3e	7	39481	-7.39318569890258		-10.39	This compound has an ester and may undergo hydrolysis at high or low pH.	ligprep_1.sdf:39481-1	0	J2VwaWtfcHl0aG9uJywgJy1waCcsICc3LjAnLCAnLXRuJywgJzgnLCAnLW1hJywgJzIwMCcsICctaW1hZScsICc8aW5maWxlLm1hZT4nLCAnLW9tYWUnLCAnPG91dGZpbGUubWFlPic=	52758-1	-0.20476626941396	ligprep_1.sdf:39481		2	W2NIXTFbY0hdYyhbQ0gzXSlbY0hdYyhbQ0gzXSljMVMoPU8pKD1PKVtOSF1jKFtjSF0yKWMoW2NIXVtjSF1bY0hdW2NIXTMpYzNjKGMyNClvYyhjNEMoPU8pT1tDSDJdW0NIM10pLWM1W2NIXVtjSF1bY0hdW2NIXVtjSF01	51139	-7.48770666122437	0.0265	1	0.0265	7.54	0.0215996	7	-84.9496688842773	0	AG-690/12090653	93.99
1.0			6_R_1_3_17_40	1	6	-7.36674432373248	-7.36674432373248	1			ligprep_1.sdf	-0.640568913279316	glide-grid_1	-1.57963910048155	-0.0	1		0	0	59.4257	-50.911190032959	OPLS3e	8	39348	-7.36674432373248		-9.11	This compound has an ester and may undergo hydrolysis at high or low pH. This compound has an imine and may undergo hydrolysis.	ligprep_1.sdf:39348-1	0	J2VwaWtfcHl0aG9uJywgJy1waCcsICc3LjAnLCAnLXRuJywgJzgnLCAnLW1hJywgJzIwMCcsICctaW1hZScsICc8aW5maWxlLm1hZT4nLCAnLW9tYWUnLCAnPG91dGZpbGUubWFlPic=	52563-1	-0.188890880095705	ligprep_1.sdf:39348		2	Tz1DKFtDSDNdKU9jKFtjSF1bY0hdMSlbY0hdW2NIXWMxW0NAQEhdMkMoQyg9TylPW0NIMl1bQ0gzXSk9QyhbQ0gzXSlOPWMobjIzKXNjKFxjMz1PKT1bQ0hdXGMoW2NIXVtjSF00KW9jNC1jNVtjSF1bY0hdYyhCcilbY0hdW2NIXTU=	51139	-0.024863013997674	0.0	0	0.0	6.42	0.0	8	-72.6393227632287	0	AG-690/12071183	123.71
1.0				1	5	-7.36595916478095	-7.36595916478095	1			ligprep_1.sdf	-0.798835369364859	glide-grid_1	-1.70027964919021	-0.0	1		0	0	70.9867	-45.421932220459	OPLS3e	6	46650	-7.36595916478095		-5.88	This compound has an ester and may undergo hydrolysis at high or low pH.	ligprep_1.sdf:46650-1	0	J2VwaWtfcHl0aG9uJywgJy1waCcsICc3LjAnLCAnLXRuJywgJzgnLCAnLW1hJywgJzIwMCcsICctaW1hZScsICc8aW5maWxlLm1hZT4nLCAnLW9tYWUnLCAnPG91dGZpbGUubWFlPic=	62164-1	-0.263069970170748	ligprep_1.sdf:46650		2	W0NIM11bQ0gyXU9DKD1PKUMoUzEpPUMoQyg9TylPW0NIMl1bQ0gzXSlTQzE9QzJDKD1TKUMoW0NIM10pKFtDSDNdKVtOSF1jKGMyMylbY0hdW2NIXVtjSF1bY0hdMw==	51139	-3.91349840164185	0.0	1	0.0	4.1	0.0	6	-72.7583555799212	0	AG-690/34160022	147.32
1.0				1	4	-7.36202074221882	-7.36202074221882	1			ligprep_1.sdf	-0.798408248989664	glide-grid_1	-1.69937054562576	-0.0	1		0	0	38.4735	-42.9041404724121	OPLS3e	4	206857	-7.36202074221882		-5.8		ligprep_1.sdf:206857-1	0	J2VwaWtfcHl0aG9uJywgJy1waCcsICc3LjAnLCAnLXRuJywgJzgnLCAnLW1hJywgJzIwMCcsICctaW1hZScsICc8aW5maWxlLm1hZT4nLCAnLW9tYWUnLCAnPG91dGZpbGUubWFlPic=	268900-1	-0.262929312222101	ligprep_1.sdf:206857		2	W0NIM11jMVtjSF1jKFtDSDNdKW5jKG4xMiluYygtYzNbY0hdYyhPW0NIM10pYyhbT0hdKVtjSF1bY0hdMyljMltOSF1jNFtjSF1bY0hdYyhbQ0gzXSlbY0hdW2NIXTQ=	51139	-5.22561597824097	0.0032	2	0.0026	4.53	0.000543688	5	-61.0846959401821	0	AT-057/43485505	71.68
1.0			12_S_1_13_17_38	1	9	-7.36160755920968	-7.36160755920968	1			ligprep_1.sdf	-0.662986744392287	glide-grid_1	-1.59656009902549	-0.0	1		0	0	26.3116	-55.0900382995605	OPLS3e	8	66636	-7.36160755920968		-5.3		ligprep_1.sdf:66636-1	0	J2VwaWtfcHl0aG9uJywgJy1waCcsICc3LjAnLCAnLXRuJywgJzgnLCAnLW1hJywgJzIwMCcsICctaW1hZScsICc8aW5maWxlLm1hZT4nLCAnLW9tYWUnLCAnPG91dGZpbGUubWFlPic=	87433-1	-0.198962366465126	ligprep_1.sdf:66636		2	W2NIXTFbY0hdW2NIXVtjSF1jKGMxMilDKD1PKU4oQzI9TylbQ0BASF0oW0NIMl1bQ0gyXVMoPU8pKD1PKVtDSDNdKUMoPU8pT2MoW2NIXVtjSF1jKFtjSF0zKVtDSDNdKWMzLW4objQpbmMoYzQ1KVtjSF1bY0hdW2NIXVtjSF01	51139	-4.52467966079712	0.0	0	0.0	2.72	0.0	8	-77.7403754329475	0	AJ-292/41548175	136.91
1.0			2_?_1_20_33	1	5	-7.35943803106767	-7.35943803106767	1			ligprep_1.sdf	-0.730148728682224	glide-grid_1	-1.64797878586008	-0.0	1		0	0	30.4488	-50.7426986694336	OPLS3e	11	61154	-7.35943803106767		-6.73		ligprep_1.sdf:61154-1	0	J2VwaWtfcHl0aG9uJywgJy1waCcsICc3LjAnLCAnLXRuJywgJzgnLCAnLW1hJywgJzIwMCcsICctaW1hZScsICc8aW5maWxlLm1hZT4nLCAnLW9tYWUnLCAnPG91dGZpbGUubWFlPic=	80494-1	-0.229982438470865	ligprep_1.sdf:61154		2	W0NIM11bQ0gyXVtDQEhdKFtDSDNdKVtOSF1TKD1PKSg9TyljMVtjSF1bY0hdYyhbY0hdW2NIXTEpT1tDSDJdQyg9TylbTkhdYzJjKFtjSF1bY0hdW2NIXVtjSF0yKVNjM1tjSF1bY0hdW2NIXVtjSF1bY0hdMw==	51139	-7.09482526779175	0.0	2	0.0	4.81	0.0	11	-78.8490238717147	0	AH-487/42478226	118.18
1.0				1	6	-7.35652731348654	-7.35652731348654	1			ligprep_1.sdf	-0.650854312563099	glide-grid_1	-1.58628369589592	-0.0	1		0	0	60.0707	-60.1437034606934	OPLS3e	10	48040	-7.35652731348654		-7.76		ligprep_1.sdf:48040-1	0	J2VwaWtfcHl0aG9uJywgJy1waCcsICc3LjAnLCAnLXRuJywgJzgnLCAnLW1hJywgJzIwMCcsICctaW1hZScsICc8aW5maWxlLm1hZT4nLCAnLW9tYWUnLCAnPG91dGZpbGUubWFlPic=	63946-1	-0.193592824039119	ligprep_1.sdf:48040		2	W2NIXTFbY0hdW2NIXVtjSF1bY0hdYzEtbihbY0hdMiluYygtYzNbY0hdW2NIXVtjSF1bY0hdW2NIXTMpYzIvW0NIXT1DKFxbTkhdQyg9TyljNFtjSF1bY0hdW2NIXVtjSF1bY0hdNClDKD1PKVtOSF1bQ0gyXWM1W2NIXVtjSF1bY0hdW2NIXVtjSF01	51139	-4.35791063308716	0.0001	2	0.0001	5.77	0.0	10	-95.7767045298026	0	AG-690/36534038	76.02
1.0				1	6	-7.35619142481209	-7.35619142481209	1			ligprep_1.sdf	-0.715007166836527	glide-grid_1	-1.63597888455745	-0.0	1		0	0	38.5349	-45.3925323486328	OPLS3e	7	155952	-7.35619142481209		-6.02		ligprep_1.sdf:155952-1	0	J2VwaWtfcHl0aG9uJywgJy1waCcsICc3LjAnLCAnLXRuJywgJzgnLCAnLW1hJywgJzIwMCcsICctaW1hZScsICc8aW5maWxlLm1hZT4nLCAnLW9tYWUnLCAnPG91dGZpbGUubWFlPic=	202353-1	-0.222914891660972	ligprep_1.sdf:155952		2	W2NIXTFbY0hdYyhPW0NIM10pW2NIXVtjSF1jMVtOSF1DKD1PKVtDSDJdTjJDKD1PKVNDKFxDMj1PKT1bQ0hdXGMoW2NIXVtjSF1bY0hdMyluMy1jNGMoW0NIM10pW2NIXWMoW0NIM10pW2NIXVtjSF00	51139	-8.18320560455322	0.0	1	0.0	4.05	0.0	7	-74.2599352875954	0	AO-081/42039031	105.94
				1	3	-7.35531510685176	-7.35531510685176	1			ligprep_1.sdf	-0.700834282184187	glide-grid_1	-1.62499541670413	0.0	1		0	0	62.4427	-54.1483917236328	OPLS3e	6	138662	-7.35531510685176		-6.75	This compound has an imine and may undergo hydrolysis.	ligprep_1.sdf:138662-1	0	J2VwaWtfcHl0aG9uJywgJy1waCcsICc3LjAnLCAnLXRuJywgJzgnLCAnLW1hJywgJzIwMCcsICctaW1hZScsICc8aW5maWxlLm1hZT4nLCAnLW9tYWUnLCAnPG91dGZpbGUubWFlPic=	178494-1	-0.216332797260346	ligprep_1.sdf:138662		2	W2NIXTFbY0hdYyhGKVtjSF1bY0hdYzFOMi9DKD1OL2MzW2NIXVtjSF1jKEYpW2NIXVtjSF0zKVNDKFxDMj1PKT1bQ0hdL2M0YyhPW0NIM10pW2NIXWMoT1tDSDNdKVtjSF1jNE9bQ0gzXQ==	51139	-2.76550078392029	0.0032	0	0.0032	4.73	1.3921e-05	6	-71.3644544858117	0	AN-655/15120225	85.66
1.0			12_R_9_11_22_33	1	6	-7.34998005777948	-7.34998005777948	1			ligprep_1.sdf	-0.744809197501349	glide-grid_1	-1.65764575286656	-0.0	1		0	0	43.69	-49.1394805908203	OPLS3e	6	44255	-7.34998005777948		-5.05	This compound has an ester and may undergo hydrolysis at high or low pH.	ligprep_1.sdf:44255-1	0	J2VwaWtfcHl0aG9uJywgJy1waCcsICc3LjAnLCAnLXRuJywgJzgnLCAnLW1hJywgJzIwMCcsICctaW1hZScsICc8aW5maWxlLm1hZT4nLCAnLW9tYWUnLCAnPG91dGZpbGUubWFlPic=	59235-1	-0.237096130896112	ligprep_1.sdf:44255		2	W2NIXTFbY0hdW2NIXVtjSF1jKFtDSDNdKWMxTihDMj1PKUMoPU8pYyhjMjMpW2NIXVtjSF1jKFtjSF0zKUMoPU8pT1tDQEhdKFtDSDNdKUMoPU8pYzRbY0hdW2NIXVtjSF1bY0hdW2NIXTQ=	51139	-6.4650411605835	0.0	0	0.0	3.32	0.0	6	-76.6655445791031	0	AG-690/15435848	80.75
			8_S_3_9_25_35	1	7	-7.34997348365393	-7.35277348365393	1			ligprep_1.sdf	-0.714402795330362	glide-grid_1	-1.63459604663866	0.0028	1		-1	1	65.5198	-46.7163352966309	OPLS3e	7	195531	-7.35277348365393		-6.07		ligprep_1.sdf:195531-1	0	J2VwaWtfcHl0aG9uJywgJy1waCcsICc3LjAnLCAnLXRuJywgJzgnLCAnLW1hJywgJzIwMCcsICctaW1hZScsICc8aW5maWxlLm1hZT4nLCAnLW9tYWUnLCAnPG91dGZpbGUubWFlPic=	252159-1	-0.222726469201634	ligprep_1.sdf:195531		2	W2NIXTFbY0hdW2NIXWMoQ2wpW2NIXWMxTihbQ0gyXVtDSDJdMilbQ0gyXVtDSDJdTjJDKD1PKWMzYyhbY0hdW2NIXVtjSF1bY0hdMylbTkhdQyg9TylbQ0BASF00W0NASF0oQyg9TylbT0hdKVtDSDJdW0NIXT1bQ0hdW0NIMl00	51139	-9.64238548278809	0.004	2	0.0	4.05	0.00676038	7	-77.8870342866171	0	AQ-360/42570785	89.95
				1	6	-7.34394475536581	-7.35204475536581	1			ligprep_1.sdf	-0.686358006991252	glide-grid_1	-1.61215886387497	0.0081	1		0	0	53.6618	-54.324390411377	OPLS3e	10	140034	-7.35204475536581		-5.51	This compound has an imine and may undergo hydrolysis.	ligprep_1.sdf:140034-1	0	J2VwaWtfcHl0aG9uJywgJy1waCcsICc3LjAnLCAnLXRuJywgJzgnLCAnLW1hJywgJzIwMCcsICctaW1hZScsICc8aW5maWxlLm1hZT4nLCAnLW9tYWUnLCAnPG91dGZpbGUubWFlPic=	180369-1	-0.209826993010452	ligprep_1.sdf:140034		2	W2NIXTFbY0hdW2NIXVtjSF1bY0hdYzFcTj1DMlxOKFtDSDJdW0NIMl1PW0NIM10pQyg9TykvQyhTMik9W0NIXS9jM2MoW2NIXVtjSF1bY0hdW2NIXTMpT1tDSDJdQyg9TylbTkhdYzRbY0hdW2NIXVtjSF1bY0hdW2NIXTQ=	51139	-3.42937111854553	0.0106	1	0.0106	3.23	0.00810738	10	-81.91259765625	0	AN-698/40780566	105.53
1.0			6_R_1_3_13_43	1	5	-7.34392637652017	-7.34742637652017	1			ligprep_1.sdf	-0.607801993596758	glide-grid_1	-1.55011365676046	0.0035	1		0	0	70.1368	-49.8058433532715	OPLS3e	9	100371	-7.34742637652017		-8.57	This compound has an ester and may undergo hydrolysis at high or low pH. This compound has an imine and may undergo hydrolysis.	ligprep_1.sdf:100371-1	0	J2VwaWtfcHl0aG9uJywgJy1waCcsICc3LjAnLCAnLXRuJywgJzgnLCAnLW1hJywgJzIwMCcsICctaW1hZScsICc8aW5maWxlLm1hZT4nLCAnLW9tYWUnLCAnPG91dGZpbGUubWFlPic=	127814-1	-0.174855389917147	ligprep_1.sdf:100371		2	W2NIXTFbY0hdYyhbT0hdKVtjSF1bY0hdYzFbQ0BASF0yQyhDKD1PKU9bQ0gyXVtDSDNdKT1DKFtDSDNdKU49YyhuMjMpc2MoXGMzPU8pPVtDSF1cYyhbY0hdW2NIXWM0T1tDSDNdKVtjSF1jNFtDSDJdT2M1W2NIXVtjSF1jKEYpW2NIXWM1Rg==	51139	-5.79203748703003	0.0048	1	0.0048	6.59	0.00351379	10	-81.8063735202222	0	AK-968/41171974	122.96
1.0				1	5	-7.34369556628164	-7.34369556628164	1			ligprep_1.sdf	-0.713792594255543	glide-grid_1	-1.63319987032038	-0.0	1		0	0	72.6642	-48.5836372375488	OPLS3e	9	190402	-7.34369556628164		-6.12		ligprep_1.sdf:190402-1	0	J2VwaWtfcHl0aG9uJywgJy1waCcsICc3LjAnLCAnLXRuJywgJzgnLCAnLW1hJywgJzIwMCcsICctaW1hZScsICc8aW5maWxlLm1hZT4nLCAnLW9tYWUnLCAnPG91dGZpbGUubWFlPic=	245437-1	-0.222536229281262	ligprep_1.sdf:190402		2	W2NIXTFbY0hdW2NIXVtjSF1bY0hdYzFDKD1PKU4yW0NIMl1bQ0gyXU4oW0NIMl1bQ0gyXTIpYyhbY0hdW2NIXVtjSF1bY0hdMyljM1tOSF1DKD1PKVtDSDJdT2M0W2NIXVtjSF1jKFtjSF1bY0hdNClbQ0gyXVtDSDNd	51139	-6.88962841033936	0.0001	1	0.0001	4.32	0.0	9	-78.9867873202752	0	AP-970/43029708	61.88
1.0				1	1	-7.34368566115557	-7.34368566115557	1			ligprep_1.sdf	-0.598322187654102	glide-grid_1	-1.54240222689859	-0.0	1		1	1	90.2195	-55.7170524597168	OPLS3e	9	54447	-7.34368566115557		-10.25		ligprep_1.sdf:54447-1	0	J2VwaWtfcHl0aG9uJywgJy1waCcsICc3LjAnLCAnLXRuJywgJzgnLCAnLW1hJywgJzIwMCcsICctaW1hZScsICc8aW5maWxlLm1hZT4nLCAnLW9tYWUnLCAnPG91dGZpbGUubWFlPic=	72153-1	-0.170783387468734	ligprep_1.sdf:54447		2	W2NIXTFbY0hdW2NIXVtjSF1bY0hdYzEtYzJbY0hdYygtYzNbY0hdW2NIXVtjSF1bY0hdW2NIXTMpW2NIXWMoLWM0W2NIXVtjSF1bY0hdW2NIXVtjSF00KVtuK10yW0NIMl1bQ0gyXWM1W2NIXVtuSF1jKGM1NilbY0hdW2NIXWMoW2NIXTYpT1tDSDJdYzdbY0hdW2NIXVtjSF1bY0hdW2NIXTc=	51139	-5.30984926223755	0.0	1	0.0	8.18	0.0	9	-91.3202927983272	0	AH-034/11364428	28.9
1.0				1	8	-7.33810280504313	-7.33810280504313	1			ligprep_1.sdf	-0.836119257150001	glide-grid_1	-1.72332936548516	-0.0	1		0	0	63.9799	-39.403678894043	OPLS3e	5	163905	-7.33810280504313		-5.44	This compound has an ester and may undergo hydrolysis at high or low pH.	ligprep_1.sdf:163905-1	0	J2VwaWtfcHl0aG9uJywgJy1waCcsICc3LjAnLCAnLXRuJywgJzgnLCAnLW1hJywgJzIwMCcsICctaW1hZScsICc8aW5maWxlLm1hZT4nLCAnLW9tYWUnLCAnPG91dGZpbGUubWFlPic=	212052-1	-0.28223472327089	ligprep_1.sdf:163905		2	Tz1jMWMoW0NIM10pbm5jKG4xMiluKG5jMkMoPU8pT1tDSDJdW0NIM10pLWMzW2NIXWMoQyhGKShGKUYpW2NIXVtjSF1bY0hdMw==	51139	-7.67406988143921	0.0	0	0.0	4.17	2.21149e-13	5	-66.1791683720113	0	AO-476/43250303	86.93
1.0				1	4	-7.33605159607099	-7.33605159607099	1			ligprep_1.sdf	-0.672864128761918	glide-grid_1	-1.60052826105307	-0.0	1		0	0	77.8858	-53.206485748291	OPLS3e	13	111750	-7.33605159607099		-6.11		ligprep_1.sdf:111750-1	0	J2VwaWtfcHl0aG9uJywgJy1waCcsICc3LjAnLCAnLXRuJywgJzgnLCAnLW1hJywgJzIwMCcsICctaW1hZScsICc8aW5maWxlLm1hZT4nLCAnLW9tYWUnLCAnPG91dGZpbGUubWFlPic=	141670-1	-0.203779211001972	ligprep_1.sdf:111750		2	W2NIXTFbY0hdW2NIXVtjSF1bY0hdYzFPW0NIMl1DKD1PKU4oYzJbY0hdW2NIXVtjSF1bY0hdW2NIXTIpW0NIMl1bQ0gyXU4oYzNbY0hdW2NIXVtjSF1bY0hdW2NIXTMpQyg9TylbQ0gyXU9jNFtjSF1bY0hdW2NIXVtjSF1bY0hdNA==	51139	-8.63778018951416	0.0	0	0.0	3.99	0.0	13	-88.394375297371	0	AN-329/13091028	59.08
1.0				1	4	-7.33427329079122	-7.33427329079122	1			ligprep_1.sdf	-0.743217554473218	glide-grid_1	-1.65410339555611	-0.0	1		0	0	59.5122	-42.5200576782227	OPLS3e	9	10179	-7.33427329079122		-6.11		ligprep_1.sdf:10179-1	0	J2VwaWtfcHl0aG9uJywgJy1waCcsICc3LjAnLCAnLXRuJywgJzgnLCAnLW1hJywgJzIwMCcsICctaW1hZScsICc8aW5maWxlLm1hZT4nLCAnLW9tYWUnLCAnPG91dGZpbGUubWFlPic=	13255-1	-0.236589460993265	ligprep_1.sdf:10179		2	W2NIXTFbY0hdW2NIXVtjSF1bY0hdYzFbQ0gyXU4oW0NIMl1jMltjSF1bY0hdW2NIXVtjSF1bY0hdMilDKD1PKWMzYyhbY0hdW2NIXVtjSF1bY0hdMylbTkhdQyg9TyljNG9bY0hdW2NIXVtjSF00	51139	-6.92495632171631	0.0	1	0.0	4.59	0.0	9	-75.4111437136813	0	AE-848/82197048	62.55
1.0				1	5	-7.33257396129043	-7.33257396129043	1			ligprep_1.sdf	-0.685295303523366	glide-grid_1	-1.60966272221424	-0.0	1		0	0	73.1662	-51.3412208557129	OPLS3e	8	13739	-7.33257396129043		-7.59		ligprep_1.sdf:13739-1	0	J2VwaWtfcHl0aG9uJywgJy1waCcsICc3LjAnLCAnLXRuJywgJzgnLCAnLW1hJywgJzIwMCcsICctaW1hZScsICc8aW5maWxlLm1hZT4nLCAnLW9tYWUnLCAnPG91dGZpbGUubWFlPic=	17898-1	-0.209502113179727	ligprep_1.sdf:13739		2	W2NIXTFbY0hdYyhbQ0gzXSlvYzEtYzJbY0hdc2MoYzIzKW5jKG4oYzM9TyktYzRbY0hdW2NIXVtjSF1bY0hdW2NIXTQpU1tDSDJdQyg9TylbTkhdYzVbY0hdYyhPW0NIM10pW2NIXVtjSF1bY0hdNQ==	51139	-8.35988330841064	0.0	1	0.0	5.53	9.42853e-11	8	-85.5732636458877	0	AF-399/40756777	137.68
1.0				1	6	-7.33174852223856	-7.33174852223856	1			ligprep_1.sdf	-0.759381576931692	glide-grid_1	-1.6658531500511	-0.0	1		0	0	38.6836	-54.1861457824707	OPLS3e	6	71712	-7.33174852223856		-5.1	This compound has an ester and may undergo hydrolysis at high or low pH.	ligprep_1.sdf:71712-1	0	J2VwaWtfcHl0aG9uJywgJy1waCcsICc3LjAnLCAnLXRuJywgJzgnLCAnLW1hJywgJzIwMCcsICctaW1hZScsICc8aW5maWxlLm1hZT4nLCAnLW9tYWUnLCAnPG91dGZpbGUubWFlPic=	93610-1	-0.244391617407952	ligprep_1.sdf:71712		2	W2NIXTFbY0hdW2NIXWMoQ2wpW2NIXWMxTihDMj1PKUMoPU8pYyhjMjMpW2NIXVtjSF1jKFtjSF0zKUMoPU8pT1tDSDJdQyg9TyljNFtjSF1bY0hdW2NIXVtjSF1bY0hdNA==	51139	-1.84883272647858	0.0	0	0.0	3.33	0.0	6	-79.8907533352444	0	AK-918/11239053	80.75
1.0				1	6	-7.33136520111318	-7.43796520111318	1			ligprep_1.sdf	-0.79508366763449	glide-grid_1	-1.69229434665278	0.1066	1		0	0	40.4874	-45.2145957946777	OPLS3e	7	29685	-7.43796520111318		-2.39		ligprep_1.sdf:29685-1	0	J2VwaWtfcHl0aG9uJywgJy1waCcsICc3LjAnLCAnLXRuJywgJzgnLCAnLW1hJywgJzIwMCcsICctaW1hZScsICc8aW5maWxlLm1hZT4nLCAnLW9tYWUnLCAnPG91dGZpbGUubWFlPic=	39528-1	-0.261834471468328	ligprep_1.sdf:29685		2	W0NIM11PYzFjKE9bQ0gzXSlbY0hdW2NIXWMoW2NIXTEpW0NIMl1DMihDKD1PKVtOSF1DKD1PKVtOSF1DMj1PKVtDSDJdW0NIMl1jM1tjSF1bY0hdbltjSF1bY0hdMw==	51139	-7.91310834884644	0.1165	2	0.1165	1.99	0.106627	7	-69.4244012315113	0	AG-670/10567045	106.62
1.0				1	8	-7.33072138606839	-7.33072138606839	1			ligprep_1.sdf	-0.579435417380068	glide-grid_1	-1.52511673155123	-0.0	1		0	0	51.3107	-60.6508941650391	OPLS3e	12	13850	-7.33072138606839		-9.52		ligprep_1.sdf:13850-1	0	J2VwaWtfcHl0aG9uJywgJy1waCcsICc3LjAnLCAnLXRuJywgJzgnLCAnLW1hJywgJzIwMCcsICctaW1hZScsICc8aW5maWxlLm1hZT4nLCAnLW9tYWUnLCAnPG91dGZpbGUubWFlPic=	18044-1	-0.162904919690409	ligprep_1.sdf:13850		2	W2NIXTFbY0hdYyhGKVtjSF1bY0hdYzFDKD1PKVtDSDJdU2Mybm5jKG4yLWMzW2NIXVtjSF1bY0hdW2NIXVtjSF0zKVtDSDJdYyhuNC1jNVtjSF1bY0hdW2NIXVtjSF1bY0hdNSlubmM0U1tDSDJdQyg9TyljNltjSF1bY0hdYyhGKVtjSF1bY0hdNg==	51139	-7.31504106521606	0.0	0	0.0	6.63	0.0	12	-102.651380322887	0	AF-399/40805017	146.16
1.0				1	4	-7.33063143581054	-7.33063143581054	1			ligprep_1.sdf	-0.906406115651068	glide-grid_1	-1.77261315166983	-0.0	1		0	0	21.0831	-39.751293182373	OPLS3e	3	59104	-7.33063143581054		-5.16		ligprep_1.sdf:59104-1	0	J2VwaWtfcHl0aG9uJywgJy1waCcsICc3LjAnLCAnLXRuJywgJzgnLCAnLW1hJywgJzIwMCcsICctaW1hZScsICc8aW5maWxlLm1hZT4nLCAnLW9tYWUnLCAnPG91dGZpbGUubWFlPic=	78100-1	-0.318723105904806	ligprep_1.sdf:59104		2	W0NIM11bQ0gyXU4xQyg9TylTQyhcQzE9Tyk9W0NIXVxjKFtjSF1bY0hdW2NIXTIpbjItYzNjKFtDSDNdKVtjSF1jKFtDSDNdKVtjSF1bY0hdMw==	51139	-7.11798763275146	0.0	0	0.0	4.19	0.0	3	-65.2765884399414	0	AH-487/41663864	67.61
1.0				1	4	-7.32765251497668	-7.32765251497668	1			ligprep_1.sdf	-0.83492852856531	glide-grid_1	-1.72087514915326	-0.0	1		0	0	39.0874	-38.6908340454102	OPLS3e	4	207604	-7.32765251497668		-4.68		ligprep_1.sdf:207604-1	0	J2VwaWtfcHl0aG9uJywgJy1waCcsICc3LjAnLCAnLXRuJywgJzgnLCAnLW1hJywgJzIwMCcsICctaW1hZScsICc8aW5maWxlLm1hZT4nLCAnLW9tYWUnLCAnPG91dGZpbGUubWFlPic=	270051-1	-0.281832789037565	ligprep_1.sdf:207604		2	W2NIXTFbY0hdbltjSF1jKG4xMiluYygtYzNbY0hdW2NIXWMoW09IXSlbY0hdW2NIXTMpYzJbTkhdYzRjKFtDSDNdKVtjSF1bY0hdW2NIXWM0W0NIMl1bQ0gzXQ==	51139	-4.98236751556396	0.0031	2	0.0027	4.15	0.000458895	5	-59.7027708187063	0	AT-057/43486395	62.45
1.0				1	7	-7.32690665242925	-7.32690665242925	1			ligprep_1.sdf	-0.626441706189686	glide-grid_1	-1.56261356772582	-0.0	1		0	0	81.8731	-60.0966682434082	OPLS3e	10	11777	-7.32690665242925		-8.93	This compound has an ester and may undergo hydrolysis at high or low pH.	ligprep_1.sdf:11777-1	0	J2VwaWtfcHl0aG9uJywgJy1waCcsICc3LjAnLCAnLXRuJywgJzgnLCAnLW1hJywgJzIwMCcsICctaW1hZScsICc8aW5maWxlLm1hZT4nLCAnLW9tYWUnLCAnPG91dGZpbGUubWFlPic=	15411-1	-0.183172666310731	ligprep_1.sdf:11777		2	W2NIXTFbY0hdYyhPW0NIM10pW2NIXVtjSF1jMS1jMltjSF1zYyhjMjMpbmMobihjMz1PKS1jNFtjSF1bY0hdW2NIXVtjSF1bY0hdNClTW0NIMl1DKD1PKWMoW25IXWM1W0NIM10pYyhbQ0gzXSljNUMoPU8pT1tDSDJdW0NIM10=	51139	-6.51906824111938	0.0	1	0.0	6.5	9.91927e-11	10	-90.0622417113584	0	AF-399/15128405	154.6
1.0				1	6	-7.32500159737783	-7.32500159737783	1			ligprep_1.sdf	-0.726732201744591	glide-grid_1	-1.6402675296552	-0.0	1		0	0	46.4003	-50.7142791748047	OPLS3e	7	20626	-7.32500159737783		-6.72		ligprep_1.sdf:20626-1	0	J2VwaWtfcHl0aG9uJywgJy1waCcsICc3LjAnLCAnLXRuJywgJzgnLCAnLW1hJywgJzIwMCcsICctaW1hZScsICc8aW5maWxlLm1hZT4nLCAnLW9tYWUnLCAnPG91dGZpbGUubWFlPic=	27608-1	-0.228906299918057	ligprep_1.sdf:20626		2	W2NIXTFbY0hdW2NIXWMoW0NIM10pW2NIXWMxQyg9TylbTkhdYzJjKEMoPU8pW05IXWMoW2NIXWMzW0NIM10pW2NIXVtjSF1jM1tDSDNdKVtjSF1ubjItYzRbY0hdW2NIXVtjSF1bY0hdW2NIXTQ=	51139	-3.56476950645447	0.0	2	0.0	5.18	0.0	7	-85.5204421290395	0	AG-205/12835014	76.02
				1	5	-7.32333833967648	-7.33053833967648	1			ligprep_1.sdf	-0.636794583288387	glide-grid_1	-1.57033162534781	0.0072	1		0	0	99.7826	-61.1609230041504	OPLS3e	7	139450	-7.33053833967648		-9.13	This compound has an imine and may undergo hydrolysis.	ligprep_1.sdf:139450-1	0	J2VwaWtfcHl0aG9uJywgJy1waCcsICc3LjAnLCAnLXRuJywgJzgnLCAnLW1hJywgJzIwMCcsICctaW1hZScsICc8aW5maWxlLm1hZT4nLCAnLW9tYWUnLCAnPG91dGZpbGUubWFlPic=	179441-1	-0.187777906145551	ligprep_1.sdf:139450		2	W2NIXTFbY0hdYyhDbClbY0hdW2NIXWMxQyg9TylOMkMoPVMpTihjM1tjSF1bY0hdW2NIXVtjSF1bY0hdMykvQyg9Ti9jNFtjSF1bY0hdYyhbY0hdW2NIXTQpT1tDSDNdKUNcMj1OXGM1W2NIXVtjSF1jKFtjSF1bY0hdNSlPW0NIM10=	51139	-2.69507050514221	0.021	0	0.021	6.89	0.00715144	7	-92.4764938496872	0	AN-689/41741299	98.82
1.0			11_R_8_10_20_32	1	6	-7.32246840719815	-7.32246840719815	1			ligprep_1.sdf	-0.75842039442903	glide-grid_1	-1.66374460679897	-0.0	1		0	0	41.4685	-46.0807609558105	OPLS3e	6	44256	-7.32246840719815		-4.76	This compound has an ester and may undergo hydrolysis at high or low pH.	ligprep_1.sdf:44256-1	0	J2VwaWtfcHl0aG9uJywgJy1waCcsICc3LjAnLCAnLXRuJywgJzgnLCAnLW1hJywgJzIwMCcsICctaW1hZScsICc8aW5maWxlLm1hZT4nLCAnLW9tYWUnLCAnPG91dGZpbGUubWFlPic=	59236-1	-0.244082280239938	ligprep_1.sdf:44256		2	W2NIXTFbY0hdW2NIXVtjSF1bY0hdYzFOKEMyPU8pQyg9TyljKGMyMylbY0hdW2NIXWMoW2NIXTMpQyg9TylPW0NASF0oW0NIM10pQyg9TyljNFtjSF1bY0hdW2NIXVtjSF1bY0hdNA==	51139	-7.65166616439819	0.0	0	0.0	3.1	0.0	6	-77.761573453681	0	AG-690/15435849	80.75
1.0				1	6	-7.32244323392668	-7.32924323392668	1			ligprep_1.sdf	-0.775753983705905	glide-grid_1	-1.67665381942981	0.0068	1		0	0	30.2277	-50.6990203857422	OPLS3e	6	180237	-7.32924323392668		-6.88		ligprep_1.sdf:180237-1	0	J2VwaWtfcHl0aG9uJywgJy1waCcsICc3LjAnLCAnLXRuJywgJzgnLCAnLW1hJywgJzIwMCcsICctaW1hZScsICc8aW5maWxlLm1hZT4nLCAnLW9tYWUnLCAnPG91dGZpbGUubWFlPic=	232894-1	-0.252498042549196	ligprep_1.sdf:180237		2	W0NIM11bQ0gyXWMobjEpYyhDI04pYyhbTkgyXSluMS1jMm5jKFNbQ0gzXSluYyhbY0hdMilPYyhbY0hdYyhbY0hdMylbQ0gzXSlbY0hdYzNbQ0hdKFtDSDNdKVtDSDNd	51139	-4.75468397140503	0.0064	1	0.0064	5.19	0.00681086	6	-71.1504501596418	0	AP-501/41001647	127.94
1.0				1	5	-7.31981628583694	-7.32621628583694	1			ligprep_1.sdf	-0.741752555905382	glide-grid_1	-1.65084289788492	0.0064	1		0	0	40.872	-43.7927932739258	OPLS3e	10	116739	-7.32621628583694		-4.05		ligprep_1.sdf:116739-1	0	J2VwaWtfcHl0aG9uJywgJy1waCcsICc3LjAnLCAnLXRuJywgJzgnLCAnLW1hJywgJzIwMCcsICctaW1hZScsICc8aW5maWxlLm1hZT4nLCAnLW9tYWUnLCAnPG91dGZpbGUubWFlPic=	148009-1	-0.23612310599474	ligprep_1.sdf:116739		2	W2NIXTFbY0hdYyhPW0NIM10pW2NIXVtjSF1jMS1jKG4yKVtjSF1jKEMoRikoRilGKW5jMlNbQ0gyXVtDSDJdQyg9TylbTkhdW0NIMl1jM1tjSF1uW2NIXVtjSF1bY0hdMw==	51139	-5.05036878585815	0.0085	1	0.0085	3.37	0.00639887	10	-70.0254412253297	0	AN-329/41647346	102.3
1.0				1	5	-7.31940227934815	-7.33810227934815	1			ligprep_1.sdf	-0.726176679037069	glide-grid_1	-1.63901368971671	0.0187	1		0	0	34.4802	-47.4954948425293	OPLS3e	7	195883	-7.33810227934815		-8.51	This compound has an ester and may undergo hydrolysis at high or low pH.	ligprep_1.sdf:195883-1	0	J2VwaWtfcHl0aG9uJywgJy1waCcsICc3LjAnLCAnLXRuJywgJzgnLCAnLW1hJywgJzIwMCcsICctaW1hZScsICc8aW5maWxlLm1hZT4nLCAnLW9tYWUnLCAnPG91dGZpbGUubWFlPic=	252663-1	-0.22873132122963	ligprep_1.sdf:195883		2	W0NIM11bQ0hdKFtDSDNdKU9DKD1PKWMxYyhbQ0gzXSlvYyhjMTIpYzNjKFtjSF1bY0hdW2NIXVtjSF0zKWMoW2NIXTIpW05IXVMoPU8pKD1PKWM0W2NIXVtjSF1jKFtjSF1bY0hdNClPW0NIM10=	51139	-8.02430438995361	0.0231	1	0.0231	5.73	0.0186622	7	-70.0544219455662	0	AQ-390/13304201	103.22
1.0				1	4	-7.31852574337409	-7.31852574337409	1			ligprep_1.sdf	-0.855979962729302	glide-grid_1	-1.73470991969827	-0.0	1		0	0	37.0251	-34.8867301940918	OPLS3e	3	207600	-7.31852574337409		-4.16		ligprep_1.sdf:207600-1	0	J2VwaWtfcHl0aG9uJywgJy1waCcsICc3LjAnLCAnLXRuJywgJzgnLCAnLW1hJywgJzIwMCcsICctaW1hZScsICc8aW5maWxlLm1hZT4nLCAnLW9tYWUnLCAnPG91dGZpbGUubWFlPic=	270047-1	-0.292741029734963	ligprep_1.sdf:207600		2	W2NIXTFbY0hdbltjSF1jKG4xMiluYygtYzNbY0hdYyhbT0hdKVtjSF1bY0hdW2NIXTMpYzJbTkhdYzRjKFtDSDNdKVtjSF1bY0hdW2NIXWM0W0NIM10=	51139	-6.47880840301514	0.0047	2	0.0032	3.66	0.00151164	4	-60.2570582873592	0	AT-057/43486390	62.45
1.0			3_S_2_4_10_29	1	3	-7.31599457693808	-7.31599457693808	1			ligprep_1.sdf	-0.793416729498451	glide-grid_1	-1.68874635529203	-0.0	1		0	0	51.4546	-40.5762786865234	OPLS3e	6	62	-7.31599457693808		-6.55	This compound has an ester and may undergo hydrolysis at high or low pH.	ligprep_1.sdf:62-1	0	J2VwaWtfcHl0aG9uJywgJy1waCcsICc3LjAnLCAnLXRuJywgJzgnLCAnLW1hJywgJzIwMCcsICctaW1hZScsICc8aW5maWxlLm1hZT4nLCAnLW9tYWUnLCAnPG91dGZpbGUubWFlPic=	67-1	-0.261285520604932	ligprep_1.sdf:62		2	W2NIXTFbY0hdW2NIXVtjSF1bY0hdYzFDKD1PKVtDQEhdKGMyW2NIXVtjSF1bY0hdW2NIXVtjSF0yKU9DKD1PKWMzW2NIXVtjSF1bY0hdYyhjMzQpW2NIXVtjSF1bY0hdW2NIXTQ=	51139	-6.9417610168457	0.0	0	0.0	5.48	0.0	6	-67.7636463406725	0	AA-504/07989024	43.37
				1	5	-7.31525915832985	-7.33955915832985	1			ligprep_1.sdf	-0.683677078707229	glide-grid_1	-1.60586173868305	0.0243	1		0	0	41.8397	-52.2154083251953	OPLS3e	9	196362	-7.33955915832985		-10.84	This compound has an ester and may undergo hydrolysis at high or low pH.	ligprep_1.sdf:196362-1	0	J2VwaWtfcHl0aG9uJywgJy1waCcsICc3LjAnLCAnLXRuJywgJzgnLCAnLW1hJywgJzIwMCcsICctaW1hZScsICc8aW5maWxlLm1hZT4nLCAnLW9tYWUnLCAnPG91dGZpbGUubWFlPic=	253375-1	-0.20900740452371	ligprep_1.sdf:196362		2	W2NIXTFbY0hdYyhDKFtDSDNdKShbQ0gzXSlbQ0gzXSlbY0hdW2NIXWMxUyg9TykoPU8pW05IXWMoW2NIXTIpYyhbY0hdW2NIXVtjSF1bY0hdMyljM2MoYzI0KW9jKFtDSDJdW0NIMl1bQ0gzXSljNEMoPU8pT1tDSDJdW0NIM10=	51139	-7.15523719787598	0.0296	1	0.0296	8.12	0.0243439	9	-83.8828186926149	0	AQ-390/41640416	93.99
				1	6	-7.31471566616822	-7.34291566616822	1			ligprep_1.sdf	-0.625399391527336	glide-grid_1	-1.56001358912105	0.0282	1		0	0	64.456	-56.1069259643555	OPLS3e	10	140099	-7.34291566616822		-8.44	This compound has an ester and may undergo hydrolysis at high or low pH. This compound has an imine and may undergo hydrolysis.	ligprep_1.sdf:140099-1	0	J2VwaWtfcHl0aG9uJywgJy1waCcsICc3LjAnLCAnLXRuJywgJzgnLCAnLW1hJywgJzIwMCcsICctaW1hZScsICc8aW5maWxlLm1hZT4nLCAnLW9tYWUnLCAnPG91dGZpbGUubWFlPic=	180471-1	-0.182867891654205	ligprep_1.sdf:140099		2	W2NIXTFbY0hdW2NIXVtjSF1jKGMxMilbbkhdW2NIXWMyW0NIMl1bQ0gyXU4zL0MoPU4vYzRbY0hdW2NIXWMoW2NIXVtjSF00KU9bQ0gzXSlTQyhcQzM9Tyk9W0NIXS9jNWMoW2NIXVtjSF1jKEJyKVtjSF01KU9bQ0gyXUMoPU8pT1tDSDNd	51139	-1.12416172027588	0.0339	1	0.0339	5.52	0.028162	10	-87.5179396456749	0	AN-698/40781305	118.52
[truncated: 17 more columns]
