# Supplementary material for: In Silico Discovery of Small-Molecule Inhibitors Targeting SARS-CoV-2 Main Protease
Source: Molecules. 2023 Jul 10;28(14):5320. doi: 10.3390/molecules28145320 (PMC10383128; doi:10.3390/molecules28145320)
Supplement: Supplementary file 1 [file molecules-28-05320-s001.zip › FRET_raw_data.xlsx]

## Sheet: Sheet1
Time	Temperature(¡C)	A1	A2	A3	A4	A5	A6	A7	A8	A9	A10	A11	A12	B1	B2	B3	B4	B5	B6	B7	B8	B9	B10	B11	B12	C1	C2	C3	C4	C5	C6	C7	C8	C9	C10	C11	C12	D1	D2	D3	D4	D5	D6	D7	D8	D9	D10	D11	D12
00:00:00	23.5	1008130	3478534	3987591	2868990	2253836	2607305	6233476	2001246	0	216.151	745.826	854.972	615.135	483.241	559.028	1336.51	429.084	0	529.675	638.821	398.984	267.09	342.876	1120.36	212.932
00:00:18	23.5	1060597	4345860	4614746	3442950	2930799	3339797	5951829	2709522	18	227.401	931.788	989.44	738.197	628.387	716.08	1276.12	580.944	18	704.387	762.039	510.796	400.987	488.679	1048.72	353.543
00:00:32	23.5	1110442	4928793	5163510	3902450	3386933	3802412	6339286	3154270	32	238.088	1056.77	1107.1	836.717	726.186	815.268	1359.2	676.301	32	818.686	869.011	598.63	488.098	577.181	1121.11	438.214
00:00:46	23.5	1112163	5373902	5505290	4244644	3927700	4361039	6658730	3546624	46	238.457	1152.21	1180.38	910.087	842.131	935.043	1427.69	760.425	46	913.752	941.923	671.63	603.674	696.586	1189.23	521.968
00:01:00	23.5	1139019	5943338	5931726	4679980	4273806	4828074	7384502	4116727	60	244.215	1274.3	1271.81	1003.43	916.339	1035.18	1583.3	882.66	60	1030.09	1027.6	759.211	672.124	790.964	1339.08	638.445
00:01:14	23.5	1148931	6347423	6296532	5045816	4757012	5255040	7597050	4508176	74	246.34	1360.94	1350.03	1081.86	1019.94	1126.72	1628.87	966.59	74	1114.6	1103.69	835.524	773.602	880.384	1382.53	720.25
00:01:28	23.5	1146496	6775718	6680236	5365081	5070872	5662268	7928939	4884764		245.818	1452.77	1432.3	1150.32	1087.24	1214.04	1700.03	1047.33		1206.95	1186.48	904.499	841.419	968.219	1454.21	801.515
00:01:42	23.5	1135906	7124439	6997458	5754073	5450386	5913018	8386328	5277689		243.548	1527.54	1500.31	1233.72	1168.61	1267.8	1798.1	1131.58		1283.99	1256.77	990.173	925.06	1024.25	1554.55	888.032
00:01:56	23.5	1138080	7571229	7362558	6024616	5915878	6393024	8355768	5656798		244.014	1623.33	1578.59	1291.73	1268.41	1370.72	1791.55	1212.86		1379.32	1334.58	1047.71	1024.4	1126.7	1547.53	968.85
00:02:10	23.5	1160374	7796644	7672430	6286642	6218730	6668662	8718951	5986800		248.794	1671.66	1645.03	1347.91	1333.35	1429.82	1869.41	1283.62		1422.87	1396.24	1099.11	1084.55	1181.02	1620.62	1034.83
00:02:23	23.5	1138924	8147530	8065682	6665559	6472203	6992723	9165555	6297112		244.195	1746.9	1729.35	1429.15	1387.69	1499.3	1965.17	1350.15		1502.7	1485.15	1184.96	1143.5	1255.1	1720.98	1105.96
00:02:37	23.5	1170414	8486201	8284576	6825998	6750813	7349774	9376038	6665938		250.946	1819.51	1776.28	1463.55	1447.43	1575.85	2010.3	1429.23		1568.56	1525.33	1212.6	1196.48	1324.91	1759.35	1178.29
00:02:51	23.5	1157792	8745418	8606055	7141906	6942470	7434035	9484430	6884610		248.24	1875.09	1845.21	1531.28	1488.52	1593.92	2033.54	1476.12		1626.85	1596.97	1283.04	1240.28	1345.68	1785.3	1227.88
00:03:05	23.5	1160892	8855211	8846599	7270642	7255436	7907486	9912912	7086784		248.905	1898.63	1896.78	1558.89	1555.63	1695.43	2125.41	1519.46		1649.73	1647.88	1309.98	1306.72	1446.53	1876.51	1270.56
00:03:19	23.5	1166924	9109625	8992739	7367406	7429400	8016756	10098845	7288668		250.198	1953.18	1928.12	1579.63	1592.92	1718.86	2165.28	1562.75		1702.98	1677.92	1329.43	1342.73	1468.66	1915.08	1312.55
00:03:33	23.5	1155018	9320598	9170394	7755942	7650667	8316866	10345907	7591384		247.645	1998.41	1966.21	1662.94	1640.37	1783.2	2218.25	1627.66		1750.77	1718.56	1415.29	1392.72	1535.56	1970.6	1380.01
00:03:47	23.5	1168437	9494661	9356676	7855660	7728169	8365256	10313171	7740071		250.523	2035.73	2006.15	1684.32	1656.98	1793.58	2211.23	1659.53		1785.21	1755.63	1433.8	1406.46	1543.06	1960.71	1409.01
00:04:01	24	1173742	9750739	9598648	8010898	8070848	8672331	10814533	8037622		251.66	2090.64	2058.03	1717.6	1730.46	1859.42	2318.72	1723.33		1838.98	1806.37	1465.94	1478.8	1607.76	2067.06	1471.67
00:04:15	24	1161514	9899324	9768272	8162740	8230299	8793659	10742617	8291776		249.038	2122.5	2094.4	1750.16	1764.64	1885.43	2303.31	1777.83		1873.46	1845.36	1501.12	1515.61	1636.39	2054.27	1528.79
00:04:29	24	1168911	10042724	9998000	8171595	8431473	8892756	11070345	8345516		250.624	2153.24	2143.65	1752.06	1807.78	1906.68	2373.57	1789.35		1902.62	1893.03	1501.43	1557.15	1656.06	2122.95	1538.72
00:04:43	24	1156783	10168238	10131255	8496157	8394004	9105301	11171880	8564336		248.024	2180.15	2172.22	1821.65	1799.74	1952.25	2395.34	1836.26		1932.13	1924.2	1573.62	1551.72	1704.23	2147.32	1588.24
00:04:57	24	1153026	10347005	10397487	8586210	8584776	9272063	11531587	8779366		247.218	2218.48	2229.31	1840.95	1840.65	1988.01	2472.47	1882.37		1971.26	1982.09	1593.74	1593.43	1740.79	2225.25	1635.15
00:05:11	24	1176488	10294871	10539736	8786223	8843477	9377292	11850844	8843231		252.249	2207.31	2259.81	1883.84	1896.11	2010.57	2540.92	1896.06		1955.06	2007.56	1631.59	1643.87	1758.32	2288.67	1643.81
00:05:25	24	1166406	10626521	10808232	8993637	9029965	9450044	12132850	9055604		250.087	2278.41	2317.37	1928.31	1936.1	2026.17	2601.38	1941.6		2028.33	2067.29	1678.22	1686.01	1776.08	2351.3	1691.51
00:05:39	24	1169949	10490777	10982968	9096729	9313901	9664411	12298581	9074780		250.847	2249.31	2354.84	1950.41	1996.98	2072.13	2636.92	1945.71		1998.46	2103.99	1699.57	1746.13	1821.28	2386.07	1694.86
00:05:53	24	1146066	11004993	11055998	9112817	9345685	10082780	12496329	9350969		245.726	2359.56	2370.5	1953.86	2003.79	2161.83	2679.32	2004.92		2113.84	2124.77	1708.14	1758.07	1916.11	2433.59	1759.2
00:06:07	24	1151717	10881039	11115118	9032642	9427269	10021111	12515209	9451771		246.938	2332.98	2383.17	1936.67	2021.28	2148.61	2683.36	2026.54		2086.05	2136.24	1689.74	1774.35	1901.67	2436.43	1779.6
00:06:21	24	1149999	11164227	11305595	9232225	9581969	10103545	12856493	9654633		246.569	2393.7	2424.01	1979.47	2054.45	2166.28	2756.54	2070.03		2147.13	2177.44	1732.9	1807.88	1919.71	2509.97	1823.46
00:06:35	24	1145645	11370699	11569505	8878345	9803556	10356245	12957386	9771690		245.636	2437.97	2480.6	1903.59	2101.96	2220.46	2778.17	2095.13		2192.34	2234.96	1657.95	1856.33	1974.83	2532.53	1849.5
00:06:49	24	1134328	11106006	11671409	9457115	9909118	10390852	13093789	9870388		243.209	2381.22	2502.45	2027.68	2124.6	2227.88	2807.42	2116.29		2138.01	2259.24	1784.47	1881.39	1984.67	2564.21	1873.08
00:07:03	24	1156124	11733828	11845315	9762048	10020816	10265274	13490233	10013567		247.883	2515.83	2539.73	2093.06	2148.55	2200.96	2892.42	2146.99		2267.95	2291.85	1845.18	1900.66	1953.08	2644.53	1899.11
	7.658	6.211	5.845	6.636	7.33	6.709	6.703
		0.188953	0.236746	0.133455	0.042831	0.123923	0.124706
		AN-329/15538195	AF-399/40713777	AN-655/14907067	AK-968/12101028	AG-690/13705944	AK-968/37129380
[truncated: 48 more columns]

## Sheet: Sheet2
Time	Temperature(¡C)	A1	A2	A3	A4	A5	A6	A7	A8	A9	A10	A11	A12	B1	B2	B3	B4	B5	B6	B7	B8	B9	B10	B11	B12	C1	C2	C3	C4	C5	C6	C7	C8	C9	C10	C11	C12	D1	D2	D3	D4	D5	D6	D7	D8	D9	D10	D11	D12
00:00:00	24.5	1120185	3699064	3168213	4594183	2885554	2855250	2911817	2319681	0	240.177	793.11	679.291	985.031	618.687	612.189	624.318	497.359	0	552.933	439.114	744.854	378.51	372.012	384.141	257.182
00:00:19	24.5	1091689	4763267	4231876	5766865	3801690	3700378	3691434	3034311	19	234.067	1021.28	907.349	1236.46	815.114	793.392	791.474	650.581	19	787.217	673.282	1002.4	581.047	559.324	557.407	416.514
00:00:33	24.5	1091873	5513200	4915373	6377722	4292537	4424156	4337162	3465780	33	234.107	1182.08	1053.9	1367.44	920.355	948.575	929.923	743.092	33	947.969	819.79	1133.33	686.249	714.469	695.817	508.985
00:00:47	24.5	1144508	5928230	5547982	7122308	4770025	4969380	4942066	3804036	47	245.392	1271.06	1189.53	1527.08	1022.73	1065.48	1059.62	815.617	47	1025.67	944.141	1281.69	777.341	820.084	814.228	570.225
00:01:01	24.5	1162511	6498168	5883879	7458406	5251488	5508208	5343849	4295446	61	249.252	1393.26	1261.55	1599.14	1125.96	1181.01	1145.77	920.979	61	1144.01	1012.3	1349.89	876.71	931.753	896.513	671.727
00:01:15	24.5	1188625	6850824	6475673	7628438	5650887	5892300	5801950	4663705	75	254.851	1468.87	1388.44	1635.6	1211.6	1263.36	1243.99	999.937	75	1214.02	1133.59	1380.75	956.746	1008.51	989.135	745.086
00:01:29	24.5	1219484	7266398	6955385	7910156	6114088	6386200	6218229	5087976		261.467	1557.98	1491.29	1696	1310.91	1369.25	1333.24	1090.9		1296.51	1229.82	1434.54	1049.44	1107.79	1071.77	829.437
00:01:43	24.5	1235024	7517402	7263546	7972452	6481692	6792916	6553654	5407924		264.799	1611.79	1557.36	1709.36	1389.73	1456.46	1405.16	1159.5		1346.99	1292.56	1444.56	1124.93	1191.66	1140.36	894.704
00:01:57	24.5	1265553	7960056	7561170	8498768	6850956	7137424	6956768	5702756		271.345	1706.7	1621.18	1822.21	1468.9	1530.32	1491.59	1222.72		1435.36	1349.83	1550.86	1197.56	1258.98	1220.24	951.373
00:02:11	24.5	1245660	8245668	7998046	8731739	7102358	7324400	7225502	5914544		267.08	1767.94	1714.85	1872.16	1522.8	1570.41	1549.21	1268.13		1500.86	1447.77	1605.08	1255.72	1303.33	1282.13	1001.05
00:02:25	24.5	1242620	8609357	8151816	8772824	7314185	7544937	7556168	6210888		266.428	1845.92	1747.82	1880.97	1568.22	1617.7	1620.1	1331.67		1579.49	1481.39	1614.54	1301.79	1351.27	1353.68	1065.24
00:02:39	24.5	1248025	8966161	8425271	8978961	7713539	7905428	7746759	6438444		267.587	1922.42	1806.45	1925.16	1653.85	1694.99	1660.97	1380.46		1654.83	1538.86	1657.58	1386.26	1427.4	1393.38	1112.87
00:02:53	24.5	1254884	9147365	8625322	9096545	7983586	7871147	7860198	6740127		269.057	1961.27	1849.34	1950.37	1711.75	1687.64	1685.29	1445.14		1692.21	1580.28	1681.32	1442.69	1418.58	1416.23	1176.08
00:03:07	24.5	1246007	9339438	8861344	9231334	8227732	8234515	8289858	6945154		267.154	2002.45	1899.95	1979.27	1764.09	1765.55	1777.41	1489.1		1735.3	1632.79	1712.12	1496.94	1498.39	1510.26	1221.94
00:03:21	24.5	1206277	9645374	9102289	9343519	8345644	8505211	8409784	7146700		258.636	2068.05	1951.61	2003.33	1789.37	1823.59	1803.13	1532.31		1809.41	1692.97	1744.69	1530.74	1564.95	1544.49	1273.68
00:03:35	24.5	1256682	9816484	9272161	9741920	8715712	8570943	8580019	7223131		269.443	2104.73	1988.03	2088.75	1868.72	1837.68	1839.63	1548.7		1835.29	1718.58	1819.3	1599.28	1568.24	1570.18	1279.26
00:03:49	24.5	1213983	9758320	9399125	9806386	8842909	8968555	8914859	7458086		260.288	2092.26	2015.25	2102.57	1895.99	1922.93	1911.42	1599.08		1831.98	1754.96	1842.28	1635.7	1662.64	1651.13	1338.79
00:04:03	24.5	1220601	9901307	9620215	10095176	9037087	8990390	9022375	7476903		261.707	2122.92	2062.65	2164.49	1937.63	1927.61	1934.47	1603.11		1861.21	1800.95	1902.78	1675.92	1665.91	1672.76	1341.4
00:04:17	24.5	1239524	10196172	9806161	10307184	9263759	9074809	9126153	7635239		265.764	2186.14	2102.52	2209.95	1986.23	1945.71	1956.72	1637.06		1920.38	1836.76	1944.18	1720.46	1679.95	1690.96	1371.29
00:04:31	24.5	1265745	10271406	9939063	10498831	9316394	9163701	9343497	7906146		271.386	2202.27	2131.02	2251.04	1997.51	1964.77	2003.32	1695.14		1930.89	1859.63	1979.65	1726.13	1693.39	1731.94	1423.76
00:04:45	24.5	1214635	10472649	9963744	10761848	9676393	9503609	9551765	8090177		260.428	2245.42	2136.31	2307.43	2074.7	2037.65	2047.98	1734.6		1984.99	1875.88	2047	1814.27	1777.22	1787.55	1474.17
00:04:59	24.5	1193530	10304329	10201546	10827541	9810229	9600804	9703490	8141382		255.903	2209.33	2187.3	2321.51	2103.39	2058.49	2080.51	1745.58		1953.43	1931.39	2065.61	1847.49	1802.59	1824.61	1489.68
00:05:13	24.5	1232545	10755025	10337848	11180450	9961632	9630171	9863941	8270805		264.268	2305.97	2216.52	2397.18	2135.86	2064.79	2114.91	1773.33		2041.7	1952.25	2132.91	1871.59	1800.52	1850.64	1509.06
00:05:27	24.5	1254425	11084930	10532674	11095007	10030910	9705100	9869043	8416439		268.959	2376.7	2258.29	2378.86	2150.71	2080.85	2116	1804.55		2107.74	1989.33	2109.9	1881.75	1811.89	1847.05	1535.59
00:05:41	24.5	1266068	11327398	10551785	11344601	10182540	9906457	10223741	8557169		271.455	2428.69	2262.39	2432.38	2183.22	2124.03	2192.05	1834.73		2157.23	1990.93	2160.92	1911.77	1852.57	1920.6	1563.27
00:05:55	24.5	1300617	11414324	10951289	11358156	10342727	9967958	10357256	8611686		278.863	2447.33	2348.05	2435.28	2217.57	2137.21	2220.68	1846.42		2168.46	2069.18	2156.42	1938.7	1858.35	1941.82	1567.55
00:06:09	24.5	1247684	11486070	10976969	11551223	10516900	9996811	10529136	8828823		267.514	2462.71	2353.55	2476.68	2254.91	2143.4	2257.53	1892.97		2195.19	2086.04	2209.16	1987.4	1875.88	1990.02	1625.46
00:06:23	24.5	1274480	11451669	11269262	11454186	10769158	10426612	10594982	8929059		273.259	2455.33	2416.22	2455.87	2309	2235.55	2271.65	1914.46		2182.07	2142.96	2182.61	2035.74	1962.29	1998.39	1641.2
00:06:37	24.5	1234598	11687030	11268779	11233764	10659983	10419701	10764042	8958689		264.708	2505.8	2416.12	2408.61	2285.59	2234.07	2307.9	1920.82		2241.09	2151.41	2143.9	2020.88	1969.36	2043.19	1656.11
00:06:51	24.5	1182568	11608494	11477769	11757838	10917579	10473259	10996284	9073982		253.552	2488.96	2460.93	2520.98	2340.82	2245.55	2357.69	1945.54		2235.4	2207.38	2267.42	2087.27	1992	2104.14	1691.98
00:07:05	24.5	1290591	11909045	11677481	11340423	11104060	10783654	11000196	9079444		276.713	2553.4	2503.75	2431.48	2380.8	2312.1	2358.53	1946.71		2276.68	2227.03	2154.77	2104.09	2035.39	2081.82	1669.99
								B6	B7	B8	B9	B10	B11	B12	C1
								0	552.933	439.114	744.854	378.51	372.012	384.141	257.182
								19	787.217	673.282	1002.4	581.047	559.324	557.407	416.514
								33		819.79	1133.33	686.249		695.817	508.985
								47	1025.67	944.141	1281.69	777.341	820.084	814.228
								61	1144.01		1349.89	876.71	931.753	896.513	671.727
								75	1214.02		1380.75	956.746	1008.51	989.135	745.086
									8.4981	9.6735	8.506	6.9863	8.931	8.1124	6.0387
										-0.138313	-0.00092962	0.177899	-0.0509408	0.0453866	0.289406
										AG-205/36953218	AH-487/11927009	AI-942/42301830	AN-329/14726055
[truncated: 48 more columns]

## Sheet: Sheet3
Time	Temperature(¡C)	A1	A2	A3	A4	A5	A6	A7	A8	A9	A10	A11	A12	B1	B2	B3	B4	B5	B6	B7	B8	B9	B10	B11	B12	C1	C2	C3							C9	C10	C11	C12	D1	D2	D3	D4	D5	D6	D7	D8	D9	D10	D11
00:00:00	25	992035	3890351	2613898	2758666	769433	2598353	2500072	2868050	0	212.7	834.123	560.441	591.481	164.973	557.108	536.036	614.934	0	621.423	347.741	378.78	-47.7277	344.408	323.336	402.233
00:00:18	25	991013	4416382	3056303	3472894	793876	3165146	3125041	3419605	18	212.481	946.909	655.297	744.617	170.214	678.633	670.035	733.191	18	734.427	442.815	532.136	-42.2678	466.152	457.553	520.71		5.5764	4.3018	6.4023	5.3232		5.857	4.5509
00:00:32	25	1072306	4866263	3397576	3917562	833005	3626024	3566368	3794649	32	229.911	1043.37	728.468	839.958	178.603	777.449	764.659	813.604	32	813.456	498.557	610.046	-51.3081	547.538	534.747	583.693
00:00:46	25	1105655	5315818	3758957	4405954	856143	3944464	3925678	4082091	46	237.062	1139.76	805.951	944.673	183.564	845.726	841.698	875.234	46	902.694	568.89	707.611	-53.4974	608.664	604.636	638.172			0.22857	-0.148106	0.0454056		-0.0503192	0.1839
00:01:00	25	1120651	5621010	4012897	4844338	870526	4358367	4420828	4455070	60	240.277	1205.19	860.398	1038.67	186.648	934.47	947.862	955.204	60	964.914	620.121	798.389	-53.6289	694.193	707.585	714.927
00:01:14	25	1127315	6113023	4361298	5215342	871620	4715417	4804486	4792096	74	241.706	1310.68	935.098	1118.21	186.883	1011.02	1030.12	1027.46	74	1068.98	693.393	876.507	-54.8231	769.319	788.416	785.759
00:01:28	25	1133335	6510404	4587275	5523170	857132	5072634	5160555	5135342		242.996	1395.88	983.55	1184.21	183.776	1087.61	1106.47	1101.06		1152.89	740.553	941.217	-59.2202	844.618	863.469	858.063
00:01:42	25.5	1105955	6796359	4848099	5784711	878835	5451992	5498496	5390820		237.126	1457.2	1039.47	1240.29	188.429	1168.95	1178.92	1155.84		1220.07	802.346	1003.16	-48.6964	931.826	941.797	918.71
00:01:56	25.5	1148258	7154118	5205902	6198833	877211	5716562	5800628	5773390		246.196	1533.9	1116.19	1329.08	188.081	1225.68	1243.7	1237.86		1287.71	869.992	1082.88	-58.1147	979.482	997.506	991.666
00:02:11	25.5	1131341	7528400	5414046	6511404	866957	6041909	6175586	6072562		242.569	1614.15	1160.82	1396.1	185.883	1295.44	1324.1	1302.01		1371.58	918.247	1153.53	-56.6861	1052.87	1081.53	1059.44
00:02:25	25.5	1152427	7830667	5610160	6798808	853847	6257928	6516232	6371897		247.09	1678.96	1202.86	1457.72	183.072	1341.75	1397.13	1366.19		1431.87	955.775	1210.63	-64.018	1094.66	1150.04	1119.1
00:02:39	25.5	1161010	7965304	5850462	7025808	888199	6493737	6653766	6518319		248.93	1707.83	1254.39	1506.39	190.437	1392.31	1426.62	1397.58		1458.9	1005.46	1257.46	-58.4929	1143.38	1177.69	1148.65
00:02:53	25.5	1166245	8213833	5948670	7273376	895152	6715658	7009298	6787115		250.053	1761.11	1275.44	1559.47	191.928	1439.89	1502.85	1455.21		1511.06	1025.39	1309.42	-58.1246	1189.84	1252.8	1205.16
00:03:07	25.5	1145891	8464502	6289014	7421656	913535	6933468	7177108	6991964		245.688	1814.86	1348.42	1591.26	195.869	1486.59	1538.83	1499.13		1569.17	1102.73	1345.58	-49.819	1240.9	1293.14	1253.45
00:03:21	25.5	1116103	8683253	6389692	7719940	900993	7109416	7397185	7170670		239.302	1861.76	1370	1655.22	193.18	1524.32	1586.02	1537.45		1622.46	1130.7	1415.92	-46.1214	1285.02	1346.72	1298.15
00:03:35	25.5	1125951	8870494	6596232	7852490	893034	7275529	7606544	7378434		241.413	1901.91	1414.29	1683.64	191.474	1559.93	1630.91	1582		1660.49	1172.87	1442.23	-49.9393	1318.52	1389.49	1340.58
00:03:49	25.5	1085793	9203779	6776350	8065573	878127	7493861	7788744	7603972		232.803	1973.37	1452.91	1729.33	188.278	1606.75	1669.97	1630.35		1740.56	1220.1	1496.52	-44.5253	1373.94	1437.17	1397.55
00:04:03	25.5	1099856	9405130	6832046	8375702	913109	7689066	7928376	7754736		235.818	2016.54	1464.85	1795.82	195.778	1648.6	1699.91	1662.68		1780.72	1229.03	1560	-40.0401	1412.78	1464.09	1426.86
00:04:17	25.5	1094087	9619703	6988432	8550853	903226	7869945	8183405	7973211		234.581	2062.54	1498.38	1833.37	193.659	1687.38	1754.59	1709.52		1827.96	1263.8	1598.79	-40.9222	1452.8	1520.01	1474.94
00:04:31	25.5	1083459	9678530	7134394	8681570	933335	8048036	8290797	8108248		232.303	2075.16	1529.67	1861.4	200.115	1725.57	1777.62	1738.48		1842.85	1297.37	1629.1	-32.1878	1493.26	1545.31	1506.17
00:04:45	25.5	1079340	9877948	7276778	8953398	895004	8293093	8484521	8218120		231.419	2117.91	1560.2	1919.68	191.896	1778.11	1819.15	1762.03		1886.49	1328.78	1688.26	-39.5232	1546.69	1587.73	1530.61
00:04:59	25.5	1122069	9904948	7422132	9007202	918740	8376592	8755471	8396750		240.581	2123.7	1591.37	1931.22	196.985	1796.01	1877.25	1800.33		1883.12	1350.79	1690.64	-43.5954	1555.43	1636.66	1559.75
00:05:13	25.5	1130347	10210659	7547107	9121667	913705	8437381	8833977	8592379		242.356	2189.25	1618.16	1955.76	195.906	1809.04	1894.08	1842.28		1946.89	1375.81	1713.4	-46.4498	1566.69	1651.72	1599.92
00:05:27	25.5	1075398	10160031	7680928	9318879	937786	8664626	8977953	8692427		230.574	2178.39	1646.85	1998.04	201.069	1857.77	1924.95	1863.73		1947.82	1416.28	1767.47	-29.5051	1627.19	1694.37	1633.15
00:05:41	25.5	1174657	10415840	7834676	9483781	964544	8773411	9201008	8887995		251.856	2233.24	1679.82	2033.4	206.806	1881.09	1972.77	1905.66		1981.39	1427.96	1781.54	-45.05	1629.24	1720.92	1653.8
00:05:55	25.5	1140418	10659086	7914524	9629969	957691	8883188	9368663	8933881		244.515	2285.4	1696.94	2064.74	205.337	1904.63	2008.72	1915.5		2040.88	1452.42	1820.23	-39.1782	1660.11	1764.2	1670.98
00:06:09	25.5	1135984	10816998	8026658	9879476	940121	8983333	9528953	9100197		243.564	2319.25	1720.98	2118.24	201.57	1926.1	2043.09	1951.16		2075.69	1477.42	1874.68	-41.9946	1682.54	1799.52	1707.59
00:06:23	25.5	1118692	10749586	8207568	10041704	933785	9182674	9476673	9182200		239.857	2304.8	1759.77	2153.02	200.211	1968.84	2031.88	1968.74		2064.94	1519.91	1913.17	-39.6456	1728.98	1792.02	1728.88
00:06:37	25.5	1109177	11088107	8363410	10121952	961001	9192203	9854371	9315428		237.817	2377.38	1793.18	2170.23	206.047	1970.88	2112.86	1997.3		2139.56	1555.37	1932.41	-31.7702	1733.07	1875.04	1759.49
00:06:51	25.5	1157697	11174016	8453312	10320976	979324	9504062	9904673	9502212		248.22	2395.8	1812.46	2212.9	209.975	2037.75	2123.64	2037.35		2147.58	1564.24	1964.68	-38.2446	1789.53	1875.42	1789.13
00:07:05	25.5	1135316	11325225	8603581	10435141	999632	9463254	10077061	9565575		243.421	2428.22	1844.68	2237.38	214.329	2029	2160.6	2050.94		2184.8	1601.26	1993.96	-29.0918	1785.58	1917.18	1807.52
Time	Temperature(¡C)	A1	A2	A3	A4	A5	A6	A7	A8	A9	A10	A11	A12	B1	B2	B3	B4	B5	B6	B7	B8	B9	B10	B11	B12	C1	C2
00:00:00	25	992035	3890351	2613898	2758666	769433	2598353	2500072	2868050	0	212.7	834.123	560.441	591.481	164.973	557.108	536.036	614.934	0	621.423	347.741	378.78	-47.7277	344.408	323.336	402.233
00:00:18	25	991013	4416382	3056303	3472894	793876	3165146	3125041	3419605	18	212.481	946.909	655.297	744.617	170.214	678.633	670.035	733.191	18	734.427	442.815	532.136	-42.2678	466.152	457.553	520.71
00:00:32	25	1072306	4866263	3397576	3917562	833005	3626024	3566368	3794649	32	229.911	1043.37	728.468	839.958	178.603	777.449	764.659	813.604	32	813.456	498.557	610.046	-51.3081	547.538	534.747	583.693
00:00:46	25	1105655	5315818	3758957	4405954	856143	3944464	3925678	4082091	46	237.062	1139.76	805.951	944.673	183.564	845.726	841.698	875.234	46	902.694	568.89	707.611	-53.4974	608.664	604.636	638.172
00:01:00	25	1120651	5621010	4012897	4844338	870526	4358367	4420828	4455070	60	240.277	1205.19	860.398	1038.67	186.648	934.47	947.862	955.204	60	964.914	620.121	798.389	-53.6289	694.193	707.585	714.927
00:01:14	25	1127315	6113023	4361298	5215342	871620	4715417	4804486	4792096	74	241.706	1310.68	935.098	1118.21	186.883	1011.02	1030.12	1027.46	74	1068.98	693.393	876.507	-54.8231	769.319	788.416	785.759
00:01:28	25	1133335	6510404	4587275	5523170	857132	5072634	5160555	5135342		242.996	1395.88	983.55	1184.21	183.776	1087.61	1106.47	1101.06		1152.89	740.553	941.217	-59.2202	844.618	863.469	858.063
00:01:42	25.5	1105955	6796359	4848099	5784711	878835	5451992	5498496	5390820		237.126	1457.2	1039.47	1240.29	188.429	1168.95	1178.92	1155.84		1220.07	802.346	1003.16	-48.6964	931.826	941.797	918.71
00:01:56	25.5	1148258	7154118	5205902	6198833	877211	5716562	5800628	5773390		246.196	1533.9	1116.19	1329.08	188.081	1225.68	1243.7	1237.86		1287.71	869.992	1082.88	-58.1147	979.482	997.506	991.666
00:02:11	25.5	1131341	7528400	5414046	6511404	866957	6041909	6175586	6072562		242.569	1614.15	1160.82	1396.1	185.883	1295.44	1324.1	1302.01		1371.58	918.247	1153.53	-56.6861	1052.87	1081.53	1059.44
00:02:25	25.5	1152427	7830667	5610160	6798808	853847	6257928	6516232	6371897		247.09	1678.96	1202.86	1457.72	183.072	1341.75	1397.13	1366.19		1431.87	955.775	1210.63	-64.018	1094.66	1150.04	1119.1
00:02:39	25.5	1161010	7965304	5850462	7025808	888199	6493737	6653766	6518319		248.93	1707.83	1254.39	1506.39	190.437	1392.31	1426.62	1397.58		1458.9	1005.46	1257.46	-58.4929	1143.38	1177.69	1148.65
00:02:53	25.5	1166245	8213833	5948670	7273376	895152	6715658	7009298	6787115		250.053	1761.11	1275.44	1559.47	191.928	1439.89	1502.85	1455.21		1511.06	1025.39	1309.42	-58.1246	1189.84	1252.8	1205.16
00:03:07	25.5	1145891	8464502	6289014	7421656	913535	6933468	7177108	6991964		245.688	1814.86	1348.42	1591.26	195.869	1486.59	1538.83	1499.13		1569.17	1102.73	1345.58	-49.819	1240.9	1293.14	1253.45
00:03:21	25.5	1116103	8683253	6389692	7719940	900993	7109416	7397185	7170670		239.302	1861.76	1370	1655.22	193.18	1524.32	1586.02	1537.45		1622.46	1130.7	1415.92	-46.1214	1285.02	1346.72	1298.15
00:03:35	25.5	1125951	8870494	6596232	7852490	893034	7275529	7606544	7378434		241.413	1901.91	1414.29	1683.64	191.474	1559.93	1630.91	1582		1660.49	1172.87	1442.23	-49.9393	1318.52	1389.49	1340.58
00:03:49	25.5	1085793	9203779	6776350	8065573	878127	7493861	7788744	7603972		232.803	1973.37	1452.91	1729.33	188.278	1606.75	1669.97	1630.35		1740.56	1220.1	1496.52	-44.5253	1373.94	1437.17	1397.55
00:04:03	25.5	1099856	9405130	6832046	8375702	913109	7689066	7928376	7754736		235.818	2016.54	1464.85	1795.82	195.778	1648.6	1699.91	1662.68		1780.72	1229.03	1560	-40.0401	1412.78	1464.09	1426.86
00:04:17	25.5	1094087	9619703	6988432	8550853	903226	7869945	8183405	7973211		234.581	2062.54	1498.38	1833.37	193.659	1687.38	1754.59	1709.52		1827.96	1263.8	1598.79	-40.9222	1452.8	1520.01	1474.94
00:04:31	25.5	1083459	9678530	7134394	8681570	933335	8048036	8290797	8108248		232.303	2075.16	1529.67	1861.4	200.115	1725.57	1777.62	1738.48		1842.85	1297.37	1629.1	-32.1878	1493.26	1545.31	1506.17
00:04:45	25.5	1079340	9877948	7276778	8953398	895004	8293093	8484521	8218120		231.419	2117.91	1560.2	1919.68	191.896	1778.11	1819.15	1762.03		1886.49	1328.78	1688.26	-39.5232	1546.69	1587.73	1530.61
00:04:59	25.5	1122069	9904948	7422132	9007202	918740	8376592	8755471	8396750		240.581	2123.7	1591.37	1931.22	196.985	1796.01	1877.25	1800.33		1883.12	1350.79	1690.64	-43.5954	1555.43	1636.66	1559.75
00:05:13	25.5	1130347	10210659	7547107	9121667	913705	8437381	8833977	8592379		242.356	2189.25	1618.16	1955.76	195.906	1809.04	1894.08	1842.28		1946.89	1375.81	1713.4	-46.4498	1566.69	1651.72	1599.92
00:05:27	25.5	1075398	10160031	7680928	9318879	937786	8664626	8977953	8692427		230.574	2178.39	1646.85	1998.04	201.069	1857.77	1924.95	1863.73		1947.82	1416.28	1767.47	-29.5051	1627.19	1694.37	1633.15
00:05:41	25.5	1174657	10415840	7834676	9483781	964544	8773411	9201008	8887995		251.856	2233.24	1679.82	2033.4	206.806	1881.09	1972.77	1905.66		1981.39	1427.96	1781.54	-45.05	1629.24	1720.92	1653.8
00:05:55	25.5	1140418	10659086	7914524	9629969	957691	8883188	9368663	8933881		244.515	2285.4	1696.94	2064.74	205.337	1904.63	2008.72	1915.5		2040.88	1452.42	1820.23	-39.1782	1660.11	1764.2	1670.98
00:06:09	25.5	1135984	10816998	8026658	9879476	940121	8983333	9528953	9100197		243.564	2319.25	1720.98	2118.24	201.57	1926.1	2043.09	1951.16		2075.69	1477.42	1874.68	-41.9946	1682.54	1799.52	1707.59
00:06:23	25.5	1118692	10749586	8207568	10041704	933785	9182674	9476673	9182200		239.857	2304.8	1759.77	2153.02	200.211	1968.84	2031.88	1968.74		2064.94	1519.91	1913.17	-39.6456	1728.98	1792.02	1728.88
00:06:37	25.5	1109177	11088107	8363410	10121952	961001	9192203	9854371	9315428		237.817	2377.38	1793.18	2170.23	206.047	1970.88	2112.86	1997.3		2139.56	1555.37	1932.41	-31.7702	1733.07	1875.04	1759.49
00:06:51	25.5	1157697	11174016	8453312	10320976	979324	9504062	9904673	9502212		248.22	2395.8	1812.46	2212.9	209.975	2037.75	2123.64	2037.35		2147.58	1564.24	1964.68	-38.2446	1789.53	1875.42	1789.13
00:07:05	25.5	1135316	11325225	8603581	10435141	999632	9463254	10077061	9565575		243.421	2428.22	1844.68	2237.38	214.329	2029	2160.6	2050.94		2184.8	1601.26	1993.96	-29.0918	1785.58	1917.18	1807.52
	5.576	4.302	6.402	-0.2591	5.323	5.857	4.551
		0.228479	-0.148135	1.04647	0.045373	-0.0503945	0.183824
			Z54217235	WRONG!! REDO!!	Z20007584	Z92376193	Z929753284
[truncated: 49 more columns]

## Sheet: Sheet4
Time	Temperature(¡C)	A1	A2	A3	A4	A5	A6	A7	A8	A9	A10	A11	A12	B1	B2	B3	B4	B5	B6	B7	B8	B9	B10	B11	B12	C1	C2	C3	C4	C5	C6	C7	C8	C9	C10	C11	C12	D1	D2	D3	D4	D5	D6	D7	D8	D9	D10	D11	D12
00:00:00	26	990882	3150614	3064946	3606844	2663599	2427395	2360194	1861310	0	212.453	675.518	657.15	773.337	571.098	520.453	506.045	399.08	0	463.064	444.696	560.884	358.644	308	293.592	186.627
00:00:19	26	1054882	3802470	3643747	4374023	3358695	3144346	3073974	2496207	19	226.175	815.281	781.249	937.827	720.132	674.174	659.085	535.207	19	589.105	555.074	711.651	493.956	447.998	432.91	309.032
00:00:33	26	1059652	4375422	4170483	4799912	3848806	3576356	3514506	2935602	33	227.198	938.127	894.186	1029.14	825.216	766.8	753.539	629.417	33	710.928	666.988	801.943	598.018	539.602	526.341	402.219
00:00:47	26	1071780	4768682	4638810	5342636	4276052	4069185	3956087	3306522	47	229.798	1022.44	994.599	1145.51	916.821	872.467	848.218	708.946	47	792.646	764.801	915.707	687.022	642.668	618.419	479.147
00:01:01	26	1076974	5299704	5054339	5705322	4653494	4448091	4371471	3734294	61	230.912	1136.3	1083.69	1223.27	997.747	953.707	937.279	800.663	61	905.388	852.78	992.356	766.835	722.795	706.367	569.751
00:01:14	26	1075893	5783094	5475291	6113728	5078754	4899358	4676016	4054488	74	230.68	1239.94	1173.95	1310.83	1088.93	1050.46	1002.58	869.316	74	1009.26	943.267	1080.15	858.246	819.782	771.896	638.635
00:01:28	26	1075620	6140782	5857774	6523949	5497266	5224898	5125374	4431847		230.622	1316.63	1255.95	1398.79	1178.66	1120.26	1098.92	950.224		1086.01	1025.33	1168.17	948.037	889.639	868.301	719.603
00:01:42	26	1070982	6497202	6201910	6915004	5942737	5520729	5325958	4686427		229.627	1393.05	1329.74	1482.63	1274.17	1183.69	1141.93	1004.81		1163.43	1100.11	1253.01	1044.54	954.062	912.302	775.181
00:01:56	26	1080805	6816794	6522212	7192065	6200449	5858648	5652702	5071238		231.733	1461.58	1398.42	1542.04	1329.43	1256.14	1211.99	1087.32		1229.84	1166.68	1310.3	1097.69	1024.41	980.252	855.582
00:02:10	26	1109662	7203732	6760752	7411549	6416402	6093822	6050546	5302998		237.921	1544.54	1449.56	1589.1	1375.73	1306.57	1297.29	1137.01		1306.62	1211.64	1351.18	1137.81	1068.64	1059.37	899.086
00:02:24	26	1101189	7400632	7061017	7773934	6529751	6381919	6301441	5638780		236.104	1586.76	1513.94	1666.8	1400.03	1368.34	1351.08	1209		1350.65	1277.84	1430.69	1163.93	1132.23	1114.98	972.897
00:02:38	26	1103239	7675837	7292832	7997980	6556556	6812610	6582492	5952774		236.544	1645.76	1563.64	1714.83	1405.78	1460.68	1411.34	1276.32		1409.22	1327.1	1478.29	1169.24	1224.14	1174.8	1039.78
00:02:52	26	1099688	7894842	7524294	8335958	6838957	6957376	6783930	6080230		235.782	1692.72	1613.27	1787.3	1466.33	1491.72	1454.53	1303.65		1456.94	1377.49	1551.52	1230.55	1255.94	1218.75	1067.87
00:03:06	26	1107564	8189022	7746601	8457402	6946652	7207163	7138788	6357757		237.471	1755.79	1660.94	1813.34	1489.42	1545.28	1530.61	1363.16		1518.32	1423.46	1575.87	1251.95	1307.8	1293.14	1125.68
00:03:20	26	1114818	8429292	8012444	8636047	7042919	7523728	7341800	6602049		239.026	1807.31	1717.93	1851.64	1510.06	1613.15	1574.14	1415.53		1568.28	1478.91	1612.61	1271.03	1374.12	1335.12	1176.51
00:03:34	26	1108500	8622835	8096206	8873210	7102466	7740889	7377786	6787797		237.672	1848.81	1735.89	1902.49	1522.83	1659.71	1581.86	1455.36		1611.14	1498.22	1664.82	1285.16	1422.04	1344.19	1217.69
00:03:48	26	1120582	8721761	8314317	9064927	7276176	7874534	7727294	6970178		240.262	1870.02	1782.66	1943.59	1560.07	1688.36	1656.8	1494.46		1629.76	1542.4	1703.33	1319.81	1448.1	1416.53	1254.2
00:04:02	26	1124462	8930388	8439662	9327386	7438923	8173227	7869744	7173951		241.094	1914.75	1809.53	1999.87	1594.97	1752.41	1687.34	1538.15		1673.65	1568.44	1758.77	1353.87	1511.31	1446.24	1297.06
00:04:16	26	1137984	9136537	8601904	9326131	7561934	8304406	8047299	7324218		243.993	1958.95	1844.32	1999.6	1621.34	1780.53	1725.41	1570.37		1714.96	1600.33	1755.61	1377.35	1536.54	1481.41	1326.38
00:04:30	26	1133119	9210042	8921225	9555551	7811623	8499649	8220453	7460848		242.95	1974.71	1912.78	2048.79	1674.88	1822.39	1762.53	1599.67		1731.76	1669.83	1805.84	1431.93	1579.44	1519.58	1356.72
00:04:44	26	1149677	9374091	8985662	9760836	7808520	8705667	8403827	7646676		246.5	2009.88	1926.6	2092.8	1674.21	1866.57	1801.85	1639.51		1763.38	1680.1	1846.3	1427.71	1620.07	1555.35	1393.01
00:04:58	26	1141200	9490363	8957483	9951493	7912324	8783262	8453893	7698490		244.683	2034.81	1920.56	2133.68	1696.47	1883.2	1812.58	1650.62		1790.13	1675.88	1889	1451.78	1638.52	1567.9	1405.94
00:05:12	26	1138086	9807970	9305053	10064021	8101074	8917281	8698115	7996079		244.015	2102.91	1995.08	2157.81	1736.94	1911.94	1864.95	1714.43		1858.89	1751.06	1913.79	1492.92	1667.92	1620.93	1470.41
00:05:25	26	1157650	9884368	9319489	10184977	8058823	9118247	8913220	8050835		248.21	2119.29	1998.18	2183.74	1727.88	1955.03	1911.07	1726.17		1871.08	1749.97	1935.53	1479.67	1706.82	1662.86	1477.96
00:05:39	26	1151506	10091528	9555105	10423274	8417919	9313944	9018250	8204069		246.892	2163.71	2048.69	2234.84	1804.87	1996.99	1933.59	1759.02		1916.81	1801.8	1987.94	1557.98	1750.09	1686.69	1512.13
00:05:53	26	1188781	10217385	9689502	10412336	8543462	9510262	9192378	8323974		254.884	2190.69	2077.51	2232.49	1831.79	2039.08	1970.92	1784.73		1935.81	1822.62	1977.61	1576.9	1784.19	1716.04	1529.84
00:06:07	26	1163508	10317467	9868037	10692128	8640157	9587620	9122203	8443040		249.466	2212.15	2115.79	2292.48	1852.52	2055.66	1955.88	1810.26		1962.68	1866.32	2043.01	1603.06	1806.2	1706.41	1560.79
00:06:21	26	1166617	10329856	9965975	10839167	8816664	9776354	9522340	8585580		250.132	2214.81	2136.79	2324.01	1890.37	2096.13	2041.67	1840.82		1964.67	1886.65	2073.87	1640.23	1846	1791.54	1590.69
00:06:35	26	1171315	10583386	10145734	10964700	8908308	9831554	9477343	8591176		251.14	2269.17	2175.33	2350.92	1910.01	2107.97	2032.02	1842.02		2018.03	1924.19	2099.78	1658.88	1856.83	1780.88	1590.88
00:06:49	26	1161127	10676552	10272006	11127567	9025692	10005911	9703630	8811704		248.955	2289.14	2202.4	2385.84	1935.18	2145.35	2080.54	1889.3		2040.19	1953.45	2136.89	1686.23	1896.39	1831.58	1640.35
00:07:03	26	1161990	10815804	10285586	11163111	9024216	10086228	9827480	8960418		249.14	2319	2205.31	2393.46	1934.87	2162.57	2107.09	1921.19		2069.86	1956.17	2144.32	1685.73	1913.43	1857.95	1672.05
	7.361	7.078	6.828	6.483	6.625	6.518	6.136
		0.0384459	0.0724086	0.119277	0.0999864	0.114522	0.166418
		Z245966642	Z1603682175
[truncated: 48 more columns]

## Sheet: Sheet5
Time	Temperature(¡C)	A1	A2	A3	A4	A5	A6	A7	A8	A9	A10	A11	A12	B1	B2	B3	B4	B5	B6	B7	B8	B9	B10	B11	B12	C1	C2	C3	C4	C5	C6	C7	C8	C9	C10	C11	C12	D1	D2	D3	D4	D5	D6	D7	D8	D9	D10	D11	D12
00:00:00	26.5	991770	3786171	3800738	3696971	2765431	2451743	3308373	2801250	0	212.644	811.786	814.91	792.661	592.931	525.674	709.342	600.611	0	599.143	602.266	580.017	380.288	313.03	496.699	387.967
00:00:19	26.5	1007827	4474812	4449373	4368784	3355830	3138114	3975453	3443843	19	216.086	959.437	953.982	936.703	719.518	672.837	852.37	738.388	19	743.35	737.896	720.617	503.431	456.751	636.283	522.302
00:00:33	26.5	1003933	4951184	4902786	4786992	3767801	3552943	4500578	3947982	33	215.252	1061.57	1051.2	1026.37	807.848	761.78	964.961	846.48	33	846.323	835.946	811.119	592.596	546.529	749.709	631.228
00:00:47	26.5	1018725	5407220	5342863	5175748	4193670	3938307	4933582	4461390	47	218.423	1159.35	1145.55	1109.72	899.157	844.405	1057.8	956.559	47	940.929	927.131	891.3	680.734	625.982	839.378	738.136
00:01:01	26.5	1026585	5831921	5647820	5624946	4565401	4254053	5336564	4872440	61	220.108	1250.41	1210.94	1206.03	978.86	912.104	1144.2	1044.69	61	1030.3	990.831	985.926	758.751	691.996	924.095	824.583
00:01:15	26.5	1035176	6223476	6031989	5928078	4925352	4599492	5737920	5303583	75	221.95	1334.36	1293.31	1271.03	1056.04	986.169	1230.26	1137.13	75	1112.41	1071.36	1049.08	834.086	764.219	1008.31	915.182
00:01:29	26.5	1012676	6597884	6368062	6218272	5196409	4921554	6141352	5644276		217.126	1414.64	1365.36	1333.25	1114.15	1055.22	1316.76	1210.18		1197.51	1148.24	1116.12	897.027	838.096	1099.63	993.053
00:01:43	26.5	1040352	6856522	6713736	6584938	5534301	5201594	6516104	6035620		223.06	1470.09	1439.48	1411.86	1186.6	1115.26	1397.11	1294.09		1247.03	1216.42	1188.8	963.54	892.205	1174.05	1071.03
00:01:57	26.5	1043399	7224184	7009498	6934711	5809760	5526812	6890576	6343934		223.713	1548.92	1502.89	1486.86	1245.66	1184.99	1477.4	1360.19		1325.21	1279.18	1263.15	1021.95	961.281	1253.68	1136.48
00:02:11	26.5	1027461	7532977	7303815	7254432	6072328	5803604	7110628	6692014		220.296	1615.13	1566	1555.41	1301.96	1244.34	1524.58	1434.82		1394.84	1345.7	1335.11	1081.66	1024.04	1304.28	1214.53
00:02:25	26.5	1044221	7836206	7633682	7459110	6339362	6072797	7447934	6964619		223.89	1680.15	1636.72	1599.29	1359.21	1302.06	1596.9	1493.27		1456.26	1412.83	1375.41	1135.32	1078.17	1373.01	1269.38
00:02:39	26.5	1043354	8119082	7772352	7789676	6574542	6249171	7748488	7296506		223.704	1740.8	1666.46	1670.17	1409.64	1339.87	1661.34	1564.43		1517.09	1442.75	1446.47	1185.93	1116.17	1437.64	1340.73
00:02:53	26.5	1035074	8361346	8058400	8052306	6787160	6505214	8069652	7503661		221.928	1792.74	1727.79	1726.48	1455.22	1394.77	1730.2	1608.85		1570.81	1505.86	1504.55	1233.29	1172.84	1508.27	1386.92
00:03:07	26.5	1055465	8617010	8417764	8309432	7006274	6655497	8294066	7785710		226.3	1847.56	1804.84	1781.61	1502.2	1426.99	1778.32	1669.32		1621.26	1578.54	1555.31	1275.9	1200.69	1552.02	1443.02
00:03:20	26.5	1066746	8908368	8613001	8513803	7200598	6889508	8592988	8017679		228.719	1910.03	1846.7	1825.43	1543.87	1477.17	1842.41	1719.06		1681.31	1617.98	1596.71	1315.15	1248.45	1613.69	1490.34
00:03:34	26.5	1033392	9089756	8886190	8684795	7489350	7085044	8727254	8279113		221.568	1948.92	1905.27	1862.09	1605.78	1519.09	1871.2	1775.11		1727.35	1683.7	1640.52	1384.21	1297.52	1649.63	1553.54
00:03:48	26.5	1027799	9342001	9070992	8977263	7662358	7232918	9007366	8427167		220.369	2003	1944.9	1924.8	1642.87	1550.8	1931.25	1806.85		1782.63	1724.53	1704.43	1422.5	1330.43	1710.88	1586.49
00:04:02	26.5	1047834	9685911	9286913	9073689	7835667	7306400	9189910	8674456		224.664	2076.74	1991.19	1945.47	1680.03	1566.55	1970.39	1859.87		1852.07	1766.53	1720.81	1455.37	1341.89	1745.73	1635.21
00:04:16	26.5	1035444	9855078	9490943	9294497	8081468	7566316	9277804	8890510		222.008	2113.01	2034.94	1992.82	1732.73	1622.28	1989.24	1906.2		1891	1812.93	1770.81	1510.73	1400.27	1767.23	1684.19
00:04:30	26.5	1035771	10089215	9685413	9525939	8188459	7724076	9509336	9079020		222.078	2163.21	2076.63	2042.44	1755.67	1656.11	2038.88	1946.62		1941.13	1854.55	1820.36	1533.6	1434.03	1816.8	1724.54
00:04:44	26.5	1034371	10328333	9794102	9687225	8328330	7901599	9528610	9147339		221.778	2214.48	2099.94	2077.02	1785.66	1694.17	2043.01	1961.26		1992.7	1878.16	1855.24	1563.88	1472.39	1821.23	1739.49
00:04:58	26.5	1042172	10540702	9992347	9845972	8459025	8026434	9730135	9203408		223.45	2260.01	2142.44	2111.06	1813.68	1720.93	2086.22	1973.29		2036.56	1918.99	1887.61	1590.23	1497.48	1862.77	1749.84
00:05:12	26.5	1038827	10797309	10105929	9993546	8496439	8135550	9890036	9358188		222.733	2315.03	2166.79	2142.7	1821.71	1744.33	2120.51	2006.47		2092.3	1944.06	1919.97	1598.97	1521.6	1897.77	1783.74
00:05:25	26.5	1048208	10942974	10278689	10045626	8685884	8189740	10021157	9530884		224.744	2346.26	2203.84	2153.86	1862.33	1755.95	2148.62	2043.5		2121.52	1979.09	1929.12	1637.58	1531.2	1923.87	1818.76
00:05:39	26.5	1046525	11050292	10235447	10156557	8679017	8290803	10158222	9639483		224.384	2369.27	2194.56	2177.65	1860.85	1777.62	2178.01	2066.78		2144.89	1970.18	1953.27	1636.47	1553.23	1953.62	1842.4
00:05:53	26.5	1052814	11188385	10318514	10317035	8882936	8449276	10301796	9668176		225.732	2398.88	2212.37	2212.06	1904.57	1811.59	2208.79	2072.94		2173.15	1986.64	1986.33	1678.84	1585.86	1983.06	1847.2
00:06:07	26.5	1042926	11335313	10537102	10465242	9075412	8502439	10333803	9781906		223.612	2430.38	2259.24	2243.83	1945.84	1822.99	2215.65	2097.32		2206.77	2035.63	2020.22	1722.23	1599.38	1992.04	1873.71
00:06:21	26.5	1038528	11400945	10654468	10609420	9108187	8629546	10428128	9968381		222.669	2444.46	2284.41	2274.75	1952.87	1850.25	2235.88	2137.3		2221.79	2061.74	2052.08	1730.2	1627.58	2013.21	1914.63
00:06:35	26.5	1057498	11531551	10757501	10793298	9141014	8764928	10787279	9935042		226.736	2472.46	2306.5	2314.17	1959.91	1879.27	2312.88	2130.15		2245.72	2079.76	2087.44	1733.17	1652.54	2086.15	1903.42
00:06:49	26.5	1053263	11597491	10855835	10926361	9250554	8785110	10700206	10110321		225.828	2486.6	2327.58	2342.7	1983.39	1883.6	2294.21	2167.74		2260.77	2101.75	2116.87	1757.57	1657.77	2068.38	1941.91
00:07:03	26.5	1078674	11592050	10967102	11036250	9504665	8846906	10962535	10347691
	6.825	6.071	6.258	6.101	5.608	6.808	7.241
		0.110476	0.0830769	0.106081	0.178315	0.00249084	-0.0609524
							Z91218686
															v
[truncated: 48 more columns]

## Sheet: Sheet6
Time	Temperature(¡C)	A1	A2	A3	A4	A5	A6	A7	A8	A9	A10	A11	A12	B1	B2	B3	B4	B5	B6	B7	B8	B9	B10	B11	B12	C1	C2	C3	C4	C5	C6	C7	C8	C9	C10	C11	C12	D1	D2	D3	D4	D5	D6	D7	D8	D9	D10	D11	D12
00:00:00	24.5	1114119	3982436	4226222	4300438	3852238	2460504	2540896	2490404	0	238.876	853.867	906.137	922.049	825.952	527.552	544.789	533.963	0	614.991	667.261	683.173	587.075	288.676	305.913	295.087
00:00:14	24.5	1155727	4859468	4957414	5136760	4660578	2955542	3061470	2990042	14	247.797	1041.91	1062.91	1101.36	999.266	633.693	656.404	641.09	14	794.113	815.113	853.566	751.469	385.895	408.607	393.292
00:00:28	24.5	1162012	5646068	5715146	5904035	5308094	3362715	3493820	3398028	28	249.145	1210.56	1225.37	1265.87	1138.1	720.994	749.104	728.565	28	961.419	976.229	1016.73	888.954	471.849	499.959	479.42
00:00:42	24	1167969	6411868	6164316	6595638	5971482	3749808	3892485	3800036	42	250.422	1374.76	1321.68	1414.16	1280.33	803.99	834.581	814.759	42	1124.34	1071.26	1163.74	1029.91	553.568	584.159	564.337
00:00:56	24.5	1188171	7057954	6785520	7203520	6623470	4135099	4265630	4153970	56	254.754	1513.28	1454.87	1544.49	1420.13	886.599	914.586	890.645	56	1258.53	1200.12	1289.74	1165.37	631.846	659.833	635.892
00:01:10	24.5	1175415	7694584	7364483	7695584	7243329	4427502	4637874	4478640	70	252.019	1649.78	1579.01	1650	1553.03	949.293	994.398	960.257	70	1397.76	1326.99	1397.98	1301.01	697.274	742.38	708.239
00:01:24	24.5	1159538	8155888	7919296	8350470	7728119	4809435	5024254	4834356		248.614	1748.69	1697.96	1790.41	1656.97	1031.18	1077.24	1036.53		1500.08	1449.35	1541.8	1408.36	782.568	828.627	787.911
00:01:37	24	1161991	8828306	8345894	8840230	8187796	5113998	5305592	5131476		249.14	1892.86	1789.43	1895.42	1755.53	1096.48	1137.56	1100.23		1643.72	1540.29	1646.28	1506.39	847.343	888.422	851.09
00:01:52	24.5	1167928	9260686	8897704	9321637	8711219	5457011	5659592	5510427		250.413	1985.57	1907.74	1998.64	1867.76	1170.03	1213.46	1181.48		1735.15	1657.33	1748.22	1617.34	919.615	963.05	931.068
00:02:06	24	1157776	9935322	9258673	9874767	9148088	5757084	5916732	5688210		248.237	2130.21	1985.14	2117.23	1961.43	1234.37	1268.6	1219.6		1881.98	1736.9	1868.99	1713.19	986.13	1020.36	971.362
00:02:20	24.5	1161324	10170347	9721971	10285243	9562916	5979948	6171873	6032446		248.997	2180.61	2084.47	2205.24	2050.37	1282.15	1323.3	1293.41		1931.61	1835.47	1956.24	1801.37	1033.15	1074.3	1044.41
00:02:34	24.5	1167498	10690948	10155315	10683665	9920318	6194908	6407394	6254864		250.321	2292.23	2177.38	2290.67	2127	1328.24	1373.8	1341.09		2041.91	1927.06	2040.34	1876.68	1077.92	1123.48	1090.77
00:02:48	24.5	1151033	11144676	10491983	11002239	10231810	6411671	6668810	6515388		246.791	2389.51	2249.57	2358.97	2193.78	1374.72	1429.85	1396.95		2142.72	2002.78	2112.18	1946.99	1127.92	1183.06	1150.16
00:03:02	24	1154103	11470241	10767312	11315021	10610363	6647840	6955122	6720068		247.449	2459.31	2308.6	2426.03	2274.95	1425.35	1491.24	1440.84		2211.86	2061.15	2178.58	2027.5	1177.9	1243.79	1193.39
00:03:15	24.5	1169010	11802143	10996335	11719384	10828387	6809124	7097826	6937113		250.645	2530.48	2357.7	2512.73	2321.7	1459.93	1521.83	1487.37		2279.83	2107.06	2262.09	2071.05	1209.29	1271.19	1236.73
00:03:29	24	1158370	12116717	11281350	12074705	11136321	6895673	7302116	7145760		248.364	2597.92	2418.81	2588.92	2387.72	1478.49	1565.63	1532.11		2349.56	2170.45	2340.55	2139.35	1230.12	1317.27	1283.75
00:03:44	24.5	1156082	12455074	11592542	12290386	11456772	7168548	7490428	7325260		247.873	2670.47	2485.54	2635.16	2456.43	1537	1606.01	1570.6		2422.6	2237.66	2387.29	2208.55	1289.12	1358.14	1322.72
00:03:57	24.5	1144699	12643707	11896138	12556286	11617248	7277811	7595198	7471406		245.433	2710.91	2550.63	2692.17	2490.83	1560.42	1628.47	1601.93		2465.48	2305.2	2446.74	2245.4	1314.99	1383.04	1356.5
00:04:12	24.5	1143997	12956554	11948067	12897727	11785223	7337138	7828069	7628972		245.282	2777.99	2561.76	2765.38	2526.85	1573.14	1678.4	1635.71		2532.71	2316.48	2520.1	2281.57	1327.86	1433.12	1390.43
00:04:25	24.5	1142213	13174604	12079380	13013081	12143751	7612313	7949228	7756344		244.9	2824.74	2589.92	2790.11	2603.72	1632.14	1704.38	1663.02		2579.84	2345.02	2545.21	2358.82	1387.24	1459.48	1418.12
00:04:39	24.5	1145682	13417767	12531662	13274728	12261471	7757100	8167872	7903134		245.644	2876.88	2686.89	2846.21	2628.96	1663.19	1751.26	1694.5		2631.24	2441.25	2600.57	2383.32	1417.54	1505.62	1448.85
00:04:53	24.5	1148280	13662132	12653143	13474862	12486297	7802304	8190891	8090064		246.201	2929.27	2712.94	2889.12	2677.16	1672.88	1756.19	1734.58		2683.07	2466.74	2642.92	2430.96	1426.68	1509.99	1488.38
00:05:07	24.5	1148244	13732600	12662787	13640201	12532076	7955184	8450939	7996546		246.193	2944.38	2715.01	2924.57	2686.98	1705.66	1811.95	1714.53		2698.19	2468.81	2678.38	2440.79	1459.46	1565.76	1468.33
00:05:21	24.5	1152247	14069706	12917322	13879658	12766700	8130716	8520086	8250211		247.051	3016.66	2769.58	2975.91	2737.29	1743.29	1826.78	1768.91		2769.61	2522.53	2728.86	2490.23	1496.24	1579.73	1521.86
00:05:35	24.5	1144850	14185145	13129155	13999217	12841989	8149568	8625680	8326486		245.465	3041.41	2815	3001.55	2753.43	1747.33	1849.42	1785.27		2795.95	2569.53	2756.08	2507.96	1501.87	1603.95	1539.8
00:05:49	24.5	1121980	14283524	13329650	14216653	12953555	8342538	8708777	8464800		240.562	3062.51	2857.99	3048.17	2777.35	1788.71	1867.23	1814.92		2821.94	2617.42	2807.61	2536.79	1548.15	1626.67	1574.36
00:06:03	24.5	1130426	14516716	13448858	14358708	13107114	8436247	8871215	8639123		242.373	3112.5	2883.55	3078.63	2810.27	1808.8	1902.06	1852.3		2870.13	2641.17	2836.25	2567.9	1566.43	1659.69	1609.93
00:06:17	24.5	1109094	14563876	13628427	14531020	13240668	8440071	8993562	8692177		237.799	3122.61	2922.05	3115.57	2838.91	1809.62	1928.29	1863.67		2884.82	2684.25	2877.77	2601.11	1571.82	1690.49	1625.88
00:06:31	24.5	1104260	14704203	13779988	14606544	13361232	8672233	9078838	8731101		236.762	3152.7	2954.54	3131.76	2864.76	1859.4	1946.58	1872.02		2915.94	2717.78	2895	2628	1622.64	1709.82	1635.26
00:06:45	24.5	1121820	14810152	13848932	14655153	13416645	8622561	9188865	8909901		240.527	3175.42	2969.33	3142.19	2876.64	1848.75	1970.17	1910.36		2934.89	2728.8	2901.66	2636.11	1608.22	1729.64	1669.83
00:06:59	24.5	1130359	14863520	14042962	14764087	13436452	8734913	9246272	9006081
		1	1	1	2	2	2
	11.12	9.148	10.4	9.876	5.854	5.985	5.805
		0.177338	0.0647482	0.111871	0.473561	0.461781	0.477968
				0.117986			0.471103
				AN-329/15538195			AF-399/40713777
															v
[truncated: 48 more columns]

## Sheet: Sheet7
Time	Temperature(¡C)	A1	A2	A3	A4	A5	A6	A7	A8	A9	A10	A11	A12	B1	B2	B3	B4	B5	B6	B7	B8	B9	B10	B11	B12	C1	C2	C3	C4	C5	C6	C7	C8	C9	C10	C11	C12	D1	D2	D3	D4	D5	D6	D7	D8	D9	D10	D11	D12
00:00:00	24.5	1117634	2538430	2583138	2428370	2469201	2007988	1908799	1722698	0	239.63	544.26	553.846	520.663	529.417	430.529	409.262	369.361	0	304.63	314.216	281.033	289.787	190.899	169.632	129.731
00:00:19	24.5	1103158	3600097	3630542	3360170	3530173	2662212	2503014	2266145	19	236.526	771.89	778.418	720.448	756.898	570.8	536.667	485.88	19	535.364	541.892	483.922	520.372	334.274	300.141	249.354
00:00:33	24.5	1094894	4197921	4345740	3948832	4204928	3117910	2850825	2698665	33	234.754	900.069	931.762	846.662	901.571	668.506	611.24	578.616	33	665.315	697.008	611.908	666.817	433.751	376.486	343.862
00:00:47	24.5	1142837	4817474	4884236	4452117	4795766	3504910	3194417	3058234	47	245.034	1032.91	1047.22	954.571	1028.25	751.482	684.909	655.711	47	787.872	802.187	709.537	783.218	506.448	439.876	410.677
00:01:00	24.5	1173408	5394415	5286674	4896669	5310562	3869673	3541656	3399666	60	251.588	1156.61	1133.51	1049.89	1138.63	829.69	759.36	728.916	60	905.019	881.918	798.298	887.04	578.101	507.772	477.328
00:01:14	24.5	1164813	5878326	5856074	5355814	5851954	4132238	3880204	3693924	74	249.745	1260.36	1255.59	1148.33	1254.71	885.986	831.948	792.008	74	1010.62	1005.84	898.585	1004.96	636.24	582.202	542.262
00:01:28	24.5	1183659	6412784	6333901	5838606	6288908	4508518	4125280	4017688		253.786	1374.95	1358.04	1251.85	1348.39	966.663	884.494	861.425		1121.17	1104.25	998.059	1094.61	712.877	630.708	607.639
00:01:42	24.5	1185948	6877406	6778868	6191520	6770852	4764282	4451146	4289042		254.277	1474.57	1453.45	1327.51	1451.73	1021.5	954.362	919.606		1220.3	1199.17	1073.24	1197.45	767.224	700.085	665.329
00:01:56	24.5	1209158	7317042	7043607	6564284	7264942	5075115	4721360	4528924		259.253	1568.83	1510.21	1407.44	1557.66	1088.15	1012.3	971.039		1309.58	1250.95	1148.18	1298.41	828.893	753.045	711.785
00:02:10	24.5	1217247	7599394	7558617	6895906	7609020	5411031	4998879	4791968		260.988	1629.37	1620.63	1478.54	1631.44	1160.17	1071.8	1027.44		1368.38	1359.64	1217.55	1370.45	899.182	810.813	766.45
00:02:24	24.5	1203259	8183981	7930332	7353336	7986950	5680769	5259764	5028872		257.989	1754.71	1700.33	1576.62	1712.47	1218	1127.74	1078.23		1496.72	1442.34	1318.63	1454.48	960.015	869.748	820.243
00:02:38	24.5	1203944	8583841	8312293	7510088	8390504	5907746	5435773	5260856		258.136	1840.45	1782.22	1610.22	1798.99	1266.67	1165.47	1127.97		1582.31	1524.09	1352.09	1540.86	1008.53	907.339	869.835
00:02:52	24.5	1189048	9009802	8714378	7937406	8743813	6113730	5710700	5538362		254.942	1931.78	1868.43	1701.85	1874.75	1310.83	1224.42	1187.47		1676.83	1613.49	1446.9	1619.8	1055.89	969.479	932.529
00:03:06	24.5	1176217	9222095	8955606	8188932	9066900	6338802	5873540	5807925		252.191	1977.29	1920.16	1755.77	1944.02	1359.09	1259.34	1245.27		1725.1	1667.97	1503.58	1691.83	1106.9	1007.14	993.076
00:03:20	24.5	1189727	9626136	9299902	8396416	9371676	6542580	5979651	6072358		255.087	2063.92	1993.98	1800.26	2009.36	1402.78	1282.09	1301.96		1808.84	1738.89	1545.17	1754.28	1147.7	1027	1046.88
00:03:34	24.5	1164173	9895203	9598142	8579547	9719566	6704854	6125264	6205858		249.608	2121.61	2057.92	1839.53	2083.95	1437.58	1313.31	1330.59		1872	1808.31	1589.92	1834.35	1187.97	1063.7	1080.98
00:03:48	24.5	1160352	10098130	9802949	8942320	9873635	6822910	6269182	6389298		248.789	2165.12	2101.83	1917.31	2116.99	1462.89	1344.16	1369.92		1916.33	1853.04	1668.52	1868.2	1214.1	1095.38	1121.13
00:04:02	24.5	1141673	10401321	10082961	8993464	10119861	7007526	6409148	6574390		244.784	2230.13	2161.87	1928.27	2169.78	1502.47	1374.17	1409.6		1985.34	1917.09	1683.49	1925	1257.69	1129.39	1164.82
00:04:16	24.5	1144874	10714494	10271474	9222473	10375760	7056650	6528647	6793958		245.47	2297.28	2202.29	1977.37	2224.65	1513	1399.8	1456.68		2051.81	1956.82	1731.9	1979.18	1267.53	1154.33	1211.21
00:04:30	24.5	1139750	10890797	10459607	9390593	10483058	7159831	6660036	6931236		244.372	2335.08	2242.63	2013.42	2247.65	1535.13	1427.97	1486.11		2090.7	1998.25	1769.05	2003.28	1290.75	1183.59	1241.74
00:04:44	24.5	1137564	11071052	10671774	9558078	10670916	7244893	6790739	7000558		243.903	2373.72	2288.12	2049.33	2287.93	1553.36	1455.99	1500.98		2129.82	2044.21	1805.43	2044.03	1309.46	1212.09	1257.07
00:04:57	24.5	1132194	11145013	10745679	9758664	10850965	7495854	6823476	7333570		242.752	2389.58	2303.96	2092.34	2326.54	1607.17	1463.01	1572.38		2146.83	2061.21	1849.59	2083.78	1364.42	1220.26	1329.63
00:05:12	24.5	1129890	11423885	10962788	9830956	11085050	7517773	6937753	7366764		242.258	2449.38	2350.51	2107.84	2376.73	1611.87	1487.51	1579.49		2207.12	2108.25	1865.58	2134.47	1369.61	1245.25	1337.24
00:05:25	24.5	1131576	11583865	11216176	9990681	11243814	7694566	7082844	7355126		242.619	2483.68	2404.84	2142.08	2410.77	1649.78	1518.62	1577		2241.06	2162.22	1899.47	2168.15	1407.16	1276	1334.38
00:05:39	24.5	1122460	11744871	11283957	10055373	11377441	7721294	7098620	7603086		240.665	2518.2	2419.37	2155.95	2439.42	1655.51	1522	1630.16		2277.53	2178.71	1915.29	2198.75	1414.84	1281.34	1389.5
00:05:53	24.5	1126655	11811883	11403489	10122063	11648839	7661786	7165051	7722876		241.564	2532.56	2445	2170.25	2497.61	1642.75	1536.25	1655.85		2291	2203.44	1928.69	2256.04	1401.19	1294.68	1414.28
00:06:07	24.5	1121524	12082952	11533296	10208630	11594693	7865480	7253228	7662688		240.464	2590.68	2472.83	2188.81	2486	1686.42	1555.15	1642.94		2350.22	2232.37	1948.35	2245.53	1445.96	1314.69	1402.48
00:06:22	24.5	1119578	12181812	11677295	10387666	11694460	7857777	7324082	7911864		240.047	2611.88	2503.71	2227.2	2507.39	1684.77	1570.34	1696.37		2371.83	2263.66	1987.15	2267.34	1444.73	1330.3	1456.32
00:06:36	24.5	1126396	12330413	11817833	10541119	11773765	8040086	7369968	7972300		241.509	2643.74	2533.84	2260.1	2524.39	1723.86	1580.18	1709.33		2402.23	2292.33	2018.59	2282.88	1482.35	1338.67	1467.82
00:06:49	24.5	1117138	12414284	11919417	10625293	12062715	8060092	7475950	8085360		239.524	2661.72	2555.62	2278.15	2586.35	1728.15	1602.91	1733.57		2422.2	2316.1	2038.63	2346.82	1488.63	1363.38	1494.04
00:07:03	24.5	1123049	12521601	11908752	10719567	12074309	8226829	7489984	8214316
		3	3	3	9	9	9
	8.99	9.296	8.058	8.886	5.874	5.453	5.484
		-0.0340378	0.103671	0.0115684	0.346607	0.393437	0.389989
				0.0270671			0.376678
				AN-655/14907067			AI-942/42301830
															v
[truncated: 48 more columns]

## Sheet: Sheet8
Time	Temperature(¡C)	A1	A2	A3	A4	A5	A6	A7	A8	A9	A10	A11	A12	B1	B2	B3	B4	B5	B6	B7	B8	B9	B10	B11	B12	C1	C2	C3	C4	C5	C6	C7	C8	C9	C10	C11	C12	D1	D2	D3	D4	D5	D6	D7	D8	D9	D10	D11	D12
00:00:00	24.5	1104148	2554218	2852253	2679774	2812870	2143009	2201410	1916142	0	236.738	547.645	611.547	574.566	603.102	459.479	472	410.837	0	310.907	374.808	337.827	366.364	222.74	235.262	174.098
00:00:19	24.5	1061915	3805442	3897954	3749972	3884548	2893025	3000258	2602221	19	227.683	815.918	835.753	804.025	832.879	620.288	643.28	557.938	19	588.235	608.07	576.342	605.196	392.605	415.597	330.254
00:00:33	24.5	1110305	4454704	4577044	4503726	4607616	3321914	3443384	3083284	33	238.059	955.125	981.356	965.636	987.911	712.246	738.29	661.081	33	717.067	743.297	727.577	749.852	474.187	500.231	423.023
00:00:47	24.5	1131849	5071190	5114048	5140726	5188860	3830921	4006916	3556154	47	242.678	1087.3	1096.49	1102.21	1112.53	821.381	859.116	762.469	47	844.627	853.816	859.536	869.857	578.703	616.438	519.791
00:01:01	24.5	1138993	5589786	5676942	5665107	5826214	4193028	4436508	3913438	61	244.209	1198.5	1217.18	1214.65	1249.19	899.02	951.224	839.073	61	954.287	972.974	970.436	1004.98	654.81	707.014	594.864
00:01:15	24.5	1126248	6065364	6125338	6148708	6382097	4545900	4828132	4257330	75	241.477	1300.46	1313.32	1318.33	1368.37	974.678	1035.19	912.807	75	1058.99	1071.85	1076.86	1126.9	733.202	793.714	671.33
00:01:29	24.5	1107269	6596396	6651079	6588460	6866860	4807839	5233450	4618164		237.408	1414.32	1426.05	1412.62	1472.31	1030.84	1122.09	990.172		1176.91	1188.64	1175.21	1234.9	793.433	884.687	752.765
00:01:43	24.5	1074396	7041118	7038700	7056380	7336192	5232348	5639002	4969016		230.359	1509.67	1509.16	1512.95	1572.94	1121.86	1209.05	1065.4		1279.31	1278.8	1282.59	1342.58	891.499	978.689	835.039
00:01:57	24.5	1080680	7517233	7490877	7364195	7758748	5591634	6015422	5257822		231.707	1611.76	1606.11	1578.94	1663.54	1198.89	1289.76	1127.32		1380.05	1374.4	1347.24	1431.83	967.186	1058.05	895.614
00:02:11	24.5	1067685	8023520	7876020	7934662	8229850	5850560	6337288	5530590		228.92	1720.31	1688.68	1701.26	1764.55	1254.41	1358.77	1185.8		1491.39	1459.76	1472.34	1535.63	1025.49	1129.85	956.884
00:02:25	24.5	1064303	8329038	8249760	8222963	8583903	6174078	6698043	5841442		228.195	1785.81	1768.82	1763.07	1840.46	1323.77	1436.12	1252.45		1557.62	1540.62	1534.88	1612.26	1095.58	1207.92	1024.26
00:02:39	24.5	1053194	8885856	8685375	8581395	8962650	6395895	7024610	6125448		225.813	1905.2	1862.22	1839.92	1921.67	1371.33	1506.13	1313.35		1679.39	1636.4	1614.11	1695.85	1145.52	1280.32	1087.53
00:02:53	24.5	1043195	9072993	9104791	9050168	9373047	6674358	7302946	6503878		223.67	1945.32	1952.14	1940.43	2009.66	1431.04	1565.81	1394.48		1721.65	1728.47	1716.76	1785.99	1207.37	1342.14	1170.82
00:03:07	24.5	1051342	9554069	9390328	9367931	9715843	6912990	7615188	6807734		225.416	2048.47	2013.36	2008.56	2083.16	1482.2	1632.76	1459.63		1823.05	1787.95	1783.15	1857.74	1256.79	1407.34	1234.22
00:03:21	24.5	1053189	9915968	9703754	9589474	10031626	7185183	7802700	7095084		225.812	2126.07	2080.56	2056.06	2150.86	1540.56	1672.96	1521.24		1900.25	1854.75	1830.25	1925.05	1314.75	1447.15	1295.43
00:03:35	24.5	1056987	10344178	9985795	9874843	10269338	7338914	8146182	7333658		226.627	2217.88	2141.04	2117.25	2201.83	1573.52	1746.61	1572.4		1991.25	1914.41	1890.62	1975.2	1346.9	1519.98	1345.77
00:03:49	24.5	1076514	10623278	10264179	10137127	10608534	7575062	8356772	7557453		230.813	2277.72	2200.72	2173.48	2274.56	1624.16	1791.76	1620.38		2046.9	1969.91	1942.67	2043.74	1393.34	1560.95	1389.57
00:04:03	24.5	1062492	10955726	10586715	10487203	10905184	7767005	8529229	7847194		227.807	2349	2269.88	2248.54	2338.16	1665.31	1828.74	1682.5		2121.19	2042.07	2020.74	2110.35	1437.5	1600.93	1454.7
00:04:17	24.5	1071832	11193389	10823207	10796560	11159784	7931926	8752100	8108491		229.81	2399.95	2320.58	2314.87	2392.75	1700.67	1876.52	1738.53		2170.15	2090.78	2085.06	2162.94	1470.86	1646.71	1508.72
00:04:31	24.5	1090838	11471230	11037607	10976471	11418948	8159323	8933707	8273842		233.885	2459.53	2366.55	2353.45	2448.32	1749.43	1915.46	1773.98		2225.64	2132.67	2119.56	2214.43	1515.54	1681.58	1540.1
00:04:45	24.5	1102056	11794844	11268383	11071470	11553464	8336472	9140484	8469509		236.29	2528.91	2416.03	2373.81	2477.16	1787.41	1959.8	1815.93		2292.62	2179.74	2137.52	2240.87	1551.12	1723.51	1579.64
00:04:59	24.5	1108620	12034117	11446255	11341142	11775474	8525913	9274638	8672225		237.697	2580.21	2454.17	2431.63	2524.76	1828.03	1988.56	1859.4		2342.52	2216.47	2193.94	2287.06	1590.33	1750.86	1621.7
00:05:13	24.5	1088355	12166695	11633818	11441097	11973422	8655654	9525759	8902845		233.352	2608.64	2494.39	2453.07	2567.2	1855.84	2042.4	1908.84		2375.29	2261.03	2219.71	2333.85	1622.49	1809.05	1675.49
00:05:27	24.5	1084454	12478208	11795947	11660748	12064945	8801695	9677654	9007446		232.516	2675.43	2529.15	2500.16	2586.82	1887.16	2074.97	1931.27		2442.91	2296.63	2267.64	2354.31	1654.64	1842.45	1698.75
00:05:41	24.5	1094661	12618904	11911096	11806980	12360263	8945466	9798286	9137813		234.704	2705.6	2553.84	2531.51	2650.14	1917.98	2100.83	1959.22		2470.89	2319.13	2296.81	2415.44	1683.28	1866.13	1724.52
00:05:55	24.5	1097061	12866794	12024869	11984124	12440453	8985950	9942416	9212245		235.219	2758.75	2578.23	2569.49	2667.34	1926.66	2131.74	1975.18		2523.53	2343.01	2334.28	2432.12	1691.44	1896.52	1739.96
00:06:09	24.5	1079374	13023139	12283416	12173788	12631005	9083276	10065261	9451903		231.427	2792.27	2633.67	2610.16	2708.19	1947.53	2158.07	2026.57		2560.84	2402.24	2378.73	2476.76	1716.1	1926.65	1795.14
00:06:23	24.5	1069685	13177384	12427380	12330143	12800475	8998623	10026790	9592371		229.349	2825.34	2664.53	2643.68	2744.53	1929.38	2149.83	2056.68		2595.99	2435.18	2414.33	2515.18	1700.03	1920.48	1827.33
00:06:37	24.5	1074519	13300665	12370300	12384583	12843437	9296379	10192348	9661949		230.386	2851.77	2652.29	2655.36	2753.74	1993.22	2185.32	2071.6		2621.39	2421.91	2424.97	2523.35	1762.83	1954.94	1841.22
00:06:51	24.5	1071296	13363008	12677107	12635961	13024790	9353441	10401364	9808519		229.695	2865.14	2718.08	2709.25	2792.62	2005.45	2230.14	2103.03		2635.44	2488.38	2479.56	2562.93	1775.76	2000.44	1873.33
00:07:05	24.5	1058344	13418820	12831839	12557260	13240917	9471191	10474710	9935983
		10	10	10	12	12	12
	9.157	8.777	9.387	9.424	6.646	6.972	6.361
		0.0414983	-0.0251174	-0.029158	0.274216	0.238615	0.30534
				-0.00425904			0.272724
				AN-329/14726055
															v
[truncated: 48 more columns]

## Sheet: Sheet9
	No					average	SD
AN-329/15538195	1	0.177338	0.0647482	0.111871		0.117986	0.0565435	11.80±5.65
AF-399/40713777	2	0.473561	0.461781	0.477968		0.471103	0.00836879	47.11±0.84
AN-655/14907067	3	-0.0340378	0.103671	0.0115684		0.0270671	0.0701503	2.71±7.02
AI-942/42301830	9	0.346607	0.393437	0.389989		0.376678	0.0260988	37.67±2.61
AN-329/14726055	10	0.0414983	-0.0251174	-0.029158		-0.00425904	0.0396785	-0.43±3.97
