# Supplementary material for: In Silico Discovery of Small-Molecule Inhibitors Targeting SARS-CoV-2 Main Protease
Source: Molecules. 2023 Jul 10;28(14):5320. doi: 10.3390/molecules28145320 (PMC10383128; doi:10.3390/molecules28145320)
Supplement: Supplementary file 1 [file molecules-28-05320-s001.zip › trajectory-mmgbsa-AF-399_40713777.xlsx]

## Sheet: trajectory-mmgbsa-AF-399_407137
title	ΔGbind energy	ΔGbind Coulomb energy	ΔGbind Covalent binding energy	ΔGbind Hydrogen-bonding correction	ΔGbind Lipophilic energy	ΔGbind π-π packing correction	ΔGbind Self-contact correction	ΔGbind Generalized Born electrostatic solvation energy	ΔGbind Surface Area energy	ΔGbind vdW—Van der Waals energy	Lig_Strain_Energy	Lig_Strain_Coulomb	Lig_Strain_Covalent	Lig_Strain_Hbond	Lig_Strain_Lipo	Lig_Strain_Packing	Lig_Strain_SelfCont	Lig_Strain_Solv_GB	Lig_Strain_Solv_SA	Lig_Strain_vdW	Ligand_Energy	Ligand_Coulomb	Ligand_Covalent	Ligand_Hbond	Ligand_Lipo	Ligand_Packing	Ligand_SelfCont	Ligand_Solv_GB	Ligand_Solv_SA	Ligand_vdW	Complex_Energy	Complex_Coulomb	Complex_Covalent	Complex_Hbond	Complex_Lipo	Complex_Packing	Complex_SelfCont	Complex_Solv_GB	Complex_Solv_SA	Complex_vdW	Ligand_Energy	Ligand_Coulomb	Ligand_Covalent	Ligand_Hbond	Ligand_Lipo	Ligand_Packing	Ligand_SelfCont	Ligand_Solv_GB	Ligand_Solv_SA
1	-76.4318	-25.5802	3.03344	-1.47564	-18.7127	-3.71741	0	29.0932		-59.0725	13.3173	0.0540513	3.03344	0	4.1942	0	0	0.265599		5.76998	48.7775	3.67698	47.6377	0	-12.1636	0	0	-13.7504		23.3768	-9995.04	-10126.4	4453.2	-155.924	-736.218	-32.4146	-45.702	-2448.43		-903.128	48.7775	3.67698	47.6377	0	-12.1636	0	0	-13.7504
1	-49.6945	-2.40685	-0.199585	-0.00679105	-14.5741	-1.7039	0	9.01179		-39.8151	5.99675	-1.59679	-0.199585	0	2.22212	0	0	0.437041		5.13397	51.551	4.58812	41.1699	0	-9.68038	0	0	-13.8354		29.3087	-10099.2	-10277.1	4299.07	-147.205	-730.053	-26.8509	-62.0379	-2254.16		-900.903	51.551	4.58812	41.1699	0	-9.68038	0	0	-13.8354
1	-46.5682	-13.4529	-6.59053	-1.74505	-8.31014	-2.07866	0	15.7534		-30.1442	11.8406	-3.77744	-6.59053	0	8.24384	0	0	1.19635		12.7684	44.9212	2.6395	46.1965	0	-14.2375	0	0	-13.102		23.4247	-10236.5	-10436.4	4248.17	-158.465	-727.671	-26.6684	-54.9535	-2150.05		-930.503	44.9212	2.6395	46.1965	0	-14.2375	0	0	-13.102
1	-64.2698	-6.52446	-3.68197	-0.529727	-13.5259	-2.52001	0	12.4077		-49.8954	12.6647	-1.27885	-3.68197	0	8.57646	0	0	-0.0186387		9.06772	44.9628	2.647	46.1445	0	-14.2215	0	0	-13.0589		23.4517	-10269.2	-10509.2	4221.35	-153.848	-725.73	-24.5765	-61.2329	-2162.18		-853.813	44.9628	2.647	46.1445	0	-14.2215	0	0	-13.0589
1	-57.3201	-6.13274	-5.64328	-0.971572	-10.8392	-2.63982	0	13.1171		-44.2106	11.7715	-1.45786	-5.64328	0	8.52395	0	0	-0.437995		10.7867	47.4355	1.40136	51.0103	0	-14.3901	0	0	-11.8342		21.2481	-10151.8	-10280.7	4283.5	-151.88	-715.762	-28.3167	-60.6762	-2292.68		-905.27	47.4355	1.40136	51.0103	0	-14.3901	0	0	-11.8342
1	-67.7592	-14.0106	-6.66824	-1.28684	-13.2319	-2.40052	0	14.6727		-44.8337	11.2412	-3.56248	-6.66824	0	8.57955	0	0	0.671573		12.2208	45.0295	2.6321	46.2247	0	-14.246	0	0	-12.9912		23.4098	-10204.9	-10336.4	4200.37	-155.298	-725.287	-26.0957	-49.9701	-2191.52		-920.713	45.0295	2.6321	46.2247	0	-14.246	0	0	-12.9912
1	-62.6321	-7.96171	-5.19283	-0.556989	-13.476	-2.68637	0	15.2547		-48.0129	13.2134	-2.8227	-5.19283	0	8.58276	0	0	0.600975		12.0452	45.007	2.64086	46.2501	0	-14.2553	0	0	-13.0153		23.3867	-10219.6	-10433.9	4255.43	-148.611	-735.231	-26.2986	-47.3085	-2179.34		-904.295	45.007	2.64086	46.2501	0	-14.2553	0	0	-13.0153
1	-61.7377	-11.2546	-3.37471	-0.925844	-12.8372	-3.38726	0	18.2778		-48.2359	13.3708	-3.09012	-3.37471	0	8.56273	0	0	0.373274		10.8996	45.0363	2.63447	46.2446	0	-14.2533	0	0	-12.9853		23.3958	-10234.3	-10409.3	4269.3	-164.491	-728.618	-30.6086	-53.7583	-2226.83		-889.972	45.0363	2.63447	46.2446	0	-14.2533	0	0	-12.9853
1	-59.5759	-10.7656	-5.07132	-0.559835	-12.7005	-2.40005	0	16.9457		-45.0244	12.7205	-3.03227	-5.07132	0	8.61044	0	0	0.584022		11.6297	44.965	2.64071	46.2258	0	-14.2504	0	0	-13.0582		23.4071	-10137.6	-10484.2	4309.5	-153.076	-728.287	-28.295	-56.6321	-2126.43		-870.173	44.965	2.64071	46.2258	0	-14.2504	0	0	-13.0582
1	-67.2683	-17.1123	-6.07584	-0.791989	-14.3606	-1.55133	0	18.8455		-46.2217	12.1572	-3.15843	-6.07584	0	8.58358	0	0	0.634139		12.1737	45.0771	2.63208	46.1927	0	-14.2359	0	0	-12.9417		23.4299	-10155.5	-10251.3	4243.3	-153.161	-727.835	-23.4621	-56.9717	-2309.94		-876.144	45.0771	2.63208	46.1927	0	-14.2359	0	0	-12.9417
1	-65.7782	-12.417	-9.70156	-0.636854	-13.5643	-2.13201	0	17.0258		-44.3523	10.3027	-3.42257	-9.70156	0	8.73497	0	0	0.595689		14.0962	46.39	2.90042	49.5868	0	-14.3483	0	0	-12.9001		21.1511	-10105.4	-10364	4354.83	-150.394	-736.07	-27.3303	-50.3492	-2185.37		-946.77	46.39	2.90042	49.5868	0	-14.3483	0	0	-12.9001
1	-58.1207	-9.09131	-5.30515	-0.282067	-11.1762	-2.03553	0	16.4165		-46.647	12.5344	-1.94221	-5.30515	0	8.63672	0	0	0.415891		10.7291	44.9666	2.6398	46.1769	0	-14.2325	0	0	-13.0546		23.4369	-10119.3	-10315.6	4225.44	-145.997	-718.97	-32.8173	-60.6866	-2238.51		-832.109	44.9666	2.6398	46.1769	0	-14.2325	0	0	-13.0546
1	-59.1024	-5.84779	-6.36317	-0.627786	-11.628	-1.23571	0	10.5509		-43.9508	11.4203	-0.471919	-6.36317	0	8.4628	0	0	-0.560516		10.353	47.3428	1.38856	51.0305	0	-14.3957	0	0	-11.9223		21.2418	-10122.5	-10252.7	4286.1	-146.302	-724.783	-28.9578	-56.8177	-2310.66		-888.339	47.3428	1.38856	51.0305	0	-14.3957	0	0	-11.9223
1	-51.7791	-12.4352	-6.42157	-0.473472	-9.34848	-2.12294	0	14.6154		-35.5928	9.41215	-1.13385	-6.42157	0	7.88811	0	0	-0.28497		9.36443	47.18	1.40327	51.0238	0	-14.3954	0	0	-12.0906		21.239	-10144.8	-10231.8	4212.25	-148.42	-714.069	-32.5741	-45.933	-2307.26		-877.009	47.18	1.40327	51.0238	0	-14.3954	0	0	-12.0906
1	-49.0459	-12.1467	-3.51378	-0.0250227	-10.4185	-1.78797	0	16.2245		-37.3784	11.1946	-2.52131	-3.51378	0	6.73662	0	0	0.623539		9.86956	45.0072	2.63698	46.2307	0	-14.2509	0	0	-13.0156		23.406	-9991.91	-10204.8	4307.39	-148.913	-719.815	-30.0613	-67.2405	-2276.13		-852.346	45.0072	2.63698	46.2307	0	-14.2509	0	0	-13.0156
1	-48.4552	-8.98827	-0.55389	-0.0666851	-13.4549	-1.53413	0	13.9914		-37.8487	6.82828	-2.53151	-0.55389	0	2.88557	0	0	0.827055		6.20105	45.0249	2.63194	46.1938	0	-14.2348	0	0	-12.9936		23.4275	-10160.5	-10337.1	4285.96	-152.094	-722.23	-26.1792	-59.6309	-2202.97		-946.285	45.0249	2.63194	46.1938	0	-14.2348	0	0	-12.9936
1	-52.1706	-7.58731	-6.40534	-0.392847	-10.6662	-2.95876	0	13.2863		-37.4464	10.2547	-1.47539	-6.40534	0	8.05335	0	0	0.126759		9.95528	44.9765	2.63299	46.2107	0	-14.2399	0	0	-13.0432		23.4159	-10140.4	-10244.5	4271.98	-149.723	-721.228	-32.3978	-69.6078	-2275.3		-919.666	44.9765	2.63299	46.2107	0	-14.2399	0	0	-13.0432
1	-60.0193	-8.68326	-10.5153	-0.650949	-12.4691	-2.36451	0	16.7122		-42.0484	10.4426	-2.2726	-10.5153	0	8.70024	0	0	-0.215454		14.7458	47.2177	1.39615	51.0284	0	-14.3948	0	0	-12.0526		21.2405	-10248.3	-10535.5	4160.82	-154.245	-731.212	-27.6144	-60.2414	-2093.37		-806.893	47.2177	1.39615	51.0284	0	-14.3948	0	0	-12.0526
1	-55.8427	-13.0194	-4.50582	-0.456769	-10.7614	-2.38647	0	16.265		-40.9779	9.79254	-2.38606	-4.50582	0	7.3791	0	0	0.289183		9.01613	44.948	2.63171	46.2289	0	-14.2471	0	0	-13.0729		23.4074	-10158.8	-10157.2	4191.9	-146.547	-710.476	-24.7004	-60.875	-2374.47		-876.448	44.948	2.63171	46.2289	0	-14.2471	0	0	-13.0729
1	-52.2699	-10.3188	-9.31602	-0.116114	-10.5513	-3.06393	0	15.6131		-34.5169	8.15453	-2.72071	-9.31602	0	7.94768	0	0	0.353265		11.8903	46.2852	2.8933	49.5824	0	-14.3476	0	0	-13.004		21.1612	-10114.5	-10191.7	4276.76	-150.907	-718.715	-26.0096	-58.0684	-2397.75		-848.177	46.2852	2.8933	49.5824	0	-14.3476	0	0	-13.004
1	-58.9774	-7.03182	-6.26857	-0.572002	-12.4592	-2.63886	0	14.2481		-44.2551	11.4544	-3.5496	-6.26857	0	8.67932	0	0	0.818873		11.7744	44.9467	2.63758	46.2011	0	-14.2393	0	0	-13.0753		23.4226	-10121.7	-10419.4	4262.34	-154.177	-724.895	-23.6748	-55.0521	-2173.11		-833.669	44.9467	2.63758	46.2011	0	-14.2393	0	0	-13.0753
1	-59.8437	-13.2267	-6.28363	-0.725571	-14.0014	-2.36635	0	19.5039		-42.7439	12.8518	-4.05402	-6.28363	0	8.69176	0	0	1.15919		13.3385	44.9096	2.6431	46.2406	0	-14.2549	0	0	-13.114		23.3948	-10104.7	-10300.5	4318.85	-156.489	-726.986	-28.2614	-54.9231	-2272.48		-883.871	44.9096	2.6431	46.2406	0	-14.2549	0	0	-13.114
1	-69.4214	-10.4926	-6.0389	-1.04641	-15.6504	-2.43257	0	13.9891		-47.7495	7.364	-0.211891	-6.0389	0	4.9767	0	0	-0.608287		9.24638	51.7246	1.09763	47.8464	0	-10.555	0	0	-12.5421		25.8777	-10167.7	-10316.4	4262.51	-154.93	-731.97	-28.3339	-63.799	-2218.49		-916.294	51.7246	1.09763	47.8464	0	-10.555	0	0	-12.5421
1	-55.9142	-2.50642	-6.48667	-0.0175937	-15.0994	-1.39008	0	9.5668		-39.9808	6.82142	-0.517545	-6.48667	0	4.67384	0	0	-0.762111		9.91391	51.8632	1.18315	47.7648	0	-10.5438	0	0	-12.4376		25.8967	-10088.3	-10289.4	4265.87	-148.664	-716.868	-28.8158	-67.0054	-2215.49		-887.959	51.8632	1.18315	47.7648	0	-10.5438	0	0	-12.4376
1	-68.9044	-15.9422	1.26627	-0.57164	-19.7545	-0.833659	0	18.9252		-51.9939	3.06055	0.204822	1.26627	0	-0.0322115	0	0	-0.284191		1.90586	55.2488	2.21584	38.6511	0	-5.72014	0	0	-13.7635		33.8655	-10135.5	-10224.9	4261.05	-152.257	-725.37	-25.9363	-66.5703	-2276.24		-925.276	55.2488	2.21584	38.6511	0	-5.72014	0	0	-13.7635
1	-72.0076	-14.6675	5.20618	-0.624572	-21.6111	-2.65111	0	19.8027		-57.4622	3.69257	0.504646	5.20618	0	0.089732	0	0	-0.698237		-1.40975	54.9582	1.40106	38.5852	0	-5.77232	0	0	-13.1778		33.922	-10156.9	-10307.3	4313.47	-152.032	-725.611	-25.4693	-62.3501	-2250.5		-947.096	54.9582	1.40106	38.5852	0	-5.77232	0	0	-13.1778
1	-67.5005	-15.405	3.43408	-0.77171	-18.2189	-0.765428	0	20.9348		-56.7082	3.71236	0.684974	3.43408	0	0.114349	0	0	-0.51571		-0.00533355	55.2451	2.21067	38.6511	0	-5.72053	0	0	-13.7649		33.8687	-10109.3	-10332.8	4255.57	-148.002	-709.047	-26.7634	-55.9821	-2181.88		-910.424	55.2451	2.21067	38.6511	0	-5.72053	0	0	-13.7649
1	-71.7107	-4.92518	5.31533	-1.02397	-21.2479	-1.27814	0	12.4755		-61.0263	4.84986	2.98855	5.31533	0	0.197531	0	0	-1.34313		-2.30843	54.8923	1.44222	38.6061	0	-5.78196	0	0	-13.2531		33.8791	-10201.6	-10391.8	4268.18	-147.979	-729.758	-25.8628	-64.5514	-2170.98		-938.9	54.8923	1.44222	38.6061	0	-5.78196	0	0	-13.2531
1	-71.5281	-13.6725	3.06056	-0.44766	-21.3881	-1.40653	0	20.131		-57.8048	3.71083	2.45342	3.06056	0	0.181496	0	0	-1.32471		-0.659928	54.8593	1.43371	38.6343	0	-5.79799	0	0	-13.2806		33.8699	-10083	-10222.9	4328.87	-153.029	-724.022	-24.3097	-53.4034	-2306.83		-927.319	54.8593	1.43371	38.6343	0	-5.79799	0	0	-13.2806
1	-62.0737	-5.40303	-8.82722	-0.539926	-15.4169	-1.38282	0	9.23078		-39.7346	4.71616	-0.291171	-8.82722	0	4.66942	0	0	-0.570319		9.73545	51.7713	1.10492	47.8482	0	-10.5572	0	0	-12.4938		25.8692	-10122.9	-10205.6	4304.97	-150.495	-730.148	-27.0643	-55.9543	-2350.76		-907.875	51.7713	1.10492	47.8482	0	-10.5572	0	0	-12.4938
1	-57.6	-7.06015	-4.47475	-0.354757	-12.9093	-2.7671	0	14.7773		-44.8113	13.6255	-2.51344	-4.47475	0	8.72939	0	0	0.450174		11.4341	44.9586	2.64698	46.1446	0	-14.2172	0	0	-13.0633		23.4475	-10188.9	-10183.1	4200.47	-150.545	-715.184	-23.2185	-64.2105	-2359.03		-894.05	44.9586	2.64698	46.1446	0	-14.2172	0	0	-13.0633
1	-54.9262	-15.1975	-3.28966	-0.322399	-10.789	-3.12586	0	18.9351		-41.1369	14.2739	-2.03903	-3.28966	0	8.7419	0	0	0.260599		10.6001	44.9997	2.63977	46.184	0	-14.2325	0	0	-13.0211		23.4295	-10262	-10472.5	4207.09	-147.349	-717.423	-32.9377	-43.7557	-2138.16		-917.002	44.9997	2.63977	46.184	0	-14.2325	0	0	-13.0211
1	-61.7874	-16.2553	-4.6786	-0.284003	-13.73	-3.20964	0	25.6679		-49.2978	12.6367	-1.62109	-4.6786	0	8.68314	0	0	0.0512963		10.202	44.9706	2.63359	46.0836	0	-14.1971	0	0	-13.05		23.5005	-10164.2	-10341.9	4269.24	-144.645	-717.687	-34.3973	-41.3321	-2268.47		-884.933	44.9706	2.63359	46.0836	0	-14.1971	0	0	-13.05
1	-55.0604	-16.3176	-3.08143	-0.285633	-11.8103	-2.70005	0	19.7319		-40.5973	14.1168	-2.25335	-3.08143	0	8.82034	0	0	0.2276		10.4036	45.0516	2.6382	46.1722	0	-14.2274	0	0	-12.9675		23.4361	-10179.2	-10429	4261.4	-150.225	-715.081	-29.9295	-56.1704	-2140.87		-919.335	45.0516	2.6382	46.1722	0	-14.2274	0	0	-12.9675
1	-55.329	-17.1611	0.0691596	-0.0787808	-11.5684	-2.98444	0	21.192		-44.7975	15.3061	-2.04227	0.0691596	0	8.6278	0	0	0.030823		8.62063	44.9957	2.64372	46.1743	0	-14.2297	0	0	-13.0248		23.4321	-10069.3	-10325	4339.44	-151.364	-721.01	-30.6693	-61.8709	-2191.97		-926.884	44.9957	2.64372	46.1743	0	-14.2297	0	0	-13.0248
1	-66.0766	-9.65688	3.45365	-0.286687	-17.6768	-2.20105	0	18.6068		-58.3156	9.75536	3.90451	3.45365	0	4.42197	0	0	-2.00343		-0.021327	50.67	0.331383	41.0212	0	-9.8333	0	0	-12.6944		31.8451	-10152.4	-10266.2	4241.48	-141.903	-703.113	-28.978	-60.8039	-2325.03		-867.892	50.67	0.331383	41.0212	0	-9.8333	0	0	-12.6944
1	-79.0388	-22.7238	0.937905	-0.684005	-21.5324	-1.78253	0	27.392		-60.646	2.46227	1.82654	0.937905	0	0.0611138	0	0	-0.563939		0.200651	55.2389	2.18403	38.6401	0	-5.71987	0	0	-13.7616		33.8962	-10126.4	-10397.9	4253.7	-150.381	-716.75	-28.7123	-51.4868	-2166.35		-868.458	55.2389	2.18403	38.6401	0	-5.71987	0	0	-13.7616
1	-68.3391	-20.7321	-5.97584	-0.942969	-15.0272	-2.98663	0	23.6732		-46.3476	7.58132	-3.57088	-5.97584	0	5.76988	0	0	0.665775		10.6924	51.7545	3.12935	48.3066	0	-11.3318	0	0	-13.044		24.6943	-10277	-10133.8	4137.03	-150.353	-720.896	-29.9612	-48.2732	-2429.2		-901.555	51.7545	3.12935	48.3066	0	-11.3318	0	0	-13.044
1	-77.9932	-22.3501	2.94914	-0.599824	-22.7282	-1.64952	0	27.0183		-60.633	3.85935	0.901805	2.94914	0	0.234941	0	0	-0.489825		0.26329	55.2338	2.20807	38.6498	0	-5.72147	0	0	-13.7741		33.8715	-10203.2	-10335.3	4225.88	-147.564	-729.64	-29.0507	-56.4241	-2251.31		-879.802	55.2338	2.20807	38.6498	0	-5.72147	0	0	-13.7741
1	-72.587	-21.3586	2.11223	-0.530154	-20.2085	-0.605349	0	27.6421		-59.6386	2.14935	1.41657	2.11223	0	0.0848064	0	0	-0.429378		-1.03488	55.0859	2.22489	38.6536	0	-5.71597	0	0	-13.9378		33.8611	-10135.6	-10366.5	4244.12	-148.293	-712.934	-26.2874	-57.6077	-2221.77		-846.352	55.0859	2.22489	38.6536	0	-5.71597	0	0	-13.9378
1	-72.6892	-14.7619	0.968199	-1.03517	-18.393	-1.53486	0	15.9363		-53.8688	3.43454	0.0289556	0.968199	0	0.0727714	0	0	-0.12108		2.48569	55.2607	2.18961	38.6423	0	-5.7217	0	0	-13.7442		33.8947	-10161	-10237.6	4239.7	-148.41	-727.021	-25.0415	-65.1776	-2255.83		-941.651	55.2607	2.18961	38.6423	0	-5.7217	0	0	-13.7442
1	-67.3287	-18.5304	-1.79124	-0.462968	-17.1662	-1.57087	0	23.5278		-51.3349	6.51496	-1.20353	-1.79124	0	3.69506	0	0	0.0869124		5.72776	54.156	2.98949	48.7071	0	-9.61095	0	0	-13.0602		25.1306	-10082.3	-10309.3	4288.56	-143.747	-711.57	-26.6552	-66.8787	-2233.87		-878.804	54.156	2.98949	48.7071	0	-9.61095	0	0	-13.0602
1	-63.8461	-14.8861	5.05308	-1.00984	-17.869	-1.28252	0	23.1346		-56.9862	6.05471	1.36246	5.05308	0	0.270021	0	0	-0.119236		-0.511629	57.1875	1.14457	42.9897	0	-5.86219	0	0	-12.7984		31.7138	-10063	-10224.1	4291.7	-151.969	-713.459	-26.3327	-51.3687	-2307.89		-879.538	57.1875	1.14457	42.9897	0	-5.86219	0	0	-12.7984
1	-79.1847	-17.7454	1.76523	-0.572164	-23.1067	-1.74408	0	23.5919		-61.3734	3.5727	0.609211	1.76523	0	0.197348	0	0	-0.0480167		1.04893	55.2146	2.20884	38.6808	0	-5.71301	0	0	-13.8101		33.8481	-10138.8	-10358.6	4301.01	-157.75	-720.351	-33.4304	-58.0721	-2193.54		-918.076	55.2146	2.20884	38.6808	0	-5.71301	0	0	-13.8101
1	-82.5458	-19.5933	4.51743	-0.22445	-24.4052	-1.74343	0	25.1061		-66.203	5.12845	0.355353	4.51743	0	0.242481	0	0	-0.0839724		0.0971626	55.1083	2.2408	38.6745	0	-5.71616	0	0	-13.9203		33.8294	-10228.8	-10419.4	4177.8	-148.927	-723.255	-25.5469	-60.5442	-2133.91		-895.018	55.1083	2.2408	38.6745	0	-5.71616	0	0	-13.9203
1	-67.0047	-16.9862	2.85298	-0.22557	-20.6933	-1.45044	0	24.9194		-55.4215	4.39979	-2.2481	2.85298	0	0.339745	0	0	0.624783		2.83038	54.8035	1.42672	38.6008	0	-5.78088	0	0	-13.3375		33.8944	-10169.7	-10366.7	4248.78	-145.066	-725.018	-27.6776	-65.9154	-2195.08		-893.009	54.8035	1.42672	38.6008	0	-5.78088	0	0	-13.3375
1	-71.3094	-18.4994	-10.1876	-1.02412	-14.0061	-2.85565	0	23.4434		-48.1798	7.31366	4.02024	-10.1876	0	7.13841	0	0	-3.38639		9.72899	51.5782	-2.33763	52.1661	0	-12.6818	0	0	-10.3615		24.793	-10199.6	-10330.2	4268.2	-150.12	-727.27	-30.5641	-64.4582	-2214.77		-950.437	51.5782	-2.33763	52.1661	0	-12.6818	0	0	-10.3615
1	-74.5142	-18.43	1.67552	-0.918437	-21.2442	-2.50685	0	25.6318		-58.7221	2.92973	0.346807	1.67552	0	0.248257	0	0	-0.299978		0.959125	54.877	1.40413	38.6398	0	-5.8003	0	0	-13.2534		33.8868	-10105.9	-10328	4256.92	-152.87	-717.411	-29.9882	-60.2977	-2209.46		-864.819	54.877	1.40413	38.6398	0	-5.8003	0	0	-13.2534
1	-70.1217	-13.7296	3.00633	-0.306771	-20.7716	-1.46048	0	25.2259		-62.0856	2.77536	-0.335752	3.00633	0	0.144688	0	0	-0.124578		0.0846703	54.8054	1.43785	38.6429	0	-5.80404	0	0	-13.3363		33.8649	-10077.9	-10466.9	4337.85	-154.335	-719.619	-29.8339	-55.403	-2126.37		-863.273	54.8054	1.43785	38.6429	0	-5.80404	0	0	-13.3363
1	-70.019	-14.6659	2.3858	-0.523323	-21.4089	-2.02344	0	21.7331		-55.5164	4.10827	0.307216	2.3858	0	0.325616	0	0	-0.402213		1.49185	54.7542	1.42855	38.6318	0	-5.79886	0	0	-13.3846		33.8773	-10139.7	-10395.1	4229.64	-145.004	-719.386	-27.4351	-69.4848	-2160.85		-851.993	54.7542	1.42855	38.6318	0	-5.79886	0	0	-13.3846
1	-60.7319	-18.8484	-6.62871	-0.849914	-10.3458	-3.36751	0	21.2349		-41.9265	11.0339	-2.7422	-6.62871	0	8.45957	0	0	0.60313		11.3421	44.9683	2.63454	46.225	0	-14.2456	0	0	-13.0531		23.4076	-10076.2	-10418.4	4359.29	-156.704	-719.384	-27.4161	-56.3881	-2197.67		-859.515	44.9683	2.63454	46.225	0	-14.2456	0	0	-13.0531
1	-67.5147	-23.0555	-2.56162	-0.631025	-14.0379	-3.65735	0	24.0721		-47.6433	14.2894	-3.81177	-2.56162	0	8.46157	0	0	0.77522		11.426	46.2673	2.91009	49.5798	0	-14.3456	0	0	-13.0264		21.1493	-10099.4	-10362.2	4357.33	-152.224	-728.021	-31.3217	-58.4024	-2212.97		-911.502	46.2673	2.91009	49.5798	0	-14.3456	0	0	-13.0264
1	-59.4767	-19.2702	-1.71755	-0.577079	-14.2214	-2.65619	0	23.8237		-44.858	16.449	-2.01229	-1.71755	0	8.62387	0	0	-0.00207558		11.5571	46.337	2.90925	49.5794	0	-14.3461	0	0	-12.9554		21.1499	-10083.6	-10146.4	4267.81	-143.167	-717.333	-25.407	-67.7284	-2339.93		-911.466	46.337	2.90925	49.5794	0	-14.3461	0	0	-12.9554
1	-59.6333	-20.2619	-0.641844	-0.545975	-13.7971	-2.02027	0	22.7349		-45.1012	17.1368	-4.47811	-0.641844	0	8.52356	0	0	1.01541		12.7178	46.3961	2.88974	49.5827	0	-14.3409	0	0	-12.8949		21.1595	-10119.6	-10197.9	4270.47	-151.204	-715.714	-28.0021	-55.662	-2317.34		-924.236	46.3961	2.88974	49.5827	0	-14.3409	0	0	-12.8949
1	-61.0395	-13.9182	-4.48065	-0.493369	-13.841	-2.20961	0	19.1419		-45.2386	13.0591	-2.03283	-4.48065	0	8.61699	0	0	-0.0458619		11.0014	46.363	2.89748	49.5845	0	-14.3459	0	0	-12.9273		21.1541	-10093.9	-10324.1	4293.03	-150.402	-721.525	-27.3523	-50.2692	-2216.34		-896.965	46.363	2.89748	49.5845	0	-14.3459	0	0	-12.9273
1	-60.6843	-15.0587	1.52033	-0.211813	-13.2739	-3.49841	0	18.8397		-49.0015	16.2338	-1.88835	1.52033	0	8.52906	0	0	0.368208		7.70459	44.958	2.62782	46.2208	0	-14.2427	0	0	-13.0625		23.4146	-10167.6	-10239	4153.96	-140.072	-705.045	-28.5289	-61.0299	-2256.74		-891.195	44.958	2.62782	46.2208	0	-14.2427	0	0	-13.0625
1	-62.9794	-11.8632	-3.0168	-0.549628	-13.8617	-2.87276	0	17.6108		-48.4261	13.8574	-1.86388	-3.0168	0	8.48995	0	0	0.109226		10.1389	45.0021	2.63428	46.2192	0	-14.2443	0	0	-13.0178		23.4107	-10081.4	-10502.8	4290.44	-146.843	-723.475	-30.523	-51.3983	-2054.63		-862.165	45.0021	2.63428	46.2192	0	-14.2443	0	0	-13.0178
1	-60.714	-12.7284	-2.59921	-0.218824	-13.3862	-3.03323	0	17.2306		-45.9787	13.5038	-2.71401	-2.59921	0	8.31705	0	0	0.236121		10.2639	48.8164	2.1094	54.0137	0	-14.3947	0	0	-12.1819		19.2698	-10182.2	-10449	4210.08	-146.969	-713.524	-24.0903	-55.1828	-2149.72		-853.804	48.8164	2.1094	54.0137	0	-14.3947	0	0	-12.1819
1	-73.7229	-16.2003	-0.255513	-0.611977	-18.709	-2.69165	0	21.1484		-56.4029	11.8888	1.6655	-0.255513	0	5.26229	0	0	-1.52732		6.74381	51.8358	1.22128	47.7108	0	-10.524	0	0	-12.4731		25.9008	-10145.7	-10312.7	4285.3	-149.542	-721.648	-27.5674	-57.7572	-2292.09		-869.691	51.8358	1.22128	47.7108	0	-10.524	0	0	-12.4731
1	-68.9263	-16.9639	3.20625	-0.996734	-17.9932	-1.79273	0	27.3853		-61.7712	10.2518	4.74748	3.20625	0	4.19812	0	0	-2.00827		0.108187	50.7605	0.314976	41.0056	0	-9.8199	0	0	-12.5978		31.8576	-10120	-10226.1	4257.11	-149.246	-720.948	-26.0284	-59.0486	-2337.4		-858.349	50.7605	0.314976	41.0056	0	-9.8199	0	0	-12.5978
1	-78.6641	-25.1208	4.17192	-0.789933	-21.5694	-1.48378	0	26.0642		-59.9363	3.96654	-0.0243593	4.17192	0	0.232176	0	0	0.00747384		-0.420668	57.6902	2.09342	43.0307	0	-5.80142	0	0	-13.3021		31.6696	-10144.6	-10367.8	4299.98	-151.865	-732.491	-30.0405	-56.3003	-2172.55		-933.49	57.6902	2.09342	43.0307	0	-5.80142	0	0	-13.3021
1	-68.819	-8.78782	2.83434	-0.864051	-20.7424	-1.78601	0	16.7462		-56.2193	2.40102	2.56717	2.83434	0	-0.0154649	0	0	-1.00338		-1.98164	55.2966	2.19747	38.6403	0	-5.71956	0	0	-13.709		33.8874	-10157.4	-10231.7	4228.23	-151.928	-705.541	-26.474	-56.8753	-2319.79		-893.348	55.2966	2.19747	38.6403	0	-5.71956	0	0	-13.709
1	-61.283	-14.9803	4.79325	-1.07673	-18.0051	-1.38581	0	21.3354		-51.9636	4.24293	1.41705	4.79325	0	0.171472	0	0	-0.429341		-1.7095	55.1898	2.21977	38.6544	0	-5.72061	0	0	-13.8242		33.8605	-10046.8	-10302.9	4288.33	-153.802	-705.381	-25.0127	-63.321	-2219.76		-864.946	55.1898	2.21977	38.6544	0	-5.72061	0	0	-13.8242
1	-72.3547	-10.829	3.28706	-0.851071	-20.5448	-0.748987	0	17.1069		-59.7747	3.84888	2.72136	3.28706	0	-0.0459633	0	0	-1.28718		-0.826394	55.3466	2.19496	38.6542	0	-5.71846	0	0	-13.6596		33.8755	-10199.9	-10414.7	4245.33	-148.698	-714.16	-24.3318	-53.6189	-2198.98		-890.811	55.3466	2.19496	38.6542	0	-5.71846	0	0	-13.6596
1	-71.2905	-14.8442	2.58192	-0.35778	-22.1539	-1.54105	0	24.7409		-59.7164	3.03698	1.57453	2.58192	0	0.102651	0	0	-0.557954		-0.664169	55.2097	2.23371	38.6756	0	-5.71994	0	0	-13.8103		33.8306	-10119.1	-10160.6	4197.68	-145.547	-719.904	-27.987	-59.8399	-2325.07		-877.807	55.2097	2.23371	38.6756	0	-5.71994	0	0	-13.8103
1	-79.6645	-22.8346	1.30089	-1.37642	-22.9702	-1.07429	0	26.442		-59.1518	2.99118	0.822389	1.30089	0	0.0866185	0	0	-0.188002		0.969284	55.1695	2.20385	38.6588	0	-5.72143	0	0	-13.8389		33.8671	-10117.6	-10260.7	4203.15	-150.556	-706.76	-28.0854	-61.0383	-2246.26		-867.364	55.1695	2.20385	38.6588	0	-5.72143	0	0	-13.8389
1	-78.5339	-19.6951	3.23867	-0.968578	-22.1017	-1.06989	0	24.4726		-62.4099	3.44522	1.26291	3.23867	0	0.162045	0	0	-0.769075		-0.449335	55.2048	2.2425	38.6662	0	-5.71777	0	0	-13.8226		33.8366	-10188.3	-10250.1	4195.5	-146.435	-715.943	-27.6268	-61.0591	-2298.7		-883.922	55.2048	2.2425	38.6662	0	-5.71777	0	0	-13.8226
1	-72.4074	-19.4013	1.26878	-1.22299	-19.9045	-0.578529	0	24.5742		-57.1431	2.34571	0.108165	1.26878	0	0.0975326	0	0	-0.0994915		0.970722	55.2143	2.23624	38.6651	0	-5.71847	0	0	-13.8086		33.8399	-10099.4	-10352.5	4232.39	-150.058	-714.083	-27.9327	-72.4933	-2203.3		-811.418	55.2143	2.23624	38.6651	0	-5.71847	0	0	-13.8086
1	-80.0734	-22.619	4.45249	-1.10768	-22.6101	-2.7451	0	30.1993		-65.6432	3.7814	1.22102	4.45249	0	0.318263	0	0	-0.637921		-1.57245	56.8724	2.01918	39.4945	0	-5.39875	0	0	-13.5432		34.3007	-10037.8	-10334.7	4307.08	-151.79	-717.359	-31.7576	-62.3494	-2226.14		-820.753	56.8724	2.01918	39.4945	0	-5.39875	0	0	-13.5432
1	-65.6475	-15.9262	2.77432	-1.21869	-18.7216	-1.57759	0	24.646		-55.6237	3.1478	2.01137	2.77432	0	0.0803563	0	0	-1.08732		-0.630933	54.8571	1.39646	38.6289	0	-5.80111	0	0	-13.2716		33.9044	-10174.3	-10468.4	4268.19	-152.654	-718.038	-30.5965	-55.0082	-2157.46		-860.37	54.8571	1.39646	38.6289	0	-5.80111	0	0	-13.2716
1	-70.4387	-16.4464	1.6923	-0.639689	-16.4853	-4.69579	0	21.0892		-54.9529	12.3978	-0.807674	1.6923	0	6.67422	0	0	-1.20163		6.04062	49.6119	1.00941	45.1949	0	-12.0979	0	0	-12.1203		27.6258	-10142.8	-10361.6	4325.53	-154.335	-713.312	-35.4084	-49.6012	-2220.8		-933.295	49.6119	1.00941	45.1949	0	-12.0979	0	0	-12.1203
1	-63.2909	-19.7024	-6.54262	-0.571639	-13.1919	-2.44516	0	23.3353		-44.1724	6.91177	-3.93342	-6.54262	0	5.72118	0	0	0.853624		10.813	51.6544	3.02477	48.4149	0	-11.3719	0	0	-13.1251		24.7117	-10029.8	-10327.9	4377.5	-145.922	-718.806	-31.7169	-53.1565	-2224.69		-905.131	51.6544	3.02477	48.4149	0	-11.3719	0	0	-13.1251
1	-77.3689	-26.597	-3.56232	-1.01717	-16.6298	-3.23337	0	24.5774		-50.9067	8.51078	-3.92279	-3.56232	0	5.7631	0	0	0.40517		9.82763	51.7859	3.15233	48.4429	0	-11.3727	0	0	-13.0246		24.5881	-10107.7	-10281.4	4200.24	-151.293	-707.086	-35.3023	-54.792	-2280.56		-797.502	51.7859	3.15233	48.4429	0	-11.3727	0	0	-13.0246
1	-73.2926	-14.1128	3.19137	-0.943214	-18.2736	-3.16112	0	23.5602		-63.5535	10.4165	3.89589	3.19137	0	4.46387	0	0	-1.98941		0.854743	50.7473	0.335445	41.0142	0	-9.81867	0	0	-12.6194		31.8357	-10138.1	-10369.1	4279.59	-155.067	-721.654	-31.52	-56.092	-2184.17		-900.103	50.7473	0.335445	41.0142	0	-9.81867	0	0	-12.6194
1	-54.5319	-11.5882	-7.9419	-0.138933	-11.0049	-2.59347	0	18.987		-40.2515	11.4773	-2.89758	-7.9419	0	8.62907	0	0	0.345336		13.3423	46.2968	2.89617	49.5864	0	-14.3459	0	0	-12.9939		21.154	-10062.8	-10430	4268.26	-152.441	-715.798	-30.9019	-63.6516	-2103.69		-834.564	46.2968	2.89617	49.5864	0	-14.3459	0	0	-12.9939
1	-68.8944	-21.3768	-0.376569	-0.799107	-14.4297	-4.4545	0	24.658		-52.1157	10.9716	0.680492	-0.376569	0	6.03833	0	0	-1.22173		5.85109	53.1491	-0.607141	49.5984	0	-11.4083	0	0	-10.9673		26.5333	-10123.6	-10348.8	4269.87	-146.047	-709.187	-32.4728	-56.8091	-2197.76		-902.395	53.1491	-0.607141	49.5984	0	-11.4083	0	0	-10.9673
1	-65.873	-28.2755	-4.09954	-0.587807	-12.4767	-2.66217	0	27.7042		-45.4756	9.95793	-6.93462	-4.09954	0	7.78513	0	0	1.1444		12.0626	48.4209	6.68535	47.3169	0	-13.4784	0	0	-14.2072		22.1042	-10223.8	-10209.8	4154.52	-148.911	-724.39	-34.2985	-62.3187	-2312.06		-886.563	48.4209	6.68535	47.3169	0	-13.4784	0	0	-14.2072
1	-72.6581	-22.1657	0.726736	-1.091	-14.7804	-4.58408	0	24.6643		-55.4279	10.9907	-1.41655	0.726736	0	6.13852	0	0	-0.148114		5.69015	51.6019	1.51799	48.5303	0	-11.6737	0	0	-12.4451		25.6723	-10145.3	-10325.5	4198.98	-149.893	-719.105	-31.8622	-60.2616	-2211.97		-845.617	51.6019	1.51799	48.5303	0	-11.6737	0	0	-12.4451
1	-69.1315	-19.2847	2.93681	-0.888526	-18.9557	-1.5635	0	25.9863		-57.3622	4.89597	1.67087	2.93681	0	-0.0134272	0	0	-0.580455		0.882173	55.196	2.19614	38.6493	0	-5.72036	0	0	-13.8097		33.8805	-10183.8	-10427.6	4181.56	-150.611	-704.195	-32.2488	-61.6458	-2114.31		-874.799	55.196	2.19614	38.6493	0	-5.72036	0	0	-13.8097
1	-71.5688	-21.586	0.359002	-0.763771	-15.0699	-4.71881	0	28.185		-57.9743	11.2666	-0.452636	0.359002	0	6.63839	0	0	-1.04029		5.76217	49.4588	1.0329	45.1607	0	-12.0794	0	0	-12.2725		27.6171	-10060.5	-10285.4	4340.82	-147.553	-723.234	-35.6886	-54.9688	-2268.23		-886.29	49.4588	1.0329	45.1607	0	-12.0794	0	0	-12.2725
1	-69.8491	-17.2774	4.02982	-0.481572	-19.5296	-1.77032	0	25.9918		-60.8119	5.36786	1.61979	4.02982	0	0.345409	0	0	-0.491947		-0.135212	55.1548	2.24241	38.6701	0	-5.71899	0	0	-13.8715		33.8328	-10140.2	-10274.7	4284.17	-146.225	-723.634	-34.7779	-60.5686	-2305		-879.465	55.1548	2.24241	38.6701	0	-5.71899	0	0	-13.8715
1	-74.3518	-22.6088	2.11475	-0.791952	-14.9276	-4.99108	0	25.155		-58.3021	14.0261	0.0315561	2.11475	0	6.79635	0	0	-1.24105		6.32446	49.5546	1.03226	45.167	0	-12.086	0	0	-12.1788		27.6201	-10152.6	-10219.3	4234.14	-150.717	-722.013	-29.3723	-67.6448	-2321.14		-876.567	49.5546	1.03226	45.167	0	-12.086	0	0	-12.1788
1	-71.0218	-14.1223	-6.34371	-0.453634	-15.3592	-2.5955	0	19.5194		-51.6669	6.37353	-4.15636	-6.34371	0	5.70995	0	0	0.541359		10.6223	51.6691	3.07693	48.414	0	-11.3771	0	0	-13.1212		24.6764	-10170.3	-10377.7	4215.55	-148.607	-711.801	-32.5747	-65.6904	-2159.63		-889.817	51.6691	3.07693	48.414	0	-11.3771	0	0	-13.1212
1	-74.0198	-22.0704	4.64096	-1.26092	-19.5232	-3.60591	0	25.8835		-58.0838	5.2189	3.24325	4.64096	0	0.211698	0	0	-0.97723		-1.89979	56.7557	2.03188	39.5003	0	-5.39801	0	0	-13.6642		34.2857	-10140.8	-10231.1	4247.71	-158.911	-706.953	-32.4197	-64.2733	-2368.19		-826.62	56.7557	2.03188	39.5003	0	-5.39801	0	0	-13.6642
1	-69.0207	-20.6327	1.00434	-0.649602	-14.7236	-3.8113	0	24.8309		-55.0388	11.8522	-1.45632	1.00434	0	6.3639	0	0	-0.352522		6.29286	51.6244	1.53791	48.5138	0	-11.6729	0	0	-12.4259		25.6714	-10248.6	-10372.7	4135.1	-153.326	-716.108	-30.626	-68.3659	-2171.8		-870.74	51.6244	1.53791	48.5138	0	-11.6729	0	0	-12.4259
1	-66.8397	-13.1031	3.99837	-1.06463	-19.4963	-1.23485	0	19.051		-54.9901	5.44295	1.26192	3.99837	0	0.247032	0	0	-0.52075		0.456375	55.1879	2.2139	38.6517	0	-5.71996	0	0	-13.8239		33.8661	-10158.5	-10210.3	4239.52	-149.895	-728.147	-27.4649	-55.2441	-2380.03		-846.936	55.1879	2.2139	38.6517	0	-5.71996	0	0	-13.8239
1	-64.4384	-14.857	-1.66472	-0.752673	-12.3724	-3.85622	0	19.1145		-50.0499	9.61733	-0.469381	-1.66472	0	6.62447	0	0	-0.85738		5.98434	49.5631	1.04421	45.1529	0	-12.0791	0	0	-12.1711		27.6162	-10101.7	-10255.4	4333.76	-150.754	-710.507	-32.7459	-64.6682	-2298.34		-923.032	49.5631	1.04421	45.1529	0	-12.0791	0	0	-12.1711
1	-67.2492	-18.9606	-3.1353	-0.719224	-13.1633	-3.59251	0	21.9184		-49.5967	9.24399	-2.1029	-3.1353	0	6.58467	0	0	-0.211408		8.10893	49.586	1.02019	45.1735	0	-12.0846	0	0	-12.1426		27.6195	-10296.6	-10288.8	4170.54	-154.281	-721.088	-31.2022	-57.202	-2273.61		-941.032	49.586	1.02019	45.1735	0	-12.0846	0	0	-12.1426
1	-65.4298	-26.5085	-4.44539	-0.631008	-11.5426	-1.89995	0	25.2837		-45.6861	10.1887	-7.1108	-4.44539	0	7.85387	0	0	1.31996		12.5711	48.3521	6.67965	47.3651	0	-13.4917	0	0	-14.2741		22.0732	-10204.7	-10357.9	4198.46	-152.297	-718.514	-30.9858	-57.1463	-2238.23		-848.082	48.3521	6.67965	47.3651	0	-13.4917	0	0	-14.2741
1	-76.6261	-20.5917	4.83257	-0.796708	-21.3142	-3.9714	0	27.5221		-62.3068	4.57863	0.189462	4.83257	0	0.306292	0	0	-0.29514		-0.454557	56.8351	2.05412	39.4812	0	-5.39377	0	0	-13.591		34.2845	-10134.7	-10366.1	4319.08	-152.395	-728.106	-30.1142	-61.3155	-2194.08		-921.646	56.8351	2.05412	39.4812	0	-5.39377	0	0	-13.591
1	-57.4973	-10.0676	-6.76571	-0.539165	-15.6295	-1.23807	0	19.9715		-43.2288	6.40072	2.31089	-6.76571	0	4.96109	0	0	-1.81948		7.71393	51.7955	1.09388	47.8579	0	-10.5565	0	0	-12.4663		25.8665	-10137.2	-10178.5	4242.72	-147.27	-721.613	-31.8474	-60.9504	-2326.32		-913.379	51.7955	1.09388	47.8579	0	-10.5565	0	0	-12.4663
1	-55.3961	-19.3058	-4.76319	-0.388938	-10.8023	-2.15658	0	21.585		-39.5644	14.4741	-4.0581	-4.76319	0	8.63128	0	0	1.10702		13.557	46.2421	2.90996	49.5773	0	-14.3476	0	0	-13.0509		21.1534	-10118.2	-10232.2	4303.78	-149.173	-729.114	-28.14	-67.9238	-2330.62		-884.838	46.2421	2.90996	49.5773	0	-14.3476	0	0	-13.0509
1	-72.9573	-21.4761	3.07398	-0.903972	-17.4972	-3.92584	0	26.4067		-58.635	10.8234	0.357454	3.07398	0	4.54756	0	0	-0.463795		3.30823	50.7728	0.342326	41.022	0	-9.82318	0	0	-12.5982		31.8299	-10247.3	-10191.2	4198.33	-149.249	-722.035	-33.6105	-62.5901	-2379.85		-907.126	50.7728	0.342326	41.022	0	-9.82318	0	0	-12.5982
1	-62.8256	-13.8533	3.07581	-0.476609	-17.9238	-1.77281	0	23.3651		-55.2401	2.32244	1.52498	3.07581	0	0.117013	0	0	-0.868034		-1.52733	54.8011	1.42819	38.6378	0	-5.79987	0	0	-13.3374		33.8724	-10166	-10281.8	4279.21	-154.757	-717.655	-32.0462	-62.4173	-2284.56		-911.96	54.8011	1.42819	38.6378	0	-5.79987	0	0	-13.3374
1	-73.7225	-18.6857	2.94479	-0.939478	-20.7527	-2.336	0	23.2751		-57.2285	5.95059	0.639956	2.94479	0	0.226694	0	0	-0.105995		2.24515	57.5803	2.11512	43.0381	0	-5.8023	0	0	-13.4166		31.646	-10115.4	-10388	4302.39	-148.31	-722.723	-31.063	-59.9981	-2198.59		-869.095	57.5803	2.11512	43.0381	0	-5.8023	0	0	-13.4166
1	-74.7118	-21.6604	0.0559791	-0.642133	-14.4167	-4.6923	0	25.2871		-58.6434	10.9634	-0.740789	0.0559791	0	6.76927	0	0	-0.993718		5.8727	49.6844	1.02084	45.1683	0	-12.0828	0	0	-12.0441		27.6222	-10271.6	-10449.6	4258.69	-157.027	-725.395	-34.1276	-58.1816	-2193.72		-912.234	49.6844	1.02084	45.1683	0	-12.0828	0	0	-12.0441
1	-57.1054	-22.2674	-3.07702	-0.256092	-10.1136	-2.96307	0	25.7824		-44.2106	11.5044	-7.44719	-3.07702	0	7.80171	0	0	1.57801		12.6489	48.1828	6.69064	47.3265	0	-13.482	0	0	-14.449		22.0967	-10170.1	-10191.8	4241.1	-155.748	-720.208	-32.7119	-59.543	-2386.77		-864.48	48.1828	6.69064	47.3265	0	-13.482	0	0	-14.449
1	-71.4238	-17.2845	1.56645	-0.529597	-20.0709	-0.152818	0	20.4716		-55.424	1.74421	0.0456998	1.56645	0	0.0295317	0	0	-0.0903994		0.192924	57.5634	2.12286	43.0318	0	-5.8024	0	0	-13.4324		31.6436	-10221.8	-10350.7	4295.35	-162.494	-729.968	-28.2245	-59.9143	-2233.74		-952.088	57.5634	2.12286	43.0318	0	-5.8024	0	0	-13.4324
1	-65.7473	-13.1337	-0.154997	-0.728714	-17.9074	-0.40412	0	19.0543		-52.4727	4.90908	3.00963	-0.154997	0	1.72038	0	0	-2.78344		3.1175	56.8949	1.68259	48.3665	0	-7.71682	0	0	-11.7127		26.2754	-10052.7	-10296.8	4339.55	-152.354	-716.017	-28.3329	-58.1669	-2258.28		-882.297	56.8949	1.68259	48.3665	0	-7.71682	0	0	-11.7127
1	-69.5148	-15.5167	1.38629	-0.495527	-19.7044	-0.174089	0	21.4001		-56.4105	3.28462	0.347672	1.38629	0	0.207141	0	0	-0.0446063		1.38812	56.9046	1.41856	43.1926	0	-5.96607	0	0	-12.7316		30.9912	-10137.2	-10354.4	4302.66	-154.035	-717.47	-27.4485	-64.7428	-2225.83		-895.971	56.9046	1.41856	43.1926	0	-5.96607	0	0	-12.7316
1	-70.7253	-12.0217	0.759689	-0.637346	-21.0971	-0.839804	0	19.6034		-56.4925	3.3095	0.934909	0.759689	0	-0.0190913	0	0	-0.293838		1.92783	55.2699	2.21008	38.6617	0	-5.72036	0	0	-13.7406		33.859	-10202.7	-10291.9	4189.43	-156.849	-721.983	-33.9444	-64.7135	-2253.46		-869.286	55.2699	2.21008	38.6617	0	-5.72036	0	0	-13.7406
average	-66.0664	-15.604	-1.15224	-0.660322	-16.1431	-2.31609	0	20.8173		-51.008	8.40761	-0.759685	-1.15224	0	4.57171	0	0	-0.209424		5.95725	50.781	2.15316	44.3702	0	-10.3293	0	0	-13.0552		27.6421	-10145.4	-10316.1	4260.96	-150.8	-720.209	-29.155	-58.8827	-2243.43		-887.788	50.781	2.15316	44.3702	0	-10.3293	0	0	-13.0552
±SD	8.04324	5.5489	4.28709	0.33765	3.97167	1.06289	0	4.86257		8.01868	4.20004	2.43706	4.28709	0	3.62519	0	0	0.86185		5.2147	4.35594	1.21398	4.39973	0	3.72237	0	0	0.674349		5.01699	60.4724	91.9949	55.29	4.07186	7.39104	3.06863	5.93134	77.9112		33.6329	4.35594	1.21398	4.39973	0	3.72237	0	0	0.674349
[truncated: 34 more columns]
