# Supplementary material for: In Silico Discovery of Small-Molecule Inhibitors Targeting SARS-CoV-2 Main Protease
Source: Molecules. 2023 Jul 10;28(14):5320. doi: 10.3390/molecules28145320 (PMC10383128; doi:10.3390/molecules28145320)
Supplement: Supplementary file 1 [file molecules-28-05320-s001.zip › trajectory-mmgbsa-AI-942_42301830.xlsx]

## Sheet: trajectory-mmgbsa-AI-942_423018
title	ΔGbind energy	ΔGbind Coulomb energy	ΔGbind Covalent binding energy	ΔGbind Hydrogen-bonding correction	ΔGbind Lipophilic energy	ΔGbind π-π packing correction	ΔGbind Self-contact correction	ΔGbind Generalized Born electrostatic solvation energy	ΔGbind Surface Area energy	ΔGbind vdW—Van der Waals energy	Lig_Strain_Energy	Lig_Strain_Coulomb	Lig_Strain_Covalent	Lig_Strain_Hbond	Lig_Strain_Lipo	Lig_Strain_Packing	Lig_Strain_SelfCont	Lig_Strain_Solv_GB	Lig_Strain_Solv_SA	Lig_Strain_vdW	Ligand_Energy	Ligand_Coulomb	Ligand_Covalent	Ligand_Hbond	Ligand_Lipo	Ligand_Packing	Ligand_SelfCont	Ligand_Solv_GB	Ligand_Solv_SA	Ligand_vdW	Complex_Energy	Complex_Coulomb	Complex_Covalent	Complex_Hbond	Complex_Lipo	Complex_Packing	Complex_SelfCont	Complex_Solv_GB	Complex_Solv_SA	Complex_vdW	Ligand_Energy	Ligand_Coulomb	Ligand_Covalent	Ligand_Hbond	Ligand_Lipo	Ligand_Packing	Ligand_SelfCont	Ligand_Solv_GB	Ligand_Solv_SA
2	-86.3497	-16.6266	-3.18106	-0.455083	-25.8538	-3.12261	0	31.5141		-68.6247	12.1801	1.08043	-3.18106	0	9.29282	0	0	-2.73769		7.72559	28.0452	15.2568	13.227	0	-25.3887	0	0	-5.09349		30.0436	-10059.4	-10242.4	4375.06	-151.077	-758.043	-34.8647	-64.259	-2253.58		-930.184	28.0452	15.2568	13.227	0	-25.3887	0	0	-5.09349
2	-66.8478	-7.3453	3.85398	-0.0107441	-23.2875	-1.30584	0	21.6009		-60.3534	9.97054	-0.277604	3.85398	0	4.95662	0	0	-1.27372		2.71127	22.8452	16.133	7.04135	0	-24.8195	0	0	-5.138		29.6284	-10179.1	-10325.9	4255.7	-145.268	-749.439	-24.6806	-57.353	-2186.98		-945.17	22.8452	16.133	7.04135	0	-24.8195	0	0	-5.138
2	-78.6565	-19.6646	1.36791	-0.598904	-17.8713	-3.86423	0	21.9445		-59.9698	17.2395	-0.652214	1.36791	0	12.0472	0	0	-3.69775		8.17435	25.9842	17.3703	11.0589	0	-26.6509	0	0	-3.78548		27.9914	-10283	-10399.2	4199.18	-151.719	-755.377	-29.1626	-67.214	-2161.99		-917.527	25.9842	17.3703	11.0589	0	-26.6509	0	0	-3.78548
2	-73.0602	-16.4854	2.89416	-0.00430204	-24.0107	-2.61704	0	24.9635		-57.8005	12.9046	-1.58622	2.89416	0	7.64953	0	0	-1.44525		5.39237	26.9562	15.7571	10.4798	0	-24.4009	0	0	-5.65407		30.7744	-10261.5	-10349.6	4212.03	-155.126	-755.534	-29.4894	-64.2225	-2213.44		-906.11	26.9562	15.7571	10.4798	0	-24.4009	0	0	-5.65407
2	-63.2611	-12.3097	1.98173	-0.616704	-18.0573	-3.46919	0	21.3002		-52.0902	21.7544	1.90948	1.98173	0	10.5834	0	0	-1.77405		9.05384	18.1646	14.9645	10.3409	0	-29.8513	0	0	-5.13474		27.8452	-10196.3	-10264.1	4227.71	-147.606	-747.645	-27.5499	-62.7579	-2297.62		-876.79	18.1646	14.9645	10.3409	0	-29.8513	0	0	-5.13474
2	-62.552	-0.452988	1.82423	-0.306204	-25.3063	-2.39192	0	18.2957		-54.2145	13.263	3.89548	1.82423	0	4.65772	0	0	-1.51498		4.40051	18.6901	11.7107	8.90567	0	-26.0089	0	0	-5.67719		29.7598	-10164.7	-10274.8	4244.98	-147.651	-751.27	-27.3883	-56.274	-2301.36		-850.86	18.6901	11.7107	8.90567	0	-26.0089	0	0	-5.67719
2	-75.325	-10.5441	-0.146968	-0.0421871	-23.8081	-2.21461	0	17.7103		-56.2792	10.8905	-0.802336	-0.146968	0	7.29208	0	0	-0.367513		4.9152	25.3502	13.5671	12.1984	0	-26.1098	0	0	-5.65147		31.346	-10302.8	-10318.5	4137.49	-147.513	-749.695	-21.7051	-59.5881	-2260.95		-882.255	25.3502	13.5671	12.1984	0	-26.1098	0	0	-5.65147
2	-92.6592	-17.2842	4.00462	-0.11078	-28.3941	-4.37549	0	19.3781		-65.8774	13.9451	-0.566204	4.00462	0	7.11169	0	0	-2.61316		6.00814	24.2307	15.0848	8.50635	0	-25.7582	0	0	-4.09001		30.4877	-10227.4	-10201.3	4249.36	-152.526	-749.773	-26.6668	-61.094	-2372.95		-912.395	24.2307	15.0848	8.50635	0	-25.7582	0	0	-4.09001
2	-79.8587	-14.6925	2.37657	-0.0749689	-24.5744	-4.15036	0	19.4535		-58.1966	14.317	1.89022	2.37657	0	7.55738	0	0	-2.99724		5.49007	24.2435	15.2231	8.60429	0	-25.8585	0	0	-4.09173		30.3664	-10154.5	-10431.5	4246.48	-153.254	-749.276	-33.2413	-56.4052	-2130.62		-846.75	24.2435	15.2231	8.60429	0	-25.8585	0	0	-4.09173
2	-76.8224	-7.93454	0.283407	-0.476689	-27.1267	-2.53939	0	19.7337		-58.7621	6.72524	0.122526	0.283407	0	3.58753	0	0	-1.88544		4.61722	28.5435	14.4866	10.4714	0	-23.7221	0	0	-4.39904		31.7065	-10146	-10320.3	4276.36	-149.143	-728.82	-28.4582	-56.7798	-2264.09		-874.746	28.5435	14.4866	10.4714	0	-23.7221	0	0	-4.39904
2	-93.6784	-13.4613	3.22289	-0.534998	-31.3548	-3.20619	0	21.7639		-70.1078	8.71035	-0.59901	3.22289	0	4.00382	0	0	-0.784116		2.86676	25.1478	14.2493	9.18493	0	-23.2258	0	0	-5.51391		30.4533	-10168.8	-10317.1	4306.31	-145.202	-751.84	-26.4909	-64.3738	-2264.46		-905.653	25.1478	14.2493	9.18493	0	-23.2258	0	0	-5.51391
2	-73.0904	-15.0623	1.20195	-0.616345	-24.6476	-2.17554	0	28.1811		-59.9717	9.04486	1.39436	1.20195	0	3.18528	0	0	-1.30791		4.57118	25.0533	14.2513	9.24132	0	-23.2729	0	0	-5.61569		30.4493	-10223.3	-10314.5	4220.13	-153.401	-751.328	-28.5448	-62.8645	-2236.5		-896.344	25.0533	14.2513	9.24132	0	-23.2729	0	0	-5.61569
2	-86.8746	-12.8724	3.49082	-0.621772	-28.2922	-2.1756	0	20.8172		-67.2206	6.85419	-1.0416	3.49082	0	3.10348	0	0	-1.76084		3.06234	24.1024	13.8171	10.0688	0	-24.3296	0	0	-5.15647		29.7026	-10296.1	-10402.6	4194.97	-152.281	-755.145	-30.1295	-67.0398	-2151.82		-932.136	24.1024	13.8171	10.0688	0	-24.3296	0	0	-5.15647
2	-67.6945	-11.5572	-0.278724	-0.444782	-21.1835	-3.45999	0	28.9212		-59.6915	11.1658	1.48724	-0.278724	0	5.52034	0	0	-0.0278121		4.46476	22.2291	12.5299	9.44898	0	-24.9295	0	0	-5.12862		30.3083	-10162.2	-10240.6	4267.96	-147.927	-743.877	-27.4438	-60.3452	-2296.91		-913.046	22.2291	12.5299	9.44898	0	-24.9295	0	0	-5.12862
2	-74.8413	-19.0925	0.0290105	-0.581829	-22.5737	-1.68731	0	25.4091		-56.3441	8.57067	0.867344	0.0290105	0	2.96365	0	0	-0.70661		5.41728	21.5944	11.6243	7.39925	0	-23.8745	0	0	-4.9353		31.3807	-10240.2	-10248	4210.17	-153.635	-745.669	-29.9117	-62.602	-2317.81		-892.724	21.5944	11.6243	7.39925	0	-23.8745	0	0	-4.9353
2	-78.3291	-20.9616	3.00255	-0.558261	-25.057	-2.78647	0	23.4126		-55.381	7.02728	-1.21158	3.00255	0	2.39472	0	0	-0.0909485		2.93254	19.6653	15.2468	8.13705	0	-26.5871	0	0	-6.02863		28.8972	-10318.7	-10453.4	4149.06	-149.618	-748.064	-34.1973	-59.6031	-2157.78		-865.1	19.6653	15.2468	8.13705	0	-26.5871	0	0	-6.02863
2	-75.4533	-12.4227	1.43908	-0.598638	-25.8496	-3.2252	0	28.1458		-62.9421	8.44047	2.37969	1.43908	0	2.62365	0	0	-0.0800246		2.07807	17.4101	14.6447	8.71435	0	-28.8141	0	0	-5.75177		28.6169	-10131	-10461.5	4297.81	-152.225	-751.26	-26.3472	-56.3809	-2120.35		-860.726	17.4101	14.6447	8.71435	0	-28.8141	0	0	-5.75177
2	-70.2831	-11.4129	1.16102	-0.558368	-21.9153	-3.284	0	24.2921		-58.5656	10.9288	0.197608	1.16102	0	4.98902	0	0	-0.16596		4.74715	22.0623	12.5341	9.45824	0	-24.9367	0	0	-5.29782		30.3045	-10218.7	-10447.6	4272.81	-150.978	-756.584	-33.5958	-58.482	-2138.77		-905.488	22.0623	12.5341	9.45824	0	-24.9367	0	0	-5.29782
2	-83.9129	-10.6349	1.53963	-0.584848	-28.7386	-3.35871	0	25.1829		-67.3184	14.3115	1.02656	1.53963	0	6.91457	0	0	-0.856024		5.68678	20.3864	11.5085	8.41165	0	-24.2951	0	0	-5.46144		30.2228	-10264.4	-10317.2	4283.24	-153.736	-753.096	-27.8325	-68.6173	-2300.09		-927.02	20.3864	11.5085	8.41165	0	-24.2951	0	0	-5.46144
2	-82.0447	-16.8493	1.63021	-0.553839	-24.5187	-1.94885	0	24.9556		-64.7598	10.0154	1.18859	1.63021	0	4.58615	0	0	-1.62529		4.2357	21.7665	11.6545	7.32846	0	-23.8738	0	0	-4.76449		31.4219	-10210.3	-10435.1	4239.74	-153.804	-742.782	-30.0442	-63.0193	-2145.64		-879.676	21.7665	11.6545	7.32846	0	-23.8738	0	0	-4.76449
2	-83.5327	-13.8975	3.90116	-0.558423	-26.9745	-2.82294	0	22.7361		-65.9166	12.9887	0.339131	3.90116	0	4.42518	0	0	-0.324882		4.64814	21.6403	11.6335	7.46254	0	-23.8893	0	0	-4.9007		31.3344	-10292.9	-10330.3	4157.82	-149.214	-759.514	-29.1265	-65.7998	-2203.28		-913.486	21.6403	11.6335	7.46254	0	-23.8893	0	0	-4.9007
2	-82.2192	-17.1009	3.46124	-0.557454	-24.6287	-2.09813	0	23.2855		-64.5807	12.1827	-0.3206	3.46124	0	6.64186	0	0	-2.14745		4.54763	20.7855	12.9473	7.25268	0	-25.539	0	0	-4.04986		30.1744	-10131.1	-10315.9	4304.34	-153.865	-738.874	-26.2057	-62.6115	-2245.08		-892.948	20.7855	12.9473	7.25268	0	-25.539	0	0	-4.04986
2	-74.5343	-15.9786	2.10068	-0.588143	-23.3466	-1.51583	0	23.6811		-58.887	9.78214	0.641466	2.10068	0	3.33603	0	0	-0.944145		4.6481	21.7614	11.6528	7.36511	0	-23.8761	0	0	-4.77003		31.3897	-10210.8	-10350.9	4245.15	-152.708	-756.4	-25.3368	-60.0468	-2187.81		-922.71	21.7614	11.6528	7.36511	0	-23.8761	0	0	-4.77003
2	-82.0237	-12.9194	2.6972	-0.554358	-27.496	-1.56191	0	21.4933		-63.6825	7.80186	0.411894	2.6972	0	2.8231	0	0	-1.0078		2.87747	21.6747	11.6251	7.41212	0	-23.8724	0	0	-4.85517		31.3651	-10127.2	-10226.9	4353.17	-151.794	-740.949	-25.4507	-53.4225	-2325.6		-956.317	21.6747	11.6251	7.41212	0	-23.8724	0	0	-4.85517
2	-85.4674	-13.4332	-1.15096	-0.571018	-25.7418	-2.34176	0	20.3684		-62.5971	8.61724	1.52646	-1.15096	0	4.97376	0	0	-0.765627		4.0336	25.9022	11.4314	10.3142	0	-22.4626	0	0	-5.6521		32.2713	-10180.8	-10077.3	4234.55	-152.573	-747.761	-26.9166	-57.6361	-2468.51		-884.625	25.9022	11.4314	10.3142	0	-22.4626	0	0	-5.6521
2	-75.1004	-15.848	4.44897	-0.509243	-24.4815	-1.43486	0	23.0602		-60.3359	12.9072	1.0348	4.44897	0	4.8871	0	0	-1.36144		3.89781	20.6538	12.7111	7.25355	0	-25.4548	0	0	-4.14453		30.2886	-10251.3	-10367.4	4234.1	-156.507	-756.585	-26.8735	-68.0942	-2207.64		-902.283	20.6538	12.7111	7.25355	0	-25.4548	0	0	-4.14453
2	-76.8899	-12.6837	1.96826	-0.568541	-22.8692	-2.18251	0	20.2409		-60.7952	13.4993	1.92337	1.96826	0	5.81004	0	0	-1.96713		5.76479	21.9104	11.6958	7.63474	0	-23.9362	0	0	-4.67267		31.1887	-10173.6	-10343.4	4303.78	-153.42	-749.671	-26.6541	-57.6567	-2214.08		-932.422	21.9104	11.6958	7.63474	0	-23.9362	0	0	-4.67267
2	-71.6554	-6.29978	4.13836	-0.284896	-26.6823	-2.64281	0	22.8812		-62.7652	12.8127	-1.03028	4.13836	0	6.44687	0	0	-1.66956		4.92728	19.9778	12.9606	7.39969	0	-25.5764	0	0	-4.50302		29.697	-10214	-10228.8	4225.11	-152.964	-738.143	-26.8078	-66.7558	-2338.27		-887.392	19.9778	12.9606	7.39969	0	-25.5764	0	0	-4.50302
2	-88.5357	-14.1112	3.57872	-0.577487	-29.2414	-1.89717	0	17.2368		-63.5241	11.9747	1.14621	3.57872	0	4.11259	0	0	-1.50329		4.64051	21.6836	11.6509	7.34581	0	-23.8802	0	0	-4.84366		31.4107	-10189.4	-10595.9	4272.28	-156.349	-752.344	-30.7173	-54.6337	-2017.85		-853.891	21.6836	11.6509	7.34581	0	-23.8802	0	0	-4.84366
2	-73.866	-11.7028	-1.83011	-0.571596	-23.144	-1.54676	0	20.9495		-56.0202	6.6311	2.04448	-1.83011	0	2.85249	0	0	-0.891541		4.45578	24.0706	11.7352	10.0409	0	-23.9836	0	0	-5.57944		31.8575	-10181.3	-10231.4	4261.02	-153.494	-738.628	-26.8891	-61.7349	-2311.44		-918.738	24.0706	11.7352	10.0409	0	-23.9836	0	0	-5.57944
2	-83.3994	-12.2065	3.60611	-0.565017	-28.6891	-2.8637	0	21.0508		-63.7321	15.3374	1.75956	3.60611	0	8.06939	0	0	-2.30979		4.21212	20.1156	11.9772	10.0099	0	-26.5704	0	0	-4.30353		29.0025	-10102.8	-10353.9	4358.16	-149.257	-756.063	-24.4197	-47.3365	-2164.28		-965.711	20.1156	11.9772	10.0099	0	-26.5704	0	0	-4.30353
2	-84.4409	-10.9125	-2.02086	-0.56431	-27.3385	-1.97213	0	24.4988		-66.1314	10.5918	4.87052	-2.02086	0	7.66124	0	0	-2.42788		2.50881	29.2452	10.5017	15.6043	0	-23.6061	0	0	-5.22623		31.9715	-10239.4	-10339.3	4178.17	-155.799	-751.8	-24.9765	-57.6287	-2196.23		-891.873	29.2452	10.5017	15.6043	0	-23.6061	0	0	-5.22623
2	-71.0421	-12.3022	1.1777	-0.880466	-23.3882	-2.7583	0	24.3428		-57.2333	8.08855	-1.08408	1.1777	0	3.52562	0	0	-1.64186		6.11117	20.0498	12.9502	7.40043	0	-25.5603	0	0	-4.43272		29.6922	-10059.2	-10377.5	4299.88	-153.502	-736.572	-25.7983	-60.9319	-2133.83		-870.912	20.0498	12.9502	7.40043	0	-25.5603	0	0	-4.43272
2	-83.0737	-16.3226	0.246531	-0.546591	-26.6253	-3.16544	0	25.4413		-62.1016	14.527	1.18404	0.246531	0	7.68039	0	0	-1.88837		7.30446	21.6596	11.6868	7.63992	0	-23.9503	0	0	-4.91535		31.1986	-10162.6	-10352.6	4293.92	-154.662	-760.125	-24.9415	-62.3868	-2197.69		-904.152	21.6596	11.6868	7.63992	0	-23.9503	0	0	-4.91535
2	-72.5089	-16.8947	2.81025	-0.584616	-22.5405	-1.74841	0	20.6154		-54.1663	8.81095	-1.35242	2.81025	0	3.96107	0	0	-1.13996		4.532	20.9527	12.8281	7.2669	0	-25.5047	0	0	-3.85983		30.2222	-10273.1	-10260.7	4162.56	-149.361	-742.981	-25.6686	-59.8296	-2261.91		-935.263	20.9527	12.8281	7.2669	0	-25.5047	0	0	-3.85983
2	-75.0696	-11.0105	1.60817	-0.511589	-23.8878	-1.83723	0	20.9632		-60.394	8.23551	1.04951	1.60817	0	3.64652	0	0	-1.40771		3.33902	21.695	11.6223	7.40516	0	-23.8703	0	0	-4.83328		31.3711	-10140.3	-10277.7	4252.37	-149.994	-738.214	-25.7391	-67.68	-2239.06		-894.332	21.695	11.6223	7.40516	0	-23.8703	0	0	-4.83328
2	-85.0128	-14.199	4.233	-0.45447	-32.3111	-1.53872	0	21.4523		-62.1948	15.4434	-0.205531	4.233	0	7.12003	0	0	-2.03291		6.32883	19.9543	12.9442	7.41058	0	-25.5694	0	0	-4.52436		29.6932	-10035.5	-10130.6	4348.13	-145.412	-749.135	-23.5696	-61.8304	-2374.38		-898.76	19.9543	12.9442	7.41058	0	-25.5694	0	0	-4.52436
2	-91.664	-10.1804	-0.743863	-0.544958	-30.7394	-1.45699	0	18.5587		-66.5571	15.4531	3.02709	-0.743863	0	9.79042	0	0	-1.62144		5.00089	24.6728	12.1328	9.72489	0	-23.5709	0	0	-5.24581		31.6319	-10140.1	-10378.6	4288.59	-151.682	-745.114	-24.6066	-57.2049	-2156.17		-915.396	24.6728	12.1328	9.72489	0	-23.5709	0	0	-5.24581
2	-81.8916	-14.2082	-0.39114	-0.652667	-26.9002	-3.04613	0	21.7162		-58.4094	10.4089	-0.0441772	-0.39114	0	6.98468	0	0	-1.04505		4.90455	25.7605	14.4433	12.6821	0	-26.1405	0	0	-5.46137		30.237	-10201.1	-10232.2	4184.13	-156.123	-748.351	-25.3223	-62.1541	-2323.57		-837.577	25.7605	14.4433	12.6821	0	-26.1405	0	0	-5.46137
2	-90.1308	-10.6893	0.331924	-0.530205	-29.9055	-2.81182	0	18.5271		-65.053	10.4902	2.59404	0.331924	0	5.0236	0	0	-0.587043		3.12771	24.5982	12.2262	9.58024	0	-23.4921	0	0	-5.33394		31.6179	-10155.2	-10446.9	4246.19	-158.256	-747.784	-27.5523	-55.4043	-2137.46		-827.985	24.5982	12.2262	9.58024	0	-23.4921	0	0	-5.33394
2	-86.6461	-10.332	-0.925063	-0.559594	-28.1517	-3.53692	0	20.8635		-64.0043	13.3118	2.33231	-0.925063	0	8.14331	0	0	-1.54148		5.30268	23.4461	12.3255	10.8961	0	-25.2485	0	0	-4.82757		30.3006	-10146.7	-10394	4310.33	-151.86	-751.39	-26.3691	-64.2776	-2170.28		-898.798	23.4461	12.3255	10.8961	0	-25.2485	0	0	-4.82757
2	-84.692	-12.3193	3.29556	-0.521297	-28.3363	-1.62693	0	18.1005		-63.2842	15.0527	2.30061	3.29556	0	7.84299	0	0	-2.40239		4.01596	23.1569	12.1398	8.04991	0	-23.7039	0	0	-4.29436		30.9654	-10210.3	-10401.2	4277.01	-155.203	-748.425	-21.7203	-64.0911	-2221.2		-875.517	23.1569	12.1398	8.04991	0	-23.7039	0	0	-4.29436
2	-95.0326	-12.3381	1.892	-0.598516	-33.9141	-3.14601	0	23.2174		-70.1452	7.34658	1.16253	1.892	0	3.77214	0	0	-0.443208		0.963126	25.5507	12.0081	10.5393	0	-23.6469	0	0	-5.84626		32.4965	-10287	-10452.4	4210.92	-157.773	-758.439	-25.0763	-59.7505	-2116.06		-928.358	25.5507	12.0081	10.5393	0	-23.6469	0	0	-5.84626
2	-86.9318	-12.5711	0.239302	-0.533306	-31.6673	-3.77612	0	21.07		-59.6933	6.91927	1.4697	0.239302	0	3.1615	0	0	-0.889019		2.93779	29.1003	13.86	9.37982	0	-20.9914	0	0	-5.91586		32.7677	-10205.8	-10340.7	4233.55	-158.54	-756.318	-27.3073	-61.4238	-2243.64		-851.4	29.1003	13.86	9.37982	0	-20.9914	0	0	-5.91586
2	-79.0111	-12.1875	6.73152	-0.536632	-28.6775	-2.17442	0	15.795		-57.9615	9.76088	-0.550509	6.73152	0	2.49976	0	0	-1.14987		2.22998	22.5154	13.048	7.02354	0	-24.9712	0	0	-4.23601		31.651	-10265.4	-10459.8	4221.79	-160.402	-757.492	-23.2443	-58.0638	-2126.79		-901.398	22.5154	13.048	7.02354	0	-24.9712	0	0	-4.23601
2	-66.4877	-5.39944	2.54462	-5.10656e-05	-22.4687	-2.52806	0	16.3024		-54.9385	16.4254	2.72358	2.54462	0	9.47952	0	0	-2.92791		4.60562	23.3344	14.8509	6.31367	0	-24.3365	0	0	-4.39972		30.906	-10236.1	-10273.1	4176.29	-157.917	-752.151	-23.5017	-59.2352	-2259.86		-886.582	23.3344	14.8509	6.31367	0	-24.3365	0	0	-4.39972
2	-84.1535	-11.2019	2.33708	-0.510844	-28.1692	-2.43763	0	16.3047		-60.4758	11.8768	1.16217	2.33708	0	6.37602	0	0	-2.32953		4.33101	22.9518	12.46	7.91678	0	-23.9139	0	0	-4.39417		30.883	-10334.7	-10430.3	4160.89	-158.418	-750.167	-25.7816	-68.4854	-2142.75		-919.628	22.9518	12.46	7.91678	0	-23.9139	0	0	-4.39417
2	-90.6669	-9.74015	0.404364	-0.520824	-29.9207	-3.81068	0	17.9711		-65.05	9.3414	0.936329	0.404364	0	6.70524	0	0	-1.37759		2.67305	25.8204	13.1494	9.54646	0	-24.4654	0	0	-4.66564		32.2556	-10178.2	-10355.7	4310.67	-155.253	-758.62	-26.0635	-65.2033	-2176.66		-951.327	25.8204	13.1494	9.54646	0	-24.4654	0	0	-4.66564
2	-85.7601	-4.51145	-1.26693	-0.516199	-29.526	-2.01581	0	17.3938		-65.3174	12.746	3.49594	-1.26693	0	8.25583	0	0	-1.79654		4.05771	24.6677	12.1087	9.68948	0	-23.5953	0	0	-5.24273		31.7075	-10285.1	-10261.7	4160.16	-155.443	-747.542	-23.8954	-59.2714	-2283.67		-913.662	24.6677	12.1087	9.68948	0	-23.5953	0	0	-5.24273
2	-98.4354	-13.4007	0.804448	-0.529654	-30.1362	-2.74076	0	20.2386		-72.6711	10.6112	1.11546	0.804448	0	8.22925	0	0	-3.24917		3.71117	27.1345	13.9405	9.2262	0	-24.2646	0	0	-3.58734		31.8198	-10305.3	-10398.6	4162.46	-161.11	-744.493	-23.7418	-59.7731	-2198.77		-881.276	27.1345	13.9405	9.2262	0	-24.2646	0	0	-3.58734
2	-87.4762	-6.61898	0.0168662	-0.552121	-31.5481	-2.37712	0	19.6458		-66.0425	9.4609	2.87003	0.0168662	0	4.96674	0	0	-1.01855		2.62583	24.6442	12.12	9.75029	0	-23.5886	0	0	-5.27495		31.6375	-10283.2	-10375.2	4157.34	-156.956	-765.98	-27.2597	-58.3545	-2136.76		-920.032	24.6442	12.12	9.75029	0	-23.5886	0	0	-5.27495
2	-88.1864	-7.20285	-0.403483	-0.520054	-29.5761	-2.98762	0	20.744		-68.2403	12.1105	2.90771	-0.403483	0	7.26094	0	0	-1.40879		3.75408	24.7104	12.1226	9.64264	0	-23.5489	0	0	-5.19782		31.6918	-10270.4	-10347.3	4244.66	-157.843	-741.261	-26.0121	-63.236	-2249.43		-929.935	24.7104	12.1226	9.64264	0	-23.5489	0	0	-5.19782
2	-98.2729	-11.4889	-0.46228	-0.532102	-32.9804	-2.27787	0	18.8183		-69.3496	12.4407	3.23632	-0.46228	0	6.07787	0	0	-1.20914		4.79796	24.6851	12.1214	9.74029	0	-23.581	0	0	-5.23304		31.6375	-10285	-10344.3	4256.47	-156.894	-754.521	-29.1	-49.9638	-2237.36		-969.362	24.6851	12.1214	9.74029	0	-23.581	0	0	-5.23304
2	-84.744	-4.56288	-0.0138362	-0.467684	-29.6849	-2.88189	0	23.7931		-70.9259	13.7351	3.20958	-0.0138362	0	8.1116	0	0	-1.65681		4.08461	24.5946	12.155	9.69586	0	-23.5462	0	0	-5.32705		31.617	-10258.2	-10304.9	4228.03	-157.495	-749.817	-26.2747	-51.0444	-2254.57		-942.21	24.5946	12.155	9.69586	0	-23.5462	0	0	-5.32705
2	-92.4612	-8.04668	-4.27433	-0.531691	-29.3574	-2.43219	0	18.7364		-66.5554	10.5925	2.51995	-4.27433	0	8.0636	0	0	-1.78061		6.06391	23.8431	12.782	13.5047	0	-26.0241	0	0	-4.47106		28.0515	-10302.1	-10221.2	4209.25	-158.909	-758.413	-23.3099	-61.1794	-2344.05		-944.275	23.8431	12.782	13.5047	0	-26.0241	0	0	-4.47106
2	-80.0907	-12.1133	-0.615837	-0.407444	-22.4156	-2.77241	0	19.4249		-61.1911	11.2997	0.523816	-0.615837	0	7.80215	0	0	-1.24451		4.83407	22.7926	12.7539	9.98298	0	-25.5407	0	0	-4.20929		29.8057	-10224.6	-10596.3	4267.68	-156.827	-743.186	-20.4913	-52.0444	-2006.66		-916.746	22.7926	12.7539	9.98298	0	-25.5407	0	0	-4.20929
2	-67.3687	-10.045	4.78364	-0.400051	-23.6872	-1.99839	0	22.7433		-58.7649	13.2044	-0.61929	4.78364	0	6.6707	0	0	-1.83858		4.20798	20.0394	12.988	7.4513	0	-25.583	0	0	-4.46136		29.6445	-10225.4	-10264.9	4280.48	-159.52	-751.665	-23.588	-63.7744	-2291.48		-951.026	20.0394	12.988	7.4513	0	-25.583	0	0	-4.46136
2	-76.6208	-13.5467	2.216	-0.554006	-24.7747	-2.59664	0	22.4771		-59.8418	6.17363	-0.883861	2.216	0	2.46483	0	0	-1.32902		3.70567	21.0156	12.9778	7.22652	0	-25.5281	0	0	-3.82782		30.1672	-10293.8	-10335	4204.5	-156.041	-753.521	-28.7162	-60.8178	-2255.2		-909.004	21.0156	12.9778	7.22652	0	-25.5281	0	0	-3.82782
2	-69.7357	-9.24061	1.90718	-0.541179	-24.9978	-1.28535	0	18.5449		-54.1228	5.36536	-1.61705	1.90718	0	3.66298	0	0	-1.92151		3.33377	21.0195	13.0936	7.34735	0	-25.6222	0	0	-3.84525		30.046	-10221.5	-10397	4222.36	-159.931	-740.518	-24.4285	-62.9349	-2166.84		-892.281	21.0195	13.0936	7.34735	0	-25.6222	0	0	-3.84525
2	-63.8749	-9.63229	1.31701	-0.568817	-21.0966	-1.9944	0	20.214		-52.1138	6.36135	-0.470398	1.31701	0	2.65179	0	0	-0.305125		3.16808	21.0037	12.9744	7.14592	0	-25.4908	0	0	-3.86444		30.2387	-10214.3	-10317.5	4163.49	-157.922	-747.382	-22.9563	-52.4333	-2232.36		-847.231	21.0037	12.9744	7.14592	0	-25.4908	0	0	-3.86444
2	-68.168	-8.53349	2.5837	-0.532491	-22.6622	-3.29005	0	23.2433		-58.9767	7.37878	0.847431	2.5837	0	3.25808	0	0	-1.13215		1.82173	21.8339	11.6146	7.41466	0	-23.8705	0	0	-4.69526		31.3704	-10151	-10385.2	4299.88	-161.91	-745.294	-30.7035	-65.2464	-2163.57		-899.029	21.8339	11.6146	7.41466	0	-23.8705	0	0	-4.69526
2	-69.6586	-11.0105	0.703769	-0.562176	-21.1073	-1.53477	0	22.1481		-58.2958	7.88665	1.62932	0.703769	0	2.66752	0	0	-0.408312		3.29435	21.7841	11.6272	7.41901	0	-23.8774	0	0	-4.7478		31.3632	-10180.8	-10394.1	4248.09	-159.701	-743.869	-22.5629	-63.3542	-2196.84		-848.474	21.7841	11.6272	7.41901	0	-23.8774	0	0	-4.7478
2	-68.5559	-10.3942	1.78196	-0.583686	-21.2399	-2.67701	0	20.8829		-56.3258	11.8057	1.03073	1.78196	0	4.13678	0	0	-0.585939		5.44218	20.2126	11.2409	8.25978	0	-24.1984	0	0	-5.60345		30.5138	-10203.8	-10433.8	4297.86	-163.061	-752.303	-30.8553	-52.8776	-2156.96		-911.802	20.2126	11.2409	8.25978	0	-24.1984	0	0	-5.60345
2	-74.7625	-6.98018	1.75671	-0.543586	-26.7054	-2.7625	0	23.199		-62.7266	10.6167	1.13046	1.75671	0	4.44734	0	0	-1.22406		4.50626	21.7531	11.6309	7.39217	0	-23.872	0	0	-4.7776		31.3797	-10203.3	-10193.5	4202.8	-158.847	-759.671	-22.8481	-57.9268	-2334.53		-878.789	21.7531	11.6309	7.39217	0	-23.872	0	0	-4.7776
2	-71.1345	-9.54422	6.0781	-0.519333	-29.25	-2.90204	0	25.188		-60.1849	9.432	-1.36487	6.0781	0	1.68762	0	0	-0.403138		3.43428	21.6832	11.6124	7.43116	0	-23.8727	0	0	-4.84707		31.3594	-10197.7	-10322.1	4219.03	-149.371	-740.89	-27.1686	-54.3325	-2230.05		-892.733	21.6832	11.6124	7.43116	0	-23.8727	0	0	-4.84707
2	-68.5457	-7.74365	4.00136	-0.566005	-24.4226	-2.12286	0	21.6786		-59.3705	13.9509	0.389427	4.00136	0	4.72796	0	0	-0.108304		4.9405	21.7323	11.6218	7.39428	0	-23.8645	0	0	-4.79665		31.3774	-10234.4	-10390.9	4238.27	-155.646	-753.641	-28.9419	-59.3922	-2194.79		-889.411	21.7323	11.6218	7.39428	0	-23.8645	0	0	-4.79665
2	-80.8304	-15.2545	4.53968	-0.607934	-24.4447	-2.47246	0	25.6556		-68.2461	12.1625	0.465558	4.53968	0	3.818	0	0	-1.73423		5.07347	21.0078	13.0486	7.27797	0	-25.5795	0	0	-3.8477		30.1085	-10285.4	-10483.4	4175.21	-154.52	-753.356	-22.4316	-51.8183	-2099.21		-895.896	21.0078	13.0486	7.27797	0	-25.5795	0	0	-3.8477
2	-72.8035	-16.5756	-0.0834793	-0.576291	-22.6504	-1.67562	0	23.7211		-54.9632	8.49704	0.696495	-0.0834793	0	2.48733	0	0	-0.613356		6.01006	21.6582	11.6235	7.41129	0	-23.8757	0	0	-4.87194		31.3711	-10148.1	-10373.5	4311.67	-152.513	-748.543	-26.9419	-57.2602	-2191.2		-909.838	21.6582	11.6235	7.41129	0	-23.8757	0	0	-4.87194
2	-78.2115	-16.3618	0.848225	-0.526776	-24.7099	-1.44527	0	25.2779		-61.2938	6.78262	0.574276	0.848225	0	2.47052	0	0	-0.38161		3.2712	25.0843	14.2545	9.25499	0	-23.2633	0	0	-5.5843		30.4224	-10224.5	-10383.1	4221.17	-152.113	-734.26	-20.4522	-55.5234	-2201.05		-899.227	25.0843	14.2545	9.25499	0	-23.2633	0	0	-5.5843
2	-77.7087	-17.4676	3.64375	-0.817955	-23.2867	-4.17389	0	29.495		-65.1012	9.29061	-0.223991	3.64375	0	2.79811	0	0	-1.38284		4.45559	25.0209	13.0482	10.5753	0	-23.3112	0	0	-5.37474		30.0833	-10174	-10290.6	4197.29	-154.253	-734.926	-31.0335	-59.1808	-2233.94		-867.313	25.0209	13.0482	10.5753	0	-23.3112	0	0	-5.37474
2	-84.0571	-20.1791	2.69407	-0.944494	-25.0655	-3.57976	0	30.1208		-67.1031	8.83244	-1.26892	2.69407	0	3.52146	0	0	-1.13328		5.01909	25.1534	14.2322	9.26728	0	-23.2695	0	0	-5.50855		30.4319	-10215.2	-10272	4281.2	-155.307	-747.562	-28.585	-57.5185	-2272.18		-963.273	25.1534	14.2322	9.26728	0	-23.2695	0	0	-5.50855
2	-74.5527	-16.0163	1.81894	-0.546376	-24.9261	-1.69857	0	26.1841		-59.3683	9.74239	1.95281	1.81894	0	2.85426	0	0	-0.599439		3.71582	21.6867	11.6342	7.35621	0	-23.864	0	0	-4.84193		31.4023	-10189.2	-10376.9	4212.71	-147.029	-747.822	-26.845	-56.6481	-2202.12		-844.573	21.6867	11.6342	7.35621	0	-23.864	0	0	-4.84193
2	-63.7109	-12.2632	5.4486	-0.565868	-21.1521	-3.29337	0	22.6578		-54.5428	16.0865	2.62741	5.4486	0	4.36869	0	0	-1.61246		5.25427	21.8448	11.6074	7.42082	0	-23.8691	0	0	-4.68357		31.3693	-10239.9	-10136.2	4133.24	-145.925	-741.457	-26.611	-63.2969	-2421.45		-838.164	21.8448	11.6074	7.42082	0	-23.8691	0	0	-4.68357
2	-89.4041	-12.0542	1.77166	-0.534769	-27.4606	-3.8777	0	26.1639		-73.4124	10.9253	1.50141	1.77166	0	4.29738	0	0	-1.11933		4.4742	23.758	10.9682	10.4376	0	-23.6066	0	0	-4.82194		30.7807	-10222.4	-10146.2	4209.19	-149.762	-739.043	-29.8455	-47.8216	-2385.42		-933.561	23.758	10.9682	10.4376	0	-23.6066	0	0	-4.82194
2	-80.6705	-15.0482	2.00686	-0.533835	-26.333	-3.45045	0	25.9065		-63.2184	10.7168	1.41835	2.00686	0	3.38954	0	0	-1.11781		5.01986	21.7104	11.6145	7.40997	0	-23.8705	0	0	-4.81848		31.3748	-10133.5	-10197.3	4220.12	-150.923	-738.324	-23.7894	-59.9991	-2293.3		-889.937	21.7104	11.6145	7.40997	0	-23.8705	0	0	-4.81848
2	-79.2929	-11.8842	2.51779	-0.643619	-27.2929	-1.63193	0	26.6355		-66.9936	6.57941	1.52504	2.51779	0	1.98544	0	0	-1.15347		1.70461	21.6208	11.6031	7.43318	0	-23.8764	0	0	-4.90661		31.3675	-10106.6	-10410.9	4230.47	-147.43	-731.736	-19.1945	-63.6789	-2087.45		-876.726	21.6208	11.6031	7.43318	0	-23.8764	0	0	-4.90661
2	-73.7504	-11.723	5.86077	-0.560836	-24.8516	-3.98205	0	27.371		-65.8647	11.8406	1.13195	5.86077	0	4.07867	0	0	-0.827772		1.59698	21.7906	11.6252	7.46236	0	-23.8941	0	0	-4.74266		31.3398	-10253	-10301.9	4191.55	-154.976	-737.659	-20.1996	-56.8463	-2255.69		-917.263	21.7906	11.6252	7.46236	0	-23.8941	0	0	-4.74266
2	-71.5793	-12.9743	1.16837	-0.449581	-22.9274	-2.10536	0	30.1229		-64.4139	9.49794	0.830667	1.16837	0	5.63504	0	0	-1.84603		3.70989	25.7138	13.2675	11.4247	0	-25.0566	0	0	-3.72818		29.8063	-10246.3	-10462.6	4159.75	-150.41	-747.755	-24.9335	-56.704	-2064.15		-899.552	25.7138	13.2675	11.4247	0	-25.0566	0	0	-3.72818
2	-61.6118	-11.2137	2.78096	-0.631995	-15.6751	-3.23149	0	24.8236		-58.464	17.2293	-0.799091	2.78096	0	10.6033	0	0	-1.58792		6.23212	15.0198	14.7116	10.1195	0	-31.5717	0	0	-4.49756		26.258	-10248.2	-10474.1	4193.62	-152.595	-745.919	-29.3133	-59.454	-2111.92		-868.475	15.0198	14.7116	10.1195	0	-31.5717	0	0	-4.49756
2	-73.6763	-10.6314	0.559683	-0.0591929	-25.5398	-3.09301	0	30.0152		-64.9278	5.35358	-1.14973	0.559683	0	4.23084	0	0	-1.35793		3.07071	25.708	13.2681	11.4147	0	-25.0535	0	0	-3.73407		29.8128	-10203	-10311	4244.95	-148.603	-747.298	-24.5757	-56.8866	-2213.6		-946.017	25.708	13.2681	11.4147	0	-25.0535	0	0	-3.73407
2	-80.6597	-13.1882	1.12544	-0.393139	-24.7405	-3.67909	0	27.2652		-67.0493	8.6857	-0.590155	1.12544	0	5.79105	0	0	-1.99302		4.35239	25.8832	13.1518	11.5839	0	-25.0732	0	0	-3.5424		29.7631	-10261.9	-10478.3	4154.84	-154.158	-740.96	-27.1131	-59.0873	-2087.41		-869.756	25.8832	13.1518	11.5839	0	-25.0732	0	0	-3.5424
2	-76.7041	-13.7372	3.58035	-0.514007	-25.7955	-3.13341	0	27.9379		-65.0423	11.5476	-0.556424	3.58035	0	5.33899	0	0	-1.57205		4.75679	25.6861	13.2659	11.4196	0	-25.0591	0	0	-3.75497		29.8146	-10222.9	-10340.1	4254.98	-154.528	-748.256	-28.5804	-57.2116	-2231.91		-917.304	25.6861	13.2659	11.4196	0	-25.0591	0	0	-3.75497
2	-79.5008	-11.8694	1.88658	-0.543827	-22.6452	-2.6627	0	20.7298		-64.3961	8.2656	-0.719712	1.88658	0	5.9913	0	0	-1.58625		2.69369	25.6593	13.2097	11.5069	0	-25.0783	0	0	-3.77245		29.7935	-10165.9	-10233.9	4241.68	-148.226	-748.293	-24.3857	-51.2434	-2307.59		-893.928	25.6593	13.2097	11.5069	0	-25.0783	0	0	-3.77245
2	-76.819	-8.52064	0.43549	-0.541744	-24.8401	-2.88499	0	21.6271		-62.0942	3.89307	0.11622	0.43549	0	1.63348	0	0	-0.460164		2.16804	23.8925	10.9869	10.4969	0	-23.6311	0	0	-4.69849		30.7383	-10249.3	-10349.3	4220.69	-154.236	-750.125	-25.648	-65.577	-2206.71		-918.452	23.8925	10.9869	10.4969	0	-23.6311	0	0	-4.69849
2	-74.6016	-16.4469	1.20335	-0.551422	-20.2459	-3.62817	0	22.7761		-57.7086	11.4931	-1.2677	1.20335	0	7.75312	0	0	-2.49247		6.29677	25.7247	13.2711	11.4078	0	-25.0539	0	0	-3.71728		29.817	-10284.7	-10413.9	4189.75	-155.651	-742.798	-23.6395	-66.2357	-2189.97		-882.277	25.7247	13.2711	11.4078	0	-25.0539	0	0	-3.71728
2	-78.1353	-15.5046	0.995421	-0.545945	-24.9927	-1.5805	0	22.3342		-58.8411	5.21135	0.268894	0.995421	0	2.32986	0	0	-0.817647		2.43482	23.74	10.9574	10.6006	0	-23.6706	0	0	-4.85811		30.7107	-10277.6	-10249.3	4168.52	-149.03	-739.561	-24.8776	-60.2204	-2313.95		-909.134	23.74	10.9574	10.6006	0	-23.6706	0	0	-4.85811
2	-76.9352	-11.4558	1.70141	-0.555135	-21.9922	-2.64432	0	20.878		-62.8671	8.56226	0.562583	1.70141	0	4.8749	0	0	-1.68842		3.11179	23.8265	10.9828	10.5703	0	-23.6639	0	0	-4.77077		30.708	-10180.9	-10305.9	4180.41	-149.895	-724.386	-23.671	-57.8404	-2203.53		-896.049	23.8265	10.9828	10.5703	0	-23.6639	0	0	-4.77077
2	-68.6139	-10.791	5.13095	-0.544428	-21.005	-4.56301	0	23.6055		-60.4469	14.728	0.246059	5.13095	0	6.06842	0	0	-2.43651		5.71906	20.7688	12.7041	7.25657	0	-25.4516	0	0	-4.02904		30.2886	-10096.1	-10190.3	4326.73	-151.753	-739.651	-32.3237	-56.6267	-2312.34		-939.853	20.7688	12.7041	7.25657	0	-25.4516	0	0	-4.02904
2	-72.7021	-10.9156	2.98322	-0.502314	-24.3871	-4.39956	0	27.7638		-63.2445	8.04091	0.848729	2.98322	0	1.93209	0	0	-0.660135		2.93701	21.7108	11.6267	7.4435	0	-23.8797	0	0	-4.8256		31.3459	-10247.7	-10438.3	4218.95	-159.538	-761.179	-24.8227	-65.9082	-2196.24		-820.617	21.7108	11.6267	7.4435	0	-23.8797	0	0	-4.8256
2	-71.8663	-9.91268	1.52333	-0.54912	-24.5834	-3.33463	0	23.6626		-58.6724	7.08029	0.446058	1.52333	0	2.08601	0	0	-0.036287		3.06118	21.7585	11.6754	7.33505	0	-23.884	0	0	-4.78212		31.4142	-10211.7	-10255.4	4203.85	-151.778	-734.843	-26.0025	-63.5336	-2281.19		-902.776	21.7585	11.6754	7.33505	0	-23.884	0	0	-4.78212
2	-78.8586	-15.371	3.13819	-0.545295	-23.191	-3.32264	0	25.5877		-65.1547	11.0836	-0.913559	3.13819	0	6.79224	0	0	-1.91136		3.97813	25.7573	13.2766	11.4122	0	-25.0547	0	0	-3.68685		29.81	-10231.9	-10289.5	4227.37	-149.163	-748.777	-23.3901	-60.4931	-2262.59		-925.359	25.7573	13.2766	11.4122	0	-25.0547	0	0	-3.68685
2	-74.715	-12.5613	6.84027	-0.541065	-27.5537	-4.48527	0	27.8612		-64.2752	7.87481	2.10189	6.84027	0	-0.824242	0	0	-0.624022		0.380913	27.7491	12.4855	6.44062	0	-18.9235	0	0	-5.65776		33.4042	-10234	-10313.3	4183.05	-152.392	-733.188	-26.7574	-67.6448	-2277.64		-846.044	27.7491	12.4855	6.44062	0	-18.9235	0	0	-5.65776
2	-73.621	-9.17774	1.552	-0.515502	-26.2681	-2.98014	0	22.0858		-58.3174	4.45487	-0.210962	1.552	0	1.73268	0	0	-0.806355		2.1875	21.2728	13.0665	6.62605	0	-25.0623	0	0	-3.81289		30.4555	-10273	-10390.8	4219.52	-151.176	-750.734	-25.6461	-57.7762	-2196.66		-919.767	21.2728	13.0665	6.62605	0	-25.0623	0	0	-3.81289
2	-73.334	-12.1989	1.9334	-0.495053	-26.1159	-2.93461	0	27.2895		-60.8124	5.31441	0.190716	1.9334	0	2.11845	0	0	-0.809452		1.88129	21.1204	13.025	6.6649	0	-25.0598	0	0	-3.95796		30.4482	-10208.7	-10299.8	4201.02	-147.053	-751.746	-28.7564	-58.0796	-2233.88		-890.433	21.1204	13.025	6.6649	0	-25.0598	0	0	-3.95796
2	-80.0154	-7.04911	6.19221	-0.461529	-31.6431	-1.52095	0	26.2995		-71.8324	16.5384	2.88852	6.19221	0	4.67372	0	0	-0.747585		3.53154	22.2727	12.9383	7.21987	0	-24.9697	0	0	-4.45846		31.5427	-10249.2	-10314.2	4188.39	-151.599	-745.783	-27.0413	-53.8818	-2234.13		-911.021	22.2727	12.9383	7.21987	0	-24.9697	0	0	-4.45846
2	-68.9432	-7.35745	2.15433	-0.54802	-23.9755	-1.94881	0	23.7811		-61.0488	12.4688	2.30849	2.15433	0	6.75394	0	0	-1.62389		2.87591	22.3287	12.937	7.24795	0	-24.9847	0	0	-4.40383		31.5322	-10133.7	-10192.4	4297.69	-151.353	-733.484	-25.1939	-68.4002	-2377.79		-882.782	22.3287	12.937	7.24795	0	-24.9847	0	0	-4.40383
2	-82.8146	-8.98876	2.0133	-0.537631	-29.6368	-3.38402	0	22.3855		-64.6663	11.2981	1.9553	2.0133	0	4.66255	0	0	-0.704667		3.37161	22.4403	12.9454	7.23902	0	-24.9907	0	0	-4.29554		31.542	-10225.2	-10423.2	4181.52	-148.72	-746.195	-30.0634	-59.3965	-2127.83		-871.34	22.4403	12.9454	7.23902	0	-24.9907	0	0	-4.29554
2	-80.7666	-8.75035	1.12551	-0.542191	-26.5539	-1.83699	0	21.3634		-65.5721	16.0374	1.70996	1.12551	0	7.91484	0	0	-0.779185		6.06626	22.624	10.4041	11.2255	0	-24.2001	0	0	-4.90836		30.1029	-10284.9	-10432.3	4259.07	-150.365	-754.628	-25.1367	-62.7538	-2155.86		-962.969	22.624	10.4041	11.2255	0	-24.2001	0	0	-4.90836
2	-85.0698	-7.19841	3.05093	-0.535276	-29.5881	-3.32862	0	24.4857		-71.956	12.0132	2.91069	3.05093	0	4.84126	0	0	-0.761827		1.97218	22.2867	13.0067	7.10867	0	-24.9888	0	0	-4.45448		31.6146	-10129.2	-10077.2	4304.55	-150.583	-743.127	-27.1549	-69.4186	-2481.15		-885.116	22.2867	13.0067	7.10867	0	-24.9888	0	0	-4.45448
2	-77.2545	-8.76929	5.36511	-0.547543	-26.9245	-2.76902	0	22.123		-65.7324	12.7309	1.3028	5.36511	0	4.41143	0	0	-1.1404		2.79195	23.1365	12.1963	8.63458	0	-24.8887	0	0	-3.81187		31.0062	-10212	-10123.7	4219.54	-148.695	-753.87	-26.1982	-57.8382	-2409.65		-911.605	23.1365	12.1963	8.63458	0	-24.8887	0	0	-3.81187
2	-75.8642	-9.68906	-3.83482	-0.493024	-23.3071	-3.35868	0	21.849		-57.0306	10.4221	1.42204	-3.83482	0	6.98117	0	0	-1.16096		7.01469	23.094	13.4892	11.5238	0	-25.8306	0	0	-4.66296		28.5746	-10236.4	-10139.7	4142.21	-148.065	-742.472	-28.1097	-67.0476	-2378.35		-874.883	23.094	13.4892	11.5238	0	-25.8306	0	0	-4.66296
average	-78.3246	-11.9839	1.87103	-0.512261	-25.6646	-2.68693	0	22.8382		-62.1861	10.7063	0.851568	1.87103	0	5.13181	0	0	-1.32038		4.17224	23.0274	12.7565	8.94102	0	-24.6052	0	0	-4.73159		30.6667	-10211.7	-10329.2	4233.67	-153.106	-747.586	-26.4604	-60.0732	-2229.39		-899.594	23.0274	12.7565	8.94102	0	-24.6052	0	0	-4.73159
±SD	8.05603	3.62383	2.1154	0.153083	3.38771	0.818422	0	3.40485		4.73026	3.27371	1.3876	2.1154	0	2.37948	0	0	0.744595		1.53084	2.49667	1.29829	1.83754	0	1.48637	0	0	0.624697		1.09951	60.5865	100.449	53.5454	4.05496	7.72074	2.98615	4.79345	89.5801		32.1043	2.49667	1.29829	1.83754	0	1.48637	0	0	0.624697
[truncated: 34 more columns]
